# Supplementary material for: Highly flexible infection programs in a specialized wheat pathogen
Source: Ecol Evol. 2018 Dec 26;9(1):275–94. doi: 10.1002/ece3.4724 (PMC6342133; doi:10.1002/ece3.4724)
Supplement: Supplementary file 2 [file ECE3-9-275-s002.xlsx]

## Sheet: Isolates
	Species	Isolate	Original ID	Origin	Host	Collected in	Description	References	Available genome and transcriptome data
	Zymoseptoria tritici	Zt05	MgDk09_U34	Denmark	T. aestivum	2004	field isolate	Thygesen et al., 2008	PRJNA312067, PEBP00000000, GSE106136
		Zt09	IPO323ΔChr18	Netherlands	T. aestivum	1981	derivate of reference strain IPO323, without chromosome 18	Kema and Silfhout, 1997; Goodwin et al., 2011; Kellner et al., 2014	http://genome.jgi.doe.gov/Mycgr3/Mycgr3.home.html, GSE106136
		Zt10	STIR04_A26b	Iran, Ilam province, Mehran	T. aestivum	2001	field isolate	Stukenbrock et al., 2007	GCA_000223645.2, PEBO00000000, GSE106136

## Sheet: Microscopic analysis
		Number of leaves analyzed
	dpi	Zt05	Zt09	Zt10
	3	5	1	1
	4	-	4	-
	5	5	1	1
	6	-	-	4
	7	4	4	-
	8	5	1	1
	9	-	4	4
	10	1	1	1
	11	3	4	4
	12	1	1	1
	13	4	4	4
	14	1	1	1
	17	1	1	1
	19	1	1	1
	20	3	3	-
	21	1	1	1
	24	-	-	3
	25	1	1	1
	28	1	1	1
	dpi = days post inoculation
