# Supplementary material for: Highly flexible infection programs in a specialized wheat pathogen
Source: Ecol Evol. 2018 Dec 26;9(1):275–94. doi: 10.1002/ece3.4724 (PMC6342133; doi:10.1002/ece3.4724)
Supplement: Supplementary file 3 [file ECE3-9-275-s003.xlsx]

## Sheet: Sampling
Isolate-specific sampling schedules for transcriptome sequencing of Zymoseptoria tritici infection stages
	Stage A		Stage B			Stage C		Stage D
	Infection establishment		Biotrophic growth			Lifestyle transition		Necrotrophy & Reproduction
Zt05	3 dpi *	5 dpi	7 dpi	8 dpi *	11 dpi	13 dpi *	17 dpi	20 dpi *	24 dpi
Zt09	4 dpi *	7 dpi	9 dpi	11 dpi *	−	13 dpi *	15 dpi	20 dpi *	24 dpi
Zt10	6 dpi *	9 dpi	11 dpi *	−	−	13 dpi *	17 dpi	24 dpi *	28 dpi
* samples selected for transcriptome sequencing and analyses based on microscopic analysis of central leaf sections
