# Supplementary material for: Highly flexible infection programs in a specialized wheat pathogen
Source: Ecol Evol. 2018 Dec 26;9(1):275–94. doi: 10.1002/ece3.4724 (PMC6342133; doi:10.1002/ece3.4724)
Supplement: Supplementary file 4 [file ECE3-9-275-s004.xlsx]

## Sheet: S3 Table
Isolate	Infection stage	Sample	Time point dpi	ID dataset raw reads	No. of reads sequenced	No. of reads filtered	Reads lost by filtering %	Reference genome assmbly	Mapped to genome	Mapped to genome %	Un-mapped to fungal genome	Un-mapped to fungal genome %	Mapped to genome 1X	Mapped to genome >1X
Zt05₁	A	Zt05_Ta_A_02	3	S0214_Zt05_Ta_3_817_C	89219896	81479903	8.67519	Illumina	10509515	12.8983	70970388	87.1017	9500119	1009396
Zt05₁	A	Zt05_Ta_A_01	3	S0213_Zt05_Ta_3_817_B	113730127	107507137	5.47172	Illumina	15213307	14.151	92293830	85.849	13633249	1580058
Zt09₂	A	Zt09_Ta_A_01	4	S0221_Zt09_Ta_4_817_I	140281623	129342007	7.79832	Sanger	5868572	4.53725	123473435	95.4627	5081931	786641
Zt09₂	A	Zt09_Ta_A_02	4	S0222_Zt09_Ta_4_817_J	101601447	92711865	8.74946	Sanger	5582561	6.02141	87129304	93.9786	4726964	855597
Zt10₃	A	Zt10_Ta_A_01	6	S0229_Zt10_Ta_6_817_Q	101480514	93557587	7.80734	Illumina	4895650	5.23277	88661937	94.7672	4818584	77066
Zt10₃	A	Zt10_Ta_A_02	6	S0230_Zt10_Ta_6_817_R	101137436	91111840	9.91284	Illumina	4836535	5.30835	86275305	94.6917	4762062	74473
Zt05₁	B	Zt05_Ta_B_02	8	S0216_Zt05_Ta_8_817_D	144758824	128271704	11.3894	Illumina	14856314	11.5819	113415390	88.4181	13875120	981194
Zt05₁	B	Zt05_Ta_B_01	8	S0215_Zt05_Ta_8_817_AC	127409787	113732295	10.735	Illumina	15057425	13.2394	98674870	86.7606	14107560	949865
Zt09₂	B	Zt09_Ta_B_01	11	S0223_Zt09_Ta_11_817_K	103484420	96767482	6.49077	Sanger	5034677	5.20286	91732805	94.7971	4357267	677410
Zt09₂	B	Zt09_Ta_B_02	11	S0224_Zt09_Ta_11_817_L	111842311	103428015	7.52336	Sanger	5964566	5.76688	97463449	94.2331	5416816	547750
Zt10₃	B	Zt10_Ta_B_01	11	S0231_Zt10_Ta_11_817_S	107721392	94828793	11.9685	Illumina	5951869	6.27644	88876924	93.7236	5861909	89960
Zt10₃	B	Zt10_Ta_B_02	11	S0232_Zt10_Ta_11_817_T	121537953	110255245	9.28328	Illumina	7896227	7.16177	102359018	92.8382	7765382	130845
Zt05₁	C	Zt05_Ta_C_02	13	S0218_Zt05_Ta_13_817_F	147517982	135198719	8.35102	Illumina	34329884	25.3922	100868835	74.6078	32613896	1715988
Zt05₁	C	Zt05_Ta_C_01	13	S0217_Zt05_Ta_13_817_E	100657071	91298814	9.29717	Illumina	26756807	29.3069	64542007	70.6931	25494633	1262174
Zt09₂	C	Zt09_Ta_C_01	13	S0225_Zt09_Ta_13_817_M	132543379	121529652	8.30953	Sanger	31264373	25.7257	90265279	74.2743	29989690	1274683
Zt09₂	C	Zt09_Ta_C_02	13	S0226_Zt09_Ta_13_817_N	100495233	93253633	7.20591	Sanger	27790773	29.8013	65462860	70.1987	26850052	940721
Zt10₃	C	Zt10_Ta_C_02	13	S0234_Zt10_Ta_13_817_V	97558605	91070127	6.65085	Illumina	8620099	9.46534	82450028	90.5347	8455433	164666
Zt10₃	C	Zt10_Ta_C_01	13	S0233_Zt10_Ta_13_817_U	93470983	86652710	7.29453	Illumina	20804110	24.0086	65848600	75.9914	20398800	405310
Zt05₁	D	Zt05_Ta_D_01	20	S0219_Zt05_Ta_20_817_G	93170743	86100462	7.58852	Illumina	41871582	48.6311	44228880	51.3689	39992295	1879287
Zt05₁	D	Zt05_Ta_D_02	20	S0220_Zt05_Ta_20_817_H	134732421	119101106	11.6017	Illumina	76123086	63.9147	42978020	36.0853	73003730	3119356
Zt09₂	D	Zt09_Ta_D_02	20	S0228_Zt09_Ta_20_817_P	116123621	101757635	12.3713	Sanger	75044880	73.7486	26712755	26.2514	72165954	2878926
Zt09₂	D	Zt09_Ta_D_01	20	S0227_Zt09_Ta_20_817_O	122259191	110296264	9.78489	Sanger	84263562	76.3975	26032702	23.6025	81718807	2544755
Zt10₃	D	Zt10_Ta_D_01	24	S0235_Zt10_Ta_24_817_W	110002323	98493807	10.4621	Illumina	29939216	30.3971	68554591	69.6029	29341998	597218
Zt10₃	D	Zt10_Ta_D_02	24	S0236_Zt10_Ta_24_817_X	104829942	93690628	10.6261	Illumina	34607371	36.9379	59083257	63.0621	33927273	680098
	* RPKM values calculated with Cuffdiff2 for Z. tritici isolates and normalized over all infection stages within the respective isolate
	₁ 11,138 genes of IPO323 found by nucleotide blast
	₂ 11,839 genes predicted and annotated for IPO323 (Grandaubert et al., 2015), 85 genes on chromosome 18 removed: 11,754 IPO323 gene in Zt09
	₃ 10,745 genes of IPO323 found by nucleotide blast
