# Supplementary material for: Highly flexible infection programs in a specialized wheat pathogen
Source: Ecol Evol. 2018 Dec 26;9(1):275–94. doi: 10.1002/ece3.4724 (PMC6342133; doi:10.1002/ece3.4724)
Supplement: Supplementary file 5 [file ECE3-9-275-s005.xlsx]

## Sheet: Annotation_Zt05
scaffold2261	.	gene	4304	6313	.	+	.	ID=ZT05_Zt09_chr_10_00517_gene;Name=ZT05_Zt09_chr_10_00517
scaffold448	.	gene	35714	37657	.	+	.	ID=ZT05_Zt09_chr_10_00550_gene;Name=ZT05_Zt09_chr_10_00550
C222448	.	gene	11856	12288	.	-	.	ID=ZT05_Zt09_chr_10_00457_gene;Name=ZT05_Zt09_chr_10_00457
scaffold2261	.	gene	6507	8082	.	-	.	ID=ZT05_Zt09_chr_10_00516_gene;Name=ZT05_Zt09_chr_10_00516
scaffold2297	.	gene	40824	43658	.	-	.	ID=ZT05_Zt09_chr_4_00537_gene;Name=ZT05_Zt09_chr_4_00537
scaffold2297	.	gene	44764	46020	.	-	.	ID=ZT05_Zt09_chr_4_00536_gene;Name=ZT05_Zt09_chr_4_00536
scaffold2297	.	gene	48991	51093	.	-	.	ID=ZT05_Zt09_chr_4_00535_gene;Name=ZT05_Zt09_chr_4_00535
scaffold2297	.	gene	51655	53352	.	-	.	ID=ZT05_Zt09_chr_4_00534_gene;Name=ZT05_Zt09_chr_4_00534
scaffold2297	.	gene	55144	56841	.	-	.	ID=ZT05_Zt09_chr_4_00533_gene;Name=ZT05_Zt09_chr_4_00533
scaffold2297	.	gene	58442	60262	.	+	.	ID=ZT05_Zt09_chr_4_00532_gene;Name=ZT05_Zt09_chr_4_00532
scaffold2297	.	gene	60758	66421	.	+	.	ID=ZT05_Zt09_chr_4_00531_gene;Name=ZT05_Zt09_chr_4_00531
scaffold2297	.	gene	68009	69644	.	+	.	ID=ZT05_Zt09_chr_4_00530_gene;Name=ZT05_Zt09_chr_4_00530
scaffold2297	.	gene	36174	39144	.	-	.	ID=ZT05_Zt09_chr_4_00539_gene;Name=ZT05_Zt09_chr_4_00539
scaffold2297	.	gene	39495	40432	.	-	.	ID=ZT05_Zt09_chr_4_00538_gene;Name=ZT05_Zt09_chr_4_00538
scaffold2284	.	gene	46190	47064	.	-	.	ID=ZT05_Zt09_chr_15_00048_gene;Name=ZT05_Zt09_chr_15_00048
scaffold2284	.	gene	43439	43864	.	+	.	ID=ZT05_Zt09_chr_15_00049_gene;Name=ZT05_Zt09_chr_15_00049
scaffold1170	.	gene	3850	4556	.	+	.	ID=ZT05_Zt09_chr_15_00044_gene;Name=ZT05_Zt09_chr_15_00044
scaffold1170	.	gene	5845	6563	.	+	.	ID=ZT05_Zt09_chr_15_00045_gene;Name=ZT05_Zt09_chr_15_00045
scaffold2284	.	gene	60238	61024	.	-	.	ID=ZT05_Zt09_chr_15_00047_gene;Name=ZT05_Zt09_chr_15_00047
scaffold2261	.	gene	8563	12733	.	+	.	ID=ZT05_Zt09_chr_10_00515_gene;Name=ZT05_Zt09_chr_10_00515
scaffold1402	.	gene	10041	10672	.	-	.	ID=ZT05_Zt09_chr_15_00041_gene;Name=ZT05_Zt09_chr_15_00041
scaffold2334	.	gene	37002	37339	.	+	.	ID=ZT05_Zt09_chr_2_00953_gene;Name=ZT05_Zt09_chr_2_00953
scaffold2323	.	gene	26313	27366	.	+	.	ID=ZT05_Zt09_chr_17_00031_gene;Name=ZT05_Zt09_chr_17_00031
scaffold2323	.	gene	28322	29096	.	+	.	ID=ZT05_Zt09_chr_17_00030_gene;Name=ZT05_Zt09_chr_17_00030
C223054	.	gene	25044	26834	.	+	.	ID=ZT05_Zt09_chr_2_00704_gene;Name=ZT05_Zt09_chr_2_00704
scaffold1738	.	gene	160648	161658	.	-	.	ID=ZT05_Zt09_chr_17_00036_gene;Name=ZT05_Zt09_chr_17_00036
scaffold1738	.	gene	164714	165261	.	+	.	ID=ZT05_Zt09_chr_17_00035_gene;Name=ZT05_Zt09_chr_17_00035
scaffold2334	.	gene	37684	39636	.	-	.	ID=ZT05_Zt09_chr_2_00952_gene;Name=ZT05_Zt09_chr_2_00952
scaffold1738	.	gene	148090	148678	.	-	.	ID=ZT05_Zt09_chr_17_00039_gene;Name=ZT05_Zt09_chr_17_00039
scaffold1738	.	gene	152573	153843	.	+	.	ID=ZT05_Zt09_chr_17_00038_gene;Name=ZT05_Zt09_chr_17_00038
C222448	.	gene	5158	8218	.	+	.	ID=ZT05_Zt09_chr_10_00455_gene;Name=ZT05_Zt09_chr_10_00455
scaffold2334	.	gene	45106	46690	.	+	.	ID=ZT05_Zt09_chr_2_00950_gene;Name=ZT05_Zt09_chr_2_00950
scaffold2334	.	gene	24332	25634	.	+	.	ID=ZT05_Zt09_chr_2_00957_gene;Name=ZT05_Zt09_chr_2_00957
scaffold1867	.	gene	938	1659	.	+	.	ID=ZT05_Zt09_chr_10_00514_gene;Name=ZT05_Zt09_chr_10_00514
scaffold600	.	gene	9271	10077	.	+	.	ID=ZT05_Zt09_chr_2_00220_gene;Name=ZT05_Zt09_chr_2_00220
scaffold600	.	gene	19551	20979	.	-	.	ID=ZT05_Zt09_chr_2_00223_gene;Name=ZT05_Zt09_chr_2_00223
scaffold2334	.	gene	33826	35385	.	+	.	ID=ZT05_Zt09_chr_2_00954_gene;Name=ZT05_Zt09_chr_2_00954
scaffold1867	.	gene	1940	2422	.	-	.	ID=ZT05_Zt09_chr_10_00513_gene;Name=ZT05_Zt09_chr_10_00513
scaffold770	.	gene	119649	120953	.	-	.	ID=ZT05_Zt09_chr_10_00353_gene;Name=ZT05_Zt09_chr_10_00353
scaffold2187	.	gene	3484	3951	.	+	.	ID=ZT05_Zt09_chr_7_00666_gene;Name=ZT05_Zt09_chr_7_00666
scaffold770	.	gene	118764	119290	.	+	.	ID=ZT05_Zt09_chr_10_00352_gene;Name=ZT05_Zt09_chr_10_00352
scaffold1659	.	gene	56372	58402	.	-	.	ID=ZT05_Zt09_chr_10_00418_gene;Name=ZT05_Zt09_chr_10_00418
scaffold770	.	gene	123319	124566	.	-	.	ID=ZT05_Zt09_chr_10_00355_gene;Name=ZT05_Zt09_chr_10_00355
scaffold770	.	gene	121831	122549	.	+	.	ID=ZT05_Zt09_chr_10_00354_gene;Name=ZT05_Zt09_chr_10_00354
scaffold1867	.	gene	2893	3943	.	+	.	ID=ZT05_Zt09_chr_10_00512_gene;Name=ZT05_Zt09_chr_10_00512
scaffold1867	.	gene	4386	4886	.	-	.	ID=ZT05_Zt09_chr_10_00511_gene;Name=ZT05_Zt09_chr_10_00511
scaffold1153	.	gene	128766	129332	.	+	.	ID=ZT05_Zt09_chr_6_00568_gene;Name=ZT05_Zt09_chr_6_00568
scaffold1153	.	gene	129583	130689	.	+	.	ID=ZT05_Zt09_chr_6_00569_gene;Name=ZT05_Zt09_chr_6_00569
scaffold1153	.	gene	121266	121917	.	+	.	ID=ZT05_Zt09_chr_6_00566_gene;Name=ZT05_Zt09_chr_6_00566
scaffold1153	.	gene	127104	128414	.	-	.	ID=ZT05_Zt09_chr_6_00567_gene;Name=ZT05_Zt09_chr_6_00567
scaffold1153	.	gene	113254	115731	.	+	.	ID=ZT05_Zt09_chr_6_00564_gene;Name=ZT05_Zt09_chr_6_00564
scaffold1153	.	gene	116117	120796	.	+	.	ID=ZT05_Zt09_chr_6_00565_gene;Name=ZT05_Zt09_chr_6_00565
scaffold1153	.	gene	109289	111802	.	-	.	ID=ZT05_Zt09_chr_6_00562_gene;Name=ZT05_Zt09_chr_6_00562
scaffold1153	.	gene	112294	113123	.	+	.	ID=ZT05_Zt09_chr_6_00563_gene;Name=ZT05_Zt09_chr_6_00563
scaffold1153	.	gene	108035	108681	.	+	.	ID=ZT05_Zt09_chr_6_00561_gene;Name=ZT05_Zt09_chr_6_00561
scaffold640	.	gene	177	687	.	-	.	ID=ZT05_Zt09_chr_13_00002_gene;Name=ZT05_Zt09_chr_13_00002
scaffold1981	.	gene	31272	32517	.	-	.	ID=ZT05_Zt09_chr_11_00099_gene;Name=ZT05_Zt09_chr_11_00099
scaffold902	.	gene	24782	26348	.	-	.	ID=ZT05_Zt09_chr_2_00728_gene;Name=ZT05_Zt09_chr_2_00728
scaffold902	.	gene	26607	27250	.	-	.	ID=ZT05_Zt09_chr_2_00729_gene;Name=ZT05_Zt09_chr_2_00729
scaffold2278	.	gene	19075	20909	.	+	.	ID=ZT05_Zt09_chr_3_00068_gene;Name=ZT05_Zt09_chr_3_00068
scaffold2278	.	gene	15320	18453	.	-	.	ID=ZT05_Zt09_chr_3_00069_gene;Name=ZT05_Zt09_chr_3_00069
scaffold902	.	gene	17074	18066	.	-	.	ID=ZT05_Zt09_chr_2_00724_gene;Name=ZT05_Zt09_chr_2_00724
scaffold902	.	gene	18371	19841	.	-	.	ID=ZT05_Zt09_chr_2_00725_gene;Name=ZT05_Zt09_chr_2_00725
scaffold902	.	gene	20286	22370	.	+	.	ID=ZT05_Zt09_chr_2_00726_gene;Name=ZT05_Zt09_chr_2_00726
scaffold902	.	gene	22706	23830	.	-	.	ID=ZT05_Zt09_chr_2_00727_gene;Name=ZT05_Zt09_chr_2_00727
scaffold902	.	gene	8728	11259	.	+	.	ID=ZT05_Zt09_chr_2_00720_gene;Name=ZT05_Zt09_chr_2_00720
scaffold902	.	gene	12129	12672	.	+	.	ID=ZT05_Zt09_chr_2_00721_gene;Name=ZT05_Zt09_chr_2_00721
scaffold902	.	gene	13190	13444	.	-	.	ID=ZT05_Zt09_chr_2_00722_gene;Name=ZT05_Zt09_chr_2_00722
scaffold902	.	gene	14517	16891	.	+	.	ID=ZT05_Zt09_chr_2_00723_gene;Name=ZT05_Zt09_chr_2_00723
scaffold1867	.	gene	5444	5814	.	+	.	ID=ZT05_Zt09_chr_10_00510_gene;Name=ZT05_Zt09_chr_10_00510
scaffold1	.	gene	29936	30908	.	-	.	ID=ZT05_Zt09_chr_1_01599_gene;Name=ZT05_Zt09_chr_1_01599
scaffold1	.	gene	27066	28238	.	+	.	ID=ZT05_Zt09_chr_1_01598_gene;Name=ZT05_Zt09_chr_1_01598
scaffold1	.	gene	17930	18501	.	+	.	ID=ZT05_Zt09_chr_1_01593_gene;Name=ZT05_Zt09_chr_1_01593
scaffold1	.	gene	11296	12416	.	-	.	ID=ZT05_Zt09_chr_1_01592_gene;Name=ZT05_Zt09_chr_1_01592
scaffold1	.	gene	8926	11115	.	+	.	ID=ZT05_Zt09_chr_1_01591_gene;Name=ZT05_Zt09_chr_1_01591
C221082	.	gene	1567	1981	.	+	.	ID=ZT05_Zt09_chr_1_01590_gene;Name=ZT05_Zt09_chr_1_01590
scaffold1	.	gene	24925	25633	.	-	.	ID=ZT05_Zt09_chr_1_01597_gene;Name=ZT05_Zt09_chr_1_01597
scaffold1	.	gene	23976	24395	.	-	.	ID=ZT05_Zt09_chr_1_01596_gene;Name=ZT05_Zt09_chr_1_01596
scaffold1	.	gene	22311	23565	.	-	.	ID=ZT05_Zt09_chr_1_01595_gene;Name=ZT05_Zt09_chr_1_01595
scaffold1	.	gene	20308	21880	.	+	.	ID=ZT05_Zt09_chr_1_01594_gene;Name=ZT05_Zt09_chr_1_01594
scaffold1773	.	gene	56747	59587	.	-	.	ID=ZT05_Zt09_chr_8_00229_gene;Name=ZT05_Zt09_chr_8_00229
scaffold1773	.	gene	60943	61635	.	+	.	ID=ZT05_Zt09_chr_8_00228_gene;Name=ZT05_Zt09_chr_8_00228
scaffold2298	.	gene	82561	85026	.	-	.	ID=ZT05_Zt09_chr_1_02070_gene;Name=ZT05_Zt09_chr_1_02070
scaffold1773	.	gene	71053	72328	.	-	.	ID=ZT05_Zt09_chr_8_00223_gene;Name=ZT05_Zt09_chr_8_00223
scaffold1773	.	gene	75118	77393	.	+	.	ID=ZT05_Zt09_chr_8_00222_gene;Name=ZT05_Zt09_chr_8_00222
scaffold1773	.	gene	78916	81889	.	-	.	ID=ZT05_Zt09_chr_8_00221_gene;Name=ZT05_Zt09_chr_8_00221
scaffold1773	.	gene	82192	83532	.	+	.	ID=ZT05_Zt09_chr_8_00220_gene;Name=ZT05_Zt09_chr_8_00220
scaffold1773	.	gene	62426	64011	.	-	.	ID=ZT05_Zt09_chr_8_00227_gene;Name=ZT05_Zt09_chr_8_00227
scaffold1773	.	gene	64632	66847	.	-	.	ID=ZT05_Zt09_chr_8_00226_gene;Name=ZT05_Zt09_chr_8_00226
scaffold1773	.	gene	67437	68770	.	-	.	ID=ZT05_Zt09_chr_8_00225_gene;Name=ZT05_Zt09_chr_8_00225
scaffold1773	.	gene	69454	70770	.	-	.	ID=ZT05_Zt09_chr_8_00224_gene;Name=ZT05_Zt09_chr_8_00224
scaffold621	.	gene	22274	23952	.	+	.	ID=ZT05_Zt09_chr_11_00151_gene;Name=ZT05_Zt09_chr_11_00151
C223528	.	gene	52603	53723	.	-	.	ID=ZT05_Zt09_chr_10_00052_gene;Name=ZT05_Zt09_chr_10_00052
C223528	.	gene	54162	56025	.	+	.	ID=ZT05_Zt09_chr_10_00053_gene;Name=ZT05_Zt09_chr_10_00053
C223528	.	gene	49232	50489	.	-	.	ID=ZT05_Zt09_chr_10_00050_gene;Name=ZT05_Zt09_chr_10_00050
C223528	.	gene	50666	52484	.	+	.	ID=ZT05_Zt09_chr_10_00051_gene;Name=ZT05_Zt09_chr_10_00051
scaffold894	.	gene	4181	5539	.	-	.	ID=ZT05_Zt09_chr_10_00056_gene;Name=ZT05_Zt09_chr_10_00056
scaffold894	.	gene	6536	6813	.	-	.	ID=ZT05_Zt09_chr_10_00057_gene;Name=ZT05_Zt09_chr_10_00057
scaffold894	.	gene	2924	3664	.	-	.	ID=ZT05_Zt09_chr_10_00055_gene;Name=ZT05_Zt09_chr_10_00055
scaffold1619	.	gene	17300	18380	.	+	.	ID=ZT05_Zt09_chr_1_00244_gene;Name=ZT05_Zt09_chr_1_00244
scaffold1619	.	gene	18893	19684	.	-	.	ID=ZT05_Zt09_chr_1_00245_gene;Name=ZT05_Zt09_chr_1_00245
scaffold894	.	gene	9345	9978	.	-	.	ID=ZT05_Zt09_chr_10_00058_gene;Name=ZT05_Zt09_chr_10_00058
scaffold894	.	gene	10601	13420	.	+	.	ID=ZT05_Zt09_chr_10_00059_gene;Name=ZT05_Zt09_chr_10_00059
scaffold1619	.	gene	5794	6639	.	+	.	ID=ZT05_Zt09_chr_1_00240_gene;Name=ZT05_Zt09_chr_1_00240
scaffold1619	.	gene	7531	10325	.	+	.	ID=ZT05_Zt09_chr_1_00241_gene;Name=ZT05_Zt09_chr_1_00241
scaffold1619	.	gene	10846	12441	.	+	.	ID=ZT05_Zt09_chr_1_00242_gene;Name=ZT05_Zt09_chr_1_00242
scaffold1619	.	gene	13650	16721	.	-	.	ID=ZT05_Zt09_chr_1_00243_gene;Name=ZT05_Zt09_chr_1_00243
scaffold900	.	gene	22726	23422	.	+	.	ID=ZT05_Zt09_chr_3_00309_gene;Name=ZT05_Zt09_chr_3_00309
scaffold900	.	gene	26725	33112	.	-	.	ID=ZT05_Zt09_chr_3_00307_gene;Name=ZT05_Zt09_chr_3_00307
scaffold900	.	gene	34503	38138	.	+	.	ID=ZT05_Zt09_chr_3_00306_gene;Name=ZT05_Zt09_chr_3_00306
scaffold900	.	gene	38438	40474	.	+	.	ID=ZT05_Zt09_chr_3_00305_gene;Name=ZT05_Zt09_chr_3_00305
scaffold1216	.	gene	8542	11547	.	+	.	ID=ZT05_Zt09_chr_1_01008_gene;Name=ZT05_Zt09_chr_1_01008
scaffold900	.	gene	40669	41523	.	-	.	ID=ZT05_Zt09_chr_3_00304_gene;Name=ZT05_Zt09_chr_3_00304
scaffold900	.	gene	42404	43535	.	-	.	ID=ZT05_Zt09_chr_3_00303_gene;Name=ZT05_Zt09_chr_3_00303
scaffold900	.	gene	44445	54134	.	+	.	ID=ZT05_Zt09_chr_3_00302_gene;Name=ZT05_Zt09_chr_3_00302
C222036	.	gene	4282	5786	.	-	.	ID=ZT05_Zt09_chr_9_00558_gene;Name=ZT05_Zt09_chr_9_00558
C222036	.	gene	6553	8472	.	+	.	ID=ZT05_Zt09_chr_9_00559_gene;Name=ZT05_Zt09_chr_9_00559
scaffold797	.	gene	16521	17154	.	+	.	ID=ZT05_Zt09_chr_9_00008_gene;Name=ZT05_Zt09_chr_9_00008
scaffold797	.	gene	14079	16250	.	-	.	ID=ZT05_Zt09_chr_9_00009_gene;Name=ZT05_Zt09_chr_9_00009
scaffold900	.	gene	54443	55210	.	-	.	ID=ZT05_Zt09_chr_3_00301_gene;Name=ZT05_Zt09_chr_3_00301
scaffold248	.	gene	1304	3997	.	-	.	ID=ZT05_Zt09_chr_9_00002_gene;Name=ZT05_Zt09_chr_9_00002
scaffold2308	.	gene	15653	16510	.	-	.	ID=ZT05_Zt09_chr_9_00551_gene;Name=ZT05_Zt09_chr_9_00551
scaffold538	.	gene	176383	177917	.	-	.	ID=ZT05_Zt09_chr_2_00550_gene;Name=ZT05_Zt09_chr_2_00550
C222036	.	gene	1	2995	.	-	.	ID=ZT05_Zt09_chr_9_00554_gene;Name=ZT05_Zt09_chr_9_00554
C219524	.	gene	129	554	.	+	.	ID=ZT05_Zt09_chr_9_00556_gene;Name=ZT05_Zt09_chr_9_00556
scaffold1237	.	gene	49003	49981	.	+	.	ID=ZT05_Zt09_chr_12_00230_gene;Name=ZT05_Zt09_chr_12_00230
scaffold1237	.	gene	47922	48536	.	+	.	ID=ZT05_Zt09_chr_12_00231_gene;Name=ZT05_Zt09_chr_12_00231
scaffold1237	.	gene	46472	47185	.	+	.	ID=ZT05_Zt09_chr_12_00232_gene;Name=ZT05_Zt09_chr_12_00232
scaffold1237	.	gene	43206	46349	.	-	.	ID=ZT05_Zt09_chr_12_00233_gene;Name=ZT05_Zt09_chr_12_00233
scaffold1237	.	gene	41412	42145	.	-	.	ID=ZT05_Zt09_chr_12_00234_gene;Name=ZT05_Zt09_chr_12_00234
scaffold1237	.	gene	39187	40637	.	+	.	ID=ZT05_Zt09_chr_12_00235_gene;Name=ZT05_Zt09_chr_12_00235
scaffold1237	.	gene	36466	37301	.	+	.	ID=ZT05_Zt09_chr_12_00236_gene;Name=ZT05_Zt09_chr_12_00236
scaffold1237	.	gene	32545	34818	.	-	.	ID=ZT05_Zt09_chr_12_00237_gene;Name=ZT05_Zt09_chr_12_00237
scaffold1237	.	gene	31425	32480	.	+	.	ID=ZT05_Zt09_chr_12_00238_gene;Name=ZT05_Zt09_chr_12_00238
scaffold1237	.	gene	28424	30368	.	-	.	ID=ZT05_Zt09_chr_12_00239_gene;Name=ZT05_Zt09_chr_12_00239
scaffold1959	.	gene	14003	16085	.	-	.	ID=ZT05_Zt09_chr_10_00410_gene;Name=ZT05_Zt09_chr_10_00410
scaffold1289	.	gene	14808	16836	.	-	.	ID=ZT05_Zt09_chr_6_00212_gene;Name=ZT05_Zt09_chr_6_00212
scaffold952	.	gene	55428	56143	.	-	.	ID=ZT05_Zt09_chr_10_00177_gene;Name=ZT05_Zt09_chr_10_00177
scaffold2323	.	gene	9672	11726	.	-	.	ID=ZT05_Zt09_chr_17_00032_gene;Name=ZT05_Zt09_chr_17_00032
scaffold952	.	gene	49501	55226	.	+	.	ID=ZT05_Zt09_chr_10_00176_gene;Name=ZT05_Zt09_chr_10_00176
scaffold952	.	gene	60730	64833	.	+	.	ID=ZT05_Zt09_chr_10_00179_gene;Name=ZT05_Zt09_chr_10_00179
scaffold1959	.	gene	11800	12855	.	+	.	ID=ZT05_Zt09_chr_10_00411_gene;Name=ZT05_Zt09_chr_10_00411
scaffold952	.	gene	56872	57196	.	+	.	ID=ZT05_Zt09_chr_10_00178_gene;Name=ZT05_Zt09_chr_10_00178
scaffold1738	.	gene	155798	157321	.	+	.	ID=ZT05_Zt09_chr_17_00037_gene;Name=ZT05_Zt09_chr_17_00037
scaffold1416	.	gene	39499	41613	.	+	.	ID=ZT05_Zt09_chr_1_00303_gene;Name=ZT05_Zt09_chr_1_00303
scaffold1416	.	gene	35985	39080	.	+	.	ID=ZT05_Zt09_chr_1_00302_gene;Name=ZT05_Zt09_chr_1_00302
scaffold1416	.	gene	44692	47559	.	+	.	ID=ZT05_Zt09_chr_1_00305_gene;Name=ZT05_Zt09_chr_1_00305
scaffold2323	.	gene	4165	4629	.	-	.	ID=ZT05_Zt09_chr_17_00034_gene;Name=ZT05_Zt09_chr_17_00034
scaffold1416	.	gene	42425	43972	.	+	.	ID=ZT05_Zt09_chr_1_00304_gene;Name=ZT05_Zt09_chr_1_00304
scaffold1659	.	gene	62478	65056	.	-	.	ID=ZT05_Zt09_chr_10_00416_gene;Name=ZT05_Zt09_chr_10_00416
scaffold1416	.	gene	53566	54558	.	-	.	ID=ZT05_Zt09_chr_1_00307_gene;Name=ZT05_Zt09_chr_1_00307
scaffold93	.	gene	123934	127959	.	+	.	ID=ZT05_Zt09_chr_12_00310_gene;Name=ZT05_Zt09_chr_12_00310
scaffold563	.	gene	82182	84798	.	+	.	ID=ZT05_Zt09_chr_6_00317_gene;Name=ZT05_Zt09_chr_6_00317
scaffold1659	.	gene	59204	61288	.	+	.	ID=ZT05_Zt09_chr_10_00417_gene;Name=ZT05_Zt09_chr_10_00417
scaffold563	.	gene	24503	26085	.	-	.	ID=ZT05_Zt09_chr_6_00286_gene;Name=ZT05_Zt09_chr_6_00286
scaffold492	.	gene	195253	196512	.	+	.	ID=ZT05_Zt09_chr_5_00529_gene;Name=ZT05_Zt09_chr_5_00529
scaffold492	.	gene	192023	194380	.	-	.	ID=ZT05_Zt09_chr_5_00528_gene;Name=ZT05_Zt09_chr_5_00528
scaffold707	.	gene	82093	83100	.	-	.	ID=ZT05_Zt09_chr_7_00796_gene;Name=ZT05_Zt09_chr_7_00796
scaffold707	.	gene	84208	85021	.	-	.	ID=ZT05_Zt09_chr_7_00797_gene;Name=ZT05_Zt09_chr_7_00797
scaffold707	.	gene	66176	67211	.	+	.	ID=ZT05_Zt09_chr_7_00790_gene;Name=ZT05_Zt09_chr_7_00790
scaffold707	.	gene	67738	71557	.	+	.	ID=ZT05_Zt09_chr_7_00791_gene;Name=ZT05_Zt09_chr_7_00791
scaffold707	.	gene	73207	74640	.	+	.	ID=ZT05_Zt09_chr_7_00792_gene;Name=ZT05_Zt09_chr_7_00792
scaffold707	.	gene	77141	78023	.	+	.	ID=ZT05_Zt09_chr_7_00793_gene;Name=ZT05_Zt09_chr_7_00793
scaffold492	.	gene	175168	176718	.	+	.	ID=ZT05_Zt09_chr_5_00521_gene;Name=ZT05_Zt09_chr_5_00521
scaffold492	.	gene	169772	171775	.	+	.	ID=ZT05_Zt09_chr_5_00520_gene;Name=ZT05_Zt09_chr_5_00520
scaffold492	.	gene	181359	182478	.	+	.	ID=ZT05_Zt09_chr_5_00523_gene;Name=ZT05_Zt09_chr_5_00523
scaffold492	.	gene	179176	181062	.	-	.	ID=ZT05_Zt09_chr_5_00522_gene;Name=ZT05_Zt09_chr_5_00522
scaffold492	.	gene	185878	187014	.	+	.	ID=ZT05_Zt09_chr_5_00525_gene;Name=ZT05_Zt09_chr_5_00525
scaffold492	.	gene	182823	184796	.	-	.	ID=ZT05_Zt09_chr_5_00524_gene;Name=ZT05_Zt09_chr_5_00524
scaffold492	.	gene	190065	190943	.	-	.	ID=ZT05_Zt09_chr_5_00527_gene;Name=ZT05_Zt09_chr_5_00527
scaffold492	.	gene	188785	189984	.	+	.	ID=ZT05_Zt09_chr_5_00526_gene;Name=ZT05_Zt09_chr_5_00526
scaffold563	.	gene	20995	22659	.	-	.	ID=ZT05_Zt09_chr_6_00288_gene;Name=ZT05_Zt09_chr_6_00288
scaffold2142	.	gene	36011	38928	.	-	.	ID=ZT05_Zt09_chr_21_00068_gene;Name=ZT05_Zt09_chr_21_00068
scaffold1646	.	gene	8541	13430	.	-	.	ID=ZT05_Zt09_chr_21_00066_gene;Name=ZT05_Zt09_chr_21_00066
scaffold1994	.	gene	2692	3267	.	+	.	ID=ZT05_Zt09_chr_21_00065_gene;Name=ZT05_Zt09_chr_21_00065
scaffold1994	.	gene	3561	4517	.	+	.	ID=ZT05_Zt09_chr_21_00064_gene;Name=ZT05_Zt09_chr_21_00064
scaffold1994	.	gene	4569	6284	.	+	.	ID=ZT05_Zt09_chr_21_00063_gene;Name=ZT05_Zt09_chr_21_00063
scaffold1994	.	gene	8061	8318	.	+	.	ID=ZT05_Zt09_chr_21_00062_gene;Name=ZT05_Zt09_chr_21_00062
scaffold1994	.	gene	10712	13269	.	+	.	ID=ZT05_Zt09_chr_21_00060_gene;Name=ZT05_Zt09_chr_21_00060
scaffold2201	.	gene	64345	64718	.	+	.	ID=ZT05_Zt09_chr_1_00807_gene;Name=ZT05_Zt09_chr_1_00807
scaffold1000	.	gene	7130	8930	.	-	.	ID=ZT05_Zt09_chr_7_00203_gene;Name=ZT05_Zt09_chr_7_00203
scaffold309	.	gene	88712	89894	.	+	.	ID=ZT05_Zt09_chr_1_01492_gene;Name=ZT05_Zt09_chr_1_01492
C223516	.	gene	6032	7285	.	+	.	ID=ZT05_Zt09_chr_1_02008_gene;Name=ZT05_Zt09_chr_1_02008
C223516	.	gene	7867	8625	.	-	.	ID=ZT05_Zt09_chr_1_02009_gene;Name=ZT05_Zt09_chr_1_02009
C223516	.	gene	175	1421	.	+	.	ID=ZT05_Zt09_chr_1_02005_gene;Name=ZT05_Zt09_chr_1_02005
C223516	.	gene	2755	4389	.	-	.	ID=ZT05_Zt09_chr_1_02006_gene;Name=ZT05_Zt09_chr_1_02006
C223516	.	gene	4929	5681	.	-	.	ID=ZT05_Zt09_chr_1_02007_gene;Name=ZT05_Zt09_chr_1_02007
scaffold2192	.	gene	1047	1820	.	+	.	ID=ZT05_Zt09_chr_1_02000_gene;Name=ZT05_Zt09_chr_1_02000
scaffold2286	.	gene	4808	6373	.	+	.	ID=ZT05_Zt09_chr_1_02002_gene;Name=ZT05_Zt09_chr_1_02002
scaffold2286	.	gene	2381	3420	.	+	.	ID=ZT05_Zt09_chr_1_02003_gene;Name=ZT05_Zt09_chr_1_02003
C223724	.	gene	16207	18140	.	+	.	ID=ZT05_Zt09_chr_7_00130_gene;Name=ZT05_Zt09_chr_7_00130
C223724	.	gene	20176	21777	.	-	.	ID=ZT05_Zt09_chr_7_00131_gene;Name=ZT05_Zt09_chr_7_00131
C223724	.	gene	22899	25613	.	-	.	ID=ZT05_Zt09_chr_7_00132_gene;Name=ZT05_Zt09_chr_7_00132
C223724	.	gene	26194	26733	.	-	.	ID=ZT05_Zt09_chr_7_00133_gene;Name=ZT05_Zt09_chr_7_00133
C223724	.	gene	26967	27281	.	+	.	ID=ZT05_Zt09_chr_7_00134_gene;Name=ZT05_Zt09_chr_7_00134
C223724	.	gene	28631	29893	.	+	.	ID=ZT05_Zt09_chr_7_00135_gene;Name=ZT05_Zt09_chr_7_00135
C223724	.	gene	29997	30419	.	-	.	ID=ZT05_Zt09_chr_7_00136_gene;Name=ZT05_Zt09_chr_7_00136
C223724	.	gene	30824	33117	.	+	.	ID=ZT05_Zt09_chr_7_00137_gene;Name=ZT05_Zt09_chr_7_00137
C223724	.	gene	33250	36018	.	-	.	ID=ZT05_Zt09_chr_7_00138_gene;Name=ZT05_Zt09_chr_7_00138
C223724	.	gene	36974	39240	.	+	.	ID=ZT05_Zt09_chr_7_00139_gene;Name=ZT05_Zt09_chr_7_00139
scaffold530	.	gene	293682	297915	.	+	.	ID=ZT05_Zt09_chr_1_01294_gene;Name=ZT05_Zt09_chr_1_01294
scaffold530	.	gene	298954	301238	.	-	.	ID=ZT05_Zt09_chr_1_01295_gene;Name=ZT05_Zt09_chr_1_01295
scaffold530	.	gene	301900	302335	.	+	.	ID=ZT05_Zt09_chr_1_01296_gene;Name=ZT05_Zt09_chr_1_01296
scaffold530	.	gene	303048	305307	.	+	.	ID=ZT05_Zt09_chr_1_01297_gene;Name=ZT05_Zt09_chr_1_01297
scaffold530	.	gene	284860	286614	.	-	.	ID=ZT05_Zt09_chr_1_01290_gene;Name=ZT05_Zt09_chr_1_01290
scaffold530	.	gene	287327	288286	.	-	.	ID=ZT05_Zt09_chr_1_01291_gene;Name=ZT05_Zt09_chr_1_01291
scaffold530	.	gene	288753	289763	.	+	.	ID=ZT05_Zt09_chr_1_01292_gene;Name=ZT05_Zt09_chr_1_01292
scaffold530	.	gene	290575	292280	.	-	.	ID=ZT05_Zt09_chr_1_01293_gene;Name=ZT05_Zt09_chr_1_01293
scaffold535	.	gene	95590	98128	.	-	.	ID=ZT05_Zt09_chr_1_01714_gene;Name=ZT05_Zt09_chr_1_01714
scaffold530	.	gene	305366	306471	.	-	.	ID=ZT05_Zt09_chr_1_01298_gene;Name=ZT05_Zt09_chr_1_01298
scaffold530	.	gene	306677	307375	.	+	.	ID=ZT05_Zt09_chr_1_01299_gene;Name=ZT05_Zt09_chr_1_01299
scaffold1801	.	gene	25624	27050	.	+	.	ID=ZT05_Zt09_chr_4_00270_gene;Name=ZT05_Zt09_chr_4_00270
scaffold1801	.	gene	27293	28530	.	-	.	ID=ZT05_Zt09_chr_4_00271_gene;Name=ZT05_Zt09_chr_4_00271
scaffold1801	.	gene	28720	29442	.	-	.	ID=ZT05_Zt09_chr_4_00272_gene;Name=ZT05_Zt09_chr_4_00272
scaffold1801	.	gene	33131	34251	.	+	.	ID=ZT05_Zt09_chr_4_00273_gene;Name=ZT05_Zt09_chr_4_00273
scaffold1801	.	gene	35577	36442	.	-	.	ID=ZT05_Zt09_chr_4_00274_gene;Name=ZT05_Zt09_chr_4_00274
scaffold1801	.	gene	37229	37719	.	+	.	ID=ZT05_Zt09_chr_4_00275_gene;Name=ZT05_Zt09_chr_4_00275
scaffold1801	.	gene	41127	44877	.	+	.	ID=ZT05_Zt09_chr_4_00276_gene;Name=ZT05_Zt09_chr_4_00276
scaffold1801	.	gene	47801	50426	.	+	.	ID=ZT05_Zt09_chr_4_00277_gene;Name=ZT05_Zt09_chr_4_00277
scaffold1801	.	gene	51672	52577	.	+	.	ID=ZT05_Zt09_chr_4_00278_gene;Name=ZT05_Zt09_chr_4_00278
scaffold1801	.	gene	52792	53228	.	-	.	ID=ZT05_Zt09_chr_4_00279_gene;Name=ZT05_Zt09_chr_4_00279
scaffold914	.	gene	14430	27206	.	-	.	ID=ZT05_Zt09_chr_6_00084_gene;Name=ZT05_Zt09_chr_6_00084
scaffold1203	.	gene	27453	28287	.	+	.	ID=ZT05_Zt09_chr_7_00079_gene;Name=ZT05_Zt09_chr_7_00079
scaffold1817	.	gene	8544	22563	.	+	.	ID=ZT05_Zt09_chr_2_00117_gene;Name=ZT05_Zt09_chr_2_00117
scaffold1817	.	gene	3003	7101	.	-	.	ID=ZT05_Zt09_chr_2_00116_gene;Name=ZT05_Zt09_chr_2_00116
scaffold1817	.	gene	377	1970	.	-	.	ID=ZT05_Zt09_chr_2_00115_gene;Name=ZT05_Zt09_chr_2_00115
scaffold2153	.	gene	38	1579	.	-	.	ID=ZT05_Zt09_chr_2_00114_gene;Name=ZT05_Zt09_chr_2_00114
scaffold2153	.	gene	1857	3164	.	+	.	ID=ZT05_Zt09_chr_2_00113_gene;Name=ZT05_Zt09_chr_2_00113
scaffold2153	.	gene	6144	7126	.	+	.	ID=ZT05_Zt09_chr_2_00111_gene;Name=ZT05_Zt09_chr_2_00111
scaffold2153	.	gene	7393	8393	.	-	.	ID=ZT05_Zt09_chr_2_00110_gene;Name=ZT05_Zt09_chr_2_00110
scaffold1817	.	gene	25125	25752	.	+	.	ID=ZT05_Zt09_chr_2_00119_gene;Name=ZT05_Zt09_chr_2_00119
scaffold1817	.	gene	23086	24738	.	-	.	ID=ZT05_Zt09_chr_2_00118_gene;Name=ZT05_Zt09_chr_2_00118
scaffold2201	.	gene	218933	220177	.	+	.	ID=ZT05_Zt09_chr_1_00741_gene;Name=ZT05_Zt09_chr_1_00741
scaffold2201	.	gene	224592	225260	.	+	.	ID=ZT05_Zt09_chr_1_00740_gene;Name=ZT05_Zt09_chr_1_00740
scaffold2201	.	gene	215503	216636	.	-	.	ID=ZT05_Zt09_chr_1_00743_gene;Name=ZT05_Zt09_chr_1_00743
scaffold2201	.	gene	217017	218398	.	-	.	ID=ZT05_Zt09_chr_1_00742_gene;Name=ZT05_Zt09_chr_1_00742
scaffold2201	.	gene	211194	211856	.	-	.	ID=ZT05_Zt09_chr_1_00745_gene;Name=ZT05_Zt09_chr_1_00745
scaffold2201	.	gene	212351	213565	.	-	.	ID=ZT05_Zt09_chr_1_00744_gene;Name=ZT05_Zt09_chr_1_00744
scaffold2201	.	gene	208134	209432	.	-	.	ID=ZT05_Zt09_chr_1_00747_gene;Name=ZT05_Zt09_chr_1_00747
scaffold2201	.	gene	209638	210914	.	+	.	ID=ZT05_Zt09_chr_1_00746_gene;Name=ZT05_Zt09_chr_1_00746
scaffold2201	.	gene	202439	205270	.	-	.	ID=ZT05_Zt09_chr_1_00749_gene;Name=ZT05_Zt09_chr_1_00749
scaffold2201	.	gene	206288	207364	.	+	.	ID=ZT05_Zt09_chr_1_00748_gene;Name=ZT05_Zt09_chr_1_00748
scaffold50	.	gene	38031	39573	.	-	.	ID=ZT05_Zt09_chr_3_01076_gene;Name=ZT05_Zt09_chr_3_01076
scaffold50	.	gene	40518	41254	.	-	.	ID=ZT05_Zt09_chr_3_01077_gene;Name=ZT05_Zt09_chr_3_01077
scaffold50	.	gene	34802	35907	.	+	.	ID=ZT05_Zt09_chr_3_01074_gene;Name=ZT05_Zt09_chr_3_01074
scaffold50	.	gene	36611	37678	.	+	.	ID=ZT05_Zt09_chr_3_01075_gene;Name=ZT05_Zt09_chr_3_01075
scaffold50	.	gene	31587	33365	.	+	.	ID=ZT05_Zt09_chr_3_01072_gene;Name=ZT05_Zt09_chr_3_01072
scaffold50	.	gene	33744	34333	.	-	.	ID=ZT05_Zt09_chr_3_01073_gene;Name=ZT05_Zt09_chr_3_01073
scaffold50	.	gene	28291	29733	.	-	.	ID=ZT05_Zt09_chr_3_01070_gene;Name=ZT05_Zt09_chr_3_01070
scaffold50	.	gene	30129	31513	.	+	.	ID=ZT05_Zt09_chr_3_01071_gene;Name=ZT05_Zt09_chr_3_01071
scaffold50	.	gene	41542	46344	.	+	.	ID=ZT05_Zt09_chr_3_01078_gene;Name=ZT05_Zt09_chr_3_01078
scaffold50	.	gene	49859	54542	.	+	.	ID=ZT05_Zt09_chr_3_01079_gene;Name=ZT05_Zt09_chr_3_01079
scaffold309	.	gene	238326	241227	.	+	.	ID=ZT05_Zt09_chr_1_01430_gene;Name=ZT05_Zt09_chr_1_01430
scaffold309	.	gene	237146	237990	.	-	.	ID=ZT05_Zt09_chr_1_01431_gene;Name=ZT05_Zt09_chr_1_01431
scaffold309	.	gene	234298	236218	.	-	.	ID=ZT05_Zt09_chr_1_01432_gene;Name=ZT05_Zt09_chr_1_01432
scaffold309	.	gene	233377	234162	.	+	.	ID=ZT05_Zt09_chr_1_01433_gene;Name=ZT05_Zt09_chr_1_01433
scaffold309	.	gene	231261	232994	.	-	.	ID=ZT05_Zt09_chr_1_01434_gene;Name=ZT05_Zt09_chr_1_01434
scaffold309	.	gene	229220	230656	.	+	.	ID=ZT05_Zt09_chr_1_01435_gene;Name=ZT05_Zt09_chr_1_01435
scaffold309	.	gene	228215	228760	.	-	.	ID=ZT05_Zt09_chr_1_01436_gene;Name=ZT05_Zt09_chr_1_01436
scaffold309	.	gene	226394	228144	.	+	.	ID=ZT05_Zt09_chr_1_01437_gene;Name=ZT05_Zt09_chr_1_01437
scaffold309	.	gene	224886	226143	.	-	.	ID=ZT05_Zt09_chr_1_01438_gene;Name=ZT05_Zt09_chr_1_01438
scaffold309	.	gene	222464	224189	.	-	.	ID=ZT05_Zt09_chr_1_01439_gene;Name=ZT05_Zt09_chr_1_01439
scaffold952	.	gene	139413	141239	.	-	.	ID=ZT05_Zt09_chr_10_00209_gene;Name=ZT05_Zt09_chr_10_00209
scaffold952	.	gene	135941	139336	.	+	.	ID=ZT05_Zt09_chr_10_00208_gene;Name=ZT05_Zt09_chr_10_00208
scaffold952	.	gene	132101	134752	.	-	.	ID=ZT05_Zt09_chr_10_00207_gene;Name=ZT05_Zt09_chr_10_00207
scaffold952	.	gene	130839	132045	.	+	.	ID=ZT05_Zt09_chr_10_00206_gene;Name=ZT05_Zt09_chr_10_00206
scaffold952	.	gene	128661	129158	.	+	.	ID=ZT05_Zt09_chr_10_00205_gene;Name=ZT05_Zt09_chr_10_00205
scaffold952	.	gene	127301	128221	.	+	.	ID=ZT05_Zt09_chr_10_00204_gene;Name=ZT05_Zt09_chr_10_00204
scaffold952	.	gene	125823	126743	.	-	.	ID=ZT05_Zt09_chr_10_00203_gene;Name=ZT05_Zt09_chr_10_00203
scaffold952	.	gene	124819	125560	.	+	.	ID=ZT05_Zt09_chr_10_00202_gene;Name=ZT05_Zt09_chr_10_00202
scaffold952	.	gene	122324	124420	.	-	.	ID=ZT05_Zt09_chr_10_00201_gene;Name=ZT05_Zt09_chr_10_00201
scaffold952	.	gene	119405	121351	.	-	.	ID=ZT05_Zt09_chr_10_00200_gene;Name=ZT05_Zt09_chr_10_00200
scaffold2101	.	gene	21515	23195	.	-	.	ID=ZT05_Zt09_chr_1_00525_gene;Name=ZT05_Zt09_chr_1_00525
scaffold2101	.	gene	17218	21309	.	-	.	ID=ZT05_Zt09_chr_1_00524_gene;Name=ZT05_Zt09_chr_1_00524
scaffold2101	.	gene	24304	25475	.	-	.	ID=ZT05_Zt09_chr_1_00527_gene;Name=ZT05_Zt09_chr_1_00527
scaffold2101	.	gene	23422	24267	.	+	.	ID=ZT05_Zt09_chr_1_00526_gene;Name=ZT05_Zt09_chr_1_00526
scaffold2101	.	gene	8488	11190	.	-	.	ID=ZT05_Zt09_chr_1_00521_gene;Name=ZT05_Zt09_chr_1_00521
scaffold2101	.	gene	6617	8155	.	+	.	ID=ZT05_Zt09_chr_1_00520_gene;Name=ZT05_Zt09_chr_1_00520
scaffold2101	.	gene	14786	16771	.	+	.	ID=ZT05_Zt09_chr_1_00523_gene;Name=ZT05_Zt09_chr_1_00523
scaffold2101	.	gene	13806	14603	.	-	.	ID=ZT05_Zt09_chr_1_00522_gene;Name=ZT05_Zt09_chr_1_00522
scaffold1659	.	gene	31474	32618	.	-	.	ID=ZT05_Zt09_chr_10_00427_gene;Name=ZT05_Zt09_chr_10_00427
scaffold2101	.	gene	29204	31245	.	-	.	ID=ZT05_Zt09_chr_1_00529_gene;Name=ZT05_Zt09_chr_1_00529
scaffold2101	.	gene	27957	28802	.	-	.	ID=ZT05_Zt09_chr_1_00528_gene;Name=ZT05_Zt09_chr_1_00528
scaffold1319	.	gene	75975	77291	.	+	.	ID=ZT05_Zt09_chr_6_00139_gene;Name=ZT05_Zt09_chr_6_00139
scaffold1103	.	gene	17360	18791	.	-	.	ID=ZT05_Zt09_chr_8_00381_gene;Name=ZT05_Zt09_chr_8_00381
scaffold1419	.	gene	50006	51100	.	+	.	ID=ZT05_Zt09_chr_6_00359_gene;Name=ZT05_Zt09_chr_6_00359
scaffold1419	.	gene	48164	49075	.	-	.	ID=ZT05_Zt09_chr_6_00358_gene;Name=ZT05_Zt09_chr_6_00358
scaffold2332	.	gene	129301	131129	.	-	.	ID=ZT05_Zt09_chr_1_00659_gene;Name=ZT05_Zt09_chr_1_00659
scaffold1419	.	gene	29470	31382	.	+	.	ID=ZT05_Zt09_chr_6_00351_gene;Name=ZT05_Zt09_chr_6_00351
scaffold1419	.	gene	27115	28514	.	-	.	ID=ZT05_Zt09_chr_6_00350_gene;Name=ZT05_Zt09_chr_6_00350
scaffold1419	.	gene	34356	35076	.	+	.	ID=ZT05_Zt09_chr_6_00353_gene;Name=ZT05_Zt09_chr_6_00353
scaffold2331	.	gene	97449	99940	.	+	.	ID=ZT05_Zt09_chr_8_00387_gene;Name=ZT05_Zt09_chr_8_00387
scaffold1419	.	gene	40226	41007	.	-	.	ID=ZT05_Zt09_chr_6_00355_gene;Name=ZT05_Zt09_chr_6_00355
scaffold1419	.	gene	35996	37107	.	+	.	ID=ZT05_Zt09_chr_6_00354_gene;Name=ZT05_Zt09_chr_6_00354
scaffold1419	.	gene	46325	47809	.	+	.	ID=ZT05_Zt09_chr_6_00357_gene;Name=ZT05_Zt09_chr_6_00357
scaffold1419	.	gene	44987	46107	.	-	.	ID=ZT05_Zt09_chr_6_00356_gene;Name=ZT05_Zt09_chr_6_00356
scaffold1587	.	gene	16911	17830	.	+	.	ID=ZT05_Zt09_chr_11_00400_gene;Name=ZT05_Zt09_chr_11_00400
scaffold2190	.	gene	61827	65183	.	+	.	ID=ZT05_Zt09_chr_11_00116_gene;Name=ZT05_Zt09_chr_11_00116
scaffold1587	.	gene	20717	22170	.	+	.	ID=ZT05_Zt09_chr_11_00402_gene;Name=ZT05_Zt09_chr_11_00402
scaffold1587	.	gene	22763	23871	.	-	.	ID=ZT05_Zt09_chr_11_00403_gene;Name=ZT05_Zt09_chr_11_00403
scaffold1587	.	gene	24726	25965	.	-	.	ID=ZT05_Zt09_chr_11_00404_gene;Name=ZT05_Zt09_chr_11_00404
scaffold1587	.	gene	27825	28366	.	+	.	ID=ZT05_Zt09_chr_11_00405_gene;Name=ZT05_Zt09_chr_11_00405
scaffold1587	.	gene	29393	29749	.	+	.	ID=ZT05_Zt09_chr_11_00406_gene;Name=ZT05_Zt09_chr_11_00406
scaffold2190	.	gene	59109	60896	.	-	.	ID=ZT05_Zt09_chr_11_00117_gene;Name=ZT05_Zt09_chr_11_00117
scaffold1587	.	gene	38321	39972	.	-	.	ID=ZT05_Zt09_chr_11_00408_gene;Name=ZT05_Zt09_chr_11_00408
scaffold1587	.	gene	40506	42735	.	-	.	ID=ZT05_Zt09_chr_11_00409_gene;Name=ZT05_Zt09_chr_11_00409
scaffold1319	.	gene	88707	90379	.	-	.	ID=ZT05_Zt09_chr_6_00133_gene;Name=ZT05_Zt09_chr_6_00133
scaffold1155	.	gene	10331	11139	.	+	.	ID=ZT05_Zt09_chr_12_00397_gene;Name=ZT05_Zt09_chr_12_00397
scaffold1155	.	gene	8841	10062	.	-	.	ID=ZT05_Zt09_chr_12_00396_gene;Name=ZT05_Zt09_chr_12_00396
scaffold1155	.	gene	7013	8242	.	-	.	ID=ZT05_Zt09_chr_12_00395_gene;Name=ZT05_Zt09_chr_12_00395
scaffold1155	.	gene	3881	5937	.	-	.	ID=ZT05_Zt09_chr_12_00394_gene;Name=ZT05_Zt09_chr_12_00394
scaffold1155	.	gene	2732	3067	.	+	.	ID=ZT05_Zt09_chr_12_00393_gene;Name=ZT05_Zt09_chr_12_00393
scaffold1155	.	gene	1500	2095	.	+	.	ID=ZT05_Zt09_chr_12_00392_gene;Name=ZT05_Zt09_chr_12_00392
scaffold1155	.	gene	811	1161	.	+	.	ID=ZT05_Zt09_chr_12_00391_gene;Name=ZT05_Zt09_chr_12_00391
scaffold1155	.	gene	1	523	.	-	.	ID=ZT05_Zt09_chr_12_00390_gene;Name=ZT05_Zt09_chr_12_00390
scaffold1155	.	gene	12392	13729	.	+	.	ID=ZT05_Zt09_chr_12_00398_gene;Name=ZT05_Zt09_chr_12_00398
scaffold1319	.	gene	78753	80875	.	-	.	ID=ZT05_Zt09_chr_6_00137_gene;Name=ZT05_Zt09_chr_6_00137
scaffold1319	.	gene	82574	84135	.	+	.	ID=ZT05_Zt09_chr_6_00136_gene;Name=ZT05_Zt09_chr_6_00136
scaffold126	.	gene	97540	99438	.	-	.	ID=ZT05_Zt09_chr_3_00659_gene;Name=ZT05_Zt09_chr_3_00659
scaffold126	.	gene	95645	96569	.	+	.	ID=ZT05_Zt09_chr_3_00658_gene;Name=ZT05_Zt09_chr_3_00658
scaffold126	.	gene	76809	77901	.	+	.	ID=ZT05_Zt09_chr_3_00651_gene;Name=ZT05_Zt09_chr_3_00651
scaffold126	.	gene	72352	75841	.	-	.	ID=ZT05_Zt09_chr_3_00650_gene;Name=ZT05_Zt09_chr_3_00650
scaffold126	.	gene	82877	85052	.	+	.	ID=ZT05_Zt09_chr_3_00653_gene;Name=ZT05_Zt09_chr_3_00653
scaffold126	.	gene	79132	82377	.	+	.	ID=ZT05_Zt09_chr_3_00652_gene;Name=ZT05_Zt09_chr_3_00652
scaffold126	.	gene	87031	87720	.	-	.	ID=ZT05_Zt09_chr_3_00655_gene;Name=ZT05_Zt09_chr_3_00655
scaffold126	.	gene	85702	86550	.	-	.	ID=ZT05_Zt09_chr_3_00654_gene;Name=ZT05_Zt09_chr_3_00654
scaffold126	.	gene	92020	94592	.	-	.	ID=ZT05_Zt09_chr_3_00657_gene;Name=ZT05_Zt09_chr_3_00657
scaffold126	.	gene	88345	90903	.	-	.	ID=ZT05_Zt09_chr_3_00656_gene;Name=ZT05_Zt09_chr_3_00656
scaffold680	.	gene	25681	29609	.	-	.	ID=ZT05_Zt09_chr_5_00008_gene;Name=ZT05_Zt09_chr_5_00008
scaffold680	.	gene	24783	25577	.	+	.	ID=ZT05_Zt09_chr_5_00009_gene;Name=ZT05_Zt09_chr_5_00009
scaffold1453	.	gene	21080	21764	.	+	.	ID=ZT05_Zt09_chr_17_00076_gene;Name=ZT05_Zt09_chr_17_00076
scaffold680	.	gene	37824	38418	.	-	.	ID=ZT05_Zt09_chr_5_00004_gene;Name=ZT05_Zt09_chr_5_00004
scaffold1663	.	gene	114215	114988	.	+	.	ID=ZT05_Zt09_chr_1_00471_gene;Name=ZT05_Zt09_chr_1_00471
scaffold1581	.	gene	27309	28881	.	-	.	ID=ZT05_Zt09_chr_18_00070_gene;Name=ZT05_Zt09_chr_18_00070
scaffold1581	.	gene	25062	26127	.	+	.	ID=ZT05_Zt09_chr_18_00071_gene;Name=ZT05_Zt09_chr_18_00071
scaffold1581	.	gene	23982	24873	.	-	.	ID=ZT05_Zt09_chr_18_00072_gene;Name=ZT05_Zt09_chr_18_00072
scaffold680	.	gene	34995	36910	.	-	.	ID=ZT05_Zt09_chr_5_00005_gene;Name=ZT05_Zt09_chr_5_00005
scaffold1581	.	gene	15758	16668	.	-	.	ID=ZT05_Zt09_chr_18_00074_gene;Name=ZT05_Zt09_chr_18_00074
scaffold2201	.	gene	185933	187038	.	+	.	ID=ZT05_Zt09_chr_1_00758_gene;Name=ZT05_Zt09_chr_1_00758
scaffold430	.	gene	7467	8368	.	-	.	ID=ZT05_Zt09_chr_18_00077_gene;Name=ZT05_Zt09_chr_18_00077
scaffold1570	.	gene	1083	2514	.	+	.	ID=ZT05_Zt09_chr_18_00078_gene;Name=ZT05_Zt09_chr_18_00078
scaffold1774	.	gene	5308	6599	.	-	.	ID=ZT05_Zt09_chr_18_00079_gene;Name=ZT05_Zt09_chr_18_00079
scaffold2201	.	gene	183386	184966	.	-	.	ID=ZT05_Zt09_chr_1_00759_gene;Name=ZT05_Zt09_chr_1_00759
scaffold186	.	gene	26709	27553	.	+	.	ID=ZT05_Zt09_chr_6_00058_gene;Name=ZT05_Zt09_chr_6_00058
scaffold2201	.	gene	187397	187976	.	-	.	ID=ZT05_Zt09_chr_1_00757_gene;Name=ZT05_Zt09_chr_1_00757
scaffold1479	.	gene	49904	50810	.	-	.	ID=ZT05_Zt09_chr_7_00309_gene;Name=ZT05_Zt09_chr_7_00309
scaffold1479	.	gene	49097	49393	.	-	.	ID=ZT05_Zt09_chr_7_00308_gene;Name=ZT05_Zt09_chr_7_00308
scaffold1479	.	gene	33801	43414	.	+	.	ID=ZT05_Zt09_chr_7_00303_gene;Name=ZT05_Zt09_chr_7_00303
scaffold2201	.	gene	195535	198206	.	+	.	ID=ZT05_Zt09_chr_1_00752_gene;Name=ZT05_Zt09_chr_1_00752
scaffold1479	.	gene	28545	29986	.	+	.	ID=ZT05_Zt09_chr_7_00301_gene;Name=ZT05_Zt09_chr_7_00301
scaffold1479	.	gene	26873	28024	.	-	.	ID=ZT05_Zt09_chr_7_00300_gene;Name=ZT05_Zt09_chr_7_00300
scaffold1479	.	gene	47983	48741	.	+	.	ID=ZT05_Zt09_chr_7_00307_gene;Name=ZT05_Zt09_chr_7_00307
scaffold1479	.	gene	46447	47640	.	-	.	ID=ZT05_Zt09_chr_7_00306_gene;Name=ZT05_Zt09_chr_7_00306
scaffold1479	.	gene	45355	45846	.	+	.	ID=ZT05_Zt09_chr_7_00305_gene;Name=ZT05_Zt09_chr_7_00305
scaffold2201	.	gene	192239	192781	.	+	.	ID=ZT05_Zt09_chr_1_00753_gene;Name=ZT05_Zt09_chr_1_00753
scaffold2201	.	gene	198725	199904	.	-	.	ID=ZT05_Zt09_chr_1_00751_gene;Name=ZT05_Zt09_chr_1_00751
scaffold1479	.	gene	1043	4557	.	-	.	ID=ZT05_Zt09_chr_19_00040_gene;Name=ZT05_Zt09_chr_19_00040
scaffold1479	.	gene	4648	4971	.	-	.	ID=ZT05_Zt09_chr_19_00041_gene;Name=ZT05_Zt09_chr_19_00041
scaffold2327	.	gene	11016	12352	.	-	.	ID=ZT05_Zt09_chr_19_00042_gene;Name=ZT05_Zt09_chr_19_00042
scaffold2327	.	gene	13419	14058	.	+	.	ID=ZT05_Zt09_chr_19_00043_gene;Name=ZT05_Zt09_chr_19_00043
scaffold2327	.	gene	19125	19911	.	-	.	ID=ZT05_Zt09_chr_19_00044_gene;Name=ZT05_Zt09_chr_19_00044
scaffold2327	.	gene	21131	22024	.	+	.	ID=ZT05_Zt09_chr_19_00045_gene;Name=ZT05_Zt09_chr_19_00045
scaffold2327	.	gene	22597	23732	.	+	.	ID=ZT05_Zt09_chr_19_00046_gene;Name=ZT05_Zt09_chr_19_00046
scaffold2327	.	gene	24997	25992	.	+	.	ID=ZT05_Zt09_chr_19_00047_gene;Name=ZT05_Zt09_chr_19_00047
scaffold25	.	gene	4395	5238	.	+	.	ID=ZT05_Zt09_chr_19_00048_gene;Name=ZT05_Zt09_chr_19_00048
scaffold25	.	gene	5865	6872	.	+	.	ID=ZT05_Zt09_chr_19_00049_gene;Name=ZT05_Zt09_chr_19_00049
scaffold535	.	gene	105690	106614	.	-	.	ID=ZT05_Zt09_chr_1_01711_gene;Name=ZT05_Zt09_chr_1_01711
scaffold1478	.	gene	3970	4659	.	-	.	ID=ZT05_Zt09_chr_3_01043_gene;Name=ZT05_Zt09_chr_3_01043
scaffold1821	.	gene	65157	66549	.	+	.	ID=ZT05_Zt09_chr_3_01040_gene;Name=ZT05_Zt09_chr_3_01040
scaffold309	.	gene	60392	61061	.	+	.	ID=ZT05_Zt09_chr_1_01500_gene;Name=ZT05_Zt09_chr_1_01500
scaffold1478	.	gene	11136	11376	.	-	.	ID=ZT05_Zt09_chr_3_01047_gene;Name=ZT05_Zt09_chr_3_01047
scaffold1478	.	gene	9209	10768	.	+	.	ID=ZT05_Zt09_chr_3_01046_gene;Name=ZT05_Zt09_chr_3_01046
scaffold58	.	gene	60241	62247	.	-	.	ID=ZT05_Zt09_chr_4_00048_gene;Name=ZT05_Zt09_chr_4_00048
scaffold2297	.	gene	89735	91396	.	-	.	ID=ZT05_Zt09_chr_4_00519_gene;Name=ZT05_Zt09_chr_4_00519
scaffold1478	.	gene	7461	8436	.	-	.	ID=ZT05_Zt09_chr_3_01045_gene;Name=ZT05_Zt09_chr_3_01045
scaffold2297	.	gene	100276	102141	.	+	.	ID=ZT05_Zt09_chr_4_00515_gene;Name=ZT05_Zt09_chr_4_00515
scaffold58	.	gene	76443	77645	.	-	.	ID=ZT05_Zt09_chr_4_00041_gene;Name=ZT05_Zt09_chr_4_00041
scaffold2297	.	gene	97916	99505	.	+	.	ID=ZT05_Zt09_chr_4_00516_gene;Name=ZT05_Zt09_chr_4_00516
scaffold58	.	gene	62999	64285	.	-	.	ID=ZT05_Zt09_chr_4_00047_gene;Name=ZT05_Zt09_chr_4_00047
scaffold2297	.	gene	111493	112843	.	-	.	ID=ZT05_Zt09_chr_4_00510_gene;Name=ZT05_Zt09_chr_4_00510
scaffold2297	.	gene	105045	106150	.	-	.	ID=ZT05_Zt09_chr_4_00513_gene;Name=ZT05_Zt09_chr_4_00513
scaffold58	.	gene	67817	69214	.	+	.	ID=ZT05_Zt09_chr_4_00044_gene;Name=ZT05_Zt09_chr_4_00044
scaffold2278	.	gene	24437	26607	.	-	.	ID=ZT05_Zt09_chr_3_00066_gene;Name=ZT05_Zt09_chr_3_00066
scaffold2278	.	gene	21224	23007	.	-	.	ID=ZT05_Zt09_chr_3_00067_gene;Name=ZT05_Zt09_chr_3_00067
scaffold2278	.	gene	30890	31324	.	+	.	ID=ZT05_Zt09_chr_3_00064_gene;Name=ZT05_Zt09_chr_3_00064
scaffold492	.	gene	64916	65638	.	-	.	ID=ZT05_Zt09_chr_5_00482_gene;Name=ZT05_Zt09_chr_5_00482
scaffold2278	.	gene	27640	28287	.	-	.	ID=ZT05_Zt09_chr_3_00065_gene;Name=ZT05_Zt09_chr_3_00065
scaffold492	.	gene	65853	67460	.	+	.	ID=ZT05_Zt09_chr_5_00483_gene;Name=ZT05_Zt09_chr_5_00483
scaffold2278	.	gene	36571	37767	.	+	.	ID=ZT05_Zt09_chr_3_00062_gene;Name=ZT05_Zt09_chr_3_00062
scaffold492	.	gene	62265	63524	.	-	.	ID=ZT05_Zt09_chr_5_00480_gene;Name=ZT05_Zt09_chr_5_00480
scaffold2278	.	gene	33728	35266	.	-	.	ID=ZT05_Zt09_chr_3_00063_gene;Name=ZT05_Zt09_chr_3_00063
scaffold492	.	gene	64031	64789	.	+	.	ID=ZT05_Zt09_chr_5_00481_gene;Name=ZT05_Zt09_chr_5_00481
scaffold2278	.	gene	39307	40337	.	+	.	ID=ZT05_Zt09_chr_3_00060_gene;Name=ZT05_Zt09_chr_3_00060
scaffold492	.	gene	72038	73091	.	+	.	ID=ZT05_Zt09_chr_5_00486_gene;Name=ZT05_Zt09_chr_5_00486
scaffold2278	.	gene	37999	38772	.	-	.	ID=ZT05_Zt09_chr_3_00061_gene;Name=ZT05_Zt09_chr_3_00061
scaffold492	.	gene	73279	74176	.	-	.	ID=ZT05_Zt09_chr_5_00487_gene;Name=ZT05_Zt09_chr_5_00487
scaffold492	.	gene	67670	68974	.	-	.	ID=ZT05_Zt09_chr_5_00484_gene;Name=ZT05_Zt09_chr_5_00484
scaffold492	.	gene	69876	70676	.	-	.	ID=ZT05_Zt09_chr_5_00485_gene;Name=ZT05_Zt09_chr_5_00485
scaffold149	.	gene	8096	9961	.	-	.	ID=ZT05_Zt09_chr_8_00670_gene;Name=ZT05_Zt09_chr_8_00670
scaffold149	.	gene	10848	12995	.	+	.	ID=ZT05_Zt09_chr_8_00671_gene;Name=ZT05_Zt09_chr_8_00671
scaffold149	.	gene	24746	25688	.	+	.	ID=ZT05_Zt09_chr_8_00672_gene;Name=ZT05_Zt09_chr_8_00672
scaffold149	.	gene	26662	28536	.	-	.	ID=ZT05_Zt09_chr_8_00673_gene;Name=ZT05_Zt09_chr_8_00673
scaffold149	.	gene	30379	30955	.	-	.	ID=ZT05_Zt09_chr_8_00674_gene;Name=ZT05_Zt09_chr_8_00674
scaffold149	.	gene	41678	42512	.	+	.	ID=ZT05_Zt09_chr_8_00675_gene;Name=ZT05_Zt09_chr_8_00675
scaffold149	.	gene	43295	44956	.	+	.	ID=ZT05_Zt09_chr_8_00676_gene;Name=ZT05_Zt09_chr_8_00676
scaffold149	.	gene	45105	46816	.	-	.	ID=ZT05_Zt09_chr_8_00677_gene;Name=ZT05_Zt09_chr_8_00677
scaffold149	.	gene	47263	48833	.	-	.	ID=ZT05_Zt09_chr_8_00678_gene;Name=ZT05_Zt09_chr_8_00678
scaffold149	.	gene	49768	51156	.	+	.	ID=ZT05_Zt09_chr_8_00679_gene;Name=ZT05_Zt09_chr_8_00679
scaffold492	.	gene	74701	75439	.	-	.	ID=ZT05_Zt09_chr_5_00488_gene;Name=ZT05_Zt09_chr_5_00488
scaffold714	.	gene	210181	211242	.	-	.	ID=ZT05_Zt09_chr_6_00504_gene;Name=ZT05_Zt09_chr_6_00504
scaffold714	.	gene	211629	213088	.	+	.	ID=ZT05_Zt09_chr_6_00505_gene;Name=ZT05_Zt09_chr_6_00505
scaffold714	.	gene	213501	213878	.	+	.	ID=ZT05_Zt09_chr_6_00506_gene;Name=ZT05_Zt09_chr_6_00506
scaffold492	.	gene	75887	76473	.	-	.	ID=ZT05_Zt09_chr_5_00489_gene;Name=ZT05_Zt09_chr_5_00489
scaffold714	.	gene	202002	203685	.	+	.	ID=ZT05_Zt09_chr_6_00500_gene;Name=ZT05_Zt09_chr_6_00500
scaffold1793	.	gene	21894	27362	.	-	.	ID=ZT05_Zt09_chr_11_00077_gene;Name=ZT05_Zt09_chr_11_00077
scaffold714	.	gene	207182	208237	.	-	.	ID=ZT05_Zt09_chr_6_00502_gene;Name=ZT05_Zt09_chr_6_00502
scaffold714	.	gene	208856	209856	.	-	.	ID=ZT05_Zt09_chr_6_00503_gene;Name=ZT05_Zt09_chr_6_00503
scaffold714	.	gene	217278	217943	.	-	.	ID=ZT05_Zt09_chr_6_00508_gene;Name=ZT05_Zt09_chr_6_00508
scaffold714	.	gene	218227	221337	.	+	.	ID=ZT05_Zt09_chr_6_00509_gene;Name=ZT05_Zt09_chr_6_00509
C223262	.	gene	35269	36254	.	-	.	ID=ZT05_Zt09_chr_10_00533_gene;Name=ZT05_Zt09_chr_10_00533
scaffold1	.	gene	61221	61672	.	-	.	ID=ZT05_Zt09_chr_1_01609_gene;Name=ZT05_Zt09_chr_1_01609
scaffold1	.	gene	59147	60856	.	+	.	ID=ZT05_Zt09_chr_1_01608_gene;Name=ZT05_Zt09_chr_1_01608
scaffold1	.	gene	40561	44817	.	+	.	ID=ZT05_Zt09_chr_1_01603_gene;Name=ZT05_Zt09_chr_1_01603
scaffold1	.	gene	38525	39556	.	-	.	ID=ZT05_Zt09_chr_1_01602_gene;Name=ZT05_Zt09_chr_1_01602
scaffold1	.	gene	36357	38100	.	+	.	ID=ZT05_Zt09_chr_1_01601_gene;Name=ZT05_Zt09_chr_1_01601
scaffold1	.	gene	32292	33794	.	-	.	ID=ZT05_Zt09_chr_1_01600_gene;Name=ZT05_Zt09_chr_1_01600
scaffold1	.	gene	52730	58657	.	+	.	ID=ZT05_Zt09_chr_1_01607_gene;Name=ZT05_Zt09_chr_1_01607
scaffold1	.	gene	50559	51585	.	-	.	ID=ZT05_Zt09_chr_1_01606_gene;Name=ZT05_Zt09_chr_1_01606
scaffold1	.	gene	46976	49879	.	-	.	ID=ZT05_Zt09_chr_1_01605_gene;Name=ZT05_Zt09_chr_1_01605
scaffold1	.	gene	45359	46498	.	-	.	ID=ZT05_Zt09_chr_1_01604_gene;Name=ZT05_Zt09_chr_1_01604
C221888	.	gene	3142	4851	.	-	.	ID=ZT05_Zt09_chr_13_00028_gene;Name=ZT05_Zt09_chr_13_00028
C221888	.	gene	5184	6899	.	-	.	ID=ZT05_Zt09_chr_13_00029_gene;Name=ZT05_Zt09_chr_13_00029
scaffold1773	.	gene	131098	132237	.	-	.	ID=ZT05_Zt09_chr_8_00203_gene;Name=ZT05_Zt09_chr_8_00203
scaffold226	.	gene	9096	11341	.	+	.	ID=ZT05_Zt09_chr_8_00202_gene;Name=ZT05_Zt09_chr_8_00202
scaffold1773	.	gene	124409	125613	.	+	.	ID=ZT05_Zt09_chr_8_00205_gene;Name=ZT05_Zt09_chr_8_00205
scaffold1773	.	gene	127274	128553	.	+	.	ID=ZT05_Zt09_chr_8_00204_gene;Name=ZT05_Zt09_chr_8_00204
scaffold1773	.	gene	116338	117166	.	-	.	ID=ZT05_Zt09_chr_8_00207_gene;Name=ZT05_Zt09_chr_8_00207
scaffold1773	.	gene	119781	122078	.	-	.	ID=ZT05_Zt09_chr_8_00206_gene;Name=ZT05_Zt09_chr_8_00206
scaffold688	.	gene	6414	7524	.	-	.	ID=ZT05_Zt09_chr_13_00020_gene;Name=ZT05_Zt09_chr_13_00020
scaffold688	.	gene	5111	6278	.	+	.	ID=ZT05_Zt09_chr_13_00021_gene;Name=ZT05_Zt09_chr_13_00021
scaffold688	.	gene	1688	3508	.	+	.	ID=ZT05_Zt09_chr_13_00022_gene;Name=ZT05_Zt09_chr_13_00022
scaffold2305	.	gene	1434	2147	.	+	.	ID=ZT05_Zt09_chr_13_00024_gene;Name=ZT05_Zt09_chr_13_00024
scaffold2305	.	gene	2647	7388	.	-	.	ID=ZT05_Zt09_chr_13_00025_gene;Name=ZT05_Zt09_chr_13_00025
scaffold2305	.	gene	8117	9065	.	+	.	ID=ZT05_Zt09_chr_13_00026_gene;Name=ZT05_Zt09_chr_13_00026
scaffold1851	.	gene	8001	8465	.	+	.	ID=ZT05_Zt09_chr_3_00004_gene;Name=ZT05_Zt09_chr_3_00004
scaffold1851	.	gene	5505	6374	.	+	.	ID=ZT05_Zt09_chr_3_00005_gene;Name=ZT05_Zt09_chr_3_00005
scaffold1851	.	gene	3749	4697	.	+	.	ID=ZT05_Zt09_chr_3_00006_gene;Name=ZT05_Zt09_chr_3_00006
C223054	.	gene	20774	22695	.	-	.	ID=ZT05_Zt09_chr_2_00706_gene;Name=ZT05_Zt09_chr_2_00706
scaffold1851	.	gene	13949	14782	.	-	.	ID=ZT05_Zt09_chr_3_00001_gene;Name=ZT05_Zt09_chr_3_00001
scaffold2257	.	gene	21062	21553	.	-	.	ID=ZT05_Zt09_chr_2_00256_gene;Name=ZT05_Zt09_chr_2_00256
C223054	.	gene	23419	24542	.	-	.	ID=ZT05_Zt09_chr_2_00705_gene;Name=ZT05_Zt09_chr_2_00705
scaffold2257	.	gene	16609	17565	.	-	.	ID=ZT05_Zt09_chr_2_00259_gene;Name=ZT05_Zt09_chr_2_00259
C223054	.	gene	14083	15827	.	-	.	ID=ZT05_Zt09_chr_2_00708_gene;Name=ZT05_Zt09_chr_2_00708
C223054	.	gene	11985	13715	.	+	.	ID=ZT05_Zt09_chr_2_00709_gene;Name=ZT05_Zt09_chr_2_00709
scaffold1851	.	gene	377	2230	.	+	.	ID=ZT05_Zt09_chr_3_00008_gene;Name=ZT05_Zt09_chr_3_00008
C222392	.	gene	797	2089	.	-	.	ID=ZT05_Zt09_chr_3_00009_gene;Name=ZT05_Zt09_chr_3_00009
scaffold2304	.	gene	3511	5327	.	-	.	ID=ZT05_Zt09_chr_10_00544_gene;Name=ZT05_Zt09_chr_10_00544
scaffold1112	.	gene	118644	119808	.	+	.	ID=ZT05_Zt09_chr_10_00233_gene;Name=ZT05_Zt09_chr_10_00233
scaffold2280	.	gene	40493	42022	.	-	.	ID=ZT05_Zt09_chr_8_00498_gene;Name=ZT05_Zt09_chr_8_00498
scaffold1112	.	gene	124230	126008	.	-	.	ID=ZT05_Zt09_chr_10_00230_gene;Name=ZT05_Zt09_chr_10_00230
scaffold1112	.	gene	120707	122604	.	-	.	ID=ZT05_Zt09_chr_10_00231_gene;Name=ZT05_Zt09_chr_10_00231
scaffold1112	.	gene	106740	107918	.	+	.	ID=ZT05_Zt09_chr_10_00236_gene;Name=ZT05_Zt09_chr_10_00236
scaffold1407	.	gene	6670	7913	.	+	.	ID=ZT05_Zt09_chr_10_00541_gene;Name=ZT05_Zt09_chr_10_00541
scaffold894	.	gene	69093	70155	.	+	.	ID=ZT05_Zt09_chr_10_00078_gene;Name=ZT05_Zt09_chr_10_00078
scaffold894	.	gene	70952	71252	.	-	.	ID=ZT05_Zt09_chr_10_00079_gene;Name=ZT05_Zt09_chr_10_00079
scaffold1112	.	gene	115511	118330	.	-	.	ID=ZT05_Zt09_chr_10_00234_gene;Name=ZT05_Zt09_chr_10_00234
scaffold2280	.	gene	37705	39927	.	-	.	ID=ZT05_Zt09_chr_8_00499_gene;Name=ZT05_Zt09_chr_8_00499
scaffold894	.	gene	49783	52420	.	+	.	ID=ZT05_Zt09_chr_10_00070_gene;Name=ZT05_Zt09_chr_10_00070
scaffold894	.	gene	53857	55394	.	-	.	ID=ZT05_Zt09_chr_10_00071_gene;Name=ZT05_Zt09_chr_10_00071
scaffold894	.	gene	56152	56967	.	-	.	ID=ZT05_Zt09_chr_10_00072_gene;Name=ZT05_Zt09_chr_10_00072
scaffold894	.	gene	58833	60221	.	-	.	ID=ZT05_Zt09_chr_10_00073_gene;Name=ZT05_Zt09_chr_10_00073
scaffold894	.	gene	60877	62415	.	+	.	ID=ZT05_Zt09_chr_10_00074_gene;Name=ZT05_Zt09_chr_10_00074
scaffold894	.	gene	62718	63281	.	-	.	ID=ZT05_Zt09_chr_10_00075_gene;Name=ZT05_Zt09_chr_10_00075
scaffold894	.	gene	63554	65570	.	+	.	ID=ZT05_Zt09_chr_10_00076_gene;Name=ZT05_Zt09_chr_10_00076
scaffold894	.	gene	66192	67997	.	-	.	ID=ZT05_Zt09_chr_10_00077_gene;Name=ZT05_Zt09_chr_10_00077
scaffold1971	.	gene	10661	11620	.	+	.	ID=ZT05_Zt09_chr_10_00536_gene;Name=ZT05_Zt09_chr_10_00536
scaffold2101	.	gene	50336	51490	.	-	.	ID=ZT05_Zt09_chr_1_00537_gene;Name=ZT05_Zt09_chr_1_00537
scaffold623	.	gene	9376	13074	.	+	.	ID=ZT05_Zt09_chr_2_01073_gene;Name=ZT05_Zt09_chr_2_01073
scaffold623	.	gene	13757	17710	.	-	.	ID=ZT05_Zt09_chr_2_01072_gene;Name=ZT05_Zt09_chr_2_01072
scaffold623	.	gene	18422	19075	.	-	.	ID=ZT05_Zt09_chr_2_01071_gene;Name=ZT05_Zt09_chr_2_01071
scaffold623	.	gene	19575	20234	.	+	.	ID=ZT05_Zt09_chr_2_01070_gene;Name=ZT05_Zt09_chr_2_01070
scaffold623	.	gene	319	2541	.	-	.	ID=ZT05_Zt09_chr_2_01077_gene;Name=ZT05_Zt09_chr_2_01077
scaffold623	.	gene	3706	4788	.	+	.	ID=ZT05_Zt09_chr_2_01076_gene;Name=ZT05_Zt09_chr_2_01076
scaffold623	.	gene	5401	6066	.	+	.	ID=ZT05_Zt09_chr_2_01075_gene;Name=ZT05_Zt09_chr_2_01075
scaffold623	.	gene	6159	9058	.	-	.	ID=ZT05_Zt09_chr_2_01074_gene;Name=ZT05_Zt09_chr_2_01074
scaffold249	.	gene	13631	17449	.	-	.	ID=ZT05_Zt09_chr_2_01079_gene;Name=ZT05_Zt09_chr_2_01079
scaffold576	.	gene	5315	6021	.	+	.	ID=ZT05_Zt09_chr_9_00578_gene;Name=ZT05_Zt09_chr_9_00578
scaffold576	.	gene	2500	4380	.	-	.	ID=ZT05_Zt09_chr_9_00579_gene;Name=ZT05_Zt09_chr_9_00579
scaffold1187	.	gene	8095	11073	.	+	.	ID=ZT05_Zt09_chr_9_00576_gene;Name=ZT05_Zt09_chr_9_00576
scaffold1187	.	gene	1940	7675	.	-	.	ID=ZT05_Zt09_chr_9_00577_gene;Name=ZT05_Zt09_chr_9_00577
scaffold1187	.	gene	13728	14957	.	-	.	ID=ZT05_Zt09_chr_9_00574_gene;Name=ZT05_Zt09_chr_9_00574
scaffold1187	.	gene	11296	12629	.	-	.	ID=ZT05_Zt09_chr_9_00575_gene;Name=ZT05_Zt09_chr_9_00575
scaffold1187	.	gene	20898	21201	.	-	.	ID=ZT05_Zt09_chr_9_00572_gene;Name=ZT05_Zt09_chr_9_00572
scaffold1187	.	gene	15809	17752	.	-	.	ID=ZT05_Zt09_chr_9_00573_gene;Name=ZT05_Zt09_chr_9_00573
scaffold1187	.	gene	26497	27717	.	+	.	ID=ZT05_Zt09_chr_9_00570_gene;Name=ZT05_Zt09_chr_9_00570
scaffold1187	.	gene	22654	24542	.	+	.	ID=ZT05_Zt09_chr_9_00571_gene;Name=ZT05_Zt09_chr_9_00571
scaffold796	.	gene	20568	23798	.	-	.	ID=ZT05_Zt09_chr_12_00256_gene;Name=ZT05_Zt09_chr_12_00256
scaffold796	.	gene	24775	27974	.	+	.	ID=ZT05_Zt09_chr_12_00257_gene;Name=ZT05_Zt09_chr_12_00257
scaffold796	.	gene	18130	18605	.	-	.	ID=ZT05_Zt09_chr_12_00254_gene;Name=ZT05_Zt09_chr_12_00254
scaffold796	.	gene	19403	19833	.	+	.	ID=ZT05_Zt09_chr_12_00255_gene;Name=ZT05_Zt09_chr_12_00255
scaffold796	.	gene	6649	8238	.	+	.	ID=ZT05_Zt09_chr_12_00252_gene;Name=ZT05_Zt09_chr_12_00252
scaffold796	.	gene	16208	17269	.	-	.	ID=ZT05_Zt09_chr_12_00253_gene;Name=ZT05_Zt09_chr_12_00253
scaffold796	.	gene	2902	3851	.	-	.	ID=ZT05_Zt09_chr_12_00250_gene;Name=ZT05_Zt09_chr_12_00250
scaffold796	.	gene	4094	5428	.	+	.	ID=ZT05_Zt09_chr_12_00251_gene;Name=ZT05_Zt09_chr_12_00251
scaffold1619	.	gene	81976	82851	.	+	.	ID=ZT05_Zt09_chr_1_00268_gene;Name=ZT05_Zt09_chr_1_00268
scaffold1619	.	gene	83197	84414	.	+	.	ID=ZT05_Zt09_chr_1_00269_gene;Name=ZT05_Zt09_chr_1_00269
scaffold796	.	gene	30758	31885	.	-	.	ID=ZT05_Zt09_chr_12_00258_gene;Name=ZT05_Zt09_chr_12_00258
scaffold796	.	gene	33716	38254	.	+	.	ID=ZT05_Zt09_chr_12_00259_gene;Name=ZT05_Zt09_chr_12_00259
scaffold1395	.	gene	817	3403	.	+	.	ID=ZT05_Zt09_chr_4_00120_gene;Name=ZT05_Zt09_chr_4_00120
scaffold1395	.	gene	3522	4320	.	-	.	ID=ZT05_Zt09_chr_4_00121_gene;Name=ZT05_Zt09_chr_4_00121
scaffold1395	.	gene	5386	6033	.	-	.	ID=ZT05_Zt09_chr_4_00122_gene;Name=ZT05_Zt09_chr_4_00122
scaffold1395	.	gene	6237	12293	.	+	.	ID=ZT05_Zt09_chr_4_00123_gene;Name=ZT05_Zt09_chr_4_00123
scaffold1395	.	gene	12745	14057	.	+	.	ID=ZT05_Zt09_chr_4_00124_gene;Name=ZT05_Zt09_chr_4_00124
scaffold535	.	gene	103260	104511	.	-	.	ID=ZT05_Zt09_chr_1_01712_gene;Name=ZT05_Zt09_chr_1_01712
scaffold482	.	gene	98118	100317	.	+	.	ID=ZT05_Zt09_chr_4_00657_gene;Name=ZT05_Zt09_chr_4_00657
scaffold1395	.	gene	21227	22924	.	+	.	ID=ZT05_Zt09_chr_4_00126_gene;Name=ZT05_Zt09_chr_4_00126
scaffold482	.	gene	93466	96232	.	-	.	ID=ZT05_Zt09_chr_4_00655_gene;Name=ZT05_Zt09_chr_4_00655
scaffold1332	.	gene	89013	90025	.	+	.	ID=ZT05_Zt09_chr_5_00099_gene;Name=ZT05_Zt09_chr_5_00099
scaffold1332	.	gene	91482	93699	.	-	.	ID=ZT05_Zt09_chr_5_00098_gene;Name=ZT05_Zt09_chr_5_00098
scaffold1100	.	gene	207204	208469	.	-	.	ID=ZT05_Zt09_chr_5_00729_gene;Name=ZT05_Zt09_chr_5_00729
scaffold1100	.	gene	204601	205320	.	-	.	ID=ZT05_Zt09_chr_5_00728_gene;Name=ZT05_Zt09_chr_5_00728
scaffold2271	.	gene	10021	12003	.	-	.	ID=ZT05_Zt09_chr_5_00091_gene;Name=ZT05_Zt09_chr_5_00091
scaffold2271	.	gene	12846	14477	.	+	.	ID=ZT05_Zt09_chr_5_00090_gene;Name=ZT05_Zt09_chr_5_00090
scaffold1100	.	gene	187690	188698	.	+	.	ID=ZT05_Zt09_chr_5_00721_gene;Name=ZT05_Zt09_chr_5_00721
scaffold1100	.	gene	184400	185471	.	-	.	ID=ZT05_Zt09_chr_5_00720_gene;Name=ZT05_Zt09_chr_5_00720
scaffold2271	.	gene	1027	2259	.	+	.	ID=ZT05_Zt09_chr_5_00094_gene;Name=ZT05_Zt09_chr_5_00094
scaffold1100	.	gene	196146	198441	.	-	.	ID=ZT05_Zt09_chr_5_00725_gene;Name=ZT05_Zt09_chr_5_00725
scaffold1100	.	gene	194448	195737	.	-	.	ID=ZT05_Zt09_chr_5_00724_gene;Name=ZT05_Zt09_chr_5_00724
scaffold1425	.	gene	100365	102248	.	-	.	ID=ZT05_Zt09_chr_6_00655_gene;Name=ZT05_Zt09_chr_6_00655
scaffold707	.	gene	166571	167172	.	-	.	ID=ZT05_Zt09_chr_7_00831_gene;Name=ZT05_Zt09_chr_7_00831
scaffold707	.	gene	163001	164770	.	-	.	ID=ZT05_Zt09_chr_7_00830_gene;Name=ZT05_Zt09_chr_7_00830
scaffold707	.	gene	173990	174399	.	+	.	ID=ZT05_Zt09_chr_7_00833_gene;Name=ZT05_Zt09_chr_7_00833
scaffold707	.	gene	171826	172497	.	+	.	ID=ZT05_Zt09_chr_7_00832_gene;Name=ZT05_Zt09_chr_7_00832
scaffold707	.	gene	178148	178453	.	-	.	ID=ZT05_Zt09_chr_7_00835_gene;Name=ZT05_Zt09_chr_7_00835
scaffold707	.	gene	175888	177271	.	+	.	ID=ZT05_Zt09_chr_7_00834_gene;Name=ZT05_Zt09_chr_7_00834
scaffold666	.	gene	48621	50297	.	+	.	ID=ZT05_Zt09_chr_3_00242_gene;Name=ZT05_Zt09_chr_3_00242
scaffold707	.	gene	182957	184652	.	-	.	ID=ZT05_Zt09_chr_7_00837_gene;Name=ZT05_Zt09_chr_7_00837
scaffold856	.	gene	96043	96713	.	-	.	ID=ZT05_Zt09_chr_5_00549_gene;Name=ZT05_Zt09_chr_5_00549
scaffold1889	.	gene	25641	29180	.	+	.	ID=ZT05_Zt09_chr_5_00548_gene;Name=ZT05_Zt09_chr_5_00548
scaffold1889	.	gene	21348	23194	.	+	.	ID=ZT05_Zt09_chr_5_00547_gene;Name=ZT05_Zt09_chr_5_00547
scaffold1889	.	gene	19933	20834	.	-	.	ID=ZT05_Zt09_chr_5_00546_gene;Name=ZT05_Zt09_chr_5_00546
scaffold1889	.	gene	19173	19795	.	+	.	ID=ZT05_Zt09_chr_5_00545_gene;Name=ZT05_Zt09_chr_5_00545
scaffold1889	.	gene	16410	18790	.	-	.	ID=ZT05_Zt09_chr_5_00544_gene;Name=ZT05_Zt09_chr_5_00544
scaffold1889	.	gene	13353	15800	.	+	.	ID=ZT05_Zt09_chr_5_00543_gene;Name=ZT05_Zt09_chr_5_00543
scaffold666	.	gene	53504	54388	.	+	.	ID=ZT05_Zt09_chr_3_00240_gene;Name=ZT05_Zt09_chr_3_00240
scaffold1889	.	gene	8199	9224	.	+	.	ID=ZT05_Zt09_chr_5_00541_gene;Name=ZT05_Zt09_chr_5_00541
scaffold1889	.	gene	6269	7808	.	-	.	ID=ZT05_Zt09_chr_5_00540_gene;Name=ZT05_Zt09_chr_5_00540
scaffold666	.	gene	50602	52381	.	-	.	ID=ZT05_Zt09_chr_3_00241_gene;Name=ZT05_Zt09_chr_3_00241
scaffold666	.	gene	38345	39121	.	+	.	ID=ZT05_Zt09_chr_3_00246_gene;Name=ZT05_Zt09_chr_3_00246
scaffold666	.	gene	37186	38119	.	-	.	ID=ZT05_Zt09_chr_3_00247_gene;Name=ZT05_Zt09_chr_3_00247
scaffold2280	.	gene	164620	167574	.	-	.	ID=ZT05_Zt09_chr_8_00449_gene;Name=ZT05_Zt09_chr_8_00449
scaffold2280	.	gene	168911	172802	.	-	.	ID=ZT05_Zt09_chr_8_00448_gene;Name=ZT05_Zt09_chr_8_00448
scaffold666	.	gene	40498	42078	.	-	.	ID=ZT05_Zt09_chr_3_00244_gene;Name=ZT05_Zt09_chr_3_00244
scaffold2280	.	gene	179756	181651	.	+	.	ID=ZT05_Zt09_chr_8_00443_gene;Name=ZT05_Zt09_chr_8_00443
scaffold2280	.	gene	181804	183231	.	-	.	ID=ZT05_Zt09_chr_8_00442_gene;Name=ZT05_Zt09_chr_8_00442
scaffold2280	.	gene	183479	184374	.	-	.	ID=ZT05_Zt09_chr_8_00441_gene;Name=ZT05_Zt09_chr_8_00441
scaffold666	.	gene	39536	40186	.	-	.	ID=ZT05_Zt09_chr_3_00245_gene;Name=ZT05_Zt09_chr_3_00245
scaffold2280	.	gene	173716	174693	.	-	.	ID=ZT05_Zt09_chr_8_00447_gene;Name=ZT05_Zt09_chr_8_00447
scaffold2280	.	gene	175012	177125	.	+	.	ID=ZT05_Zt09_chr_8_00446_gene;Name=ZT05_Zt09_chr_8_00446
scaffold2280	.	gene	177350	178201	.	-	.	ID=ZT05_Zt09_chr_8_00445_gene;Name=ZT05_Zt09_chr_8_00445
scaffold2280	.	gene	178766	179179	.	+	.	ID=ZT05_Zt09_chr_8_00444_gene;Name=ZT05_Zt09_chr_8_00444
scaffold1462	.	gene	23875	24989	.	-	.	ID=ZT05_Zt09_chr_6_00694_gene;Name=ZT05_Zt09_chr_6_00694
scaffold1462	.	gene	16970	18520	.	-	.	ID=ZT05_Zt09_chr_6_00695_gene;Name=ZT05_Zt09_chr_6_00695
scaffold1462	.	gene	15347	16407	.	+	.	ID=ZT05_Zt09_chr_6_00696_gene;Name=ZT05_Zt09_chr_6_00696
scaffold1462	.	gene	13713	15059	.	+	.	ID=ZT05_Zt09_chr_6_00697_gene;Name=ZT05_Zt09_chr_6_00697
scaffold1462	.	gene	36586	38255	.	-	.	ID=ZT05_Zt09_chr_6_00690_gene;Name=ZT05_Zt09_chr_6_00690
scaffold1462	.	gene	34068	36473	.	+	.	ID=ZT05_Zt09_chr_6_00691_gene;Name=ZT05_Zt09_chr_6_00691
scaffold1462	.	gene	28779	33627	.	-	.	ID=ZT05_Zt09_chr_6_00692_gene;Name=ZT05_Zt09_chr_6_00692
scaffold1462	.	gene	25235	28619	.	+	.	ID=ZT05_Zt09_chr_6_00693_gene;Name=ZT05_Zt09_chr_6_00693
scaffold1462	.	gene	12143	13470	.	-	.	ID=ZT05_Zt09_chr_6_00698_gene;Name=ZT05_Zt09_chr_6_00698
scaffold666	.	gene	32594	36037	.	-	.	ID=ZT05_Zt09_chr_3_00248_gene;Name=ZT05_Zt09_chr_3_00248
scaffold666	.	gene	29893	30608	.	+	.	ID=ZT05_Zt09_chr_3_00249_gene;Name=ZT05_Zt09_chr_3_00249
scaffold1419	.	gene	14687	16225	.	+	.	ID=ZT05_Zt09_chr_6_00345_gene;Name=ZT05_Zt09_chr_6_00345
scaffold563	.	gene	56906	57969	.	+	.	ID=ZT05_Zt09_chr_6_00309_gene;Name=ZT05_Zt09_chr_6_00309
scaffold2287	.	gene	4712	5430	.	-	.	ID=ZT05_Zt09_chr_4_00340_gene;Name=ZT05_Zt09_chr_4_00340
scaffold1874	.	gene	3976	5910	.	+	.	ID=ZT05_Zt09_chr_21_00001_gene;Name=ZT05_Zt09_chr_21_00001
scaffold1419	.	gene	4687	5421	.	+	.	ID=ZT05_Zt09_chr_6_00340_gene;Name=ZT05_Zt09_chr_6_00340
scaffold1419	.	gene	8150	8587	.	+	.	ID=ZT05_Zt09_chr_6_00341_gene;Name=ZT05_Zt09_chr_6_00341
scaffold860	.	gene	5333	6203	.	+	.	ID=ZT05_Zt09_chr_4_00830_gene;Name=ZT05_Zt09_chr_4_00830
C223516	.	gene	37424	37990	.	+	.	ID=ZT05_Zt09_chr_1_02022_gene;Name=ZT05_Zt09_chr_1_02022
C223516	.	gene	38047	39158	.	-	.	ID=ZT05_Zt09_chr_1_02023_gene;Name=ZT05_Zt09_chr_1_02023
C223516	.	gene	30682	32685	.	-	.	ID=ZT05_Zt09_chr_1_02020_gene;Name=ZT05_Zt09_chr_1_02020
scaffold1074	.	gene	2536	4026	.	-	.	ID=ZT05_Zt09_chr_4_00831_gene;Name=ZT05_Zt09_chr_4_00831
C223516	.	gene	42635	45949	.	+	.	ID=ZT05_Zt09_chr_1_02026_gene;Name=ZT05_Zt09_chr_1_02026
C223516	.	gene	46709	47247	.	+	.	ID=ZT05_Zt09_chr_1_02027_gene;Name=ZT05_Zt09_chr_1_02027
C223516	.	gene	39388	39986	.	+	.	ID=ZT05_Zt09_chr_1_02024_gene;Name=ZT05_Zt09_chr_1_02024
C223516	.	gene	40573	42066	.	+	.	ID=ZT05_Zt09_chr_1_02025_gene;Name=ZT05_Zt09_chr_1_02025
scaffold2287	.	gene	10629	11260	.	+	.	ID=ZT05_Zt09_chr_4_00344_gene;Name=ZT05_Zt09_chr_4_00344
C223516	.	gene	47711	48709	.	+	.	ID=ZT05_Zt09_chr_1_02028_gene;Name=ZT05_Zt09_chr_1_02028
C223516	.	gene	49105	49938	.	+	.	ID=ZT05_Zt09_chr_1_02029_gene;Name=ZT05_Zt09_chr_1_02029
scaffold2238	.	gene	2193	4270	.	+	.	ID=ZT05_Zt09_chr_11_00415_gene;Name=ZT05_Zt09_chr_11_00415
scaffold252	.	gene	24035	25543	.	+	.	ID=ZT05_Zt09_chr_7_00118_gene;Name=ZT05_Zt09_chr_7_00118
scaffold2287	.	gene	11669	14009	.	-	.	ID=ZT05_Zt09_chr_4_00345_gene;Name=ZT05_Zt09_chr_4_00345
scaffold2099	.	gene	73004	78296	.	+	.	ID=ZT05_Zt09_chr_9_00103_gene;Name=ZT05_Zt09_chr_9_00103
scaffold944	.	gene	7415	9199	.	-	.	ID=ZT05_Zt09_chr_4_00834_gene;Name=ZT05_Zt09_chr_4_00834
scaffold2099	.	gene	72420	72911	.	+	.	ID=ZT05_Zt09_chr_9_00102_gene;Name=ZT05_Zt09_chr_9_00102
scaffold2287	.	gene	15508	19785	.	+	.	ID=ZT05_Zt09_chr_4_00347_gene;Name=ZT05_Zt09_chr_4_00347
scaffold2099	.	gene	70330	71693	.	-	.	ID=ZT05_Zt09_chr_9_00101_gene;Name=ZT05_Zt09_chr_9_00101
scaffold1988	.	gene	170791	171299	.	+	.	ID=ZT05_Zt09_chr_4_00256_gene;Name=ZT05_Zt09_chr_4_00256
scaffold1988	.	gene	171632	173938	.	-	.	ID=ZT05_Zt09_chr_4_00257_gene;Name=ZT05_Zt09_chr_4_00257
scaffold1988	.	gene	166610	167813	.	+	.	ID=ZT05_Zt09_chr_4_00254_gene;Name=ZT05_Zt09_chr_4_00254
scaffold1988	.	gene	168274	170294	.	+	.	ID=ZT05_Zt09_chr_4_00255_gene;Name=ZT05_Zt09_chr_4_00255
scaffold1988	.	gene	163736	165126	.	-	.	ID=ZT05_Zt09_chr_4_00253_gene;Name=ZT05_Zt09_chr_4_00253
scaffold1988	.	gene	152347	152852	.	-	.	ID=ZT05_Zt09_chr_4_00250_gene;Name=ZT05_Zt09_chr_4_00250
scaffold1988	.	gene	153547	156884	.	-	.	ID=ZT05_Zt09_chr_4_00251_gene;Name=ZT05_Zt09_chr_4_00251
scaffold1178	.	gene	16503	17516	.	-	.	ID=ZT05_Zt09_chr_4_00700_gene;Name=ZT05_Zt09_chr_4_00700
scaffold1178	.	gene	17821	18270	.	-	.	ID=ZT05_Zt09_chr_4_00701_gene;Name=ZT05_Zt09_chr_4_00701
scaffold1178	.	gene	19378	23631	.	+	.	ID=ZT05_Zt09_chr_4_00702_gene;Name=ZT05_Zt09_chr_4_00702
scaffold1178	.	gene	23739	26686	.	-	.	ID=ZT05_Zt09_chr_4_00703_gene;Name=ZT05_Zt09_chr_4_00703
scaffold1178	.	gene	28430	29566	.	-	.	ID=ZT05_Zt09_chr_4_00704_gene;Name=ZT05_Zt09_chr_4_00704
scaffold1178	.	gene	30595	31484	.	-	.	ID=ZT05_Zt09_chr_4_00705_gene;Name=ZT05_Zt09_chr_4_00705
scaffold1178	.	gene	31750	33342	.	-	.	ID=ZT05_Zt09_chr_4_00706_gene;Name=ZT05_Zt09_chr_4_00706
scaffold1178	.	gene	34313	35575	.	+	.	ID=ZT05_Zt09_chr_4_00707_gene;Name=ZT05_Zt09_chr_4_00707
scaffold2176	.	gene	2003	3106	.	-	.	ID=ZT05_Zt09_chr_9_00105_gene;Name=ZT05_Zt09_chr_9_00105
scaffold2099	.	gene	78564	79521	.	+	.	ID=ZT05_Zt09_chr_9_00104_gene;Name=ZT05_Zt09_chr_9_00104
scaffold1132	.	gene	122770	124311	.	-	.	ID=ZT05_Zt09_chr_7_00613_gene;Name=ZT05_Zt09_chr_7_00613
scaffold1132	.	gene	125311	126462	.	-	.	ID=ZT05_Zt09_chr_7_00612_gene;Name=ZT05_Zt09_chr_7_00612
scaffold1132	.	gene	111673	113064	.	+	.	ID=ZT05_Zt09_chr_7_00617_gene;Name=ZT05_Zt09_chr_7_00617
scaffold1132	.	gene	113948	115355	.	+	.	ID=ZT05_Zt09_chr_7_00616_gene;Name=ZT05_Zt09_chr_7_00616
scaffold311	.	gene	3179	4327	.	-	.	ID=ZT05_Zt09_chr_2_00139_gene;Name=ZT05_Zt09_chr_2_00139
scaffold211	.	gene	2486	4477	.	+	.	ID=ZT05_Zt09_chr_2_00138_gene;Name=ZT05_Zt09_chr_2_00138
scaffold1817	.	gene	57605	61954	.	+	.	ID=ZT05_Zt09_chr_2_00137_gene;Name=ZT05_Zt09_chr_2_00137
scaffold1817	.	gene	53866	55405	.	-	.	ID=ZT05_Zt09_chr_2_00130_gene;Name=ZT05_Zt09_chr_2_00130
scaffold2201	.	gene	255794	259798	.	+	.	ID=ZT05_Zt09_chr_1_00727_gene;Name=ZT05_Zt09_chr_1_00727
scaffold429	.	gene	17051	18531	.	+	.	ID=ZT05_Zt09_chr_1_00894_gene;Name=ZT05_Zt09_chr_1_00894
scaffold429	.	gene	10494	12056	.	+	.	ID=ZT05_Zt09_chr_1_00897_gene;Name=ZT05_Zt09_chr_1_00897
scaffold2201	.	gene	267743	269910	.	+	.	ID=ZT05_Zt09_chr_1_00724_gene;Name=ZT05_Zt09_chr_1_00724
scaffold429	.	gene	22955	23697	.	-	.	ID=ZT05_Zt09_chr_1_00891_gene;Name=ZT05_Zt09_chr_1_00891
scaffold429	.	gene	26291	28900	.	-	.	ID=ZT05_Zt09_chr_1_00890_gene;Name=ZT05_Zt09_chr_1_00890
scaffold429	.	gene	18815	21826	.	+	.	ID=ZT05_Zt09_chr_1_00893_gene;Name=ZT05_Zt09_chr_1_00893
scaffold2201	.	gene	277164	278291	.	-	.	ID=ZT05_Zt09_chr_1_00720_gene;Name=ZT05_Zt09_chr_1_00720
scaffold429	.	gene	6547	8520	.	-	.	ID=ZT05_Zt09_chr_1_00899_gene;Name=ZT05_Zt09_chr_1_00899
scaffold429	.	gene	9322	10151	.	-	.	ID=ZT05_Zt09_chr_1_00898_gene;Name=ZT05_Zt09_chr_1_00898
scaffold2201	.	gene	252488	253476	.	-	.	ID=ZT05_Zt09_chr_1_00729_gene;Name=ZT05_Zt09_chr_1_00729
scaffold2201	.	gene	253704	254743	.	-	.	ID=ZT05_Zt09_chr_1_00728_gene;Name=ZT05_Zt09_chr_1_00728
scaffold1821	.	gene	14064	14808	.	+	.	ID=ZT05_Zt09_chr_3_01018_gene;Name=ZT05_Zt09_chr_3_01018
scaffold1821	.	gene	15211	17232	.	-	.	ID=ZT05_Zt09_chr_3_01019_gene;Name=ZT05_Zt09_chr_3_01019
scaffold902	.	gene	67148	70527	.	+	.	ID=ZT05_Zt09_chr_2_00747_gene;Name=ZT05_Zt09_chr_2_00747
scaffold1821	.	gene	5679	6458	.	+	.	ID=ZT05_Zt09_chr_3_01014_gene;Name=ZT05_Zt09_chr_3_01014
scaffold1821	.	gene	8030	8776	.	-	.	ID=ZT05_Zt09_chr_3_01015_gene;Name=ZT05_Zt09_chr_3_01015
scaffold1821	.	gene	9518	10933	.	+	.	ID=ZT05_Zt09_chr_3_01016_gene;Name=ZT05_Zt09_chr_3_01016
scaffold1821	.	gene	11956	13323	.	+	.	ID=ZT05_Zt09_chr_3_01017_gene;Name=ZT05_Zt09_chr_3_01017
scaffold2285	.	gene	4270	5790	.	+	.	ID=ZT05_Zt09_chr_3_01010_gene;Name=ZT05_Zt09_chr_3_01010
scaffold2285	.	gene	1268	3589	.	-	.	ID=ZT05_Zt09_chr_3_01011_gene;Name=ZT05_Zt09_chr_3_01011
scaffold1821	.	gene	2565	4254	.	-	.	ID=ZT05_Zt09_chr_3_01013_gene;Name=ZT05_Zt09_chr_3_01013
scaffold309	.	gene	268752	269941	.	-	.	ID=ZT05_Zt09_chr_1_01416_gene;Name=ZT05_Zt09_chr_1_01416
scaffold309	.	gene	266758	268196	.	-	.	ID=ZT05_Zt09_chr_1_01417_gene;Name=ZT05_Zt09_chr_1_01417
scaffold309	.	gene	272136	274245	.	-	.	ID=ZT05_Zt09_chr_1_01414_gene;Name=ZT05_Zt09_chr_1_01414
scaffold309	.	gene	270538	271911	.	+	.	ID=ZT05_Zt09_chr_1_01415_gene;Name=ZT05_Zt09_chr_1_01415
scaffold309	.	gene	276390	279695	.	-	.	ID=ZT05_Zt09_chr_1_01412_gene;Name=ZT05_Zt09_chr_1_01412
scaffold309	.	gene	274531	275034	.	+	.	ID=ZT05_Zt09_chr_1_01413_gene;Name=ZT05_Zt09_chr_1_01413
scaffold309	.	gene	284914	285816	.	-	.	ID=ZT05_Zt09_chr_1_01410_gene;Name=ZT05_Zt09_chr_1_01410
scaffold309	.	gene	281371	284073	.	+	.	ID=ZT05_Zt09_chr_1_01411_gene;Name=ZT05_Zt09_chr_1_01411
scaffold309	.	gene	260380	264400	.	-	.	ID=ZT05_Zt09_chr_1_01418_gene;Name=ZT05_Zt09_chr_1_01418
scaffold309	.	gene	259371	260147	.	-	.	ID=ZT05_Zt09_chr_1_01419_gene;Name=ZT05_Zt09_chr_1_01419
scaffold1112	.	gene	34841	38274	.	+	.	ID=ZT05_Zt09_chr_10_00265_gene;Name=ZT05_Zt09_chr_10_00265
scaffold1112	.	gene	38622	41341	.	+	.	ID=ZT05_Zt09_chr_10_00264_gene;Name=ZT05_Zt09_chr_10_00264
scaffold1112	.	gene	32137	32656	.	-	.	ID=ZT05_Zt09_chr_10_00267_gene;Name=ZT05_Zt09_chr_10_00267
scaffold1112	.	gene	32959	33607	.	+	.	ID=ZT05_Zt09_chr_10_00266_gene;Name=ZT05_Zt09_chr_10_00266
scaffold1112	.	gene	46554	48410	.	-	.	ID=ZT05_Zt09_chr_10_00261_gene;Name=ZT05_Zt09_chr_10_00261
scaffold262	.	gene	189381	189937	.	-	.	ID=ZT05_Zt09_chr_2_00394_gene;Name=ZT05_Zt09_chr_2_00394
scaffold262	.	gene	184465	184968	.	+	.	ID=ZT05_Zt09_chr_2_00397_gene;Name=ZT05_Zt09_chr_2_00397
scaffold1112	.	gene	44544	46035	.	-	.	ID=ZT05_Zt09_chr_10_00262_gene;Name=ZT05_Zt09_chr_10_00262
scaffold262	.	gene	178476	183097	.	-	.	ID=ZT05_Zt09_chr_2_00399_gene;Name=ZT05_Zt09_chr_2_00399
scaffold262	.	gene	183568	184351	.	-	.	ID=ZT05_Zt09_chr_2_00398_gene;Name=ZT05_Zt09_chr_2_00398
scaffold2236	.	gene	122797	123430	.	-	.	ID=ZT05_Zt09_chr_1_00097_gene;Name=ZT05_Zt09_chr_1_00097
scaffold2236	.	gene	121216	122425	.	+	.	ID=ZT05_Zt09_chr_1_00096_gene;Name=ZT05_Zt09_chr_1_00096
scaffold1112	.	gene	27026	28621	.	-	.	ID=ZT05_Zt09_chr_10_00269_gene;Name=ZT05_Zt09_chr_10_00269
scaffold1112	.	gene	29123	30690	.	+	.	ID=ZT05_Zt09_chr_10_00268_gene;Name=ZT05_Zt09_chr_10_00268
scaffold2236	.	gene	113029	113466	.	-	.	ID=ZT05_Zt09_chr_1_00093_gene;Name=ZT05_Zt09_chr_1_00093
scaffold2236	.	gene	110123	110425	.	-	.	ID=ZT05_Zt09_chr_1_00092_gene;Name=ZT05_Zt09_chr_1_00092
scaffold1663	.	gene	413344	414417	.	+	.	ID=ZT05_Zt09_chr_1_00369_gene;Name=ZT05_Zt09_chr_1_00369
scaffold2233	.	gene	9470	11205	.	+	.	ID=ZT05_Zt09_chr_1_00030_gene;Name=ZT05_Zt09_chr_1_00030
scaffold1319	.	gene	95329	96921	.	+	.	ID=ZT05_Zt09_chr_6_00131_gene;Name=ZT05_Zt09_chr_6_00131
scaffold1419	.	gene	1377	3716	.	+	.	ID=ZT05_Zt09_chr_6_00339_gene;Name=ZT05_Zt09_chr_6_00339
scaffold563	.	gene	150552	151768	.	+	.	ID=ZT05_Zt09_chr_6_00338_gene;Name=ZT05_Zt09_chr_6_00338
scaffold563	.	gene	145736	149851	.	-	.	ID=ZT05_Zt09_chr_6_00337_gene;Name=ZT05_Zt09_chr_6_00337
scaffold563	.	gene	144843	145487	.	-	.	ID=ZT05_Zt09_chr_6_00336_gene;Name=ZT05_Zt09_chr_6_00336
scaffold563	.	gene	143837	144739	.	+	.	ID=ZT05_Zt09_chr_6_00335_gene;Name=ZT05_Zt09_chr_6_00335
scaffold563	.	gene	142443	143732	.	-	.	ID=ZT05_Zt09_chr_6_00334_gene;Name=ZT05_Zt09_chr_6_00334
scaffold563	.	gene	139050	140683	.	+	.	ID=ZT05_Zt09_chr_6_00333_gene;Name=ZT05_Zt09_chr_6_00333
scaffold563	.	gene	137349	138218	.	-	.	ID=ZT05_Zt09_chr_6_00332_gene;Name=ZT05_Zt09_chr_6_00332
scaffold563	.	gene	134647	136757	.	-	.	ID=ZT05_Zt09_chr_6_00331_gene;Name=ZT05_Zt09_chr_6_00331
scaffold563	.	gene	127406	134257	.	+	.	ID=ZT05_Zt09_chr_6_00330_gene;Name=ZT05_Zt09_chr_6_00330
scaffold2324	.	gene	6549	8001	.	-	.	ID=ZT05_Zt09_chr_11_00466_gene;Name=ZT05_Zt09_chr_11_00466
scaffold2324	.	gene	5235	5624	.	+	.	ID=ZT05_Zt09_chr_11_00467_gene;Name=ZT05_Zt09_chr_11_00467
scaffold2324	.	gene	11362	12612	.	-	.	ID=ZT05_Zt09_chr_11_00464_gene;Name=ZT05_Zt09_chr_11_00464
scaffold2324	.	gene	9048	11085	.	+	.	ID=ZT05_Zt09_chr_11_00465_gene;Name=ZT05_Zt09_chr_11_00465
scaffold2324	.	gene	14688	16396	.	-	.	ID=ZT05_Zt09_chr_11_00462_gene;Name=ZT05_Zt09_chr_11_00462
scaffold2324	.	gene	13301	13987	.	+	.	ID=ZT05_Zt09_chr_11_00463_gene;Name=ZT05_Zt09_chr_11_00463
scaffold2324	.	gene	19256	20164	.	+	.	ID=ZT05_Zt09_chr_11_00460_gene;Name=ZT05_Zt09_chr_11_00460
scaffold2324	.	gene	17721	18215	.	+	.	ID=ZT05_Zt09_chr_11_00461_gene;Name=ZT05_Zt09_chr_11_00461
scaffold2324	.	gene	3357	4186	.	-	.	ID=ZT05_Zt09_chr_11_00468_gene;Name=ZT05_Zt09_chr_11_00468
scaffold2324	.	gene	1089	2768	.	-	.	ID=ZT05_Zt09_chr_11_00469_gene;Name=ZT05_Zt09_chr_11_00469
scaffold1867	.	gene	79056	81397	.	+	.	ID=ZT05_Zt09_chr_10_00481_gene;Name=ZT05_Zt09_chr_10_00481
scaffold1867	.	gene	82384	83723	.	-	.	ID=ZT05_Zt09_chr_10_00480_gene;Name=ZT05_Zt09_chr_10_00480
scaffold66	.	gene	119849	120755	.	-	.	ID=ZT05_Zt09_chr_5_00398_gene;Name=ZT05_Zt09_chr_5_00398
scaffold66	.	gene	116778	119285	.	+	.	ID=ZT05_Zt09_chr_5_00399_gene;Name=ZT05_Zt09_chr_5_00399
scaffold1867	.	gene	63500	64647	.	+	.	ID=ZT05_Zt09_chr_10_00485_gene;Name=ZT05_Zt09_chr_10_00485
scaffold1867	.	gene	65009	74180	.	+	.	ID=ZT05_Zt09_chr_10_00484_gene;Name=ZT05_Zt09_chr_10_00484
scaffold1867	.	gene	55946	56704	.	+	.	ID=ZT05_Zt09_chr_10_00487_gene;Name=ZT05_Zt09_chr_10_00487
scaffold1867	.	gene	57296	57784	.	-	.	ID=ZT05_Zt09_chr_10_00486_gene;Name=ZT05_Zt09_chr_10_00486
scaffold66	.	gene	128733	130826	.	+	.	ID=ZT05_Zt09_chr_5_00392_gene;Name=ZT05_Zt09_chr_5_00392
scaffold66	.	gene	127496	128123	.	+	.	ID=ZT05_Zt09_chr_5_00393_gene;Name=ZT05_Zt09_chr_5_00393
scaffold66	.	gene	133204	136005	.	+	.	ID=ZT05_Zt09_chr_5_00390_gene;Name=ZT05_Zt09_chr_5_00390
scaffold66	.	gene	131063	131684	.	-	.	ID=ZT05_Zt09_chr_5_00391_gene;Name=ZT05_Zt09_chr_5_00391
scaffold66	.	gene	122188	122541	.	-	.	ID=ZT05_Zt09_chr_5_00396_gene;Name=ZT05_Zt09_chr_5_00396
scaffold66	.	gene	121092	121951	.	+	.	ID=ZT05_Zt09_chr_5_00397_gene;Name=ZT05_Zt09_chr_5_00397
scaffold66	.	gene	126650	127277	.	-	.	ID=ZT05_Zt09_chr_5_00394_gene;Name=ZT05_Zt09_chr_5_00394
scaffold66	.	gene	123031	126021	.	+	.	ID=ZT05_Zt09_chr_5_00395_gene;Name=ZT05_Zt09_chr_5_00395
scaffold2308	.	gene	19246	20535	.	+	.	ID=ZT05_Zt09_chr_9_00550_gene;Name=ZT05_Zt09_chr_9_00550
scaffold1342	.	gene	11547	15167	.	-	.	ID=ZT05_Zt09_chr_6_00222_gene;Name=ZT05_Zt09_chr_6_00222
scaffold1342	.	gene	18077	18345	.	+	.	ID=ZT05_Zt09_chr_6_00224_gene;Name=ZT05_Zt09_chr_6_00224
scaffold1874	.	gene	3976	5910	.	+	.	ID=ZT05_Zt09_chr_9_00001_gene;Name=ZT05_Zt09_chr_9_00001
scaffold1342	.	gene	22787	24415	.	-	.	ID=ZT05_Zt09_chr_6_00227_gene;Name=ZT05_Zt09_chr_6_00227
scaffold797	.	gene	20276	22550	.	+	.	ID=ZT05_Zt09_chr_9_00006_gene;Name=ZT05_Zt09_chr_9_00006
scaffold1342	.	gene	20381	20934	.	-	.	ID=ZT05_Zt09_chr_6_00226_gene;Name=ZT05_Zt09_chr_6_00226
scaffold797	.	gene	18344	20035	.	+	.	ID=ZT05_Zt09_chr_9_00007_gene;Name=ZT05_Zt09_chr_9_00007
C221770	.	gene	3549	4573	.	-	.	ID=ZT05_Zt09_chr_9_00004_gene;Name=ZT05_Zt09_chr_9_00004
scaffold126	.	gene	34064	35458	.	+	.	ID=ZT05_Zt09_chr_3_00639_gene;Name=ZT05_Zt09_chr_3_00639
scaffold126	.	gene	24505	33419	.	+	.	ID=ZT05_Zt09_chr_3_00638_gene;Name=ZT05_Zt09_chr_3_00638
scaffold126	.	gene	22793	23110	.	+	.	ID=ZT05_Zt09_chr_3_00637_gene;Name=ZT05_Zt09_chr_3_00637
scaffold126	.	gene	21202	21610	.	+	.	ID=ZT05_Zt09_chr_3_00636_gene;Name=ZT05_Zt09_chr_3_00636
scaffold126	.	gene	18128	19916	.	-	.	ID=ZT05_Zt09_chr_3_00635_gene;Name=ZT05_Zt09_chr_3_00635
scaffold126	.	gene	16247	17170	.	-	.	ID=ZT05_Zt09_chr_3_00634_gene;Name=ZT05_Zt09_chr_3_00634
scaffold126	.	gene	13799	16044	.	+	.	ID=ZT05_Zt09_chr_3_00633_gene;Name=ZT05_Zt09_chr_3_00633
scaffold126	.	gene	11766	13415	.	+	.	ID=ZT05_Zt09_chr_3_00632_gene;Name=ZT05_Zt09_chr_3_00632
scaffold126	.	gene	9789	11235	.	+	.	ID=ZT05_Zt09_chr_3_00631_gene;Name=ZT05_Zt09_chr_3_00631
scaffold126	.	gene	6162	8924	.	-	.	ID=ZT05_Zt09_chr_3_00630_gene;Name=ZT05_Zt09_chr_3_00630
scaffold2148	.	gene	54695	56462	.	+	.	ID=ZT05_Zt09_chr_12_00111_gene;Name=ZT05_Zt09_chr_12_00111
scaffold2148	.	gene	56761	58513	.	-	.	ID=ZT05_Zt09_chr_12_00110_gene;Name=ZT05_Zt09_chr_12_00110
scaffold2148	.	gene	50129	52395	.	+	.	ID=ZT05_Zt09_chr_12_00113_gene;Name=ZT05_Zt09_chr_12_00113
scaffold2148	.	gene	52465	53265	.	-	.	ID=ZT05_Zt09_chr_12_00112_gene;Name=ZT05_Zt09_chr_12_00112
scaffold2148	.	gene	46212	48989	.	-	.	ID=ZT05_Zt09_chr_12_00114_gene;Name=ZT05_Zt09_chr_12_00114
scaffold2148	.	gene	39327	40337	.	-	.	ID=ZT05_Zt09_chr_12_00117_gene;Name=ZT05_Zt09_chr_12_00117
scaffold2148	.	gene	41188	42243	.	+	.	ID=ZT05_Zt09_chr_12_00116_gene;Name=ZT05_Zt09_chr_12_00116
scaffold2148	.	gene	30501	33683	.	+	.	ID=ZT05_Zt09_chr_12_00119_gene;Name=ZT05_Zt09_chr_12_00119
scaffold2148	.	gene	35115	36425	.	-	.	ID=ZT05_Zt09_chr_12_00118_gene;Name=ZT05_Zt09_chr_12_00118
scaffold1758	.	gene	1824	2186	.	+	.	ID=ZT05_Zt09_chr_1_01521_gene;Name=ZT05_Zt09_chr_1_01521
scaffold860	.	gene	38722	39412	.	-	.	ID=ZT05_Zt09_chr_18_00016_gene;Name=ZT05_Zt09_chr_18_00016
scaffold559	.	gene	14150	15346	.	-	.	ID=ZT05_Zt09_chr_18_00017_gene;Name=ZT05_Zt09_chr_18_00017
scaffold860	.	gene	27903	32078	.	-	.	ID=ZT05_Zt09_chr_18_00014_gene;Name=ZT05_Zt09_chr_18_00014
scaffold860	.	gene	32571	36459	.	-	.	ID=ZT05_Zt09_chr_18_00015_gene;Name=ZT05_Zt09_chr_18_00015
scaffold860	.	gene	15162	17202	.	-	.	ID=ZT05_Zt09_chr_18_00012_gene;Name=ZT05_Zt09_chr_18_00012
scaffold860	.	gene	18478	19093	.	+	.	ID=ZT05_Zt09_chr_18_00013_gene;Name=ZT05_Zt09_chr_18_00013
scaffold1074	.	gene	6045	8004	.	+	.	ID=ZT05_Zt09_chr_18_00010_gene;Name=ZT05_Zt09_chr_18_00010
scaffold860	.	gene	7481	12193	.	+	.	ID=ZT05_Zt09_chr_18_00011_gene;Name=ZT05_Zt09_chr_18_00011
scaffold559	.	gene	12360	13990	.	-	.	ID=ZT05_Zt09_chr_18_00018_gene;Name=ZT05_Zt09_chr_18_00018
scaffold1319	.	gene	85977	88481	.	-	.	ID=ZT05_Zt09_chr_6_00134_gene;Name=ZT05_Zt09_chr_6_00134
scaffold1348	.	gene	64647	65354	.	+	.	ID=ZT05_Zt09_chr_9_00219_gene;Name=ZT05_Zt09_chr_9_00219
scaffold1348	.	gene	62011	64446	.	-	.	ID=ZT05_Zt09_chr_9_00218_gene;Name=ZT05_Zt09_chr_9_00218
scaffold1348	.	gene	46104	46773	.	-	.	ID=ZT05_Zt09_chr_9_00213_gene;Name=ZT05_Zt09_chr_9_00213
scaffold1348	.	gene	44716	45813	.	+	.	ID=ZT05_Zt09_chr_9_00212_gene;Name=ZT05_Zt09_chr_9_00212
scaffold1348	.	gene	43275	44156	.	+	.	ID=ZT05_Zt09_chr_9_00211_gene;Name=ZT05_Zt09_chr_9_00211
scaffold1348	.	gene	40730	42940	.	+	.	ID=ZT05_Zt09_chr_9_00210_gene;Name=ZT05_Zt09_chr_9_00210
scaffold1348	.	gene	60785	61879	.	+	.	ID=ZT05_Zt09_chr_9_00217_gene;Name=ZT05_Zt09_chr_9_00217
scaffold1348	.	gene	59202	60451	.	-	.	ID=ZT05_Zt09_chr_9_00216_gene;Name=ZT05_Zt09_chr_9_00216
scaffold1348	.	gene	51580	53279	.	-	.	ID=ZT05_Zt09_chr_9_00215_gene;Name=ZT05_Zt09_chr_9_00215
scaffold1348	.	gene	47129	51465	.	+	.	ID=ZT05_Zt09_chr_9_00214_gene;Name=ZT05_Zt09_chr_9_00214
scaffold1479	.	gene	77007	77648	.	-	.	ID=ZT05_Zt09_chr_7_00321_gene;Name=ZT05_Zt09_chr_7_00321
scaffold1479	.	gene	74901	75848	.	-	.	ID=ZT05_Zt09_chr_7_00320_gene;Name=ZT05_Zt09_chr_7_00320
scaffold1479	.	gene	79587	80357	.	-	.	ID=ZT05_Zt09_chr_7_00323_gene;Name=ZT05_Zt09_chr_7_00323
scaffold1479	.	gene	78043	79354	.	+	.	ID=ZT05_Zt09_chr_7_00322_gene;Name=ZT05_Zt09_chr_7_00322
scaffold1479	.	gene	87466	90576	.	+	.	ID=ZT05_Zt09_chr_7_00325_gene;Name=ZT05_Zt09_chr_7_00325
scaffold1479	.	gene	85574	86777	.	+	.	ID=ZT05_Zt09_chr_7_00324_gene;Name=ZT05_Zt09_chr_7_00324
scaffold1479	.	gene	92313	93449	.	+	.	ID=ZT05_Zt09_chr_7_00327_gene;Name=ZT05_Zt09_chr_7_00327
scaffold1479	.	gene	90802	91551	.	-	.	ID=ZT05_Zt09_chr_7_00326_gene;Name=ZT05_Zt09_chr_7_00326
scaffold1479	.	gene	96145	97602	.	-	.	ID=ZT05_Zt09_chr_7_00329_gene;Name=ZT05_Zt09_chr_7_00329
scaffold1479	.	gene	93824	94693	.	-	.	ID=ZT05_Zt09_chr_7_00328_gene;Name=ZT05_Zt09_chr_7_00328
scaffold1987	.	gene	30512	31184	.	+	.	ID=ZT05_Zt09_chr_19_00026_gene;Name=ZT05_Zt09_chr_19_00026
scaffold2291	.	gene	4024	4572	.	+	.	ID=ZT05_Zt09_chr_19_00027_gene;Name=ZT05_Zt09_chr_19_00027
scaffold1938	.	gene	4215	5749	.	-	.	ID=ZT05_Zt09_chr_19_00024_gene;Name=ZT05_Zt09_chr_19_00024
scaffold1987	.	gene	24145	24859	.	+	.	ID=ZT05_Zt09_chr_19_00025_gene;Name=ZT05_Zt09_chr_19_00025
scaffold1938	.	gene	17510	18496	.	-	.	ID=ZT05_Zt09_chr_19_00022_gene;Name=ZT05_Zt09_chr_19_00022
scaffold1938	.	gene	6477	9890	.	-	.	ID=ZT05_Zt09_chr_19_00023_gene;Name=ZT05_Zt09_chr_19_00023
scaffold733	.	gene	31318	31853	.	-	.	ID=ZT05_Zt09_chr_19_00020_gene;Name=ZT05_Zt09_chr_19_00020
scaffold2291	.	gene	4929	5429	.	-	.	ID=ZT05_Zt09_chr_19_00028_gene;Name=ZT05_Zt09_chr_19_00028
scaffold2291	.	gene	5998	7287	.	-	.	ID=ZT05_Zt09_chr_19_00029_gene;Name=ZT05_Zt09_chr_19_00029
scaffold232	.	gene	89879	91763	.	+	.	ID=ZT05_Zt09_chr_2_00647_gene;Name=ZT05_Zt09_chr_2_00647
scaffold714	.	gene	196014	197345	.	+	.	ID=ZT05_Zt09_chr_6_00498_gene;Name=ZT05_Zt09_chr_6_00498
scaffold232	.	gene	84748	88317	.	-	.	ID=ZT05_Zt09_chr_2_00646_gene;Name=ZT05_Zt09_chr_2_00646
scaffold232	.	gene	83570	84226	.	-	.	ID=ZT05_Zt09_chr_2_00645_gene;Name=ZT05_Zt09_chr_2_00645
scaffold232	.	gene	81145	82950	.	+	.	ID=ZT05_Zt09_chr_2_00644_gene;Name=ZT05_Zt09_chr_2_00644
scaffold232	.	gene	80475	80990	.	+	.	ID=ZT05_Zt09_chr_2_00643_gene;Name=ZT05_Zt09_chr_2_00643
scaffold2121	.	gene	53300	54594	.	+	.	ID=ZT05_Zt09_chr_2_00866_gene;Name=ZT05_Zt09_chr_2_00866
scaffold567	.	gene	4614	5807	.	-	.	ID=ZT05_Zt09_chr_20_00084_gene;Name=ZT05_Zt09_chr_20_00084
scaffold567	.	gene	7977	8506	.	-	.	ID=ZT05_Zt09_chr_20_00085_gene;Name=ZT05_Zt09_chr_20_00085
scaffold2160	.	gene	9281	10139	.	+	.	ID=ZT05_Zt09_chr_20_00087_gene;Name=ZT05_Zt09_chr_20_00087
scaffold2051	.	gene	16510	18101	.	+	.	ID=ZT05_Zt09_chr_20_00080_gene;Name=ZT05_Zt09_chr_20_00080
scaffold2051	.	gene	15675	16220	.	-	.	ID=ZT05_Zt09_chr_20_00081_gene;Name=ZT05_Zt09_chr_20_00081
scaffold2051	.	gene	12443	14293	.	+	.	ID=ZT05_Zt09_chr_20_00082_gene;Name=ZT05_Zt09_chr_20_00082
scaffold567	.	gene	2178	3404	.	+	.	ID=ZT05_Zt09_chr_20_00083_gene;Name=ZT05_Zt09_chr_20_00083
scaffold232	.	gene	73261	75361	.	+	.	ID=ZT05_Zt09_chr_2_00640_gene;Name=ZT05_Zt09_chr_2_00640
scaffold2160	.	gene	14136	14557	.	+	.	ID=ZT05_Zt09_chr_20_00088_gene;Name=ZT05_Zt09_chr_20_00088
scaffold2160	.	gene	17920	18835	.	-	.	ID=ZT05_Zt09_chr_20_00089_gene;Name=ZT05_Zt09_chr_20_00089
scaffold327	.	gene	129896	130551	.	+	.	ID=ZT05_Zt09_chr_15_00088_gene;Name=ZT05_Zt09_chr_15_00088
scaffold902	.	gene	74859	78116	.	-	.	ID=ZT05_Zt09_chr_2_00749_gene;Name=ZT05_Zt09_chr_2_00749
scaffold1724	.	gene	18838	19723	.	-	.	ID=ZT05_Zt09_chr_4_00061_gene;Name=ZT05_Zt09_chr_4_00061
scaffold1724	.	gene	17427	18498	.	-	.	ID=ZT05_Zt09_chr_4_00060_gene;Name=ZT05_Zt09_chr_4_00060
scaffold1724	.	gene	22200	25253	.	+	.	ID=ZT05_Zt09_chr_4_00063_gene;Name=ZT05_Zt09_chr_4_00063
scaffold1724	.	gene	19998	21737	.	+	.	ID=ZT05_Zt09_chr_4_00062_gene;Name=ZT05_Zt09_chr_4_00062
scaffold1724	.	gene	29314	30350	.	+	.	ID=ZT05_Zt09_chr_4_00065_gene;Name=ZT05_Zt09_chr_4_00065
scaffold1724	.	gene	26602	28775	.	+	.	ID=ZT05_Zt09_chr_4_00064_gene;Name=ZT05_Zt09_chr_4_00064
scaffold1724	.	gene	31299	32556	.	+	.	ID=ZT05_Zt09_chr_4_00067_gene;Name=ZT05_Zt09_chr_4_00067
scaffold1724	.	gene	30419	30801	.	-	.	ID=ZT05_Zt09_chr_4_00066_gene;Name=ZT05_Zt09_chr_4_00066
scaffold1724	.	gene	34033	34720	.	-	.	ID=ZT05_Zt09_chr_4_00069_gene;Name=ZT05_Zt09_chr_4_00069
scaffold1724	.	gene	32833	33924	.	+	.	ID=ZT05_Zt09_chr_4_00068_gene;Name=ZT05_Zt09_chr_4_00068
scaffold1173	.	gene	3774	7219	.	-	.	ID=ZT05_Zt09_chr_2_00898_gene;Name=ZT05_Zt09_chr_2_00898
scaffold1173	.	gene	7575	8783	.	+	.	ID=ZT05_Zt09_chr_2_00899_gene;Name=ZT05_Zt09_chr_2_00899
scaffold1721	.	gene	20990	21639	.	+	.	ID=ZT05_Zt09_chr_2_00892_gene;Name=ZT05_Zt09_chr_2_00892
scaffold1721	.	gene	22408	24497	.	+	.	ID=ZT05_Zt09_chr_2_00893_gene;Name=ZT05_Zt09_chr_2_00893
scaffold1721	.	gene	11373	15047	.	-	.	ID=ZT05_Zt09_chr_2_00890_gene;Name=ZT05_Zt09_chr_2_00890
scaffold1721	.	gene	15748	16834	.	-	.	ID=ZT05_Zt09_chr_2_00891_gene;Name=ZT05_Zt09_chr_2_00891
scaffold1721	.	gene	29156	29968	.	-	.	ID=ZT05_Zt09_chr_2_00896_gene;Name=ZT05_Zt09_chr_2_00896
scaffold1721	.	gene	30583	30984	.	-	.	ID=ZT05_Zt09_chr_2_00897_gene;Name=ZT05_Zt09_chr_2_00897
scaffold1721	.	gene	24814	25464	.	+	.	ID=ZT05_Zt09_chr_2_00894_gene;Name=ZT05_Zt09_chr_2_00894
scaffold1721	.	gene	25670	28380	.	-	.	ID=ZT05_Zt09_chr_2_00895_gene;Name=ZT05_Zt09_chr_2_00895
scaffold2287	.	gene	141145	142698	.	-	.	ID=ZT05_Zt09_chr_4_00397_gene;Name=ZT05_Zt09_chr_4_00397
scaffold2287	.	gene	139119	139967	.	+	.	ID=ZT05_Zt09_chr_4_00396_gene;Name=ZT05_Zt09_chr_4_00396
scaffold2287	.	gene	136808	138665	.	+	.	ID=ZT05_Zt09_chr_4_00395_gene;Name=ZT05_Zt09_chr_4_00395
scaffold2287	.	gene	134147	135479	.	-	.	ID=ZT05_Zt09_chr_4_00394_gene;Name=ZT05_Zt09_chr_4_00394
scaffold2287	.	gene	132962	133668	.	+	.	ID=ZT05_Zt09_chr_4_00393_gene;Name=ZT05_Zt09_chr_4_00393
scaffold2287	.	gene	130656	131780	.	+	.	ID=ZT05_Zt09_chr_4_00392_gene;Name=ZT05_Zt09_chr_4_00392
scaffold2287	.	gene	129479	130303	.	+	.	ID=ZT05_Zt09_chr_4_00391_gene;Name=ZT05_Zt09_chr_4_00391
scaffold2287	.	gene	127846	129186	.	+	.	ID=ZT05_Zt09_chr_4_00390_gene;Name=ZT05_Zt09_chr_4_00390
scaffold2287	.	gene	175215	177397	.	+	.	ID=ZT05_Zt09_chr_4_00399_gene;Name=ZT05_Zt09_chr_4_00399
scaffold2287	.	gene	143070	145736	.	-	.	ID=ZT05_Zt09_chr_4_00398_gene;Name=ZT05_Zt09_chr_4_00398
scaffold1038	.	gene	36743	37744	.	-	.	ID=ZT05_Zt09_chr_3_01106_gene;Name=ZT05_Zt09_chr_3_01106
scaffold2215	.	gene	34023	35678	.	+	.	ID=ZT05_Zt09_chr_13_00228_gene;Name=ZT05_Zt09_chr_13_00228
scaffold2215	.	gene	32967	33786	.	+	.	ID=ZT05_Zt09_chr_13_00229_gene;Name=ZT05_Zt09_chr_13_00229
scaffold383	.	gene	5145	6728	.	+	.	ID=ZT05_Zt09_chr_14_00044_gene;Name=ZT05_Zt09_chr_14_00044
scaffold2215	.	gene	49045	52491	.	+	.	ID=ZT05_Zt09_chr_13_00222_gene;Name=ZT05_Zt09_chr_13_00222
scaffold2215	.	gene	48003	48441	.	+	.	ID=ZT05_Zt09_chr_13_00223_gene;Name=ZT05_Zt09_chr_13_00223
scaffold2215	.	gene	56129	58054	.	-	.	ID=ZT05_Zt09_chr_13_00220_gene;Name=ZT05_Zt09_chr_13_00220
scaffold2215	.	gene	53684	55915	.	+	.	ID=ZT05_Zt09_chr_13_00221_gene;Name=ZT05_Zt09_chr_13_00221
scaffold2215	.	gene	41775	42151	.	+	.	ID=ZT05_Zt09_chr_13_00226_gene;Name=ZT05_Zt09_chr_13_00226
scaffold1160	.	gene	9768	11900	.	+	.	ID=ZT05_Zt09_chr_14_00047_gene;Name=ZT05_Zt09_chr_14_00047
scaffold2215	.	gene	44492	45659	.	-	.	ID=ZT05_Zt09_chr_13_00224_gene;Name=ZT05_Zt09_chr_13_00224
scaffold2215	.	gene	42757	44229	.	+	.	ID=ZT05_Zt09_chr_13_00225_gene;Name=ZT05_Zt09_chr_13_00225
scaffold360	.	gene	25824	28079	.	+	.	ID=ZT05_Zt09_chr_2_00092_gene;Name=ZT05_Zt09_chr_2_00092
scaffold1153	.	gene	173900	175337	.	+	.	ID=ZT05_Zt09_chr_2_00093_gene;Name=ZT05_Zt09_chr_2_00093
scaffold360	.	gene	22581	23936	.	+	.	ID=ZT05_Zt09_chr_2_00090_gene;Name=ZT05_Zt09_chr_2_00090
scaffold360	.	gene	24276	24631	.	-	.	ID=ZT05_Zt09_chr_2_00091_gene;Name=ZT05_Zt09_chr_2_00091
scaffold2153	.	gene	37353	39387	.	+	.	ID=ZT05_Zt09_chr_2_00096_gene;Name=ZT05_Zt09_chr_2_00096
scaffold2153	.	gene	35470	36936	.	+	.	ID=ZT05_Zt09_chr_2_00097_gene;Name=ZT05_Zt09_chr_2_00097
scaffold360	.	gene	30062	30346	.	+	.	ID=ZT05_Zt09_chr_2_00094_gene;Name=ZT05_Zt09_chr_2_00094
scaffold2134	.	gene	1702	2229	.	+	.	ID=ZT05_Zt09_chr_14_00041_gene;Name=ZT05_Zt09_chr_14_00041
scaffold2153	.	gene	33639	35071	.	-	.	ID=ZT05_Zt09_chr_2_00098_gene;Name=ZT05_Zt09_chr_2_00098
scaffold2134	.	gene	2762	3244	.	+	.	ID=ZT05_Zt09_chr_14_00040_gene;Name=ZT05_Zt09_chr_14_00040
scaffold383	.	gene	4512	4771	.	-	.	ID=ZT05_Zt09_chr_14_00043_gene;Name=ZT05_Zt09_chr_14_00043
scaffold1038	.	gene	49864	51415	.	+	.	ID=ZT05_Zt09_chr_3_01101_gene;Name=ZT05_Zt09_chr_3_01101
scaffold1	.	gene	97461	98407	.	+	.	ID=ZT05_Zt09_chr_1_01621_gene;Name=ZT05_Zt09_chr_1_01621
scaffold1	.	gene	96024	97024	.	+	.	ID=ZT05_Zt09_chr_1_01620_gene;Name=ZT05_Zt09_chr_1_01620
scaffold1	.	gene	100626	101809	.	-	.	ID=ZT05_Zt09_chr_1_01623_gene;Name=ZT05_Zt09_chr_1_01623
scaffold1	.	gene	98465	99888	.	-	.	ID=ZT05_Zt09_chr_1_01622_gene;Name=ZT05_Zt09_chr_1_01622
scaffold1	.	gene	103284	104414	.	-	.	ID=ZT05_Zt09_chr_1_01625_gene;Name=ZT05_Zt09_chr_1_01625
scaffold1	.	gene	102046	102674	.	+	.	ID=ZT05_Zt09_chr_1_01624_gene;Name=ZT05_Zt09_chr_1_01624
scaffold1	.	gene	107840	109670	.	+	.	ID=ZT05_Zt09_chr_1_01627_gene;Name=ZT05_Zt09_chr_1_01627
scaffold1	.	gene	104979	107618	.	-	.	ID=ZT05_Zt09_chr_1_01626_gene;Name=ZT05_Zt09_chr_1_01626
scaffold1	.	gene	111419	114604	.	+	.	ID=ZT05_Zt09_chr_1_01629_gene;Name=ZT05_Zt09_chr_1_01629
scaffold1	.	gene	110262	111158	.	-	.	ID=ZT05_Zt09_chr_1_01628_gene;Name=ZT05_Zt09_chr_1_01628
C223728	.	gene	76705	78191	.	-	.	ID=ZT05_Zt09_chr_8_00267_gene;Name=ZT05_Zt09_chr_8_00267
C223728	.	gene	79267	79767	.	+	.	ID=ZT05_Zt09_chr_8_00266_gene;Name=ZT05_Zt09_chr_8_00266
C223728	.	gene	80863	81395	.	-	.	ID=ZT05_Zt09_chr_8_00265_gene;Name=ZT05_Zt09_chr_8_00265
C223728	.	gene	81682	82423	.	+	.	ID=ZT05_Zt09_chr_8_00264_gene;Name=ZT05_Zt09_chr_8_00264
C223728	.	gene	82788	85812	.	-	.	ID=ZT05_Zt09_chr_8_00263_gene;Name=ZT05_Zt09_chr_8_00263
C223728	.	gene	86210	87145	.	+	.	ID=ZT05_Zt09_chr_8_00262_gene;Name=ZT05_Zt09_chr_8_00262
scaffold1639	.	gene	51615	52841	.	-	.	ID=ZT05_Zt09_chr_13_00048_gene;Name=ZT05_Zt09_chr_13_00048
scaffold1639	.	gene	53123	54007	.	+	.	ID=ZT05_Zt09_chr_13_00049_gene;Name=ZT05_Zt09_chr_13_00049
scaffold1639	.	gene	45811	48324	.	-	.	ID=ZT05_Zt09_chr_13_00046_gene;Name=ZT05_Zt09_chr_13_00046
scaffold1639	.	gene	50264	51253	.	-	.	ID=ZT05_Zt09_chr_13_00047_gene;Name=ZT05_Zt09_chr_13_00047
scaffold1639	.	gene	42276	42968	.	+	.	ID=ZT05_Zt09_chr_13_00044_gene;Name=ZT05_Zt09_chr_13_00044
scaffold1639	.	gene	43012	44565	.	-	.	ID=ZT05_Zt09_chr_13_00045_gene;Name=ZT05_Zt09_chr_13_00045
scaffold1639	.	gene	36985	39479	.	-	.	ID=ZT05_Zt09_chr_13_00042_gene;Name=ZT05_Zt09_chr_13_00042
scaffold1639	.	gene	40667	41877	.	-	.	ID=ZT05_Zt09_chr_13_00043_gene;Name=ZT05_Zt09_chr_13_00043
scaffold1639	.	gene	33535	34454	.	+	.	ID=ZT05_Zt09_chr_13_00040_gene;Name=ZT05_Zt09_chr_13_00040
scaffold1639	.	gene	34781	35689	.	-	.	ID=ZT05_Zt09_chr_13_00041_gene;Name=ZT05_Zt09_chr_13_00041
scaffold1287	.	gene	42677	43957	.	+	.	ID=ZT05_Zt09_chr_2_00276_gene;Name=ZT05_Zt09_chr_2_00276
scaffold1287	.	gene	41054	42141	.	+	.	ID=ZT05_Zt09_chr_2_00277_gene;Name=ZT05_Zt09_chr_2_00277
scaffold1287	.	gene	48588	50909	.	-	.	ID=ZT05_Zt09_chr_2_00274_gene;Name=ZT05_Zt09_chr_2_00274
scaffold1287	.	gene	44306	45547	.	+	.	ID=ZT05_Zt09_chr_2_00275_gene;Name=ZT05_Zt09_chr_2_00275
scaffold1287	.	gene	55059	58925	.	+	.	ID=ZT05_Zt09_chr_2_00272_gene;Name=ZT05_Zt09_chr_2_00272
scaffold1287	.	gene	53254	54027	.	-	.	ID=ZT05_Zt09_chr_2_00273_gene;Name=ZT05_Zt09_chr_2_00273
scaffold866	.	gene	6224	6577	.	+	.	ID=ZT05_Zt09_chr_2_00270_gene;Name=ZT05_Zt09_chr_2_00270
scaffold866	.	gene	467	1540	.	+	.	ID=ZT05_Zt09_chr_2_00271_gene;Name=ZT05_Zt09_chr_2_00271
scaffold2237	.	gene	21171	22724	.	+	.	ID=ZT05_Zt09_chr_3_00022_gene;Name=ZT05_Zt09_chr_3_00022
scaffold2237	.	gene	18610	20088	.	+	.	ID=ZT05_Zt09_chr_3_00023_gene;Name=ZT05_Zt09_chr_3_00023
scaffold2237	.	gene	25526	26606	.	-	.	ID=ZT05_Zt09_chr_3_00020_gene;Name=ZT05_Zt09_chr_3_00020
scaffold2237	.	gene	13567	14086	.	+	.	ID=ZT05_Zt09_chr_3_00026_gene;Name=ZT05_Zt09_chr_3_00026
scaffold2237	.	gene	10440	12300	.	+	.	ID=ZT05_Zt09_chr_3_00027_gene;Name=ZT05_Zt09_chr_3_00027
scaffold2237	.	gene	16236	18149	.	+	.	ID=ZT05_Zt09_chr_3_00024_gene;Name=ZT05_Zt09_chr_3_00024
scaffold1287	.	gene	34241	35143	.	+	.	ID=ZT05_Zt09_chr_2_00279_gene;Name=ZT05_Zt09_chr_2_00279
scaffold2236	.	gene	2	1173	.	+	.	ID=ZT05_Zt09_chr_1_00059_gene;Name=ZT05_Zt09_chr_1_00059
scaffold748	.	gene	97025	99115	.	+	.	ID=ZT05_Zt09_chr_1_00944_gene;Name=ZT05_Zt09_chr_1_00944
scaffold1589	.	gene	2519	5527	.	-	.	ID=ZT05_Zt09_chr_1_00058_gene;Name=ZT05_Zt09_chr_1_00058
scaffold688	.	gene	8033	9142	.	-	.	ID=ZT05_Zt09_chr_13_00019_gene;Name=ZT05_Zt09_chr_13_00019
scaffold762	.	gene	5881	6855	.	+	.	ID=ZT05_Zt09_chr_12_00049_gene;Name=ZT05_Zt09_chr_12_00049
scaffold688	.	gene	9421	10305	.	-	.	ID=ZT05_Zt09_chr_13_00018_gene;Name=ZT05_Zt09_chr_13_00018
scaffold126	.	gene	278411	278690	.	-	.	ID=ZT05_Zt09_chr_3_00726_gene;Name=ZT05_Zt09_chr_3_00726
scaffold1254	.	gene	4355	6877	.	-	.	ID=ZT05_Zt09_chr_3_00729_gene;Name=ZT05_Zt09_chr_3_00729
scaffold538	.	gene	43011	46451	.	-	.	ID=ZT05_Zt09_chr_2_00502_gene;Name=ZT05_Zt09_chr_2_00502
scaffold177	.	gene	45898	48002	.	+	.	ID=ZT05_Zt09_chr_10_00018_gene;Name=ZT05_Zt09_chr_10_00018
scaffold1661	.	gene	7554	8630	.	-	.	ID=ZT05_Zt09_chr_3_00289_gene;Name=ZT05_Zt09_chr_3_00289
scaffold177	.	gene	50345	51840	.	+	.	ID=ZT05_Zt09_chr_10_00016_gene;Name=ZT05_Zt09_chr_10_00016
scaffold177	.	gene	48678	50174	.	+	.	ID=ZT05_Zt09_chr_10_00017_gene;Name=ZT05_Zt09_chr_10_00017
scaffold177	.	gene	53327	53884	.	+	.	ID=ZT05_Zt09_chr_10_00014_gene;Name=ZT05_Zt09_chr_10_00014
scaffold2239	.	gene	810	1905	.	-	.	ID=ZT05_Zt09_chr_3_00285_gene;Name=ZT05_Zt09_chr_3_00285
scaffold177	.	gene	56411	56862	.	-	.	ID=ZT05_Zt09_chr_10_00012_gene;Name=ZT05_Zt09_chr_10_00012
scaffold177	.	gene	54082	54923	.	-	.	ID=ZT05_Zt09_chr_10_00013_gene;Name=ZT05_Zt09_chr_10_00013
scaffold157	.	gene	15502	19173	.	-	.	ID=ZT05_Zt09_chr_10_00010_gene;Name=ZT05_Zt09_chr_10_00010
scaffold177	.	gene	57515	58408	.	+	.	ID=ZT05_Zt09_chr_10_00011_gene;Name=ZT05_Zt09_chr_10_00011
C223472	.	gene	8686	11013	.	+	.	ID=ZT05_Zt09_chr_1_00052_gene;Name=ZT05_Zt09_chr_1_00052
C223472	.	gene	3652	5196	.	-	.	ID=ZT05_Zt09_chr_1_00055_gene;Name=ZT05_Zt09_chr_1_00055
scaffold2226	.	gene	60888	62447	.	-	.	ID=ZT05_Zt09_chr_16_00026_gene;Name=ZT05_Zt09_chr_16_00026
C223472	.	gene	5775	7301	.	-	.	ID=ZT05_Zt09_chr_1_00054_gene;Name=ZT05_Zt09_chr_1_00054
scaffold538	.	gene	46947	47873	.	-	.	ID=ZT05_Zt09_chr_2_00503_gene;Name=ZT05_Zt09_chr_2_00503
scaffold1589	.	gene	5983	10336	.	+	.	ID=ZT05_Zt09_chr_1_00057_gene;Name=ZT05_Zt09_chr_1_00057
C223472	.	gene	2828	3405	.	+	.	ID=ZT05_Zt09_chr_1_00056_gene;Name=ZT05_Zt09_chr_1_00056
scaffold623	.	gene	45289	48138	.	+	.	ID=ZT05_Zt09_chr_2_01059_gene;Name=ZT05_Zt09_chr_2_01059
scaffold623	.	gene	50439	50735	.	-	.	ID=ZT05_Zt09_chr_2_01058_gene;Name=ZT05_Zt09_chr_2_01058
scaffold2201	.	gene	74330	77926	.	-	.	ID=ZT05_Zt09_chr_1_00801_gene;Name=ZT05_Zt09_chr_1_00801
scaffold623	.	gene	65997	66716	.	+	.	ID=ZT05_Zt09_chr_2_01051_gene;Name=ZT05_Zt09_chr_2_01051
scaffold623	.	gene	67753	69294	.	+	.	ID=ZT05_Zt09_chr_2_01050_gene;Name=ZT05_Zt09_chr_2_01050
scaffold623	.	gene	63815	64317	.	-	.	ID=ZT05_Zt09_chr_2_01053_gene;Name=ZT05_Zt09_chr_2_01053
scaffold623	.	gene	64521	65057	.	-	.	ID=ZT05_Zt09_chr_2_01052_gene;Name=ZT05_Zt09_chr_2_01052
scaffold623	.	gene	59779	62481	.	+	.	ID=ZT05_Zt09_chr_2_01055_gene;Name=ZT05_Zt09_chr_2_01055
scaffold623	.	gene	62766	63571	.	+	.	ID=ZT05_Zt09_chr_2_01054_gene;Name=ZT05_Zt09_chr_2_01054
scaffold623	.	gene	52155	54391	.	-	.	ID=ZT05_Zt09_chr_2_01057_gene;Name=ZT05_Zt09_chr_2_01057
scaffold623	.	gene	57996	58994	.	-	.	ID=ZT05_Zt09_chr_2_01056_gene;Name=ZT05_Zt09_chr_2_01056
scaffold538	.	gene	48543	49274	.	-	.	ID=ZT05_Zt09_chr_2_00504_gene;Name=ZT05_Zt09_chr_2_00504
scaffold354	.	gene	3025	4860	.	+	.	ID=ZT05_Zt09_chr_1_00288_gene;Name=ZT05_Zt09_chr_1_00288
scaffold354	.	gene	1162	2169	.	-	.	ID=ZT05_Zt09_chr_1_00289_gene;Name=ZT05_Zt09_chr_1_00289
scaffold93	.	gene	38547	40496	.	+	.	ID=ZT05_Zt09_chr_12_00278_gene;Name=ZT05_Zt09_chr_12_00278
scaffold93	.	gene	41396	43855	.	-	.	ID=ZT05_Zt09_chr_12_00279_gene;Name=ZT05_Zt09_chr_12_00279
scaffold93	.	gene	28193	31595	.	+	.	ID=ZT05_Zt09_chr_12_00274_gene;Name=ZT05_Zt09_chr_12_00274
scaffold93	.	gene	32432	34300	.	-	.	ID=ZT05_Zt09_chr_12_00275_gene;Name=ZT05_Zt09_chr_12_00275
scaffold93	.	gene	34517	35404	.	+	.	ID=ZT05_Zt09_chr_12_00276_gene;Name=ZT05_Zt09_chr_12_00276
scaffold93	.	gene	35645	36702	.	-	.	ID=ZT05_Zt09_chr_12_00277_gene;Name=ZT05_Zt09_chr_12_00277
scaffold93	.	gene	19945	20556	.	-	.	ID=ZT05_Zt09_chr_12_00270_gene;Name=ZT05_Zt09_chr_12_00270
scaffold93	.	gene	20907	22448	.	+	.	ID=ZT05_Zt09_chr_12_00271_gene;Name=ZT05_Zt09_chr_12_00271
scaffold93	.	gene	22821	23417	.	-	.	ID=ZT05_Zt09_chr_12_00272_gene;Name=ZT05_Zt09_chr_12_00272
scaffold93	.	gene	23694	24629	.	+	.	ID=ZT05_Zt09_chr_12_00273_gene;Name=ZT05_Zt09_chr_12_00273
scaffold1479	.	gene	73097	74095	.	-	.	ID=ZT05_Zt09_chr_7_00319_gene;Name=ZT05_Zt09_chr_7_00319
scaffold1494	.	gene	11916	13327	.	-	.	ID=ZT05_Zt09_chr_9_00514_gene;Name=ZT05_Zt09_chr_9_00514
scaffold1494	.	gene	4576	6995	.	-	.	ID=ZT05_Zt09_chr_9_00515_gene;Name=ZT05_Zt09_chr_9_00515
scaffold1494	.	gene	3177	4033	.	+	.	ID=ZT05_Zt09_chr_9_00516_gene;Name=ZT05_Zt09_chr_9_00516
scaffold1494	.	gene	1184	2016	.	+	.	ID=ZT05_Zt09_chr_9_00517_gene;Name=ZT05_Zt09_chr_9_00517
scaffold1494	.	gene	21810	22604	.	-	.	ID=ZT05_Zt09_chr_9_00510_gene;Name=ZT05_Zt09_chr_9_00510
scaffold1494	.	gene	19988	20338	.	+	.	ID=ZT05_Zt09_chr_9_00511_gene;Name=ZT05_Zt09_chr_9_00511
scaffold1494	.	gene	17690	18802	.	-	.	ID=ZT05_Zt09_chr_9_00512_gene;Name=ZT05_Zt09_chr_9_00512
scaffold1494	.	gene	14133	17125	.	-	.	ID=ZT05_Zt09_chr_9_00513_gene;Name=ZT05_Zt09_chr_9_00513
scaffold621	.	gene	25498	25991	.	-	.	ID=ZT05_Zt09_chr_11_00149_gene;Name=ZT05_Zt09_chr_11_00149
scaffold621	.	gene	27198	27973	.	+	.	ID=ZT05_Zt09_chr_11_00148_gene;Name=ZT05_Zt09_chr_11_00148
scaffold538	.	gene	57594	58419	.	-	.	ID=ZT05_Zt09_chr_2_00507_gene;Name=ZT05_Zt09_chr_2_00507
scaffold1764	.	gene	5153	8824	.	-	.	ID=ZT05_Zt09_chr_9_00518_gene;Name=ZT05_Zt09_chr_9_00518
scaffold1663	.	gene	151380	151989	.	-	.	ID=ZT05_Zt09_chr_1_00457_gene;Name=ZT05_Zt09_chr_1_00457
scaffold1100	.	gene	142773	144659	.	-	.	ID=ZT05_Zt09_chr_5_00701_gene;Name=ZT05_Zt09_chr_5_00701
scaffold1100	.	gene	140741	141955	.	+	.	ID=ZT05_Zt09_chr_5_00700_gene;Name=ZT05_Zt09_chr_5_00700
scaffold1671	.	gene	22365	22841	.	+	.	ID=ZT05_Zt09_chr_5_00703_gene;Name=ZT05_Zt09_chr_5_00703
scaffold1100	.	gene	145670	146744	.	-	.	ID=ZT05_Zt09_chr_5_00702_gene;Name=ZT05_Zt09_chr_5_00702
scaffold1100	.	gene	149403	151553	.	+	.	ID=ZT05_Zt09_chr_5_00705_gene;Name=ZT05_Zt09_chr_5_00705
scaffold1100	.	gene	148181	148968	.	-	.	ID=ZT05_Zt09_chr_5_00704_gene;Name=ZT05_Zt09_chr_5_00704
scaffold1100	.	gene	153163	154151	.	+	.	ID=ZT05_Zt09_chr_5_00707_gene;Name=ZT05_Zt09_chr_5_00707
scaffold1100	.	gene	152364	152664	.	+	.	ID=ZT05_Zt09_chr_5_00706_gene;Name=ZT05_Zt09_chr_5_00706
scaffold1100	.	gene	155727	157001	.	-	.	ID=ZT05_Zt09_chr_5_00709_gene;Name=ZT05_Zt09_chr_5_00709
scaffold1100	.	gene	154481	155194	.	-	.	ID=ZT05_Zt09_chr_5_00708_gene;Name=ZT05_Zt09_chr_5_00708
scaffold538	.	gene	58660	61053	.	+	.	ID=ZT05_Zt09_chr_2_00508_gene;Name=ZT05_Zt09_chr_2_00508
scaffold1479	.	gene	62117	65110	.	+	.	ID=ZT05_Zt09_chr_7_00315_gene;Name=ZT05_Zt09_chr_7_00315
scaffold1479	.	gene	68139	69562	.	+	.	ID=ZT05_Zt09_chr_7_00317_gene;Name=ZT05_Zt09_chr_7_00317
scaffold1663	.	gene	148198	148943	.	-	.	ID=ZT05_Zt09_chr_1_00459_gene;Name=ZT05_Zt09_chr_1_00459
scaffold1296	.	gene	25123	25732	.	-	.	ID=ZT05_Zt09_chr_13_00347_gene;Name=ZT05_Zt09_chr_13_00347
scaffold1663	.	gene	149515	150753	.	+	.	ID=ZT05_Zt09_chr_1_00458_gene;Name=ZT05_Zt09_chr_1_00458
scaffold856	.	gene	30994	31853	.	-	.	ID=ZT05_Zt09_chr_5_00565_gene;Name=ZT05_Zt09_chr_5_00565
scaffold856	.	gene	33511	34997	.	+	.	ID=ZT05_Zt09_chr_5_00564_gene;Name=ZT05_Zt09_chr_5_00564
scaffold856	.	gene	25221	26128	.	-	.	ID=ZT05_Zt09_chr_5_00567_gene;Name=ZT05_Zt09_chr_5_00567
scaffold856	.	gene	29696	30638	.	+	.	ID=ZT05_Zt09_chr_5_00566_gene;Name=ZT05_Zt09_chr_5_00566
scaffold856	.	gene	39293	43322	.	+	.	ID=ZT05_Zt09_chr_5_00561_gene;Name=ZT05_Zt09_chr_5_00561
scaffold856	.	gene	44102	45598	.	-	.	ID=ZT05_Zt09_chr_5_00560_gene;Name=ZT05_Zt09_chr_5_00560
scaffold856	.	gene	35156	35995	.	-	.	ID=ZT05_Zt09_chr_5_00563_gene;Name=ZT05_Zt09_chr_5_00563
scaffold856	.	gene	36440	39022	.	-	.	ID=ZT05_Zt09_chr_5_00562_gene;Name=ZT05_Zt09_chr_5_00562
scaffold856	.	gene	18393	21668	.	-	.	ID=ZT05_Zt09_chr_5_00569_gene;Name=ZT05_Zt09_chr_5_00569
scaffold856	.	gene	22156	25296	.	+	.	ID=ZT05_Zt09_chr_5_00568_gene;Name=ZT05_Zt09_chr_5_00568
scaffold2280	.	gene	134701	135512	.	+	.	ID=ZT05_Zt09_chr_8_00461_gene;Name=ZT05_Zt09_chr_8_00461
scaffold2280	.	gene	136823	140482	.	-	.	ID=ZT05_Zt09_chr_8_00460_gene;Name=ZT05_Zt09_chr_8_00460
scaffold2280	.	gene	130671	132980	.	-	.	ID=ZT05_Zt09_chr_8_00463_gene;Name=ZT05_Zt09_chr_8_00463
scaffold2280	.	gene	133316	133966	.	+	.	ID=ZT05_Zt09_chr_8_00462_gene;Name=ZT05_Zt09_chr_8_00462
scaffold2280	.	gene	124654	126432	.	+	.	ID=ZT05_Zt09_chr_8_00465_gene;Name=ZT05_Zt09_chr_8_00465
scaffold2280	.	gene	128076	130262	.	+	.	ID=ZT05_Zt09_chr_8_00464_gene;Name=ZT05_Zt09_chr_8_00464
scaffold2280	.	gene	120798	122568	.	+	.	ID=ZT05_Zt09_chr_8_00467_gene;Name=ZT05_Zt09_chr_8_00467
scaffold2280	.	gene	122611	123764	.	+	.	ID=ZT05_Zt09_chr_8_00466_gene;Name=ZT05_Zt09_chr_8_00466
scaffold2280	.	gene	115549	117569	.	-	.	ID=ZT05_Zt09_chr_8_00469_gene;Name=ZT05_Zt09_chr_8_00469
scaffold2280	.	gene	117807	120413	.	+	.	ID=ZT05_Zt09_chr_8_00468_gene;Name=ZT05_Zt09_chr_8_00468
scaffold2238	.	gene	31842	34254	.	+	.	ID=ZT05_Zt09_chr_11_00422_gene;Name=ZT05_Zt09_chr_11_00422
scaffold1333	.	gene	64706	65964	.	+	.	ID=ZT05_Zt09_chr_6_00013_gene;Name=ZT05_Zt09_chr_6_00013
scaffold707	.	gene	78402	79173	.	-	.	ID=ZT05_Zt09_chr_7_00794_gene;Name=ZT05_Zt09_chr_7_00794
scaffold707	.	gene	80118	80927	.	-	.	ID=ZT05_Zt09_chr_7_00795_gene;Name=ZT05_Zt09_chr_7_00795
scaffold2238	.	gene	34699	36434	.	+	.	ID=ZT05_Zt09_chr_11_00423_gene;Name=ZT05_Zt09_chr_11_00423
scaffold1648	.	gene	4244	5197	.	+	.	ID=ZT05_Zt09_chr_7_00178_gene;Name=ZT05_Zt09_chr_7_00178
scaffold1648	.	gene	2665	3804	.	+	.	ID=ZT05_Zt09_chr_7_00179_gene;Name=ZT05_Zt09_chr_7_00179
scaffold1648	.	gene	16314	18920	.	-	.	ID=ZT05_Zt09_chr_7_00174_gene;Name=ZT05_Zt09_chr_7_00174
scaffold1648	.	gene	13857	15833	.	+	.	ID=ZT05_Zt09_chr_7_00175_gene;Name=ZT05_Zt09_chr_7_00175
scaffold1648	.	gene	11721	12731	.	+	.	ID=ZT05_Zt09_chr_7_00176_gene;Name=ZT05_Zt09_chr_7_00176
scaffold1648	.	gene	5818	10304	.	-	.	ID=ZT05_Zt09_chr_7_00177_gene;Name=ZT05_Zt09_chr_7_00177
scaffold1648	.	gene	24323	28938	.	+	.	ID=ZT05_Zt09_chr_7_00170_gene;Name=ZT05_Zt09_chr_7_00170
scaffold1648	.	gene	22449	23971	.	-	.	ID=ZT05_Zt09_chr_7_00171_gene;Name=ZT05_Zt09_chr_7_00171
scaffold1648	.	gene	21258	22143	.	-	.	ID=ZT05_Zt09_chr_7_00172_gene;Name=ZT05_Zt09_chr_7_00172
scaffold1648	.	gene	19597	21131	.	+	.	ID=ZT05_Zt09_chr_7_00173_gene;Name=ZT05_Zt09_chr_7_00173
scaffold707	.	gene	86455	87243	.	-	.	ID=ZT05_Zt09_chr_7_00798_gene;Name=ZT05_Zt09_chr_7_00798
scaffold707	.	gene	87534	88256	.	+	.	ID=ZT05_Zt09_chr_7_00799_gene;Name=ZT05_Zt09_chr_7_00799
scaffold440	.	gene	77496	79456	.	+	.	ID=ZT05_Zt09_chr_11_00508_gene;Name=ZT05_Zt09_chr_11_00508
scaffold1988	.	gene	127919	128387	.	-	.	ID=ZT05_Zt09_chr_4_00238_gene;Name=ZT05_Zt09_chr_4_00238
scaffold1988	.	gene	129773	130970	.	-	.	ID=ZT05_Zt09_chr_4_00239_gene;Name=ZT05_Zt09_chr_4_00239
scaffold2326	.	gene	20570	21403	.	+	.	ID=ZT05_Zt09_chr_4_00728_gene;Name=ZT05_Zt09_chr_4_00728
scaffold2326	.	gene	18533	19633	.	-	.	ID=ZT05_Zt09_chr_4_00729_gene;Name=ZT05_Zt09_chr_4_00729
scaffold2326	.	gene	22263	23715	.	+	.	ID=ZT05_Zt09_chr_4_00727_gene;Name=ZT05_Zt09_chr_4_00727
scaffold2258	.	gene	2200	2940	.	-	.	ID=ZT05_Zt09_chr_4_00725_gene;Name=ZT05_Zt09_chr_4_00725
scaffold1988	.	gene	109696	110467	.	-	.	ID=ZT05_Zt09_chr_4_00230_gene;Name=ZT05_Zt09_chr_4_00230
scaffold1988	.	gene	111108	111769	.	-	.	ID=ZT05_Zt09_chr_4_00231_gene;Name=ZT05_Zt09_chr_4_00231
scaffold1027	.	gene	32260	33616	.	-	.	ID=ZT05_Zt09_chr_4_00720_gene;Name=ZT05_Zt09_chr_4_00720
scaffold1027	.	gene	34857	35683	.	-	.	ID=ZT05_Zt09_chr_4_00721_gene;Name=ZT05_Zt09_chr_4_00721
scaffold748	.	gene	15162	16444	.	-	.	ID=ZT05_Zt09_chr_1_00910_gene;Name=ZT05_Zt09_chr_1_00910
scaffold748	.	gene	17276	18317	.	+	.	ID=ZT05_Zt09_chr_1_00911_gene;Name=ZT05_Zt09_chr_1_00911
scaffold748	.	gene	18618	19022	.	-	.	ID=ZT05_Zt09_chr_1_00912_gene;Name=ZT05_Zt09_chr_1_00912
scaffold748	.	gene	20042	22952	.	+	.	ID=ZT05_Zt09_chr_1_00913_gene;Name=ZT05_Zt09_chr_1_00913
scaffold748	.	gene	24738	26052	.	+	.	ID=ZT05_Zt09_chr_1_00914_gene;Name=ZT05_Zt09_chr_1_00914
scaffold748	.	gene	26566	27316	.	-	.	ID=ZT05_Zt09_chr_1_00915_gene;Name=ZT05_Zt09_chr_1_00915
scaffold748	.	gene	27636	28862	.	+	.	ID=ZT05_Zt09_chr_1_00916_gene;Name=ZT05_Zt09_chr_1_00916
scaffold748	.	gene	29041	30263	.	-	.	ID=ZT05_Zt09_chr_1_00917_gene;Name=ZT05_Zt09_chr_1_00917
scaffold748	.	gene	30769	31587	.	+	.	ID=ZT05_Zt09_chr_1_00918_gene;Name=ZT05_Zt09_chr_1_00918
scaffold748	.	gene	31810	33169	.	-	.	ID=ZT05_Zt09_chr_1_00919_gene;Name=ZT05_Zt09_chr_1_00919
scaffold71	.	gene	20513	22667	.	+	.	ID=ZT05_Zt09_chr_6_00008_gene;Name=ZT05_Zt09_chr_6_00008
scaffold1000	.	gene	33773	35128	.	+	.	ID=ZT05_Zt09_chr_7_00191_gene;Name=ZT05_Zt09_chr_7_00191
scaffold1759	.	gene	42498	44488	.	-	.	ID=ZT05_Zt09_chr_11_00029_gene;Name=ZT05_Zt09_chr_11_00029
scaffold615	.	gene	5886	6305	.	-	.	ID=ZT05_Zt09_chr_6_00001_gene;Name=ZT05_Zt09_chr_6_00001
scaffold429	.	gene	54694	55286	.	-	.	ID=ZT05_Zt09_chr_1_00879_gene;Name=ZT05_Zt09_chr_1_00879
scaffold429	.	gene	55792	56344	.	+	.	ID=ZT05_Zt09_chr_1_00878_gene;Name=ZT05_Zt09_chr_1_00878
scaffold435	.	gene	183	3304	.	-	.	ID=ZT05_Zt09_chr_1_00709_gene;Name=ZT05_Zt09_chr_1_00709
scaffold2332	.	gene	17	3934	.	-	.	ID=ZT05_Zt09_chr_1_00708_gene;Name=ZT05_Zt09_chr_1_00708
scaffold2332	.	gene	7616	9793	.	-	.	ID=ZT05_Zt09_chr_1_00705_gene;Name=ZT05_Zt09_chr_1_00705
scaffold2332	.	gene	10104	12332	.	+	.	ID=ZT05_Zt09_chr_1_00704_gene;Name=ZT05_Zt09_chr_1_00704
scaffold429	.	gene	69173	70084	.	+	.	ID=ZT05_Zt09_chr_1_00871_gene;Name=ZT05_Zt09_chr_1_00871
scaffold2332	.	gene	6804	7550	.	+	.	ID=ZT05_Zt09_chr_1_00706_gene;Name=ZT05_Zt09_chr_1_00706
scaffold2332	.	gene	18282	20595	.	-	.	ID=ZT05_Zt09_chr_1_00701_gene;Name=ZT05_Zt09_chr_1_00701
scaffold429	.	gene	60406	61064	.	+	.	ID=ZT05_Zt09_chr_1_00876_gene;Name=ZT05_Zt09_chr_1_00876
scaffold429	.	gene	61724	64927	.	-	.	ID=ZT05_Zt09_chr_1_00875_gene;Name=ZT05_Zt09_chr_1_00875
scaffold2332	.	gene	15427	17898	.	+	.	ID=ZT05_Zt09_chr_1_00702_gene;Name=ZT05_Zt09_chr_1_00702
scaffold71	.	gene	30840	34434	.	-	.	ID=ZT05_Zt09_chr_6_00005_gene;Name=ZT05_Zt09_chr_6_00005
scaffold1759	.	gene	27994	28748	.	+	.	ID=ZT05_Zt09_chr_11_00023_gene;Name=ZT05_Zt09_chr_11_00023
scaffold1821	.	gene	41419	43326	.	+	.	ID=ZT05_Zt09_chr_3_01032_gene;Name=ZT05_Zt09_chr_3_01032
scaffold1821	.	gene	44233	45768	.	+	.	ID=ZT05_Zt09_chr_3_01033_gene;Name=ZT05_Zt09_chr_3_01033
scaffold1821	.	gene	39493	40116	.	+	.	ID=ZT05_Zt09_chr_3_01030_gene;Name=ZT05_Zt09_chr_3_01030
scaffold1821	.	gene	40783	41354	.	-	.	ID=ZT05_Zt09_chr_3_01031_gene;Name=ZT05_Zt09_chr_3_01031
scaffold1821	.	gene	50398	51830	.	-	.	ID=ZT05_Zt09_chr_3_01036_gene;Name=ZT05_Zt09_chr_3_01036
scaffold1821	.	gene	52300	53796	.	+	.	ID=ZT05_Zt09_chr_3_01037_gene;Name=ZT05_Zt09_chr_3_01037
scaffold1821	.	gene	46825	48001	.	-	.	ID=ZT05_Zt09_chr_3_01034_gene;Name=ZT05_Zt09_chr_3_01034
scaffold1821	.	gene	48461	49988	.	-	.	ID=ZT05_Zt09_chr_3_01035_gene;Name=ZT05_Zt09_chr_3_01035
scaffold309	.	gene	123953	125266	.	+	.	ID=ZT05_Zt09_chr_1_01474_gene;Name=ZT05_Zt09_chr_1_01474
scaffold309	.	gene	122960	123711	.	+	.	ID=ZT05_Zt09_chr_1_01475_gene;Name=ZT05_Zt09_chr_1_01475
scaffold1821	.	gene	55090	57835	.	+	.	ID=ZT05_Zt09_chr_3_01038_gene;Name=ZT05_Zt09_chr_3_01038
scaffold1821	.	gene	58385	60312	.	-	.	ID=ZT05_Zt09_chr_3_01039_gene;Name=ZT05_Zt09_chr_3_01039
scaffold309	.	gene	132243	133001	.	-	.	ID=ZT05_Zt09_chr_1_01470_gene;Name=ZT05_Zt09_chr_1_01470
scaffold309	.	gene	130622	131217	.	-	.	ID=ZT05_Zt09_chr_1_01471_gene;Name=ZT05_Zt09_chr_1_01471
scaffold309	.	gene	127592	130013	.	-	.	ID=ZT05_Zt09_chr_1_01472_gene;Name=ZT05_Zt09_chr_1_01472
scaffold309	.	gene	125571	126881	.	-	.	ID=ZT05_Zt09_chr_1_01473_gene;Name=ZT05_Zt09_chr_1_01473
scaffold1112	.	gene	78944	80537	.	-	.	ID=ZT05_Zt09_chr_10_00249_gene;Name=ZT05_Zt09_chr_10_00249
scaffold1112	.	gene	81016	81621	.	-	.	ID=ZT05_Zt09_chr_10_00248_gene;Name=ZT05_Zt09_chr_10_00248
scaffold1112	.	gene	91444	92605	.	-	.	ID=ZT05_Zt09_chr_10_00243_gene;Name=ZT05_Zt09_chr_10_00243
scaffold1112	.	gene	92977	94831	.	+	.	ID=ZT05_Zt09_chr_10_00242_gene;Name=ZT05_Zt09_chr_10_00242
scaffold1112	.	gene	95307	96851	.	-	.	ID=ZT05_Zt09_chr_10_00241_gene;Name=ZT05_Zt09_chr_10_00241
scaffold1112	.	gene	97239	97738	.	+	.	ID=ZT05_Zt09_chr_10_00240_gene;Name=ZT05_Zt09_chr_10_00240
scaffold1112	.	gene	82337	84576	.	-	.	ID=ZT05_Zt09_chr_10_00247_gene;Name=ZT05_Zt09_chr_10_00247
scaffold1112	.	gene	84897	86420	.	+	.	ID=ZT05_Zt09_chr_10_00246_gene;Name=ZT05_Zt09_chr_10_00246
scaffold1112	.	gene	87195	88006	.	+	.	ID=ZT05_Zt09_chr_10_00245_gene;Name=ZT05_Zt09_chr_10_00245
scaffold1112	.	gene	88558	89976	.	-	.	ID=ZT05_Zt09_chr_10_00244_gene;Name=ZT05_Zt09_chr_10_00244
scaffold1168	.	gene	18777	19500	.	+	.	ID=ZT05_Zt09_chr_6_00019_gene;Name=ZT05_Zt09_chr_6_00019
scaffold679	.	gene	41822	43200	.	+	.	ID=ZT05_Zt09_chr_2_00761_gene;Name=ZT05_Zt09_chr_2_00761
scaffold1319	.	gene	135830	137983	.	+	.	ID=ZT05_Zt09_chr_6_00116_gene;Name=ZT05_Zt09_chr_6_00116
scaffold563	.	gene	70731	72611	.	+	.	ID=ZT05_Zt09_chr_6_00315_gene;Name=ZT05_Zt09_chr_6_00315
scaffold563	.	gene	63613	70071	.	+	.	ID=ZT05_Zt09_chr_6_00314_gene;Name=ZT05_Zt09_chr_6_00314
scaffold1991	.	gene	104427	105029	.	+	.	ID=ZT05_Zt09_chr_11_00338_gene;Name=ZT05_Zt09_chr_11_00338
scaffold1991	.	gene	101793	103898	.	-	.	ID=ZT05_Zt09_chr_11_00339_gene;Name=ZT05_Zt09_chr_11_00339
scaffold2303	.	gene	1634	2765	.	-	.	ID=ZT05_Zt09_chr_11_00448_gene;Name=ZT05_Zt09_chr_11_00448
scaffold2324	.	gene	48078	52756	.	+	.	ID=ZT05_Zt09_chr_11_00449_gene;Name=ZT05_Zt09_chr_11_00449
scaffold563	.	gene	62654	63010	.	+	.	ID=ZT05_Zt09_chr_6_00313_gene;Name=ZT05_Zt09_chr_6_00313
scaffold563	.	gene	61777	62373	.	-	.	ID=ZT05_Zt09_chr_6_00312_gene;Name=ZT05_Zt09_chr_6_00312
scaffold1991	.	gene	116744	118711	.	-	.	ID=ZT05_Zt09_chr_11_00332_gene;Name=ZT05_Zt09_chr_11_00332
scaffold2306	.	gene	3174	3515	.	+	.	ID=ZT05_Zt09_chr_11_00445_gene;Name=ZT05_Zt09_chr_11_00445
scaffold2306	.	gene	1636	2690	.	-	.	ID=ZT05_Zt09_chr_11_00446_gene;Name=ZT05_Zt09_chr_11_00446
scaffold1991	.	gene	120173	121691	.	-	.	ID=ZT05_Zt09_chr_11_00331_gene;Name=ZT05_Zt09_chr_11_00331
scaffold2306	.	gene	24111	25789	.	+	.	ID=ZT05_Zt09_chr_11_00440_gene;Name=ZT05_Zt09_chr_11_00440
scaffold1991	.	gene	105051	105890	.	-	.	ID=ZT05_Zt09_chr_11_00337_gene;Name=ZT05_Zt09_chr_11_00337
scaffold1991	.	gene	112989	114168	.	+	.	ID=ZT05_Zt09_chr_11_00334_gene;Name=ZT05_Zt09_chr_11_00334
scaffold1991	.	gene	112006	112834	.	-	.	ID=ZT05_Zt09_chr_11_00335_gene;Name=ZT05_Zt09_chr_11_00335
scaffold538	.	gene	69949	71044	.	+	.	ID=ZT05_Zt09_chr_2_00513_gene;Name=ZT05_Zt09_chr_2_00513
scaffold992	.	gene	3777	4807	.	+	.	ID=ZT05_Zt09_chr_3_00614_gene;Name=ZT05_Zt09_chr_3_00614
scaffold1653	.	gene	1583	2193	.	-	.	ID=ZT05_Zt09_chr_3_00617_gene;Name=ZT05_Zt09_chr_3_00617
scaffold538	.	gene	76188	77981	.	-	.	ID=ZT05_Zt09_chr_2_00517_gene;Name=ZT05_Zt09_chr_2_00517
scaffold2330	.	gene	49105	50439	.	+	.	ID=ZT05_Zt09_chr_3_00346_gene;Name=ZT05_Zt09_chr_3_00346
scaffold2330	.	gene	50692	57986	.	-	.	ID=ZT05_Zt09_chr_3_00345_gene;Name=ZT05_Zt09_chr_3_00345
scaffold538	.	gene	71428	72571	.	-	.	ID=ZT05_Zt09_chr_2_00514_gene;Name=ZT05_Zt09_chr_2_00514
scaffold2330	.	gene	41703	43024	.	+	.	ID=ZT05_Zt09_chr_3_00349_gene;Name=ZT05_Zt09_chr_3_00349
scaffold538	.	gene	78664	81885	.	-	.	ID=ZT05_Zt09_chr_2_00518_gene;Name=ZT05_Zt09_chr_2_00518
scaffold585	.	gene	25799	26548	.	-	.	ID=ZT05_Zt09_chr_3_00619_gene;Name=ZT05_Zt09_chr_3_00619
scaffold585	.	gene	27459	28693	.	-	.	ID=ZT05_Zt09_chr_3_00618_gene;Name=ZT05_Zt09_chr_3_00618
scaffold1663	.	gene	85271	87039	.	-	.	ID=ZT05_Zt09_chr_1_00482_gene;Name=ZT05_Zt09_chr_1_00482
scaffold1663	.	gene	83821	84823	.	-	.	ID=ZT05_Zt09_chr_1_00483_gene;Name=ZT05_Zt09_chr_1_00483
scaffold714	.	gene	95660	96459	.	-	.	ID=ZT05_Zt09_chr_6_00459_gene;Name=ZT05_Zt09_chr_6_00459
scaffold2206	.	gene	51674	52129	.	+	.	ID=ZT05_Zt09_chr_12_00136_gene;Name=ZT05_Zt09_chr_12_00136
scaffold2206	.	gene	52814	61181	.	+	.	ID=ZT05_Zt09_chr_12_00135_gene;Name=ZT05_Zt09_chr_12_00135
scaffold2206	.	gene	62470	62989	.	-	.	ID=ZT05_Zt09_chr_12_00134_gene;Name=ZT05_Zt09_chr_12_00134
scaffold2319	.	gene	34831	37130	.	-	.	ID=ZT05_Zt09_chr_12_00133_gene;Name=ZT05_Zt09_chr_12_00133
scaffold2319	.	gene	33239	34351	.	+	.	ID=ZT05_Zt09_chr_12_00132_gene;Name=ZT05_Zt09_chr_12_00132
scaffold2319	.	gene	27254	31321	.	-	.	ID=ZT05_Zt09_chr_12_00131_gene;Name=ZT05_Zt09_chr_12_00131
scaffold2319	.	gene	25494	26881	.	+	.	ID=ZT05_Zt09_chr_12_00130_gene;Name=ZT05_Zt09_chr_12_00130
scaffold1284	.	gene	250007	251672	.	-	.	ID=ZT05_Zt09_chr_1_01892_gene;Name=ZT05_Zt09_chr_1_01892
scaffold1284	.	gene	249128	249969	.	+	.	ID=ZT05_Zt09_chr_1_01893_gene;Name=ZT05_Zt09_chr_1_01893
scaffold1284	.	gene	252865	253842	.	-	.	ID=ZT05_Zt09_chr_1_01890_gene;Name=ZT05_Zt09_chr_1_01890
scaffold1284	.	gene	251971	252576	.	+	.	ID=ZT05_Zt09_chr_1_01891_gene;Name=ZT05_Zt09_chr_1_01891
scaffold1284	.	gene	243924	244454	.	+	.	ID=ZT05_Zt09_chr_1_01896_gene;Name=ZT05_Zt09_chr_1_01896
scaffold1284	.	gene	241170	243346	.	-	.	ID=ZT05_Zt09_chr_1_01897_gene;Name=ZT05_Zt09_chr_1_01897
scaffold2206	.	gene	39887	41095	.	-	.	ID=ZT05_Zt09_chr_12_00139_gene;Name=ZT05_Zt09_chr_12_00139
scaffold2206	.	gene	41676	42277	.	+	.	ID=ZT05_Zt09_chr_12_00138_gene;Name=ZT05_Zt09_chr_12_00138
scaffold2255	.	gene	394	1062	.	+	.	ID=ZT05_Zt09_chr_18_00038_gene;Name=ZT05_Zt09_chr_18_00038
scaffold2276	.	gene	134	1271	.	-	.	ID=ZT05_Zt09_chr_18_00039_gene;Name=ZT05_Zt09_chr_18_00039
scaffold208	.	gene	10592	11903	.	-	.	ID=ZT05_Zt09_chr_18_00034_gene;Name=ZT05_Zt09_chr_18_00034
scaffold208	.	gene	4460	5084	.	+	.	ID=ZT05_Zt09_chr_18_00035_gene;Name=ZT05_Zt09_chr_18_00035
scaffold2255	.	gene	4745	5349	.	+	.	ID=ZT05_Zt09_chr_18_00036_gene;Name=ZT05_Zt09_chr_18_00036
scaffold2255	.	gene	3633	4489	.	+	.	ID=ZT05_Zt09_chr_18_00037_gene;Name=ZT05_Zt09_chr_18_00037
scaffold208	.	gene	24620	26596	.	-	.	ID=ZT05_Zt09_chr_18_00030_gene;Name=ZT05_Zt09_chr_18_00030
scaffold208	.	gene	23983	24309	.	+	.	ID=ZT05_Zt09_chr_18_00031_gene;Name=ZT05_Zt09_chr_18_00031
scaffold208	.	gene	14162	18337	.	-	.	ID=ZT05_Zt09_chr_18_00032_gene;Name=ZT05_Zt09_chr_18_00032
scaffold208	.	gene	11951	14050	.	-	.	ID=ZT05_Zt09_chr_18_00033_gene;Name=ZT05_Zt09_chr_18_00033
scaffold1319	.	gene	131287	132291	.	-	.	ID=ZT05_Zt09_chr_6_00119_gene;Name=ZT05_Zt09_chr_6_00119
C223506	.	gene	14940	17927	.	-	.	ID=ZT05_Zt09_chr_9_00231_gene;Name=ZT05_Zt09_chr_9_00231
C223506	.	gene	24694	25466	.	+	.	ID=ZT05_Zt09_chr_9_00233_gene;Name=ZT05_Zt09_chr_9_00233
C223506	.	gene	20783	22662	.	+	.	ID=ZT05_Zt09_chr_9_00232_gene;Name=ZT05_Zt09_chr_9_00232
C223506	.	gene	25492	26594	.	-	.	ID=ZT05_Zt09_chr_9_00234_gene;Name=ZT05_Zt09_chr_9_00234
C223506	.	gene	30469	31067	.	-	.	ID=ZT05_Zt09_chr_9_00237_gene;Name=ZT05_Zt09_chr_9_00237
C223506	.	gene	28599	30301	.	+	.	ID=ZT05_Zt09_chr_9_00236_gene;Name=ZT05_Zt09_chr_9_00236
C223506	.	gene	37258	39066	.	+	.	ID=ZT05_Zt09_chr_9_00239_gene;Name=ZT05_Zt09_chr_9_00239
C223506	.	gene	31993	36597	.	+	.	ID=ZT05_Zt09_chr_9_00238_gene;Name=ZT05_Zt09_chr_9_00238
scaffold1319	.	gene	132963	133814	.	-	.	ID=ZT05_Zt09_chr_6_00118_gene;Name=ZT05_Zt09_chr_6_00118
scaffold2150	.	gene	34789	36469	.	+	.	ID=ZT05_Zt09_chr_9_00347_gene;Name=ZT05_Zt09_chr_9_00347
scaffold1479	.	gene	153464	154709	.	+	.	ID=ZT05_Zt09_chr_7_00349_gene;Name=ZT05_Zt09_chr_7_00349
scaffold1479	.	gene	149174	150047	.	+	.	ID=ZT05_Zt09_chr_7_00348_gene;Name=ZT05_Zt09_chr_7_00348
scaffold182	.	gene	852	2054	.	-	.	ID=ZT05_Zt09_chr_9_00430_gene;Name=ZT05_Zt09_chr_9_00430
scaffold2232	.	gene	1918	4971	.	+	.	ID=ZT05_Zt09_chr_9_00437_gene;Name=ZT05_Zt09_chr_9_00437
scaffold32	.	gene	9111	10616	.	+	.	ID=ZT05_Zt09_chr_9_00340_gene;Name=ZT05_Zt09_chr_9_00340
scaffold1991	.	gene	83702	87627	.	+	.	ID=ZT05_Zt09_chr_11_00343_gene;Name=ZT05_Zt09_chr_11_00343
scaffold1136	.	gene	31490	31804	.	-	.	ID=ZT05_Zt09_chr_19_00008_gene;Name=ZT05_Zt09_chr_19_00008
scaffold1136	.	gene	23179	24009	.	+	.	ID=ZT05_Zt09_chr_19_00009_gene;Name=ZT05_Zt09_chr_19_00009
scaffold1991	.	gene	87855	88830	.	+	.	ID=ZT05_Zt09_chr_11_00342_gene;Name=ZT05_Zt09_chr_11_00342
scaffold1136	.	gene	38764	39345	.	+	.	ID=ZT05_Zt09_chr_19_00004_gene;Name=ZT05_Zt09_chr_19_00004
scaffold1136	.	gene	37154	38452	.	+	.	ID=ZT05_Zt09_chr_19_00005_gene;Name=ZT05_Zt09_chr_19_00005
scaffold1136	.	gene	35456	36386	.	+	.	ID=ZT05_Zt09_chr_19_00006_gene;Name=ZT05_Zt09_chr_19_00006
scaffold1136	.	gene	32116	33370	.	+	.	ID=ZT05_Zt09_chr_19_00007_gene;Name=ZT05_Zt09_chr_19_00007
scaffold1991	.	gene	89636	90106	.	-	.	ID=ZT05_Zt09_chr_11_00341_gene;Name=ZT05_Zt09_chr_11_00341
C221548	.	gene	1673	5003	.	-	.	ID=ZT05_Zt09_chr_19_00002_gene;Name=ZT05_Zt09_chr_19_00002
scaffold1136	.	gene	40621	41191	.	+	.	ID=ZT05_Zt09_chr_19_00003_gene;Name=ZT05_Zt09_chr_19_00003
scaffold1991	.	gene	100108	101252	.	+	.	ID=ZT05_Zt09_chr_11_00340_gene;Name=ZT05_Zt09_chr_11_00340
scaffold1991	.	gene	74198	75503	.	-	.	ID=ZT05_Zt09_chr_11_00347_gene;Name=ZT05_Zt09_chr_11_00347
scaffold1991	.	gene	75843	77405	.	+	.	ID=ZT05_Zt09_chr_11_00346_gene;Name=ZT05_Zt09_chr_11_00346
scaffold1991	.	gene	77751	79898	.	-	.	ID=ZT05_Zt09_chr_11_00345_gene;Name=ZT05_Zt09_chr_11_00345
scaffold1991	.	gene	81188	83205	.	-	.	ID=ZT05_Zt09_chr_11_00344_gene;Name=ZT05_Zt09_chr_11_00344
scaffold2051	.	gene	48065	48478	.	-	.	ID=ZT05_Zt09_chr_20_00069_gene;Name=ZT05_Zt09_chr_20_00069
C221976	.	gene	2236	4335	.	+	.	ID=ZT05_Zt09_chr_20_00062_gene;Name=ZT05_Zt09_chr_20_00062
C221976	.	gene	1	1658	.	-	.	ID=ZT05_Zt09_chr_20_00063_gene;Name=ZT05_Zt09_chr_20_00063
C221976	.	gene	6882	7481	.	+	.	ID=ZT05_Zt09_chr_20_00060_gene;Name=ZT05_Zt09_chr_20_00060
C221976	.	gene	4539	6497	.	-	.	ID=ZT05_Zt09_chr_20_00061_gene;Name=ZT05_Zt09_chr_20_00061
scaffold2051	.	gene	54294	55533	.	+	.	ID=ZT05_Zt09_chr_20_00066_gene;Name=ZT05_Zt09_chr_20_00066
scaffold2051	.	gene	51847	52227	.	+	.	ID=ZT05_Zt09_chr_20_00067_gene;Name=ZT05_Zt09_chr_20_00067
scaffold123	.	gene	2275	3502	.	+	.	ID=ZT05_Zt09_chr_20_00064_gene;Name=ZT05_Zt09_chr_20_00064
scaffold2051	.	gene	57191	57804	.	-	.	ID=ZT05_Zt09_chr_20_00065_gene;Name=ZT05_Zt09_chr_20_00065
scaffold1132	.	gene	140513	141439	.	-	.	ID=ZT05_Zt09_chr_7_00602_gene;Name=ZT05_Zt09_chr_7_00602
scaffold137	.	gene	75495	76187	.	-	.	ID=ZT05_Zt09_chr_4_00007_gene;Name=ZT05_Zt09_chr_4_00007
scaffold137	.	gene	70159	72322	.	+	.	ID=ZT05_Zt09_chr_4_00006_gene;Name=ZT05_Zt09_chr_4_00006
scaffold137	.	gene	64896	68996	.	+	.	ID=ZT05_Zt09_chr_4_00005_gene;Name=ZT05_Zt09_chr_4_00005
scaffold137	.	gene	61516	63524	.	+	.	ID=ZT05_Zt09_chr_4_00004_gene;Name=ZT05_Zt09_chr_4_00004
scaffold137	.	gene	59003	60412	.	+	.	ID=ZT05_Zt09_chr_4_00003_gene;Name=ZT05_Zt09_chr_4_00003
scaffold137	.	gene	43938	57709	.	-	.	ID=ZT05_Zt09_chr_4_00002_gene;Name=ZT05_Zt09_chr_4_00002
scaffold137	.	gene	37466	38004	.	-	.	ID=ZT05_Zt09_chr_4_00001_gene;Name=ZT05_Zt09_chr_4_00001
scaffold137	.	gene	79327	80804	.	+	.	ID=ZT05_Zt09_chr_4_00009_gene;Name=ZT05_Zt09_chr_4_00009
scaffold137	.	gene	76655	78156	.	+	.	ID=ZT05_Zt09_chr_4_00008_gene;Name=ZT05_Zt09_chr_4_00008
scaffold770	.	gene	108437	108865	.	-	.	ID=ZT05_Zt09_chr_10_00348_gene;Name=ZT05_Zt09_chr_10_00348
scaffold2334	.	gene	4651	6057	.	+	.	ID=ZT05_Zt09_chr_2_00965_gene;Name=ZT05_Zt09_chr_2_00965
scaffold1094	.	gene	5755	6551	.	+	.	ID=ZT05_Zt09_chr_17_00090_gene;Name=ZT05_Zt09_chr_17_00090
scaffold770	.	gene	92374	95385	.	-	.	ID=ZT05_Zt09_chr_10_00342_gene;Name=ZT05_Zt09_chr_10_00342
scaffold2179	.	gene	64403	64678	.	-	.	ID=ZT05_Zt09_chr_8_00638_gene;Name=ZT05_Zt09_chr_8_00638
scaffold2179	.	gene	62677	64359	.	+	.	ID=ZT05_Zt09_chr_8_00639_gene;Name=ZT05_Zt09_chr_8_00639
scaffold770	.	gene	96505	97653	.	-	.	ID=ZT05_Zt09_chr_10_00343_gene;Name=ZT05_Zt09_chr_10_00343
scaffold2179	.	gene	79722	81543	.	+	.	ID=ZT05_Zt09_chr_8_00634_gene;Name=ZT05_Zt09_chr_8_00634
scaffold2179	.	gene	78274	78912	.	+	.	ID=ZT05_Zt09_chr_8_00635_gene;Name=ZT05_Zt09_chr_8_00635
scaffold2179	.	gene	67353	68894	.	-	.	ID=ZT05_Zt09_chr_8_00636_gene;Name=ZT05_Zt09_chr_8_00636
scaffold2179	.	gene	64947	67082	.	-	.	ID=ZT05_Zt09_chr_8_00637_gene;Name=ZT05_Zt09_chr_8_00637
scaffold2179	.	gene	86335	87924	.	-	.	ID=ZT05_Zt09_chr_8_00630_gene;Name=ZT05_Zt09_chr_8_00630
scaffold770	.	gene	89105	90349	.	+	.	ID=ZT05_Zt09_chr_10_00340_gene;Name=ZT05_Zt09_chr_10_00340
scaffold2179	.	gene	84245	84698	.	+	.	ID=ZT05_Zt09_chr_8_00632_gene;Name=ZT05_Zt09_chr_8_00632
scaffold2179	.	gene	81757	83466	.	-	.	ID=ZT05_Zt09_chr_8_00633_gene;Name=ZT05_Zt09_chr_8_00633
scaffold770	.	gene	90872	91983	.	+	.	ID=ZT05_Zt09_chr_10_00341_gene;Name=ZT05_Zt09_chr_10_00341
scaffold770	.	gene	102985	105205	.	+	.	ID=ZT05_Zt09_chr_10_00346_gene;Name=ZT05_Zt09_chr_10_00346
scaffold770	.	gene	106289	108101	.	+	.	ID=ZT05_Zt09_chr_10_00347_gene;Name=ZT05_Zt09_chr_10_00347
scaffold2215	.	gene	101291	102187	.	+	.	ID=ZT05_Zt09_chr_13_00200_gene;Name=ZT05_Zt09_chr_13_00200
scaffold2215	.	gene	95552	98287	.	-	.	ID=ZT05_Zt09_chr_13_00202_gene;Name=ZT05_Zt09_chr_13_00202
scaffold2215	.	gene	93471	95138	.	-	.	ID=ZT05_Zt09_chr_13_00203_gene;Name=ZT05_Zt09_chr_13_00203
scaffold2215	.	gene	91001	92410	.	+	.	ID=ZT05_Zt09_chr_13_00204_gene;Name=ZT05_Zt09_chr_13_00204
scaffold92	.	gene	19289	20282	.	+	.	ID=ZT05_Zt09_chr_2_00784_gene;Name=ZT05_Zt09_chr_2_00784
scaffold2215	.	gene	85876	86703	.	-	.	ID=ZT05_Zt09_chr_13_00206_gene;Name=ZT05_Zt09_chr_13_00206
scaffold2215	.	gene	81135	85775	.	-	.	ID=ZT05_Zt09_chr_13_00207_gene;Name=ZT05_Zt09_chr_13_00207
scaffold997	.	gene	34219	35691	.	-	.	ID=ZT05_Zt09_chr_2_00070_gene;Name=ZT05_Zt09_chr_2_00070
scaffold997	.	gene	36707	37328	.	-	.	ID=ZT05_Zt09_chr_2_00071_gene;Name=ZT05_Zt09_chr_2_00071
scaffold997	.	gene	38052	39402	.	-	.	ID=ZT05_Zt09_chr_2_00072_gene;Name=ZT05_Zt09_chr_2_00072
scaffold997	.	gene	39667	40320	.	+	.	ID=ZT05_Zt09_chr_2_00073_gene;Name=ZT05_Zt09_chr_2_00073
scaffold1827	.	gene	4242	5428	.	-	.	ID=ZT05_Zt09_chr_2_00075_gene;Name=ZT05_Zt09_chr_2_00075
scaffold1827	.	gene	7188	8663	.	-	.	ID=ZT05_Zt09_chr_2_00076_gene;Name=ZT05_Zt09_chr_2_00076
scaffold1827	.	gene	13651	18468	.	+	.	ID=ZT05_Zt09_chr_2_00077_gene;Name=ZT05_Zt09_chr_2_00077
scaffold1	.	gene	161438	162232	.	+	.	ID=ZT05_Zt09_chr_1_01647_gene;Name=ZT05_Zt09_chr_1_01647
scaffold1	.	gene	153957	160750	.	-	.	ID=ZT05_Zt09_chr_1_01646_gene;Name=ZT05_Zt09_chr_1_01646
scaffold1	.	gene	151761	152177	.	-	.	ID=ZT05_Zt09_chr_1_01645_gene;Name=ZT05_Zt09_chr_1_01645
scaffold1	.	gene	150248	151294	.	+	.	ID=ZT05_Zt09_chr_1_01644_gene;Name=ZT05_Zt09_chr_1_01644
scaffold1	.	gene	148143	149387	.	-	.	ID=ZT05_Zt09_chr_1_01643_gene;Name=ZT05_Zt09_chr_1_01643
scaffold1	.	gene	146319	147331	.	-	.	ID=ZT05_Zt09_chr_1_01642_gene;Name=ZT05_Zt09_chr_1_01642
scaffold1	.	gene	142401	144348	.	-	.	ID=ZT05_Zt09_chr_1_01641_gene;Name=ZT05_Zt09_chr_1_01641
scaffold1	.	gene	140321	141815	.	+	.	ID=ZT05_Zt09_chr_1_01640_gene;Name=ZT05_Zt09_chr_1_01640
scaffold1132	.	gene	138160	139597	.	-	.	ID=ZT05_Zt09_chr_7_00603_gene;Name=ZT05_Zt09_chr_7_00603
scaffold1	.	gene	164300	167502	.	+	.	ID=ZT05_Zt09_chr_1_01649_gene;Name=ZT05_Zt09_chr_1_01649
scaffold1	.	gene	162284	163482	.	-	.	ID=ZT05_Zt09_chr_1_01648_gene;Name=ZT05_Zt09_chr_1_01648
scaffold1773	.	gene	9559	10205	.	+	.	ID=ZT05_Zt09_chr_8_00249_gene;Name=ZT05_Zt09_chr_8_00249
scaffold1773	.	gene	10918	14195	.	-	.	ID=ZT05_Zt09_chr_8_00248_gene;Name=ZT05_Zt09_chr_8_00248
scaffold1773	.	gene	18769	22284	.	+	.	ID=ZT05_Zt09_chr_8_00245_gene;Name=ZT05_Zt09_chr_8_00245
scaffold1773	.	gene	22899	23164	.	-	.	ID=ZT05_Zt09_chr_8_00244_gene;Name=ZT05_Zt09_chr_8_00244
scaffold1773	.	gene	14416	15781	.	-	.	ID=ZT05_Zt09_chr_8_00247_gene;Name=ZT05_Zt09_chr_8_00247
scaffold1773	.	gene	16549	17840	.	-	.	ID=ZT05_Zt09_chr_8_00246_gene;Name=ZT05_Zt09_chr_8_00246
scaffold1773	.	gene	28718	29470	.	+	.	ID=ZT05_Zt09_chr_8_00241_gene;Name=ZT05_Zt09_chr_8_00241
scaffold1773	.	gene	29747	31348	.	-	.	ID=ZT05_Zt09_chr_8_00240_gene;Name=ZT05_Zt09_chr_8_00240
scaffold1773	.	gene	25034	25894	.	-	.	ID=ZT05_Zt09_chr_8_00243_gene;Name=ZT05_Zt09_chr_8_00243
scaffold1773	.	gene	26447	27289	.	-	.	ID=ZT05_Zt09_chr_8_00242_gene;Name=ZT05_Zt09_chr_8_00242
scaffold1639	.	gene	82199	82846	.	-	.	ID=ZT05_Zt09_chr_13_00064_gene;Name=ZT05_Zt09_chr_13_00064
scaffold853	.	gene	4758	6388	.	-	.	ID=ZT05_Zt09_chr_13_00066_gene;Name=ZT05_Zt09_chr_13_00066
scaffold853	.	gene	6712	7632	.	+	.	ID=ZT05_Zt09_chr_13_00067_gene;Name=ZT05_Zt09_chr_13_00067
scaffold519	.	gene	9682	10851	.	+	.	ID=ZT05_Zt09_chr_2_00218_gene;Name=ZT05_Zt09_chr_2_00218
scaffold600	.	gene	7390	8193	.	+	.	ID=ZT05_Zt09_chr_2_00219_gene;Name=ZT05_Zt09_chr_2_00219
scaffold1959	.	gene	58806	59981	.	+	.	ID=ZT05_Zt09_chr_10_00388_gene;Name=ZT05_Zt09_chr_10_00388
scaffold1959	.	gene	57201	58367	.	-	.	ID=ZT05_Zt09_chr_10_00389_gene;Name=ZT05_Zt09_chr_10_00389
scaffold519	.	gene	16338	18319	.	+	.	ID=ZT05_Zt09_chr_2_00214_gene;Name=ZT05_Zt09_chr_2_00214
scaffold519	.	gene	13763	15607	.	-	.	ID=ZT05_Zt09_chr_2_00215_gene;Name=ZT05_Zt09_chr_2_00215
scaffold1959	.	gene	68622	69780	.	+	.	ID=ZT05_Zt09_chr_10_00384_gene;Name=ZT05_Zt09_chr_10_00384
scaffold519	.	gene	11470	12298	.	-	.	ID=ZT05_Zt09_chr_2_00217_gene;Name=ZT05_Zt09_chr_2_00217
scaffold1959	.	gene	72709	74185	.	+	.	ID=ZT05_Zt09_chr_10_00382_gene;Name=ZT05_Zt09_chr_10_00382
scaffold1959	.	gene	70248	72372	.	-	.	ID=ZT05_Zt09_chr_10_00383_gene;Name=ZT05_Zt09_chr_10_00383
scaffold519	.	gene	20377	22084	.	-	.	ID=ZT05_Zt09_chr_2_00212_gene;Name=ZT05_Zt09_chr_2_00212
scaffold519	.	gene	19019	20234	.	+	.	ID=ZT05_Zt09_chr_2_00213_gene;Name=ZT05_Zt09_chr_2_00213
scaffold58	.	gene	45907	46474	.	-	.	ID=ZT05_Zt09_chr_4_00050_gene;Name=ZT05_Zt09_chr_4_00050
scaffold571	.	gene	4510	5097	.	-	.	ID=ZT05_Zt09_chr_4_00051_gene;Name=ZT05_Zt09_chr_4_00051
scaffold1479	.	gene	52572	52877	.	-	.	ID=ZT05_Zt09_chr_7_00311_gene;Name=ZT05_Zt09_chr_7_00311
scaffold2297	.	gene	142689	144215	.	-	.	ID=ZT05_Zt09_chr_4_00500_gene;Name=ZT05_Zt09_chr_4_00500
scaffold2297	.	gene	141016	142337	.	+	.	ID=ZT05_Zt09_chr_4_00501_gene;Name=ZT05_Zt09_chr_4_00501
scaffold58	.	gene	3500	5507	.	+	.	ID=ZT05_Zt09_chr_4_00054_gene;Name=ZT05_Zt09_chr_4_00054
scaffold2297	.	gene	118950	120449	.	+	.	ID=ZT05_Zt09_chr_4_00507_gene;Name=ZT05_Zt09_chr_4_00507
scaffold1724	.	gene	9620	10274	.	+	.	ID=ZT05_Zt09_chr_4_00056_gene;Name=ZT05_Zt09_chr_4_00056
scaffold1419	.	gene	87997	89487	.	-	.	ID=ZT05_Zt09_chr_6_00370_gene;Name=ZT05_Zt09_chr_6_00370
scaffold2297	.	gene	126827	128233	.	+	.	ID=ZT05_Zt09_chr_4_00505_gene;Name=ZT05_Zt09_chr_4_00505
scaffold1768	.	gene	5671	6740	.	-	.	ID=ZT05_Zt09_chr_1_00118_gene;Name=ZT05_Zt09_chr_1_00118
scaffold1768	.	gene	2867	5038	.	-	.	ID=ZT05_Zt09_chr_1_00119_gene;Name=ZT05_Zt09_chr_1_00119
scaffold2236	.	gene	153082	154359	.	+	.	ID=ZT05_Zt09_chr_1_00110_gene;Name=ZT05_Zt09_chr_1_00110
scaffold2236	.	gene	155969	160467	.	-	.	ID=ZT05_Zt09_chr_1_00111_gene;Name=ZT05_Zt09_chr_1_00111
scaffold1768	.	gene	24906	26513	.	+	.	ID=ZT05_Zt09_chr_1_00112_gene;Name=ZT05_Zt09_chr_1_00112
scaffold1768	.	gene	23016	23882	.	-	.	ID=ZT05_Zt09_chr_1_00113_gene;Name=ZT05_Zt09_chr_1_00113
scaffold1768	.	gene	21273	22133	.	-	.	ID=ZT05_Zt09_chr_1_00114_gene;Name=ZT05_Zt09_chr_1_00114
scaffold1768	.	gene	15524	17656	.	+	.	ID=ZT05_Zt09_chr_1_00115_gene;Name=ZT05_Zt09_chr_1_00115
scaffold1768	.	gene	9632	14184	.	+	.	ID=ZT05_Zt09_chr_1_00116_gene;Name=ZT05_Zt09_chr_1_00116
scaffold1768	.	gene	8060	8491	.	+	.	ID=ZT05_Zt09_chr_1_00117_gene;Name=ZT05_Zt09_chr_1_00117
scaffold1351	.	gene	70247	73297	.	+	.	ID=ZT05_Zt09_chr_5_00608_gene;Name=ZT05_Zt09_chr_5_00608
scaffold100	.	gene	51154	52402	.	+	.	ID=ZT05_Zt09_chr_1_01571_gene;Name=ZT05_Zt09_chr_1_01571
scaffold623	.	gene	97177	98807	.	-	.	ID=ZT05_Zt09_chr_2_01039_gene;Name=ZT05_Zt09_chr_2_01039
scaffold623	.	gene	101517	104312	.	-	.	ID=ZT05_Zt09_chr_2_01038_gene;Name=ZT05_Zt09_chr_2_01038
scaffold623	.	gene	106256	107081	.	+	.	ID=ZT05_Zt09_chr_2_01037_gene;Name=ZT05_Zt09_chr_2_01037
scaffold623	.	gene	107805	108356	.	+	.	ID=ZT05_Zt09_chr_2_01036_gene;Name=ZT05_Zt09_chr_2_01036
scaffold623	.	gene	108917	109418	.	-	.	ID=ZT05_Zt09_chr_2_01035_gene;Name=ZT05_Zt09_chr_2_01035
scaffold623	.	gene	109894	111963	.	+	.	ID=ZT05_Zt09_chr_2_01034_gene;Name=ZT05_Zt09_chr_2_01034
scaffold623	.	gene	112523	113010	.	+	.	ID=ZT05_Zt09_chr_2_01033_gene;Name=ZT05_Zt09_chr_2_01033
scaffold623	.	gene	115242	116417	.	+	.	ID=ZT05_Zt09_chr_2_01032_gene;Name=ZT05_Zt09_chr_2_01032
scaffold623	.	gene	117719	120232	.	+	.	ID=ZT05_Zt09_chr_2_01031_gene;Name=ZT05_Zt09_chr_2_01031
scaffold623	.	gene	120833	123109	.	+	.	ID=ZT05_Zt09_chr_2_01030_gene;Name=ZT05_Zt09_chr_2_01030
scaffold1132	.	gene	144075	144773	.	-	.	ID=ZT05_Zt09_chr_7_00600_gene;Name=ZT05_Zt09_chr_7_00600
scaffold177	.	gene	5463	6112	.	-	.	ID=ZT05_Zt09_chr_10_00034_gene;Name=ZT05_Zt09_chr_10_00034
scaffold177	.	gene	2420	4626	.	+	.	ID=ZT05_Zt09_chr_10_00035_gene;Name=ZT05_Zt09_chr_10_00035
C223528	.	gene	326	878	.	+	.	ID=ZT05_Zt09_chr_10_00037_gene;Name=ZT05_Zt09_chr_10_00037
scaffold177	.	gene	22617	22946	.	+	.	ID=ZT05_Zt09_chr_10_00030_gene;Name=ZT05_Zt09_chr_10_00030
scaffold177	.	gene	14869	15374	.	+	.	ID=ZT05_Zt09_chr_10_00031_gene;Name=ZT05_Zt09_chr_10_00031
scaffold177	.	gene	9294	10572	.	+	.	ID=ZT05_Zt09_chr_10_00032_gene;Name=ZT05_Zt09_chr_10_00032
scaffold177	.	gene	7249	8869	.	-	.	ID=ZT05_Zt09_chr_10_00033_gene;Name=ZT05_Zt09_chr_10_00033
C223528	.	gene	1156	1908	.	+	.	ID=ZT05_Zt09_chr_10_00038_gene;Name=ZT05_Zt09_chr_10_00038
C223528	.	gene	2317	6264	.	-	.	ID=ZT05_Zt09_chr_10_00039_gene;Name=ZT05_Zt09_chr_10_00039
scaffold1419	.	gene	100958	102688	.	+	.	ID=ZT05_Zt09_chr_6_00375_gene;Name=ZT05_Zt09_chr_6_00375
scaffold2330	.	gene	95532	97230	.	-	.	ID=ZT05_Zt09_chr_3_00331_gene;Name=ZT05_Zt09_chr_3_00331
scaffold1268	.	gene	90413	93385	.	-	.	ID=ZT05_Zt09_chr_2_00566_gene;Name=ZT05_Zt09_chr_2_00566
scaffold1268	.	gene	87760	89954	.	-	.	ID=ZT05_Zt09_chr_2_00567_gene;Name=ZT05_Zt09_chr_2_00567
scaffold952	.	gene	13982	18216	.	-	.	ID=ZT05_Zt09_chr_10_00164_gene;Name=ZT05_Zt09_chr_10_00164
scaffold2323	.	gene	58350	58901	.	-	.	ID=ZT05_Zt09_chr_17_00025_gene;Name=ZT05_Zt09_chr_17_00025
scaffold1268	.	gene	93851	94660	.	-	.	ID=ZT05_Zt09_chr_2_00565_gene;Name=ZT05_Zt09_chr_2_00565
scaffold1663	.	gene	402429	402792	.	-	.	ID=ZT05_Zt09_chr_1_00374_gene;Name=ZT05_Zt09_chr_1_00374
scaffold1351	.	gene	75197	77555	.	+	.	ID=ZT05_Zt09_chr_5_00606_gene;Name=ZT05_Zt09_chr_5_00606
scaffold1663	.	gene	400916	402110	.	+	.	ID=ZT05_Zt09_chr_1_00375_gene;Name=ZT05_Zt09_chr_1_00375
scaffold1351	.	gene	73845	74322	.	+	.	ID=ZT05_Zt09_chr_5_00607_gene;Name=ZT05_Zt09_chr_5_00607
scaffold952	.	gene	23772	24383	.	-	.	ID=ZT05_Zt09_chr_10_00168_gene;Name=ZT05_Zt09_chr_10_00168
scaffold933	.	gene	25190	26458	.	+	.	ID=ZT05_Zt09_chr_11_00167_gene;Name=ZT05_Zt09_chr_11_00167
scaffold933	.	gene	22256	24318	.	+	.	ID=ZT05_Zt09_chr_11_00166_gene;Name=ZT05_Zt09_chr_11_00166
scaffold2308	.	gene	44092	45571	.	+	.	ID=ZT05_Zt09_chr_9_00538_gene;Name=ZT05_Zt09_chr_9_00538
scaffold2330	.	gene	75894	80756	.	-	.	ID=ZT05_Zt09_chr_3_00339_gene;Name=ZT05_Zt09_chr_3_00339
scaffold933	.	gene	14535	16253	.	-	.	ID=ZT05_Zt09_chr_11_00163_gene;Name=ZT05_Zt09_chr_11_00163
scaffold933	.	gene	13709	14095	.	+	.	ID=ZT05_Zt09_chr_11_00162_gene;Name=ZT05_Zt09_chr_11_00162
scaffold933	.	gene	11658	13193	.	-	.	ID=ZT05_Zt09_chr_11_00161_gene;Name=ZT05_Zt09_chr_11_00161
scaffold933	.	gene	6245	10063	.	-	.	ID=ZT05_Zt09_chr_11_00160_gene;Name=ZT05_Zt09_chr_11_00160
scaffold2308	.	gene	55619	55964	.	-	.	ID=ZT05_Zt09_chr_9_00532_gene;Name=ZT05_Zt09_chr_9_00532
scaffold2308	.	gene	51329	55165	.	+	.	ID=ZT05_Zt09_chr_9_00533_gene;Name=ZT05_Zt09_chr_9_00533
scaffold2308	.	gene	57300	57869	.	-	.	ID=ZT05_Zt09_chr_9_00530_gene;Name=ZT05_Zt09_chr_9_00530
scaffold2308	.	gene	56349	57148	.	+	.	ID=ZT05_Zt09_chr_9_00531_gene;Name=ZT05_Zt09_chr_9_00531
scaffold2308	.	gene	47580	48398	.	+	.	ID=ZT05_Zt09_chr_9_00536_gene;Name=ZT05_Zt09_chr_9_00536
scaffold2308	.	gene	45766	46975	.	-	.	ID=ZT05_Zt09_chr_9_00537_gene;Name=ZT05_Zt09_chr_9_00537
scaffold2308	.	gene	50051	50467	.	-	.	ID=ZT05_Zt09_chr_9_00534_gene;Name=ZT05_Zt09_chr_9_00534
scaffold2308	.	gene	48662	50044	.	+	.	ID=ZT05_Zt09_chr_9_00535_gene;Name=ZT05_Zt09_chr_9_00535
scaffold1919	.	gene	1943	2948	.	+	.	ID=ZT05_Zt09_chr_5_00767_gene;Name=ZT05_Zt09_chr_5_00767
scaffold1919	.	gene	302	1428	.	-	.	ID=ZT05_Zt09_chr_5_00766_gene;Name=ZT05_Zt09_chr_5_00766
scaffold2312	.	gene	12256	15130	.	+	.	ID=ZT05_Zt09_chr_5_00765_gene;Name=ZT05_Zt09_chr_5_00765
scaffold2312	.	gene	5302	10416	.	-	.	ID=ZT05_Zt09_chr_5_00764_gene;Name=ZT05_Zt09_chr_5_00764
scaffold2312	.	gene	1033	2137	.	-	.	ID=ZT05_Zt09_chr_5_00763_gene;Name=ZT05_Zt09_chr_5_00763
scaffold1100	.	gene	289398	289934	.	-	.	ID=ZT05_Zt09_chr_5_00761_gene;Name=ZT05_Zt09_chr_5_00761
scaffold1100	.	gene	287009	289027	.	+	.	ID=ZT05_Zt09_chr_5_00760_gene;Name=ZT05_Zt09_chr_5_00760
scaffold1919	.	gene	6429	8338	.	+	.	ID=ZT05_Zt09_chr_5_00769_gene;Name=ZT05_Zt09_chr_5_00769
scaffold1919	.	gene	3712	5604	.	+	.	ID=ZT05_Zt09_chr_5_00768_gene;Name=ZT05_Zt09_chr_5_00768
scaffold2323	.	gene	41035	42665	.	-	.	ID=ZT05_Zt09_chr_17_00028_gene;Name=ZT05_Zt09_chr_17_00028
scaffold2323	.	gene	34998	35478	.	+	.	ID=ZT05_Zt09_chr_17_00029_gene;Name=ZT05_Zt09_chr_17_00029
scaffold1132	.	gene	142539	143402	.	-	.	ID=ZT05_Zt09_chr_7_00601_gene;Name=ZT05_Zt09_chr_7_00601
scaffold1419	.	gene	110603	113032	.	-	.	ID=ZT05_Zt09_chr_6_00379_gene;Name=ZT05_Zt09_chr_6_00379
scaffold2313	.	gene	71148	71922	.	+	.	ID=ZT05_Zt09_chr_3_00400_gene;Name=ZT05_Zt09_chr_3_00400
scaffold2313	.	gene	73792	74641	.	+	.	ID=ZT05_Zt09_chr_3_00401_gene;Name=ZT05_Zt09_chr_3_00401
scaffold1351	.	gene	117710	119863	.	-	.	ID=ZT05_Zt09_chr_5_00589_gene;Name=ZT05_Zt09_chr_5_00589
scaffold1351	.	gene	120222	121174	.	+	.	ID=ZT05_Zt09_chr_5_00588_gene;Name=ZT05_Zt09_chr_5_00588
scaffold2313	.	gene	82063	82428	.	+	.	ID=ZT05_Zt09_chr_3_00405_gene;Name=ZT05_Zt09_chr_3_00405
scaffold2313	.	gene	84314	85557	.	+	.	ID=ZT05_Zt09_chr_3_00406_gene;Name=ZT05_Zt09_chr_3_00406
scaffold2313	.	gene	86945	88357	.	+	.	ID=ZT05_Zt09_chr_3_00407_gene;Name=ZT05_Zt09_chr_3_00407
scaffold1351	.	gene	132265	133622	.	-	.	ID=ZT05_Zt09_chr_5_00583_gene;Name=ZT05_Zt09_chr_5_00583
scaffold2313	.	gene	90920	91387	.	+	.	ID=ZT05_Zt09_chr_3_00409_gene;Name=ZT05_Zt09_chr_3_00409
scaffold1351	.	gene	137332	138375	.	+	.	ID=ZT05_Zt09_chr_5_00581_gene;Name=ZT05_Zt09_chr_5_00581
scaffold1351	.	gene	139164	140386	.	-	.	ID=ZT05_Zt09_chr_5_00580_gene;Name=ZT05_Zt09_chr_5_00580
scaffold1351	.	gene	121446	123236	.	-	.	ID=ZT05_Zt09_chr_5_00587_gene;Name=ZT05_Zt09_chr_5_00587
scaffold1351	.	gene	124301	125261	.	+	.	ID=ZT05_Zt09_chr_5_00586_gene;Name=ZT05_Zt09_chr_5_00586
scaffold1351	.	gene	126017	127168	.	-	.	ID=ZT05_Zt09_chr_5_00585_gene;Name=ZT05_Zt09_chr_5_00585
scaffold1351	.	gene	129282	131762	.	-	.	ID=ZT05_Zt09_chr_5_00584_gene;Name=ZT05_Zt09_chr_5_00584
scaffold1419	.	gene	108572	110182	.	+	.	ID=ZT05_Zt09_chr_6_00378_gene;Name=ZT05_Zt09_chr_6_00378
scaffold2331	.	gene	47859	49888	.	+	.	ID=ZT05_Zt09_chr_8_00407_gene;Name=ZT05_Zt09_chr_8_00407
scaffold2331	.	gene	51297	52964	.	+	.	ID=ZT05_Zt09_chr_8_00406_gene;Name=ZT05_Zt09_chr_8_00406
scaffold2331	.	gene	53313	53742	.	-	.	ID=ZT05_Zt09_chr_8_00405_gene;Name=ZT05_Zt09_chr_8_00405
scaffold2331	.	gene	54162	59348	.	+	.	ID=ZT05_Zt09_chr_8_00404_gene;Name=ZT05_Zt09_chr_8_00404
scaffold2331	.	gene	60134	64536	.	+	.	ID=ZT05_Zt09_chr_8_00403_gene;Name=ZT05_Zt09_chr_8_00403
scaffold2331	.	gene	67476	69427	.	-	.	ID=ZT05_Zt09_chr_8_00402_gene;Name=ZT05_Zt09_chr_8_00402
scaffold2331	.	gene	69830	70644	.	-	.	ID=ZT05_Zt09_chr_8_00401_gene;Name=ZT05_Zt09_chr_8_00401
scaffold2331	.	gene	71207	71886	.	+	.	ID=ZT05_Zt09_chr_8_00400_gene;Name=ZT05_Zt09_chr_8_00400
scaffold2331	.	gene	42872	44694	.	+	.	ID=ZT05_Zt09_chr_8_00409_gene;Name=ZT05_Zt09_chr_8_00409
scaffold2331	.	gene	44935	45749	.	-	.	ID=ZT05_Zt09_chr_8_00408_gene;Name=ZT05_Zt09_chr_8_00408
scaffold626	.	gene	90950	92045	.	-	.	ID=ZT05_Zt09_chr_9_00396_gene;Name=ZT05_Zt09_chr_9_00396
scaffold626	.	gene	89095	89739	.	+	.	ID=ZT05_Zt09_chr_9_00397_gene;Name=ZT05_Zt09_chr_9_00397
scaffold626	.	gene	94522	94996	.	+	.	ID=ZT05_Zt09_chr_9_00394_gene;Name=ZT05_Zt09_chr_9_00394
scaffold626	.	gene	93505	94081	.	-	.	ID=ZT05_Zt09_chr_9_00395_gene;Name=ZT05_Zt09_chr_9_00395
scaffold626	.	gene	96810	98919	.	+	.	ID=ZT05_Zt09_chr_9_00393_gene;Name=ZT05_Zt09_chr_9_00393
C223730	.	gene	90777	94019	.	+	.	ID=ZT05_Zt09_chr_9_00390_gene;Name=ZT05_Zt09_chr_9_00390
C223730	.	gene	95175	96217	.	+	.	ID=ZT05_Zt09_chr_9_00391_gene;Name=ZT05_Zt09_chr_9_00391
scaffold889	.	gene	39888	40937	.	-	.	ID=ZT05_Zt09_chr_7_00484_gene;Name=ZT05_Zt09_chr_7_00484
scaffold889	.	gene	41001	41863	.	+	.	ID=ZT05_Zt09_chr_7_00485_gene;Name=ZT05_Zt09_chr_7_00485
scaffold889	.	gene	42209	43020	.	+	.	ID=ZT05_Zt09_chr_7_00486_gene;Name=ZT05_Zt09_chr_7_00486
scaffold889	.	gene	43173	47162	.	-	.	ID=ZT05_Zt09_chr_7_00487_gene;Name=ZT05_Zt09_chr_7_00487
scaffold889	.	gene	35454	36479	.	+	.	ID=ZT05_Zt09_chr_7_00480_gene;Name=ZT05_Zt09_chr_7_00480
scaffold889	.	gene	36684	37080	.	-	.	ID=ZT05_Zt09_chr_7_00481_gene;Name=ZT05_Zt09_chr_7_00481
scaffold626	.	gene	87365	87751	.	+	.	ID=ZT05_Zt09_chr_9_00398_gene;Name=ZT05_Zt09_chr_9_00398
scaffold626	.	gene	84872	86941	.	+	.	ID=ZT05_Zt09_chr_9_00399_gene;Name=ZT05_Zt09_chr_9_00399
scaffold1132	.	gene	103456	104936	.	+	.	ID=ZT05_Zt09_chr_7_00620_gene;Name=ZT05_Zt09_chr_7_00620
C223724	.	gene	72031	74271	.	+	.	ID=ZT05_Zt09_chr_7_00153_gene;Name=ZT05_Zt09_chr_7_00153
C223724	.	gene	66390	68059	.	-	.	ID=ZT05_Zt09_chr_7_00150_gene;Name=ZT05_Zt09_chr_7_00150
scaffold1132	.	gene	99738	100706	.	+	.	ID=ZT05_Zt09_chr_7_00623_gene;Name=ZT05_Zt09_chr_7_00623
C223724	.	gene	79697	80395	.	-	.	ID=ZT05_Zt09_chr_7_00156_gene;Name=ZT05_Zt09_chr_7_00156
C223724	.	gene	83897	87536	.	-	.	ID=ZT05_Zt09_chr_7_00157_gene;Name=ZT05_Zt09_chr_7_00157
C223724	.	gene	75721	77462	.	-	.	ID=ZT05_Zt09_chr_7_00154_gene;Name=ZT05_Zt09_chr_7_00154
C223724	.	gene	78035	79096	.	-	.	ID=ZT05_Zt09_chr_7_00155_gene;Name=ZT05_Zt09_chr_7_00155
scaffold1132	.	gene	89354	90073	.	-	.	ID=ZT05_Zt09_chr_7_00628_gene;Name=ZT05_Zt09_chr_7_00628
scaffold1132	.	gene	87878	88924	.	-	.	ID=ZT05_Zt09_chr_7_00629_gene;Name=ZT05_Zt09_chr_7_00629
C223724	.	gene	88010	89402	.	+	.	ID=ZT05_Zt09_chr_7_00158_gene;Name=ZT05_Zt09_chr_7_00158
C223724	.	gene	89821	90322	.	+	.	ID=ZT05_Zt09_chr_7_00159_gene;Name=ZT05_Zt09_chr_7_00159
scaffold30	.	gene	19665	19995	.	+	.	ID=ZT05_Zt09_chr_6_00033_gene;Name=ZT05_Zt09_chr_6_00033
scaffold707	.	gene	9443	10222	.	-	.	ID=ZT05_Zt09_chr_7_00766_gene;Name=ZT05_Zt09_chr_7_00766
scaffold30	.	gene	21591	22205	.	+	.	ID=ZT05_Zt09_chr_6_00034_gene;Name=ZT05_Zt09_chr_6_00034
scaffold427	.	gene	22885	23811	.	+	.	ID=ZT05_Zt09_chr_7_00021_gene;Name=ZT05_Zt09_chr_7_00021
scaffold748	.	gene	79588	81027	.	+	.	ID=ZT05_Zt09_chr_1_00936_gene;Name=ZT05_Zt09_chr_1_00936
scaffold748	.	gene	81704	83765	.	+	.	ID=ZT05_Zt09_chr_1_00937_gene;Name=ZT05_Zt09_chr_1_00937
scaffold748	.	gene	68358	70470	.	+	.	ID=ZT05_Zt09_chr_1_00934_gene;Name=ZT05_Zt09_chr_1_00934
scaffold748	.	gene	72530	79090	.	+	.	ID=ZT05_Zt09_chr_1_00935_gene;Name=ZT05_Zt09_chr_1_00935
scaffold748	.	gene	65566	66346	.	-	.	ID=ZT05_Zt09_chr_1_00932_gene;Name=ZT05_Zt09_chr_1_00932
scaffold748	.	gene	66848	67783	.	+	.	ID=ZT05_Zt09_chr_1_00933_gene;Name=ZT05_Zt09_chr_1_00933
scaffold748	.	gene	57296	57740	.	+	.	ID=ZT05_Zt09_chr_1_00930_gene;Name=ZT05_Zt09_chr_1_00930
scaffold748	.	gene	58139	63914	.	-	.	ID=ZT05_Zt09_chr_1_00931_gene;Name=ZT05_Zt09_chr_1_00931
scaffold748	.	gene	84283	86696	.	-	.	ID=ZT05_Zt09_chr_1_00938_gene;Name=ZT05_Zt09_chr_1_00938
scaffold429	.	gene	125532	127530	.	-	.	ID=ZT05_Zt09_chr_1_00851_gene;Name=ZT05_Zt09_chr_1_00851
scaffold429	.	gene	130434	130900	.	+	.	ID=ZT05_Zt09_chr_1_00850_gene;Name=ZT05_Zt09_chr_1_00850
scaffold429	.	gene	120815	123080	.	-	.	ID=ZT05_Zt09_chr_1_00853_gene;Name=ZT05_Zt09_chr_1_00853
scaffold429	.	gene	123523	125131	.	+	.	ID=ZT05_Zt09_chr_1_00852_gene;Name=ZT05_Zt09_chr_1_00852
scaffold429	.	gene	115763	116158	.	+	.	ID=ZT05_Zt09_chr_1_00855_gene;Name=ZT05_Zt09_chr_1_00855
scaffold429	.	gene	117123	118775	.	-	.	ID=ZT05_Zt09_chr_1_00854_gene;Name=ZT05_Zt09_chr_1_00854
scaffold429	.	gene	107767	110109	.	+	.	ID=ZT05_Zt09_chr_1_00857_gene;Name=ZT05_Zt09_chr_1_00857
scaffold429	.	gene	113098	114218	.	+	.	ID=ZT05_Zt09_chr_1_00856_gene;Name=ZT05_Zt09_chr_1_00856
scaffold429	.	gene	101676	103416	.	+	.	ID=ZT05_Zt09_chr_1_00859_gene;Name=ZT05_Zt09_chr_1_00859
scaffold429	.	gene	103980	105944	.	+	.	ID=ZT05_Zt09_chr_1_00858_gene;Name=ZT05_Zt09_chr_1_00858
scaffold530	.	gene	16974	18040	.	-	.	ID=ZT05_Zt09_chr_1_01188_gene;Name=ZT05_Zt09_chr_1_01188
scaffold530	.	gene	20886	21186	.	-	.	ID=ZT05_Zt09_chr_1_01189_gene;Name=ZT05_Zt09_chr_1_01189
scaffold530	.	gene	11272	13161	.	+	.	ID=ZT05_Zt09_chr_1_01184_gene;Name=ZT05_Zt09_chr_1_01184
scaffold530	.	gene	13519	14157	.	+	.	ID=ZT05_Zt09_chr_1_01185_gene;Name=ZT05_Zt09_chr_1_01185
scaffold530	.	gene	14763	15971	.	+	.	ID=ZT05_Zt09_chr_1_01186_gene;Name=ZT05_Zt09_chr_1_01186
scaffold530	.	gene	16071	16415	.	+	.	ID=ZT05_Zt09_chr_1_01187_gene;Name=ZT05_Zt09_chr_1_01187
scaffold530	.	gene	5246	6545	.	-	.	ID=ZT05_Zt09_chr_1_01180_gene;Name=ZT05_Zt09_chr_1_01180
scaffold530	.	gene	6810	7787	.	+	.	ID=ZT05_Zt09_chr_1_01181_gene;Name=ZT05_Zt09_chr_1_01181
scaffold530	.	gene	8264	9880	.	+	.	ID=ZT05_Zt09_chr_1_01182_gene;Name=ZT05_Zt09_chr_1_01182
scaffold530	.	gene	10099	10550	.	-	.	ID=ZT05_Zt09_chr_1_01183_gene;Name=ZT05_Zt09_chr_1_01183
C222812	.	gene	6032	6783	.	-	.	ID=ZT05_Zt09_chr_4_00744_gene;Name=ZT05_Zt09_chr_4_00744
C222812	.	gene	3961	5967	.	+	.	ID=ZT05_Zt09_chr_4_00745_gene;Name=ZT05_Zt09_chr_4_00745
scaffold1988	.	gene	58650	61507	.	+	.	ID=ZT05_Zt09_chr_4_00210_gene;Name=ZT05_Zt09_chr_4_00210
scaffold1988	.	gene	61888	63997	.	+	.	ID=ZT05_Zt09_chr_4_00211_gene;Name=ZT05_Zt09_chr_4_00211
C222812	.	gene	18643	19815	.	+	.	ID=ZT05_Zt09_chr_4_00740_gene;Name=ZT05_Zt09_chr_4_00740
scaffold1988	.	gene	76271	80620	.	-	.	ID=ZT05_Zt09_chr_4_00217_gene;Name=ZT05_Zt09_chr_4_00217
C222812	.	gene	8802	15410	.	-	.	ID=ZT05_Zt09_chr_4_00742_gene;Name=ZT05_Zt09_chr_4_00742
scaffold1988	.	gene	71834	72757	.	-	.	ID=ZT05_Zt09_chr_4_00215_gene;Name=ZT05_Zt09_chr_4_00215
scaffold1988	.	gene	81956	82532	.	+	.	ID=ZT05_Zt09_chr_4_00218_gene;Name=ZT05_Zt09_chr_4_00218
scaffold1988	.	gene	83221	84277	.	+	.	ID=ZT05_Zt09_chr_4_00219_gene;Name=ZT05_Zt09_chr_4_00219
C222812	.	gene	132	849	.	-	.	ID=ZT05_Zt09_chr_4_00748_gene;Name=ZT05_Zt09_chr_4_00748
scaffold2332	.	gene	284392	284883	.	-	.	ID=ZT05_Zt09_chr_1_00587_gene;Name=ZT05_Zt09_chr_1_00587
scaffold2332	.	gene	286778	288784	.	+	.	ID=ZT05_Zt09_chr_1_00586_gene;Name=ZT05_Zt09_chr_1_00586
scaffold2332	.	gene	289405	290268	.	+	.	ID=ZT05_Zt09_chr_1_00585_gene;Name=ZT05_Zt09_chr_1_00585
scaffold1834	.	gene	24655	25738	.	+	.	ID=ZT05_Zt09_chr_8_00133_gene;Name=ZT05_Zt09_chr_8_00133
scaffold2332	.	gene	293450	295903	.	-	.	ID=ZT05_Zt09_chr_1_00583_gene;Name=ZT05_Zt09_chr_1_00583
scaffold2332	.	gene	296329	298115	.	+	.	ID=ZT05_Zt09_chr_1_00582_gene;Name=ZT05_Zt09_chr_1_00582
scaffold2332	.	gene	370540	372195	.	-	.	ID=ZT05_Zt09_chr_1_00580_gene;Name=ZT05_Zt09_chr_1_00580
scaffold2332	.	gene	279976	282277	.	-	.	ID=ZT05_Zt09_chr_1_00589_gene;Name=ZT05_Zt09_chr_1_00589
scaffold2332	.	gene	283201	283746	.	-	.	ID=ZT05_Zt09_chr_1_00588_gene;Name=ZT05_Zt09_chr_1_00588
scaffold1425	.	gene	87092	88114	.	+	.	ID=ZT05_Zt09_chr_6_00660_gene;Name=ZT05_Zt09_chr_6_00660
scaffold714	.	gene	155658	156643	.	+	.	ID=ZT05_Zt09_chr_6_00484_gene;Name=ZT05_Zt09_chr_6_00484
scaffold714	.	gene	158687	159470	.	-	.	ID=ZT05_Zt09_chr_6_00487_gene;Name=ZT05_Zt09_chr_6_00487
scaffold714	.	gene	157961	158404	.	+	.	ID=ZT05_Zt09_chr_6_00486_gene;Name=ZT05_Zt09_chr_6_00486
scaffold2321	.	gene	71015	71714	.	-	.	ID=ZT05_Zt09_chr_3_00989_gene;Name=ZT05_Zt09_chr_3_00989
scaffold2321	.	gene	66849	70100	.	-	.	ID=ZT05_Zt09_chr_3_00988_gene;Name=ZT05_Zt09_chr_3_00988
scaffold714	.	gene	152297	154565	.	-	.	ID=ZT05_Zt09_chr_6_00483_gene;Name=ZT05_Zt09_chr_6_00483
scaffold714	.	gene	151270	151715	.	+	.	ID=ZT05_Zt09_chr_6_00482_gene;Name=ZT05_Zt09_chr_6_00482
scaffold2321	.	gene	62358	63064	.	-	.	ID=ZT05_Zt09_chr_3_00985_gene;Name=ZT05_Zt09_chr_3_00985
scaffold2321	.	gene	58860	60675	.	-	.	ID=ZT05_Zt09_chr_3_00984_gene;Name=ZT05_Zt09_chr_3_00984
scaffold2321	.	gene	65501	65967	.	-	.	ID=ZT05_Zt09_chr_3_00987_gene;Name=ZT05_Zt09_chr_3_00987
scaffold2321	.	gene	63803	64754	.	-	.	ID=ZT05_Zt09_chr_3_00986_gene;Name=ZT05_Zt09_chr_3_00986
scaffold2321	.	gene	52056	52538	.	+	.	ID=ZT05_Zt09_chr_3_00981_gene;Name=ZT05_Zt09_chr_3_00981
scaffold2321	.	gene	48757	50920	.	-	.	ID=ZT05_Zt09_chr_3_00980_gene;Name=ZT05_Zt09_chr_3_00980
scaffold2321	.	gene	56346	58043	.	-	.	ID=ZT05_Zt09_chr_3_00983_gene;Name=ZT05_Zt09_chr_3_00983
scaffold2321	.	gene	53596	55922	.	+	.	ID=ZT05_Zt09_chr_3_00982_gene;Name=ZT05_Zt09_chr_3_00982
scaffold1276	.	gene	83367	84463	.	+	.	ID=ZT05_Zt09_chr_3_00185_gene;Name=ZT05_Zt09_chr_3_00185
scaffold1276	.	gene	84729	85964	.	-	.	ID=ZT05_Zt09_chr_3_00184_gene;Name=ZT05_Zt09_chr_3_00184
scaffold232	.	gene	165513	167499	.	+	.	ID=ZT05_Zt09_chr_2_00680_gene;Name=ZT05_Zt09_chr_2_00680
scaffold1276	.	gene	90941	91806	.	+	.	ID=ZT05_Zt09_chr_3_00181_gene;Name=ZT05_Zt09_chr_3_00181
scaffold1276	.	gene	92117	95974	.	+	.	ID=ZT05_Zt09_chr_3_00180_gene;Name=ZT05_Zt09_chr_3_00180
scaffold1276	.	gene	86507	87298	.	+	.	ID=ZT05_Zt09_chr_3_00183_gene;Name=ZT05_Zt09_chr_3_00183
scaffold1276	.	gene	88843	90547	.	+	.	ID=ZT05_Zt09_chr_3_00182_gene;Name=ZT05_Zt09_chr_3_00182
scaffold1991	.	gene	151926	153938	.	+	.	ID=ZT05_Zt09_chr_11_00318_gene;Name=ZT05_Zt09_chr_11_00318
scaffold1991	.	gene	149674	150003	.	+	.	ID=ZT05_Zt09_chr_11_00319_gene;Name=ZT05_Zt09_chr_11_00319
scaffold1993	.	gene	32156	33952	.	+	.	ID=ZT05_Zt09_chr_2_00688_gene;Name=ZT05_Zt09_chr_2_00688
scaffold1276	.	gene	73585	76375	.	+	.	ID=ZT05_Zt09_chr_3_00189_gene;Name=ZT05_Zt09_chr_3_00189
scaffold1276	.	gene	76879	77247	.	-	.	ID=ZT05_Zt09_chr_3_00188_gene;Name=ZT05_Zt09_chr_3_00188
scaffold1319	.	gene	55689	56114	.	-	.	ID=ZT05_Zt09_chr_6_00148_gene;Name=ZT05_Zt09_chr_6_00148
scaffold1319	.	gene	54471	55531	.	-	.	ID=ZT05_Zt09_chr_6_00149_gene;Name=ZT05_Zt09_chr_6_00149
scaffold309	.	gene	183179	184231	.	+	.	ID=ZT05_Zt09_chr_1_01452_gene;Name=ZT05_Zt09_chr_1_01452
scaffold309	.	gene	180590	181574	.	+	.	ID=ZT05_Zt09_chr_1_01453_gene;Name=ZT05_Zt09_chr_1_01453
scaffold1293	.	gene	3670	4071	.	-	.	ID=ZT05_Zt09_chr_1_01322_gene;Name=ZT05_Zt09_chr_1_01322
scaffold309	.	gene	184782	187349	.	-	.	ID=ZT05_Zt09_chr_1_01451_gene;Name=ZT05_Zt09_chr_1_01451
scaffold1293	.	gene	9453	12722	.	+	.	ID=ZT05_Zt09_chr_1_01324_gene;Name=ZT05_Zt09_chr_1_01324
scaffold309	.	gene	171602	172618	.	+	.	ID=ZT05_Zt09_chr_1_01457_gene;Name=ZT05_Zt09_chr_1_01457
scaffold1293	.	gene	13936	14631	.	+	.	ID=ZT05_Zt09_chr_1_01326_gene;Name=ZT05_Zt09_chr_1_01326
scaffold309	.	gene	175899	177510	.	+	.	ID=ZT05_Zt09_chr_1_01455_gene;Name=ZT05_Zt09_chr_1_01455
scaffold1293	.	gene	17705	23747	.	+	.	ID=ZT05_Zt09_chr_1_01328_gene;Name=ZT05_Zt09_chr_1_01328
scaffold1293	.	gene	24124	25036	.	-	.	ID=ZT05_Zt09_chr_1_01329_gene;Name=ZT05_Zt09_chr_1_01329
scaffold309	.	gene	166920	171382	.	+	.	ID=ZT05_Zt09_chr_1_01458_gene;Name=ZT05_Zt09_chr_1_01458
scaffold309	.	gene	163666	166112	.	-	.	ID=ZT05_Zt09_chr_1_01459_gene;Name=ZT05_Zt09_chr_1_01459
scaffold226	.	gene	54984	55729	.	-	.	ID=ZT05_Zt09_chr_8_00182_gene;Name=ZT05_Zt09_chr_8_00182
scaffold226	.	gene	48459	53579	.	+	.	ID=ZT05_Zt09_chr_8_00183_gene;Name=ZT05_Zt09_chr_8_00183
scaffold226	.	gene	60049	60813	.	+	.	ID=ZT05_Zt09_chr_8_00180_gene;Name=ZT05_Zt09_chr_8_00180
scaffold226	.	gene	56674	59216	.	+	.	ID=ZT05_Zt09_chr_8_00181_gene;Name=ZT05_Zt09_chr_8_00181
scaffold226	.	gene	38627	39111	.	+	.	ID=ZT05_Zt09_chr_8_00186_gene;Name=ZT05_Zt09_chr_8_00186
scaffold226	.	gene	35359	38009	.	-	.	ID=ZT05_Zt09_chr_8_00187_gene;Name=ZT05_Zt09_chr_8_00187
scaffold226	.	gene	45513	47401	.	-	.	ID=ZT05_Zt09_chr_8_00184_gene;Name=ZT05_Zt09_chr_8_00184
scaffold226	.	gene	39833	43100	.	-	.	ID=ZT05_Zt09_chr_8_00185_gene;Name=ZT05_Zt09_chr_8_00185
scaffold226	.	gene	34094	34648	.	+	.	ID=ZT05_Zt09_chr_8_00188_gene;Name=ZT05_Zt09_chr_8_00188
scaffold226	.	gene	32151	33628	.	-	.	ID=ZT05_Zt09_chr_8_00189_gene;Name=ZT05_Zt09_chr_8_00189
scaffold1319	.	gene	58982	59805	.	-	.	ID=ZT05_Zt09_chr_6_00146_gene;Name=ZT05_Zt09_chr_6_00146
scaffold538	.	gene	141138	143254	.	+	.	ID=ZT05_Zt09_chr_2_00539_gene;Name=ZT05_Zt09_chr_2_00539
scaffold538	.	gene	135896	137160	.	-	.	ID=ZT05_Zt09_chr_2_00538_gene;Name=ZT05_Zt09_chr_2_00538
scaffold1319	.	gene	56597	58289	.	-	.	ID=ZT05_Zt09_chr_6_00147_gene;Name=ZT05_Zt09_chr_6_00147
scaffold538	.	gene	121604	121957	.	-	.	ID=ZT05_Zt09_chr_2_00531_gene;Name=ZT05_Zt09_chr_2_00531
scaffold538	.	gene	119849	121280	.	+	.	ID=ZT05_Zt09_chr_2_00530_gene;Name=ZT05_Zt09_chr_2_00530
scaffold2330	.	gene	12917	13480	.	+	.	ID=ZT05_Zt09_chr_3_00363_gene;Name=ZT05_Zt09_chr_3_00363
scaffold2330	.	gene	13941	14738	.	+	.	ID=ZT05_Zt09_chr_3_00362_gene;Name=ZT05_Zt09_chr_3_00362
scaffold538	.	gene	128980	131939	.	-	.	ID=ZT05_Zt09_chr_2_00535_gene;Name=ZT05_Zt09_chr_2_00535
scaffold538	.	gene	125410	128835	.	+	.	ID=ZT05_Zt09_chr_2_00534_gene;Name=ZT05_Zt09_chr_2_00534
scaffold2330	.	gene	1132	3716	.	+	.	ID=ZT05_Zt09_chr_3_00367_gene;Name=ZT05_Zt09_chr_3_00367
scaffold2330	.	gene	4208	5678	.	-	.	ID=ZT05_Zt09_chr_3_00366_gene;Name=ZT05_Zt09_chr_3_00366
scaffold93	.	gene	193562	194585	.	+	.	ID=ZT05_Zt09_chr_12_00339_gene;Name=ZT05_Zt09_chr_12_00339
scaffold93	.	gene	190725	193113	.	+	.	ID=ZT05_Zt09_chr_12_00338_gene;Name=ZT05_Zt09_chr_12_00338
scaffold504	.	gene	12852	14257	.	+	.	ID=ZT05_Zt09_chr_1_00321_gene;Name=ZT05_Zt09_chr_1_00321
scaffold504	.	gene	10753	12246	.	-	.	ID=ZT05_Zt09_chr_1_00320_gene;Name=ZT05_Zt09_chr_1_00320
scaffold504	.	gene	26616	27810	.	-	.	ID=ZT05_Zt09_chr_1_00327_gene;Name=ZT05_Zt09_chr_1_00327
scaffold504	.	gene	24955	25890	.	-	.	ID=ZT05_Zt09_chr_1_00326_gene;Name=ZT05_Zt09_chr_1_00326
scaffold504	.	gene	22412	24674	.	-	.	ID=ZT05_Zt09_chr_1_00325_gene;Name=ZT05_Zt09_chr_1_00325
scaffold93	.	gene	180780	181476	.	-	.	ID=ZT05_Zt09_chr_12_00331_gene;Name=ZT05_Zt09_chr_12_00331
scaffold93	.	gene	176967	178783	.	+	.	ID=ZT05_Zt09_chr_12_00330_gene;Name=ZT05_Zt09_chr_12_00330
scaffold93	.	gene	183444	184052	.	-	.	ID=ZT05_Zt09_chr_12_00333_gene;Name=ZT05_Zt09_chr_12_00333
scaffold93	.	gene	181858	182999	.	+	.	ID=ZT05_Zt09_chr_12_00332_gene;Name=ZT05_Zt09_chr_12_00332
scaffold93	.	gene	188360	189251	.	-	.	ID=ZT05_Zt09_chr_12_00337_gene;Name=ZT05_Zt09_chr_12_00337
scaffold93	.	gene	187153	187937	.	-	.	ID=ZT05_Zt09_chr_12_00336_gene;Name=ZT05_Zt09_chr_12_00336
C221360	.	gene	1788	2939	.	+	.	ID=ZT05_Zt09_chr_8_00122_gene;Name=ZT05_Zt09_chr_8_00122
scaffold1237	.	gene	254543	255210	.	-	.	ID=ZT05_Zt09_chr_12_00159_gene;Name=ZT05_Zt09_chr_12_00159
scaffold1237	.	gene	255871	256749	.	-	.	ID=ZT05_Zt09_chr_12_00158_gene;Name=ZT05_Zt09_chr_12_00158
scaffold2206	.	gene	792	1149	.	+	.	ID=ZT05_Zt09_chr_12_00155_gene;Name=ZT05_Zt09_chr_12_00155
scaffold2206	.	gene	1351	3067	.	-	.	ID=ZT05_Zt09_chr_12_00154_gene;Name=ZT05_Zt09_chr_12_00154
scaffold1237	.	gene	257397	258218	.	-	.	ID=ZT05_Zt09_chr_12_00157_gene;Name=ZT05_Zt09_chr_12_00157
scaffold2206	.	gene	9705	12491	.	-	.	ID=ZT05_Zt09_chr_12_00151_gene;Name=ZT05_Zt09_chr_12_00151
scaffold2206	.	gene	13042	14236	.	-	.	ID=ZT05_Zt09_chr_12_00150_gene;Name=ZT05_Zt09_chr_12_00150
scaffold2206	.	gene	3442	4629	.	+	.	ID=ZT05_Zt09_chr_12_00153_gene;Name=ZT05_Zt09_chr_12_00153
scaffold2206	.	gene	6521	7307	.	-	.	ID=ZT05_Zt09_chr_12_00152_gene;Name=ZT05_Zt09_chr_12_00152
scaffold429	.	gene	143559	144425	.	-	.	ID=ZT05_Zt09_chr_1_00845_gene;Name=ZT05_Zt09_chr_1_00845
scaffold697	.	gene	90902	91834	.	+	.	ID=ZT05_Zt09_chr_14_00089_gene;Name=ZT05_Zt09_chr_14_00089
scaffold697	.	gene	85480	86549	.	-	.	ID=ZT05_Zt09_chr_14_00088_gene;Name=ZT05_Zt09_chr_14_00088
scaffold252	.	gene	31313	34421	.	-	.	ID=ZT05_Zt09_chr_7_00114_gene;Name=ZT05_Zt09_chr_7_00114
scaffold2220	.	gene	28815	29972	.	+	.	ID=ZT05_Zt09_chr_9_00257_gene;Name=ZT05_Zt09_chr_9_00257
scaffold2220	.	gene	24550	27640	.	-	.	ID=ZT05_Zt09_chr_9_00256_gene;Name=ZT05_Zt09_chr_9_00256
scaffold2220	.	gene	22156	24120	.	-	.	ID=ZT05_Zt09_chr_9_00255_gene;Name=ZT05_Zt09_chr_9_00255
scaffold2220	.	gene	20170	20667	.	+	.	ID=ZT05_Zt09_chr_9_00254_gene;Name=ZT05_Zt09_chr_9_00254
scaffold2220	.	gene	18975	19928	.	-	.	ID=ZT05_Zt09_chr_9_00253_gene;Name=ZT05_Zt09_chr_9_00253
scaffold2220	.	gene	17551	17953	.	-	.	ID=ZT05_Zt09_chr_9_00252_gene;Name=ZT05_Zt09_chr_9_00252
scaffold2220	.	gene	15374	16871	.	+	.	ID=ZT05_Zt09_chr_9_00251_gene;Name=ZT05_Zt09_chr_9_00251
scaffold2220	.	gene	13531	14385	.	-	.	ID=ZT05_Zt09_chr_9_00250_gene;Name=ZT05_Zt09_chr_9_00250
scaffold1652	.	gene	55919	57833	.	+	.	ID=ZT05_Zt09_chr_7_00365_gene;Name=ZT05_Zt09_chr_7_00365
scaffold1652	.	gene	58195	59010	.	+	.	ID=ZT05_Zt09_chr_7_00364_gene;Name=ZT05_Zt09_chr_7_00364
scaffold1652	.	gene	51300	52963	.	-	.	ID=ZT05_Zt09_chr_7_00367_gene;Name=ZT05_Zt09_chr_7_00367
scaffold1652	.	gene	53636	54846	.	+	.	ID=ZT05_Zt09_chr_7_00366_gene;Name=ZT05_Zt09_chr_7_00366
scaffold1652	.	gene	62366	63670	.	+	.	ID=ZT05_Zt09_chr_7_00361_gene;Name=ZT05_Zt09_chr_7_00361
scaffold707	.	gene	120884	122146	.	+	.	ID=ZT05_Zt09_chr_7_00816_gene;Name=ZT05_Zt09_chr_7_00816
scaffold2220	.	gene	30745	32298	.	+	.	ID=ZT05_Zt09_chr_9_00259_gene;Name=ZT05_Zt09_chr_9_00259
scaffold2220	.	gene	30064	30396	.	-	.	ID=ZT05_Zt09_chr_9_00258_gene;Name=ZT05_Zt09_chr_9_00258
scaffold1406	.	gene	86056	89733	.	+	.	ID=ZT05_Zt09_chr_16_00084_gene;Name=ZT05_Zt09_chr_16_00084
scaffold1759	.	gene	52071	53006	.	-	.	ID=ZT05_Zt09_chr_11_00032_gene;Name=ZT05_Zt09_chr_11_00032
scaffold1867	.	gene	45883	47156	.	-	.	ID=ZT05_Zt09_chr_10_00492_gene;Name=ZT05_Zt09_chr_10_00492
scaffold5	.	gene	48512	49438	.	+	.	ID=ZT05_Zt09_chr_5_00240_gene;Name=ZT05_Zt09_chr_5_00240
scaffold5	.	gene	49820	51076	.	+	.	ID=ZT05_Zt09_chr_5_00241_gene;Name=ZT05_Zt09_chr_5_00241
scaffold5	.	gene	51360	52757	.	-	.	ID=ZT05_Zt09_chr_5_00242_gene;Name=ZT05_Zt09_chr_5_00242
scaffold5	.	gene	53508	53835	.	-	.	ID=ZT05_Zt09_chr_5_00243_gene;Name=ZT05_Zt09_chr_5_00243
scaffold5	.	gene	55579	56158	.	-	.	ID=ZT05_Zt09_chr_5_00244_gene;Name=ZT05_Zt09_chr_5_00244
scaffold5	.	gene	58260	61240	.	-	.	ID=ZT05_Zt09_chr_5_00245_gene;Name=ZT05_Zt09_chr_5_00245
scaffold5	.	gene	61514	61995	.	+	.	ID=ZT05_Zt09_chr_5_00246_gene;Name=ZT05_Zt09_chr_5_00246
scaffold5	.	gene	62382	63307	.	+	.	ID=ZT05_Zt09_chr_5_00247_gene;Name=ZT05_Zt09_chr_5_00247
scaffold5	.	gene	63376	65095	.	-	.	ID=ZT05_Zt09_chr_5_00248_gene;Name=ZT05_Zt09_chr_5_00248
scaffold5	.	gene	65617	66432	.	+	.	ID=ZT05_Zt09_chr_5_00249_gene;Name=ZT05_Zt09_chr_5_00249
scaffold1055	.	gene	85083	86049	.	-	.	ID=ZT05_Zt09_chr_20_00040_gene;Name=ZT05_Zt09_chr_20_00040
scaffold1055	.	gene	86988	87530	.	+	.	ID=ZT05_Zt09_chr_20_00041_gene;Name=ZT05_Zt09_chr_20_00041
scaffold1055	.	gene	92940	93383	.	-	.	ID=ZT05_Zt09_chr_20_00042_gene;Name=ZT05_Zt09_chr_20_00042
scaffold1055	.	gene	95294	96029	.	+	.	ID=ZT05_Zt09_chr_20_00043_gene;Name=ZT05_Zt09_chr_20_00043
scaffold964	.	gene	34349	36284	.	+	.	ID=ZT05_Zt09_chr_20_00044_gene;Name=ZT05_Zt09_chr_20_00044
scaffold964	.	gene	31627	33786	.	+	.	ID=ZT05_Zt09_chr_20_00045_gene;Name=ZT05_Zt09_chr_20_00045
scaffold1867	.	gene	44036	45739	.	+	.	ID=ZT05_Zt09_chr_10_00493_gene;Name=ZT05_Zt09_chr_10_00493
scaffold964	.	gene	27463	28448	.	-	.	ID=ZT05_Zt09_chr_20_00047_gene;Name=ZT05_Zt09_chr_20_00047
scaffold964	.	gene	23746	24069	.	+	.	ID=ZT05_Zt09_chr_20_00048_gene;Name=ZT05_Zt09_chr_20_00048
scaffold964	.	gene	18358	19974	.	-	.	ID=ZT05_Zt09_chr_20_00049_gene;Name=ZT05_Zt09_chr_20_00049
C223730	.	gene	66010	66642	.	+	.	ID=ZT05_Zt09_chr_9_00382_gene;Name=ZT05_Zt09_chr_9_00382
scaffold2325	.	gene	22772	24172	.	+	.	ID=ZT05_Zt09_chr_7_00242_gene;Name=ZT05_Zt09_chr_7_00242
scaffold1981	.	gene	55512	58077	.	+	.	ID=ZT05_Zt09_chr_11_00088_gene;Name=ZT05_Zt09_chr_11_00088
scaffold1981	.	gene	54103	54477	.	-	.	ID=ZT05_Zt09_chr_11_00089_gene;Name=ZT05_Zt09_chr_11_00089
scaffold1639	.	gene	1397	2080	.	-	.	ID=ZT05_Zt09_chr_13_00031_gene;Name=ZT05_Zt09_chr_13_00031
scaffold1639	.	gene	1	684	.	+	.	ID=ZT05_Zt09_chr_13_00030_gene;Name=ZT05_Zt09_chr_13_00030
scaffold1971	.	gene	12279	13700	.	+	.	ID=ZT05_Zt09_chr_10_00537_gene;Name=ZT05_Zt09_chr_10_00537
scaffold1981	.	gene	67666	68287	.	+	.	ID=ZT05_Zt09_chr_11_00084_gene;Name=ZT05_Zt09_chr_11_00084
scaffold218	.	gene	9480	12731	.	+	.	ID=ZT05_Zt09_chr_4_00028_gene;Name=ZT05_Zt09_chr_4_00028
scaffold1981	.	gene	65157	66379	.	-	.	ID=ZT05_Zt09_chr_11_00085_gene;Name=ZT05_Zt09_chr_11_00085
C221120	.	gene	1172	2494	.	-	.	ID=ZT05_Zt09_chr_4_00025_gene;Name=ZT05_Zt09_chr_4_00025
scaffold1131	.	gene	10400	11433	.	-	.	ID=ZT05_Zt09_chr_4_00021_gene;Name=ZT05_Zt09_chr_4_00021
scaffold1131	.	gene	8105	9898	.	-	.	ID=ZT05_Zt09_chr_4_00020_gene;Name=ZT05_Zt09_chr_4_00020
scaffold1131	.	gene	12366	14197	.	+	.	ID=ZT05_Zt09_chr_4_00022_gene;Name=ZT05_Zt09_chr_4_00022
scaffold2179	.	gene	127817	131189	.	+	.	ID=ZT05_Zt09_chr_8_00612_gene;Name=ZT05_Zt09_chr_8_00612
scaffold492	.	gene	93757	99344	.	-	.	ID=ZT05_Zt09_chr_5_00495_gene;Name=ZT05_Zt09_chr_5_00495
scaffold2179	.	gene	132642	133966	.	-	.	ID=ZT05_Zt09_chr_8_00610_gene;Name=ZT05_Zt09_chr_8_00610
scaffold1981	.	gene	58407	60849	.	-	.	ID=ZT05_Zt09_chr_11_00087_gene;Name=ZT05_Zt09_chr_11_00087
scaffold2179	.	gene	113946	118752	.	-	.	ID=ZT05_Zt09_chr_8_00617_gene;Name=ZT05_Zt09_chr_8_00617
scaffold492	.	gene	91438	93415	.	-	.	ID=ZT05_Zt09_chr_5_00494_gene;Name=ZT05_Zt09_chr_5_00494
scaffold1793	.	gene	12844	14264	.	+	.	ID=ZT05_Zt09_chr_11_00080_gene;Name=ZT05_Zt09_chr_11_00080
scaffold2179	.	gene	111800	113266	.	-	.	ID=ZT05_Zt09_chr_8_00618_gene;Name=ZT05_Zt09_chr_8_00618
scaffold2179	.	gene	110099	111612	.	-	.	ID=ZT05_Zt09_chr_8_00619_gene;Name=ZT05_Zt09_chr_8_00619
scaffold492	.	gene	102367	103050	.	-	.	ID=ZT05_Zt09_chr_5_00497_gene;Name=ZT05_Zt09_chr_5_00497
scaffold1793	.	gene	9780	11447	.	-	.	ID=ZT05_Zt09_chr_11_00081_gene;Name=ZT05_Zt09_chr_11_00081
scaffold492	.	gene	100801	102116	.	+	.	ID=ZT05_Zt09_chr_5_00496_gene;Name=ZT05_Zt09_chr_5_00496
scaffold1639	.	gene	29414	31478	.	-	.	ID=ZT05_Zt09_chr_13_00039_gene;Name=ZT05_Zt09_chr_13_00039
scaffold492	.	gene	78749	80095	.	+	.	ID=ZT05_Zt09_chr_5_00491_gene;Name=ZT05_Zt09_chr_5_00491
scaffold1639	.	gene	24017	24754	.	-	.	ID=ZT05_Zt09_chr_13_00038_gene;Name=ZT05_Zt09_chr_13_00038
scaffold492	.	gene	76874	78237	.	-	.	ID=ZT05_Zt09_chr_5_00490_gene;Name=ZT05_Zt09_chr_5_00490
scaffold492	.	gene	89143	90827	.	-	.	ID=ZT05_Zt09_chr_5_00493_gene;Name=ZT05_Zt09_chr_5_00493
scaffold492	.	gene	80391	87192	.	-	.	ID=ZT05_Zt09_chr_5_00492_gene;Name=ZT05_Zt09_chr_5_00492
scaffold1867	.	gene	27465	28100	.	+	.	ID=ZT05_Zt09_chr_10_00497_gene;Name=ZT05_Zt09_chr_10_00497
scaffold482	.	gene	187660	189328	.	+	.	ID=ZT05_Zt09_chr_4_00689_gene;Name=ZT05_Zt09_chr_4_00689
scaffold482	.	gene	185419	187254	.	-	.	ID=ZT05_Zt09_chr_4_00688_gene;Name=ZT05_Zt09_chr_4_00688
scaffold482	.	gene	167629	169319	.	-	.	ID=ZT05_Zt09_chr_4_00681_gene;Name=ZT05_Zt09_chr_4_00681
scaffold482	.	gene	172244	174062	.	+	.	ID=ZT05_Zt09_chr_4_00683_gene;Name=ZT05_Zt09_chr_4_00683
scaffold482	.	gene	169582	170592	.	+	.	ID=ZT05_Zt09_chr_4_00682_gene;Name=ZT05_Zt09_chr_4_00682
scaffold482	.	gene	176424	177661	.	-	.	ID=ZT05_Zt09_chr_4_00685_gene;Name=ZT05_Zt09_chr_4_00685
scaffold482	.	gene	174285	175520	.	-	.	ID=ZT05_Zt09_chr_4_00684_gene;Name=ZT05_Zt09_chr_4_00684
scaffold482	.	gene	180254	184693	.	-	.	ID=ZT05_Zt09_chr_4_00687_gene;Name=ZT05_Zt09_chr_4_00687
scaffold482	.	gene	178119	179601	.	-	.	ID=ZT05_Zt09_chr_4_00686_gene;Name=ZT05_Zt09_chr_4_00686
scaffold536	.	gene	8657	9610	.	-	.	ID=ZT05_Zt09_chr_13_00266_gene;Name=ZT05_Zt09_chr_13_00266
scaffold536	.	gene	10300	10714	.	+	.	ID=ZT05_Zt09_chr_13_00267_gene;Name=ZT05_Zt09_chr_13_00267
scaffold536	.	gene	3655	4650	.	-	.	ID=ZT05_Zt09_chr_13_00264_gene;Name=ZT05_Zt09_chr_13_00264
scaffold536	.	gene	7233	8208	.	+	.	ID=ZT05_Zt09_chr_13_00265_gene;Name=ZT05_Zt09_chr_13_00265
scaffold509	.	gene	3006	3696	.	-	.	ID=ZT05_Zt09_chr_13_00262_gene;Name=ZT05_Zt09_chr_13_00262
scaffold1073	.	gene	7966	9312	.	+	.	ID=ZT05_Zt09_chr_2_00058_gene;Name=ZT05_Zt09_chr_2_00058
scaffold1073	.	gene	6510	7394	.	-	.	ID=ZT05_Zt09_chr_2_00059_gene;Name=ZT05_Zt09_chr_2_00059
scaffold423	.	gene	2076	3555	.	+	.	ID=ZT05_Zt09_chr_2_00056_gene;Name=ZT05_Zt09_chr_2_00056
scaffold423	.	gene	777	1858	.	-	.	ID=ZT05_Zt09_chr_2_00057_gene;Name=ZT05_Zt09_chr_2_00057
scaffold423	.	gene	5614	6199	.	-	.	ID=ZT05_Zt09_chr_2_00054_gene;Name=ZT05_Zt09_chr_2_00054
scaffold423	.	gene	3680	4656	.	-	.	ID=ZT05_Zt09_chr_2_00055_gene;Name=ZT05_Zt09_chr_2_00055
scaffold423	.	gene	8094	15159	.	-	.	ID=ZT05_Zt09_chr_2_00052_gene;Name=ZT05_Zt09_chr_2_00052
scaffold423	.	gene	6765	7608	.	+	.	ID=ZT05_Zt09_chr_2_00053_gene;Name=ZT05_Zt09_chr_2_00053
scaffold536	.	gene	11757	13595	.	+	.	ID=ZT05_Zt09_chr_13_00268_gene;Name=ZT05_Zt09_chr_13_00268
scaffold423	.	gene	15574	16833	.	-	.	ID=ZT05_Zt09_chr_2_00051_gene;Name=ZT05_Zt09_chr_2_00051
scaffold1	.	gene	213912	215039	.	-	.	ID=ZT05_Zt09_chr_1_01669_gene;Name=ZT05_Zt09_chr_1_01669
scaffold1	.	gene	215823	220039	.	-	.	ID=ZT05_Zt09_chr_1_01668_gene;Name=ZT05_Zt09_chr_1_01668
scaffold1	.	gene	191508	193502	.	-	.	ID=ZT05_Zt09_chr_1_01664_gene;Name=ZT05_Zt09_chr_1_01664
scaffold1	.	gene	220718	221366	.	+	.	ID=ZT05_Zt09_chr_1_01667_gene;Name=ZT05_Zt09_chr_1_01667
scaffold1	.	gene	221832	222545	.	+	.	ID=ZT05_Zt09_chr_1_01666_gene;Name=ZT05_Zt09_chr_1_01666
scaffold1	.	gene	186825	188264	.	-	.	ID=ZT05_Zt09_chr_1_01661_gene;Name=ZT05_Zt09_chr_1_01661
scaffold1	.	gene	185949	186545	.	-	.	ID=ZT05_Zt09_chr_1_01660_gene;Name=ZT05_Zt09_chr_1_01660
scaffold1	.	gene	189196	191040	.	-	.	ID=ZT05_Zt09_chr_1_01663_gene;Name=ZT05_Zt09_chr_1_01663
scaffold1	.	gene	188431	188971	.	-	.	ID=ZT05_Zt09_chr_1_01662_gene;Name=ZT05_Zt09_chr_1_01662
scaffold853	.	gene	56018	56902	.	-	.	ID=ZT05_Zt09_chr_13_00088_gene;Name=ZT05_Zt09_chr_13_00088
scaffold853	.	gene	57080	58497	.	+	.	ID=ZT05_Zt09_chr_13_00089_gene;Name=ZT05_Zt09_chr_13_00089
scaffold853	.	gene	44574	45982	.	+	.	ID=ZT05_Zt09_chr_13_00082_gene;Name=ZT05_Zt09_chr_13_00082
scaffold853	.	gene	47134	48135	.	-	.	ID=ZT05_Zt09_chr_13_00083_gene;Name=ZT05_Zt09_chr_13_00083
scaffold853	.	gene	39952	40856	.	+	.	ID=ZT05_Zt09_chr_13_00080_gene;Name=ZT05_Zt09_chr_13_00080
scaffold853	.	gene	41167	44256	.	-	.	ID=ZT05_Zt09_chr_13_00081_gene;Name=ZT05_Zt09_chr_13_00081
scaffold853	.	gene	52949	54330	.	+	.	ID=ZT05_Zt09_chr_13_00086_gene;Name=ZT05_Zt09_chr_13_00086
scaffold853	.	gene	54617	55908	.	+	.	ID=ZT05_Zt09_chr_13_00087_gene;Name=ZT05_Zt09_chr_13_00087
scaffold853	.	gene	49217	50176	.	+	.	ID=ZT05_Zt09_chr_13_00084_gene;Name=ZT05_Zt09_chr_13_00084
scaffold853	.	gene	50737	52470	.	+	.	ID=ZT05_Zt09_chr_13_00085_gene;Name=ZT05_Zt09_chr_13_00085
scaffold889	.	gene	38506	39472	.	+	.	ID=ZT05_Zt09_chr_7_00483_gene;Name=ZT05_Zt09_chr_7_00483
scaffold1867	.	gene	23863	25248	.	-	.	ID=ZT05_Zt09_chr_10_00498_gene;Name=ZT05_Zt09_chr_10_00498
scaffold1173	.	gene	119315	121020	.	-	.	ID=ZT05_Zt09_chr_2_00940_gene;Name=ZT05_Zt09_chr_2_00940
scaffold2334	.	gene	69719	70711	.	+	.	ID=ZT05_Zt09_chr_2_00941_gene;Name=ZT05_Zt09_chr_2_00941
scaffold2334	.	gene	66538	67996	.	-	.	ID=ZT05_Zt09_chr_2_00942_gene;Name=ZT05_Zt09_chr_2_00942
scaffold600	.	gene	37770	40247	.	-	.	ID=ZT05_Zt09_chr_2_00231_gene;Name=ZT05_Zt09_chr_2_00231
scaffold600	.	gene	52658	53275	.	-	.	ID=ZT05_Zt09_chr_2_00236_gene;Name=ZT05_Zt09_chr_2_00236
scaffold2334	.	gene	57353	60312	.	-	.	ID=ZT05_Zt09_chr_2_00945_gene;Name=ZT05_Zt09_chr_2_00945
scaffold2334	.	gene	54571	56308	.	+	.	ID=ZT05_Zt09_chr_2_00946_gene;Name=ZT05_Zt09_chr_2_00946
scaffold2334	.	gene	52573	53768	.	-	.	ID=ZT05_Zt09_chr_2_00947_gene;Name=ZT05_Zt09_chr_2_00947
scaffold2334	.	gene	50445	52448	.	+	.	ID=ZT05_Zt09_chr_2_00948_gene;Name=ZT05_Zt09_chr_2_00948
scaffold2334	.	gene	47795	49512	.	-	.	ID=ZT05_Zt09_chr_2_00949_gene;Name=ZT05_Zt09_chr_2_00949
scaffold600	.	gene	56367	59275	.	-	.	ID=ZT05_Zt09_chr_2_00238_gene;Name=ZT05_Zt09_chr_2_00238
scaffold600	.	gene	60708	62101	.	+	.	ID=ZT05_Zt09_chr_2_00239_gene;Name=ZT05_Zt09_chr_2_00239
scaffold69	.	gene	4941	5620	.	-	.	ID=ZT05_Zt09_chr_1_00132_gene;Name=ZT05_Zt09_chr_1_00132
scaffold69	.	gene	1	2344	.	-	.	ID=ZT05_Zt09_chr_1_00133_gene;Name=ZT05_Zt09_chr_1_00133
scaffold69	.	gene	8258	12801	.	+	.	ID=ZT05_Zt09_chr_1_00130_gene;Name=ZT05_Zt09_chr_1_00130
scaffold69	.	gene	6301	7134	.	-	.	ID=ZT05_Zt09_chr_1_00131_gene;Name=ZT05_Zt09_chr_1_00131
scaffold1981	.	gene	40302	41048	.	+	.	ID=ZT05_Zt09_chr_11_00095_gene;Name=ZT05_Zt09_chr_11_00095
scaffold1698	.	gene	10054	12542	.	-	.	ID=ZT05_Zt09_chr_7_00441_gene;Name=ZT05_Zt09_chr_7_00441
C222440	.	gene	7624	8097	.	-	.	ID=ZT05_Zt09_chr_13_00113_gene;Name=ZT05_Zt09_chr_13_00113
scaffold623	.	gene	162736	165012	.	+	.	ID=ZT05_Zt09_chr_2_01015_gene;Name=ZT05_Zt09_chr_2_01015
scaffold623	.	gene	165139	165448	.	-	.	ID=ZT05_Zt09_chr_2_01014_gene;Name=ZT05_Zt09_chr_2_01014
scaffold623	.	gene	156505	157828	.	-	.	ID=ZT05_Zt09_chr_2_01017_gene;Name=ZT05_Zt09_chr_2_01017
scaffold623	.	gene	159012	160815	.	-	.	ID=ZT05_Zt09_chr_2_01016_gene;Name=ZT05_Zt09_chr_2_01016
scaffold623	.	gene	176518	178367	.	+	.	ID=ZT05_Zt09_chr_2_01011_gene;Name=ZT05_Zt09_chr_2_01011
scaffold623	.	gene	178501	179503	.	-	.	ID=ZT05_Zt09_chr_2_01010_gene;Name=ZT05_Zt09_chr_2_01010
scaffold623	.	gene	166863	168773	.	-	.	ID=ZT05_Zt09_chr_2_01013_gene;Name=ZT05_Zt09_chr_2_01013
scaffold623	.	gene	174898	175771	.	-	.	ID=ZT05_Zt09_chr_2_01012_gene;Name=ZT05_Zt09_chr_2_01012
scaffold623	.	gene	152317	153342	.	-	.	ID=ZT05_Zt09_chr_2_01019_gene;Name=ZT05_Zt09_chr_2_01019
scaffold623	.	gene	154621	156292	.	+	.	ID=ZT05_Zt09_chr_2_01018_gene;Name=ZT05_Zt09_chr_2_01018
scaffold563	.	gene	15361	17354	.	-	.	ID=ZT05_Zt09_chr_6_00290_gene;Name=ZT05_Zt09_chr_6_00290
scaffold563	.	gene	12705	13040	.	+	.	ID=ZT05_Zt09_chr_6_00291_gene;Name=ZT05_Zt09_chr_6_00291
scaffold563	.	gene	7331	10993	.	-	.	ID=ZT05_Zt09_chr_6_00292_gene;Name=ZT05_Zt09_chr_6_00292
scaffold563	.	gene	2338	5004	.	-	.	ID=ZT05_Zt09_chr_6_00293_gene;Name=ZT05_Zt09_chr_6_00293
C222836	.	gene	1145	2599	.	+	.	ID=ZT05_Zt09_chr_6_00295_gene;Name=ZT05_Zt09_chr_6_00295
C222836	.	gene	2702	6241	.	+	.	ID=ZT05_Zt09_chr_6_00296_gene;Name=ZT05_Zt09_chr_6_00296
C222836	.	gene	6900	7682	.	+	.	ID=ZT05_Zt09_chr_6_00297_gene;Name=ZT05_Zt09_chr_6_00297
C222836	.	gene	7903	9491	.	-	.	ID=ZT05_Zt09_chr_6_00298_gene;Name=ZT05_Zt09_chr_6_00298
C222836	.	gene	9768	10505	.	+	.	ID=ZT05_Zt09_chr_6_00299_gene;Name=ZT05_Zt09_chr_6_00299
scaffold1395	.	gene	35392	36483	.	+	.	ID=ZT05_Zt09_chr_4_00133_gene;Name=ZT05_Zt09_chr_4_00133
scaffold1395	.	gene	33676	35169	.	+	.	ID=ZT05_Zt09_chr_4_00132_gene;Name=ZT05_Zt09_chr_4_00132
scaffold1395	.	gene	32499	33447	.	+	.	ID=ZT05_Zt09_chr_4_00131_gene;Name=ZT05_Zt09_chr_4_00131
scaffold1395	.	gene	29959	32029	.	+	.	ID=ZT05_Zt09_chr_4_00130_gene;Name=ZT05_Zt09_chr_4_00130
scaffold1395	.	gene	49991	52165	.	-	.	ID=ZT05_Zt09_chr_4_00137_gene;Name=ZT05_Zt09_chr_4_00137
scaffold1395	.	gene	47053	49803	.	+	.	ID=ZT05_Zt09_chr_4_00136_gene;Name=ZT05_Zt09_chr_4_00136
scaffold482	.	gene	59257	60702	.	-	.	ID=ZT05_Zt09_chr_4_00643_gene;Name=ZT05_Zt09_chr_4_00643
scaffold1173	.	gene	112184	113387	.	+	.	ID=ZT05_Zt09_chr_2_00936_gene;Name=ZT05_Zt09_chr_2_00936
scaffold1395	.	gene	38223	40429	.	-	.	ID=ZT05_Zt09_chr_4_00134_gene;Name=ZT05_Zt09_chr_4_00134
scaffold798	.	gene	7659	8197	.	+	.	ID=ZT05_Zt09_chr_6_00126_gene;Name=ZT05_Zt09_chr_6_00126
scaffold1319	.	gene	105714	106493	.	-	.	ID=ZT05_Zt09_chr_6_00127_gene;Name=ZT05_Zt09_chr_6_00127
scaffold1319	.	gene	118970	119707	.	+	.	ID=ZT05_Zt09_chr_6_00124_gene;Name=ZT05_Zt09_chr_6_00124
scaffold1319	.	gene	111170	113128	.	-	.	ID=ZT05_Zt09_chr_6_00125_gene;Name=ZT05_Zt09_chr_6_00125
scaffold1981	.	gene	5886	6708	.	+	.	ID=ZT05_Zt09_chr_11_00109_gene;Name=ZT05_Zt09_chr_11_00109
scaffold1981	.	gene	6873	7997	.	-	.	ID=ZT05_Zt09_chr_11_00108_gene;Name=ZT05_Zt09_chr_11_00108
scaffold1319	.	gene	128205	129889	.	+	.	ID=ZT05_Zt09_chr_6_00120_gene;Name=ZT05_Zt09_chr_6_00120
scaffold1319	.	gene	124101	126335	.	-	.	ID=ZT05_Zt09_chr_6_00121_gene;Name=ZT05_Zt09_chr_6_00121
scaffold1981	.	gene	11754	15596	.	+	.	ID=ZT05_Zt09_chr_11_00105_gene;Name=ZT05_Zt09_chr_11_00105
scaffold1981	.	gene	16131	18839	.	-	.	ID=ZT05_Zt09_chr_11_00104_gene;Name=ZT05_Zt09_chr_11_00104
scaffold1981	.	gene	8143	9528	.	+	.	ID=ZT05_Zt09_chr_11_00107_gene;Name=ZT05_Zt09_chr_11_00107
scaffold1981	.	gene	9951	11524	.	-	.	ID=ZT05_Zt09_chr_11_00106_gene;Name=ZT05_Zt09_chr_11_00106
scaffold1981	.	gene	24114	25273	.	+	.	ID=ZT05_Zt09_chr_11_00101_gene;Name=ZT05_Zt09_chr_11_00101
scaffold1981	.	gene	25922	30735	.	-	.	ID=ZT05_Zt09_chr_11_00100_gene;Name=ZT05_Zt09_chr_11_00100
scaffold1981	.	gene	20470	21760	.	+	.	ID=ZT05_Zt09_chr_11_00103_gene;Name=ZT05_Zt09_chr_11_00103
scaffold1981	.	gene	22690	23637	.	+	.	ID=ZT05_Zt09_chr_11_00102_gene;Name=ZT05_Zt09_chr_11_00102
scaffold1010	.	gene	86014	86769	.	-	.	ID=ZT05_Zt09_chr_3_00790_gene;Name=ZT05_Zt09_chr_3_00790
scaffold1010	.	gene	81311	84158	.	-	.	ID=ZT05_Zt09_chr_3_00791_gene;Name=ZT05_Zt09_chr_3_00791
scaffold673	.	gene	3060	6761	.	+	.	ID=ZT05_Zt09_chr_5_00039_gene;Name=ZT05_Zt09_chr_5_00039
scaffold1868	.	gene	3485	4011	.	+	.	ID=ZT05_Zt09_chr_5_00038_gene;Name=ZT05_Zt09_chr_5_00038
scaffold1100	.	gene	261517	263364	.	-	.	ID=ZT05_Zt09_chr_5_00749_gene;Name=ZT05_Zt09_chr_5_00749
scaffold1010	.	gene	72428	74654	.	+	.	ID=ZT05_Zt09_chr_3_00795_gene;Name=ZT05_Zt09_chr_3_00795
scaffold1010	.	gene	71406	71908	.	-	.	ID=ZT05_Zt09_chr_3_00796_gene;Name=ZT05_Zt09_chr_3_00796
scaffold1010	.	gene	69702	71046	.	+	.	ID=ZT05_Zt09_chr_3_00797_gene;Name=ZT05_Zt09_chr_3_00797
scaffold1100	.	gene	248389	249020	.	-	.	ID=ZT05_Zt09_chr_5_00745_gene;Name=ZT05_Zt09_chr_5_00745
scaffold2001	.	gene	14036	18791	.	+	.	ID=ZT05_Zt09_chr_5_00031_gene;Name=ZT05_Zt09_chr_5_00031
scaffold2001	.	gene	19360	21909	.	+	.	ID=ZT05_Zt09_chr_5_00030_gene;Name=ZT05_Zt09_chr_5_00030
C220968	.	gene	239	1537	.	-	.	ID=ZT05_Zt09_chr_5_00037_gene;Name=ZT05_Zt09_chr_5_00037
C222298	.	gene	288	5242	.	+	.	ID=ZT05_Zt09_chr_5_00036_gene;Name=ZT05_Zt09_chr_5_00036
scaffold1100	.	gene	244269	245429	.	-	.	ID=ZT05_Zt09_chr_5_00743_gene;Name=ZT05_Zt09_chr_5_00743
scaffold1100	.	gene	238506	241871	.	-	.	ID=ZT05_Zt09_chr_5_00742_gene;Name=ZT05_Zt09_chr_5_00742
C223054	.	gene	16634	19456	.	+	.	ID=ZT05_Zt09_chr_2_00707_gene;Name=ZT05_Zt09_chr_2_00707
scaffold707	.	gene	202017	209566	.	-	.	ID=ZT05_Zt09_chr_7_00844_gene;Name=ZT05_Zt09_chr_7_00844
scaffold1981	.	gene	42541	43689	.	+	.	ID=ZT05_Zt09_chr_11_00094_gene;Name=ZT05_Zt09_chr_11_00094
scaffold427	.	gene	40663	41584	.	-	.	ID=ZT05_Zt09_chr_7_00014_gene;Name=ZT05_Zt09_chr_7_00014
scaffold1173	.	gene	90973	92219	.	-	.	ID=ZT05_Zt09_chr_2_00930_gene;Name=ZT05_Zt09_chr_2_00930
scaffold666	.	gene	15581	17254	.	+	.	ID=ZT05_Zt09_chr_3_00255_gene;Name=ZT05_Zt09_chr_3_00255
scaffold666	.	gene	17555	18073	.	+	.	ID=ZT05_Zt09_chr_3_00254_gene;Name=ZT05_Zt09_chr_3_00254
scaffold707	.	gene	198001	200056	.	-	.	ID=ZT05_Zt09_chr_7_00843_gene;Name=ZT05_Zt09_chr_7_00843
scaffold666	.	gene	13043	13444	.	+	.	ID=ZT05_Zt09_chr_3_00257_gene;Name=ZT05_Zt09_chr_3_00257
scaffold167	.	gene	3967	5751	.	+	.	ID=ZT05_Zt09_chr_3_00426_gene;Name=ZT05_Zt09_chr_3_00426
scaffold167	.	gene	5985	7916	.	+	.	ID=ZT05_Zt09_chr_3_00427_gene;Name=ZT05_Zt09_chr_3_00427
scaffold666	.	gene	13732	14760	.	-	.	ID=ZT05_Zt09_chr_3_00256_gene;Name=ZT05_Zt09_chr_3_00256
scaffold2313	.	gene	121532	124168	.	+	.	ID=ZT05_Zt09_chr_3_00422_gene;Name=ZT05_Zt09_chr_3_00422
scaffold2313	.	gene	125304	127344	.	-	.	ID=ZT05_Zt09_chr_3_00423_gene;Name=ZT05_Zt09_chr_3_00423
scaffold2313	.	gene	115360	117729	.	-	.	ID=ZT05_Zt09_chr_3_00420_gene;Name=ZT05_Zt09_chr_3_00420
scaffold2313	.	gene	118933	119804	.	+	.	ID=ZT05_Zt09_chr_3_00421_gene;Name=ZT05_Zt09_chr_3_00421
scaffold666	.	gene	27245	28133	.	-	.	ID=ZT05_Zt09_chr_3_00251_gene;Name=ZT05_Zt09_chr_3_00251
scaffold167	.	gene	8307	9313	.	-	.	ID=ZT05_Zt09_chr_3_00428_gene;Name=ZT05_Zt09_chr_3_00428
scaffold666	.	gene	28422	29686	.	-	.	ID=ZT05_Zt09_chr_3_00250_gene;Name=ZT05_Zt09_chr_3_00250
scaffold666	.	gene	18410	24694	.	-	.	ID=ZT05_Zt09_chr_3_00253_gene;Name=ZT05_Zt09_chr_3_00253
scaffold707	.	gene	217152	221305	.	+	.	ID=ZT05_Zt09_chr_7_00848_gene;Name=ZT05_Zt09_chr_7_00848
scaffold666	.	gene	25333	26340	.	-	.	ID=ZT05_Zt09_chr_3_00252_gene;Name=ZT05_Zt09_chr_3_00252
scaffold707	.	gene	222999	224591	.	+	.	ID=ZT05_Zt09_chr_7_00849_gene;Name=ZT05_Zt09_chr_7_00849
scaffold2331	.	gene	1399	3902	.	+	.	ID=ZT05_Zt09_chr_8_00428_gene;Name=ZT05_Zt09_chr_8_00428
scaffold2331	.	gene	7946	10334	.	-	.	ID=ZT05_Zt09_chr_8_00425_gene;Name=ZT05_Zt09_chr_8_00425
scaffold2331	.	gene	11146	12253	.	-	.	ID=ZT05_Zt09_chr_8_00424_gene;Name=ZT05_Zt09_chr_8_00424
scaffold2331	.	gene	4278	5675	.	-	.	ID=ZT05_Zt09_chr_8_00427_gene;Name=ZT05_Zt09_chr_8_00427
scaffold2331	.	gene	6742	7116	.	-	.	ID=ZT05_Zt09_chr_8_00426_gene;Name=ZT05_Zt09_chr_8_00426
scaffold2331	.	gene	14891	16894	.	+	.	ID=ZT05_Zt09_chr_8_00421_gene;Name=ZT05_Zt09_chr_8_00421
scaffold2331	.	gene	17507	18631	.	+	.	ID=ZT05_Zt09_chr_8_00420_gene;Name=ZT05_Zt09_chr_8_00420
scaffold2331	.	gene	12644	13110	.	+	.	ID=ZT05_Zt09_chr_8_00423_gene;Name=ZT05_Zt09_chr_8_00423
scaffold2331	.	gene	13445	13819	.	-	.	ID=ZT05_Zt09_chr_8_00422_gene;Name=ZT05_Zt09_chr_8_00422
scaffold1619	.	gene	38699	40244	.	+	.	ID=ZT05_Zt09_chr_1_00253_gene;Name=ZT05_Zt09_chr_1_00253
scaffold1619	.	gene	32404	34704	.	+	.	ID=ZT05_Zt09_chr_1_00252_gene;Name=ZT05_Zt09_chr_1_00252
scaffold1619	.	gene	29929	31779	.	+	.	ID=ZT05_Zt09_chr_1_00251_gene;Name=ZT05_Zt09_chr_1_00251
scaffold1619	.	gene	26212	26708	.	+	.	ID=ZT05_Zt09_chr_1_00250_gene;Name=ZT05_Zt09_chr_1_00250
scaffold2298	.	gene	41491	45258	.	-	.	ID=ZT05_Zt09_chr_1_02084_gene;Name=ZT05_Zt09_chr_1_02084
scaffold2298	.	gene	37853	39874	.	-	.	ID=ZT05_Zt09_chr_1_02085_gene;Name=ZT05_Zt09_chr_1_02085
scaffold2298	.	gene	35922	37541	.	+	.	ID=ZT05_Zt09_chr_1_02086_gene;Name=ZT05_Zt09_chr_1_02086
scaffold2298	.	gene	34441	35460	.	-	.	ID=ZT05_Zt09_chr_1_02087_gene;Name=ZT05_Zt09_chr_1_02087
scaffold2298	.	gene	56014	58266	.	+	.	ID=ZT05_Zt09_chr_1_02080_gene;Name=ZT05_Zt09_chr_1_02080
scaffold2298	.	gene	52410	55308	.	-	.	ID=ZT05_Zt09_chr_1_02081_gene;Name=ZT05_Zt09_chr_1_02081
scaffold2298	.	gene	48179	50707	.	+	.	ID=ZT05_Zt09_chr_1_02082_gene;Name=ZT05_Zt09_chr_1_02082
scaffold2298	.	gene	45835	47034	.	-	.	ID=ZT05_Zt09_chr_1_02083_gene;Name=ZT05_Zt09_chr_1_02083
scaffold1297	.	gene	21027	23101	.	-	.	ID=ZT05_Zt09_chr_9_00118_gene;Name=ZT05_Zt09_chr_9_00118
scaffold1297	.	gene	17082	20600	.	+	.	ID=ZT05_Zt09_chr_9_00119_gene;Name=ZT05_Zt09_chr_9_00119
scaffold2298	.	gene	31545	34165	.	+	.	ID=ZT05_Zt09_chr_1_02088_gene;Name=ZT05_Zt09_chr_1_02088
scaffold2298	.	gene	29920	30461	.	+	.	ID=ZT05_Zt09_chr_1_02089_gene;Name=ZT05_Zt09_chr_1_02089
scaffold1132	.	gene	131733	132212	.	+	.	ID=ZT05_Zt09_chr_7_00608_gene;Name=ZT05_Zt09_chr_7_00608
scaffold1132	.	gene	130972	131571	.	-	.	ID=ZT05_Zt09_chr_7_00609_gene;Name=ZT05_Zt09_chr_7_00609
scaffold2287	.	gene	35128	38391	.	+	.	ID=ZT05_Zt09_chr_4_00353_gene;Name=ZT05_Zt09_chr_4_00353
scaffold800	.	gene	33888	34702	.	+	.	ID=ZT05_Zt09_chr_4_00824_gene;Name=ZT05_Zt09_chr_4_00824
scaffold800	.	gene	38002	42093	.	+	.	ID=ZT05_Zt09_chr_4_00827_gene;Name=ZT05_Zt09_chr_4_00827
scaffold2287	.	gene	26073	31810	.	-	.	ID=ZT05_Zt09_chr_4_00350_gene;Name=ZT05_Zt09_chr_4_00350
scaffold2287	.	gene	46511	48646	.	-	.	ID=ZT05_Zt09_chr_4_00357_gene;Name=ZT05_Zt09_chr_4_00357
scaffold800	.	gene	27239	27463	.	-	.	ID=ZT05_Zt09_chr_4_00820_gene;Name=ZT05_Zt09_chr_4_00820
scaffold1419	.	gene	31902	32903	.	-	.	ID=ZT05_Zt09_chr_6_00352_gene;Name=ZT05_Zt09_chr_6_00352
scaffold800	.	gene	32439	33249	.	+	.	ID=ZT05_Zt09_chr_4_00823_gene;Name=ZT05_Zt09_chr_4_00823
scaffold800	.	gene	30314	31480	.	+	.	ID=ZT05_Zt09_chr_4_00822_gene;Name=ZT05_Zt09_chr_4_00822
scaffold2187	.	gene	5701	6698	.	+	.	ID=ZT05_Zt09_chr_7_00668_gene;Name=ZT05_Zt09_chr_7_00668
scaffold1000	.	gene	22437	22976	.	-	.	ID=ZT05_Zt09_chr_7_00198_gene;Name=ZT05_Zt09_chr_7_00198
scaffold1587	.	gene	18035	19942	.	-	.	ID=ZT05_Zt09_chr_11_00401_gene;Name=ZT05_Zt09_chr_11_00401
scaffold1000	.	gene	21347	22231	.	-	.	ID=ZT05_Zt09_chr_7_00199_gene;Name=ZT05_Zt09_chr_7_00199
scaffold2187	.	gene	789	1373	.	+	.	ID=ZT05_Zt09_chr_7_00664_gene;Name=ZT05_Zt09_chr_7_00664
scaffold899	.	gene	6292	9348	.	+	.	ID=ZT05_Zt09_chr_1_00958_gene;Name=ZT05_Zt09_chr_1_00958
scaffold899	.	gene	9590	11053	.	-	.	ID=ZT05_Zt09_chr_1_00959_gene;Name=ZT05_Zt09_chr_1_00959
scaffold1342	.	gene	9916	11246	.	-	.	ID=ZT05_Zt09_chr_6_00221_gene;Name=ZT05_Zt09_chr_6_00221
scaffold748	.	gene	125114	126455	.	+	.	ID=ZT05_Zt09_chr_1_00954_gene;Name=ZT05_Zt09_chr_1_00954
scaffold748	.	gene	128568	129632	.	+	.	ID=ZT05_Zt09_chr_1_00955_gene;Name=ZT05_Zt09_chr_1_00955
scaffold748	.	gene	130638	134626	.	-	.	ID=ZT05_Zt09_chr_1_00956_gene;Name=ZT05_Zt09_chr_1_00956
scaffold899	.	gene	1491	2480	.	-	.	ID=ZT05_Zt09_chr_1_00957_gene;Name=ZT05_Zt09_chr_1_00957
scaffold748	.	gene	118157	119068	.	-	.	ID=ZT05_Zt09_chr_1_00950_gene;Name=ZT05_Zt09_chr_1_00950
scaffold748	.	gene	119532	120207	.	-	.	ID=ZT05_Zt09_chr_1_00951_gene;Name=ZT05_Zt09_chr_1_00951
scaffold748	.	gene	120515	122278	.	+	.	ID=ZT05_Zt09_chr_1_00952_gene;Name=ZT05_Zt09_chr_1_00952
scaffold748	.	gene	122830	124140	.	-	.	ID=ZT05_Zt09_chr_1_00953_gene;Name=ZT05_Zt09_chr_1_00953
scaffold2201	.	gene	6145	8424	.	+	.	ID=ZT05_Zt09_chr_1_00837_gene;Name=ZT05_Zt09_chr_1_00837
scaffold2201	.	gene	8519	10872	.	-	.	ID=ZT05_Zt09_chr_1_00836_gene;Name=ZT05_Zt09_chr_1_00836
scaffold2201	.	gene	11334	11831	.	+	.	ID=ZT05_Zt09_chr_1_00835_gene;Name=ZT05_Zt09_chr_1_00835
scaffold2187	.	gene	4295	4933	.	+	.	ID=ZT05_Zt09_chr_7_00667_gene;Name=ZT05_Zt09_chr_7_00667
scaffold2201	.	gene	12220	13567	.	+	.	ID=ZT05_Zt09_chr_1_00833_gene;Name=ZT05_Zt09_chr_1_00833
scaffold2201	.	gene	14153	16416	.	+	.	ID=ZT05_Zt09_chr_1_00832_gene;Name=ZT05_Zt09_chr_1_00832
scaffold2201	.	gene	16616	18919	.	-	.	ID=ZT05_Zt09_chr_1_00831_gene;Name=ZT05_Zt09_chr_1_00831
scaffold2201	.	gene	19188	19463	.	+	.	ID=ZT05_Zt09_chr_1_00830_gene;Name=ZT05_Zt09_chr_1_00830
scaffold1132	.	gene	7606	8156	.	-	.	ID=ZT05_Zt09_chr_7_00660_gene;Name=ZT05_Zt09_chr_7_00660
scaffold1587	.	gene	36372	37778	.	+	.	ID=ZT05_Zt09_chr_11_00407_gene;Name=ZT05_Zt09_chr_11_00407
scaffold429	.	gene	150610	151066	.	-	.	ID=ZT05_Zt09_chr_1_00839_gene;Name=ZT05_Zt09_chr_1_00839
scaffold2201	.	gene	3875	5492	.	+	.	ID=ZT05_Zt09_chr_1_00838_gene;Name=ZT05_Zt09_chr_1_00838
scaffold1093	.	gene	43809	46423	.	+	.	ID=ZT05_Zt09_chr_1_01086_gene;Name=ZT05_Zt09_chr_1_01086
scaffold1132	.	gene	5151	6159	.	-	.	ID=ZT05_Zt09_chr_7_00662_gene;Name=ZT05_Zt09_chr_7_00662
scaffold1132	.	gene	38	4532	.	-	.	ID=ZT05_Zt09_chr_7_00663_gene;Name=ZT05_Zt09_chr_7_00663
scaffold1643	.	gene	51561	52182	.	-	.	ID=ZT05_Zt09_chr_4_00768_gene;Name=ZT05_Zt09_chr_4_00768
scaffold1643	.	gene	53572	55087	.	-	.	ID=ZT05_Zt09_chr_4_00769_gene;Name=ZT05_Zt09_chr_4_00769
scaffold1643	.	gene	30109	32041	.	-	.	ID=ZT05_Zt09_chr_4_00762_gene;Name=ZT05_Zt09_chr_4_00762
scaffold1643	.	gene	33265	35553	.	-	.	ID=ZT05_Zt09_chr_4_00763_gene;Name=ZT05_Zt09_chr_4_00763
scaffold1643	.	gene	26773	27905	.	-	.	ID=ZT05_Zt09_chr_4_00760_gene;Name=ZT05_Zt09_chr_4_00760
scaffold1643	.	gene	28177	29502	.	-	.	ID=ZT05_Zt09_chr_4_00761_gene;Name=ZT05_Zt09_chr_4_00761
scaffold1643	.	gene	41811	43757	.	+	.	ID=ZT05_Zt09_chr_4_00766_gene;Name=ZT05_Zt09_chr_4_00766
scaffold1643	.	gene	44351	45227	.	+	.	ID=ZT05_Zt09_chr_4_00767_gene;Name=ZT05_Zt09_chr_4_00767
scaffold1643	.	gene	35952	37202	.	+	.	ID=ZT05_Zt09_chr_4_00764_gene;Name=ZT05_Zt09_chr_4_00764
scaffold1643	.	gene	37483	41140	.	-	.	ID=ZT05_Zt09_chr_4_00765_gene;Name=ZT05_Zt09_chr_4_00765
scaffold714	.	gene	114478	116442	.	-	.	ID=ZT05_Zt09_chr_6_00469_gene;Name=ZT05_Zt09_chr_6_00469
scaffold1423	.	gene	18756	20573	.	-	.	ID=ZT05_Zt09_chr_8_00743_gene;Name=ZT05_Zt09_chr_8_00743
scaffold714	.	gene	103907	104635	.	+	.	ID=ZT05_Zt09_chr_6_00463_gene;Name=ZT05_Zt09_chr_6_00463
scaffold714	.	gene	100366	102183	.	-	.	ID=ZT05_Zt09_chr_6_00462_gene;Name=ZT05_Zt09_chr_6_00462
scaffold714	.	gene	98273	99985	.	+	.	ID=ZT05_Zt09_chr_6_00461_gene;Name=ZT05_Zt09_chr_6_00461
scaffold714	.	gene	96820	97700	.	+	.	ID=ZT05_Zt09_chr_6_00460_gene;Name=ZT05_Zt09_chr_6_00460
scaffold714	.	gene	110288	111263	.	+	.	ID=ZT05_Zt09_chr_6_00467_gene;Name=ZT05_Zt09_chr_6_00467
scaffold714	.	gene	107683	109064	.	+	.	ID=ZT05_Zt09_chr_6_00466_gene;Name=ZT05_Zt09_chr_6_00466
scaffold714	.	gene	106594	107193	.	+	.	ID=ZT05_Zt09_chr_6_00465_gene;Name=ZT05_Zt09_chr_6_00465
scaffold714	.	gene	105233	105967	.	+	.	ID=ZT05_Zt09_chr_6_00464_gene;Name=ZT05_Zt09_chr_6_00464
scaffold1991	.	gene	23139	24731	.	+	.	ID=ZT05_Zt09_chr_11_00376_gene;Name=ZT05_Zt09_chr_11_00376
scaffold1991	.	gene	20203	22839	.	-	.	ID=ZT05_Zt09_chr_11_00377_gene;Name=ZT05_Zt09_chr_11_00377
scaffold77	.	gene	32760	34073	.	-	.	ID=ZT05_Zt09_chr_3_00169_gene;Name=ZT05_Zt09_chr_3_00169
scaffold77	.	gene	30845	32187	.	-	.	ID=ZT05_Zt09_chr_3_00168_gene;Name=ZT05_Zt09_chr_3_00168
scaffold1991	.	gene	34434	36313	.	+	.	ID=ZT05_Zt09_chr_11_00372_gene;Name=ZT05_Zt09_chr_11_00372
scaffold1991	.	gene	30593	33375	.	+	.	ID=ZT05_Zt09_chr_11_00373_gene;Name=ZT05_Zt09_chr_11_00373
scaffold1991	.	gene	38695	39369	.	+	.	ID=ZT05_Zt09_chr_11_00370_gene;Name=ZT05_Zt09_chr_11_00370
scaffold1991	.	gene	37671	38248	.	-	.	ID=ZT05_Zt09_chr_11_00371_gene;Name=ZT05_Zt09_chr_11_00371
scaffold195	.	gene	13783	14910	.	+	.	ID=ZT05_Zt09_chr_3_00163_gene;Name=ZT05_Zt09_chr_3_00163
scaffold195	.	gene	9855	13129	.	-	.	ID=ZT05_Zt09_chr_3_00162_gene;Name=ZT05_Zt09_chr_3_00162
scaffold195	.	gene	8066	8724	.	+	.	ID=ZT05_Zt09_chr_3_00161_gene;Name=ZT05_Zt09_chr_3_00161
scaffold195	.	gene	3210	4751	.	+	.	ID=ZT05_Zt09_chr_3_00160_gene;Name=ZT05_Zt09_chr_3_00160
scaffold77	.	gene	28212	28721	.	-	.	ID=ZT05_Zt09_chr_3_00167_gene;Name=ZT05_Zt09_chr_3_00167
scaffold77	.	gene	15885	17276	.	-	.	ID=ZT05_Zt09_chr_3_00166_gene;Name=ZT05_Zt09_chr_3_00166
scaffold77	.	gene	14002	15027	.	-	.	ID=ZT05_Zt09_chr_3_00165_gene;Name=ZT05_Zt09_chr_3_00165
scaffold195	.	gene	19405	21679	.	+	.	ID=ZT05_Zt09_chr_3_00164_gene;Name=ZT05_Zt09_chr_3_00164
scaffold1423	.	gene	3014	3906	.	+	.	ID=ZT05_Zt09_chr_8_00749_gene;Name=ZT05_Zt09_chr_8_00749
scaffold530	.	gene	321807	322238	.	-	.	ID=ZT05_Zt09_chr_1_01306_gene;Name=ZT05_Zt09_chr_1_01306
scaffold530	.	gene	322415	324545	.	+	.	ID=ZT05_Zt09_chr_1_01307_gene;Name=ZT05_Zt09_chr_1_01307
scaffold530	.	gene	318256	320049	.	+	.	ID=ZT05_Zt09_chr_1_01304_gene;Name=ZT05_Zt09_chr_1_01304
scaffold530	.	gene	320546	321691	.	+	.	ID=ZT05_Zt09_chr_1_01305_gene;Name=ZT05_Zt09_chr_1_01305
scaffold530	.	gene	310391	313087	.	+	.	ID=ZT05_Zt09_chr_1_01302_gene;Name=ZT05_Zt09_chr_1_01302
scaffold530	.	gene	315735	317916	.	+	.	ID=ZT05_Zt09_chr_1_01303_gene;Name=ZT05_Zt09_chr_1_01303
scaffold530	.	gene	307454	307983	.	-	.	ID=ZT05_Zt09_chr_1_01300_gene;Name=ZT05_Zt09_chr_1_01300
scaffold530	.	gene	308342	309838	.	-	.	ID=ZT05_Zt09_chr_1_01301_gene;Name=ZT05_Zt09_chr_1_01301
scaffold530	.	gene	325084	327078	.	+	.	ID=ZT05_Zt09_chr_1_01308_gene;Name=ZT05_Zt09_chr_1_01308
scaffold530	.	gene	327378	328019	.	+	.	ID=ZT05_Zt09_chr_1_01309_gene;Name=ZT05_Zt09_chr_1_01309
scaffold825	.	gene	12255	12977	.	+	.	ID=ZT05_Zt09_chr_8_00168_gene;Name=ZT05_Zt09_chr_8_00168
scaffold825	.	gene	10047	11177	.	-	.	ID=ZT05_Zt09_chr_8_00169_gene;Name=ZT05_Zt09_chr_8_00169
scaffold825	.	gene	39655	41053	.	+	.	ID=ZT05_Zt09_chr_8_00162_gene;Name=ZT05_Zt09_chr_8_00162
scaffold825	.	gene	36510	39145	.	+	.	ID=ZT05_Zt09_chr_8_00163_gene;Name=ZT05_Zt09_chr_8_00163
scaffold825	.	gene	33291	34943	.	+	.	ID=ZT05_Zt09_chr_8_00164_gene;Name=ZT05_Zt09_chr_8_00164
scaffold825	.	gene	27922	29094	.	+	.	ID=ZT05_Zt09_chr_8_00165_gene;Name=ZT05_Zt09_chr_8_00165
scaffold825	.	gene	26026	26592	.	+	.	ID=ZT05_Zt09_chr_8_00166_gene;Name=ZT05_Zt09_chr_8_00166
scaffold825	.	gene	13970	25630	.	+	.	ID=ZT05_Zt09_chr_8_00167_gene;Name=ZT05_Zt09_chr_8_00167
scaffold538	.	gene	205905	206894	.	+	.	ID=ZT05_Zt09_chr_2_00559_gene;Name=ZT05_Zt09_chr_2_00559
scaffold538	.	gene	196359	205308	.	+	.	ID=ZT05_Zt09_chr_2_00558_gene;Name=ZT05_Zt09_chr_2_00558
scaffold538	.	gene	190928	195945	.	-	.	ID=ZT05_Zt09_chr_2_00557_gene;Name=ZT05_Zt09_chr_2_00557
scaffold538	.	gene	188813	190413	.	-	.	ID=ZT05_Zt09_chr_2_00556_gene;Name=ZT05_Zt09_chr_2_00556
scaffold538	.	gene	186791	188772	.	+	.	ID=ZT05_Zt09_chr_2_00555_gene;Name=ZT05_Zt09_chr_2_00555
scaffold538	.	gene	184965	186386	.	-	.	ID=ZT05_Zt09_chr_2_00554_gene;Name=ZT05_Zt09_chr_2_00554
scaffold538	.	gene	183052	184800	.	+	.	ID=ZT05_Zt09_chr_2_00553_gene;Name=ZT05_Zt09_chr_2_00553
scaffold538	.	gene	179708	182662	.	-	.	ID=ZT05_Zt09_chr_2_00552_gene;Name=ZT05_Zt09_chr_2_00552
scaffold538	.	gene	178415	179681	.	+	.	ID=ZT05_Zt09_chr_2_00551_gene;Name=ZT05_Zt09_chr_2_00551
scaffold900	.	gene	55479	57023	.	-	.	ID=ZT05_Zt09_chr_3_00300_gene;Name=ZT05_Zt09_chr_3_00300
scaffold952	.	gene	31454	38185	.	+	.	ID=ZT05_Zt09_chr_10_00171_gene;Name=ZT05_Zt09_chr_10_00171
scaffold952	.	gene	28647	29040	.	+	.	ID=ZT05_Zt09_chr_10_00170_gene;Name=ZT05_Zt09_chr_10_00170
scaffold952	.	gene	42283	43268	.	+	.	ID=ZT05_Zt09_chr_10_00173_gene;Name=ZT05_Zt09_chr_10_00173
scaffold952	.	gene	40598	41874	.	+	.	ID=ZT05_Zt09_chr_10_00172_gene;Name=ZT05_Zt09_chr_10_00172
scaffold952	.	gene	44889	48878	.	-	.	ID=ZT05_Zt09_chr_10_00175_gene;Name=ZT05_Zt09_chr_10_00175
scaffold952	.	gene	44342	44632	.	+	.	ID=ZT05_Zt09_chr_10_00174_gene;Name=ZT05_Zt09_chr_10_00174
scaffold93	.	gene	151994	154177	.	+	.	ID=ZT05_Zt09_chr_12_00319_gene;Name=ZT05_Zt09_chr_12_00319
scaffold93	.	gene	149559	151403	.	-	.	ID=ZT05_Zt09_chr_12_00318_gene;Name=ZT05_Zt09_chr_12_00318
scaffold93	.	gene	146600	147778	.	+	.	ID=ZT05_Zt09_chr_12_00317_gene;Name=ZT05_Zt09_chr_12_00317
scaffold93	.	gene	143972	146191	.	+	.	ID=ZT05_Zt09_chr_12_00316_gene;Name=ZT05_Zt09_chr_12_00316
scaffold93	.	gene	139841	142966	.	+	.	ID=ZT05_Zt09_chr_12_00315_gene;Name=ZT05_Zt09_chr_12_00315
scaffold93	.	gene	132926	139434	.	-	.	ID=ZT05_Zt09_chr_12_00314_gene;Name=ZT05_Zt09_chr_12_00314
scaffold93	.	gene	131537	132596	.	-	.	ID=ZT05_Zt09_chr_12_00313_gene;Name=ZT05_Zt09_chr_12_00313
scaffold93	.	gene	130092	130904	.	-	.	ID=ZT05_Zt09_chr_12_00312_gene;Name=ZT05_Zt09_chr_12_00312
scaffold93	.	gene	128367	129830	.	+	.	ID=ZT05_Zt09_chr_12_00311_gene;Name=ZT05_Zt09_chr_12_00311
scaffold519	.	gene	74781	75770	.	-	.	ID=ZT05_Zt09_chr_2_00189_gene;Name=ZT05_Zt09_chr_2_00189
scaffold2308	.	gene	38731	41455	.	+	.	ID=ZT05_Zt09_chr_9_00540_gene;Name=ZT05_Zt09_chr_9_00540
scaffold2308	.	gene	25700	26664	.	+	.	ID=ZT05_Zt09_chr_9_00547_gene;Name=ZT05_Zt09_chr_9_00547
scaffold2308	.	gene	26989	27891	.	-	.	ID=ZT05_Zt09_chr_9_00546_gene;Name=ZT05_Zt09_chr_9_00546
scaffold948	.	gene	47957	49783	.	+	.	ID=ZT05_Zt09_chr_11_00233_gene;Name=ZT05_Zt09_chr_11_00233
scaffold797	.	gene	9082	9711	.	+	.	ID=ZT05_Zt09_chr_9_00013_gene;Name=ZT05_Zt09_chr_9_00013
scaffold948	.	gene	50055	51573	.	-	.	ID=ZT05_Zt09_chr_11_00232_gene;Name=ZT05_Zt09_chr_11_00232
scaffold797	.	gene	9818	12385	.	-	.	ID=ZT05_Zt09_chr_9_00012_gene;Name=ZT05_Zt09_chr_9_00012
scaffold948	.	gene	52375	53547	.	+	.	ID=ZT05_Zt09_chr_11_00231_gene;Name=ZT05_Zt09_chr_11_00231
scaffold1284	.	gene	107561	110054	.	-	.	ID=ZT05_Zt09_chr_1_01956_gene;Name=ZT05_Zt09_chr_1_01956
scaffold519	.	gene	80269	81666	.	-	.	ID=ZT05_Zt09_chr_2_00187_gene;Name=ZT05_Zt09_chr_2_00187
scaffold948	.	gene	35739	37789	.	+	.	ID=ZT05_Zt09_chr_11_00237_gene;Name=ZT05_Zt09_chr_11_00237
scaffold948	.	gene	40045	42723	.	+	.	ID=ZT05_Zt09_chr_11_00236_gene;Name=ZT05_Zt09_chr_11_00236
scaffold1237	.	gene	7686	9299	.	-	.	ID=ZT05_Zt09_chr_12_00246_gene;Name=ZT05_Zt09_chr_12_00246
scaffold948	.	gene	43921	44940	.	+	.	ID=ZT05_Zt09_chr_11_00235_gene;Name=ZT05_Zt09_chr_11_00235
C221354	.	gene	1	3117	.	-	.	ID=ZT05_Zt09_chr_2_01200_gene;Name=ZT05_Zt09_chr_2_01200
scaffold822	.	gene	1988	5581	.	-	.	ID=ZT05_Zt09_chr_2_01202_gene;Name=ZT05_Zt09_chr_2_01202
scaffold822	.	gene	8553	9739	.	+	.	ID=ZT05_Zt09_chr_2_01203_gene;Name=ZT05_Zt09_chr_2_01203
scaffold822	.	gene	10168	12039	.	-	.	ID=ZT05_Zt09_chr_2_01204_gene;Name=ZT05_Zt09_chr_2_01204
scaffold822	.	gene	12957	13710	.	-	.	ID=ZT05_Zt09_chr_2_01205_gene;Name=ZT05_Zt09_chr_2_01205
scaffold822	.	gene	15309	18449	.	+	.	ID=ZT05_Zt09_chr_2_01206_gene;Name=ZT05_Zt09_chr_2_01206
scaffold822	.	gene	18655	20823	.	+	.	ID=ZT05_Zt09_chr_2_01207_gene;Name=ZT05_Zt09_chr_2_01207
scaffold822	.	gene	20965	24849	.	-	.	ID=ZT05_Zt09_chr_2_01208_gene;Name=ZT05_Zt09_chr_2_01208
scaffold822	.	gene	25247	25933	.	-	.	ID=ZT05_Zt09_chr_2_01209_gene;Name=ZT05_Zt09_chr_2_01209
scaffold2220	.	gene	76041	79404	.	-	.	ID=ZT05_Zt09_chr_9_00279_gene;Name=ZT05_Zt09_chr_9_00279
scaffold2220	.	gene	73870	74937	.	+	.	ID=ZT05_Zt09_chr_9_00278_gene;Name=ZT05_Zt09_chr_9_00278
scaffold2220	.	gene	68471	69747	.	+	.	ID=ZT05_Zt09_chr_9_00275_gene;Name=ZT05_Zt09_chr_9_00275
scaffold2220	.	gene	65367	67667	.	+	.	ID=ZT05_Zt09_chr_9_00274_gene;Name=ZT05_Zt09_chr_9_00274
scaffold2220	.	gene	73126	73614	.	-	.	ID=ZT05_Zt09_chr_9_00277_gene;Name=ZT05_Zt09_chr_9_00277
scaffold2220	.	gene	71048	72640	.	+	.	ID=ZT05_Zt09_chr_9_00276_gene;Name=ZT05_Zt09_chr_9_00276
scaffold2220	.	gene	57408	58881	.	+	.	ID=ZT05_Zt09_chr_9_00271_gene;Name=ZT05_Zt09_chr_9_00271
scaffold2220	.	gene	53115	54987	.	+	.	ID=ZT05_Zt09_chr_9_00270_gene;Name=ZT05_Zt09_chr_9_00270
scaffold2220	.	gene	60726	65114	.	-	.	ID=ZT05_Zt09_chr_9_00273_gene;Name=ZT05_Zt09_chr_9_00273
scaffold2220	.	gene	58984	60254	.	-	.	ID=ZT05_Zt09_chr_9_00272_gene;Name=ZT05_Zt09_chr_9_00272
scaffold1237	.	gene	219099	220889	.	+	.	ID=ZT05_Zt09_chr_12_00173_gene;Name=ZT05_Zt09_chr_12_00173
scaffold1237	.	gene	221344	223530	.	-	.	ID=ZT05_Zt09_chr_12_00172_gene;Name=ZT05_Zt09_chr_12_00172
scaffold1237	.	gene	224705	225479	.	-	.	ID=ZT05_Zt09_chr_12_00171_gene;Name=ZT05_Zt09_chr_12_00171
scaffold1237	.	gene	227808	230190	.	+	.	ID=ZT05_Zt09_chr_12_00170_gene;Name=ZT05_Zt09_chr_12_00170
scaffold1237	.	gene	198539	201151	.	-	.	ID=ZT05_Zt09_chr_12_00177_gene;Name=ZT05_Zt09_chr_12_00177
scaffold1237	.	gene	211092	213904	.	+	.	ID=ZT05_Zt09_chr_12_00176_gene;Name=ZT05_Zt09_chr_12_00176
scaffold1237	.	gene	215063	217716	.	+	.	ID=ZT05_Zt09_chr_12_00175_gene;Name=ZT05_Zt09_chr_12_00175
scaffold1237	.	gene	217828	218255	.	-	.	ID=ZT05_Zt09_chr_12_00174_gene;Name=ZT05_Zt09_chr_12_00174
scaffold1237	.	gene	194423	196213	.	+	.	ID=ZT05_Zt09_chr_12_00179_gene;Name=ZT05_Zt09_chr_12_00179
scaffold1237	.	gene	196890	198182	.	-	.	ID=ZT05_Zt09_chr_12_00178_gene;Name=ZT05_Zt09_chr_12_00178
scaffold1293	.	gene	121897	122390	.	-	.	ID=ZT05_Zt09_chr_1_01366_gene;Name=ZT05_Zt09_chr_1_01366
scaffold232	.	gene	162353	162931	.	+	.	ID=ZT05_Zt09_chr_2_00678_gene;Name=ZT05_Zt09_chr_2_00678
scaffold92	.	gene	197060	198325	.	+	.	ID=ZT05_Zt09_chr_2_00855_gene;Name=ZT05_Zt09_chr_2_00855
scaffold1293	.	gene	122733	124268	.	-	.	ID=ZT05_Zt09_chr_1_01367_gene;Name=ZT05_Zt09_chr_1_01367
scaffold5	.	gene	113676	114722	.	-	.	ID=ZT05_Zt09_chr_5_00266_gene;Name=ZT05_Zt09_chr_5_00266
scaffold5	.	gene	115474	116298	.	+	.	ID=ZT05_Zt09_chr_5_00267_gene;Name=ZT05_Zt09_chr_5_00267
scaffold5	.	gene	107815	108675	.	+	.	ID=ZT05_Zt09_chr_5_00264_gene;Name=ZT05_Zt09_chr_5_00264
scaffold5	.	gene	109180	112580	.	-	.	ID=ZT05_Zt09_chr_5_00265_gene;Name=ZT05_Zt09_chr_5_00265
scaffold5	.	gene	99240	99791	.	-	.	ID=ZT05_Zt09_chr_5_00262_gene;Name=ZT05_Zt09_chr_5_00262
scaffold5	.	gene	100118	101852	.	-	.	ID=ZT05_Zt09_chr_5_00263_gene;Name=ZT05_Zt09_chr_5_00263
scaffold5	.	gene	96873	97304	.	+	.	ID=ZT05_Zt09_chr_5_00260_gene;Name=ZT05_Zt09_chr_5_00260
scaffold5	.	gene	97684	99076	.	+	.	ID=ZT05_Zt09_chr_5_00261_gene;Name=ZT05_Zt09_chr_5_00261
scaffold707	.	gene	187999	188871	.	+	.	ID=ZT05_Zt09_chr_7_00839_gene;Name=ZT05_Zt09_chr_7_00839
scaffold707	.	gene	186676	187719	.	-	.	ID=ZT05_Zt09_chr_7_00838_gene;Name=ZT05_Zt09_chr_7_00838
scaffold5	.	gene	116916	117383	.	-	.	ID=ZT05_Zt09_chr_5_00268_gene;Name=ZT05_Zt09_chr_5_00268
scaffold5	.	gene	118523	119036	.	-	.	ID=ZT05_Zt09_chr_5_00269_gene;Name=ZT05_Zt09_chr_5_00269
scaffold1055	.	gene	27841	28307	.	+	.	ID=ZT05_Zt09_chr_20_00026_gene;Name=ZT05_Zt09_chr_20_00026
scaffold1055	.	gene	30630	31611	.	+	.	ID=ZT05_Zt09_chr_20_00027_gene;Name=ZT05_Zt09_chr_20_00027
scaffold1055	.	gene	26176	26739	.	+	.	ID=ZT05_Zt09_chr_20_00025_gene;Name=ZT05_Zt09_chr_20_00025
scaffold1055	.	gene	20473	20892	.	-	.	ID=ZT05_Zt09_chr_20_00023_gene;Name=ZT05_Zt09_chr_20_00023
scaffold1293	.	gene	107555	110447	.	+	.	ID=ZT05_Zt09_chr_1_01360_gene;Name=ZT05_Zt09_chr_1_01360
scaffold1055	.	gene	32600	33280	.	+	.	ID=ZT05_Zt09_chr_20_00028_gene;Name=ZT05_Zt09_chr_20_00028
scaffold1055	.	gene	33766	34787	.	+	.	ID=ZT05_Zt09_chr_20_00029_gene;Name=ZT05_Zt09_chr_20_00029
scaffold1793	.	gene	27678	29282	.	-	.	ID=ZT05_Zt09_chr_11_00076_gene;Name=ZT05_Zt09_chr_11_00076
scaffold92	.	gene	204156	204589	.	+	.	ID=ZT05_Zt09_chr_2_00858_gene;Name=ZT05_Zt09_chr_2_00858
scaffold92	.	gene	204890	206095	.	-	.	ID=ZT05_Zt09_chr_2_00859_gene;Name=ZT05_Zt09_chr_2_00859
scaffold1284	.	gene	139508	141808	.	-	.	ID=ZT05_Zt09_chr_1_01940_gene;Name=ZT05_Zt09_chr_1_01940
scaffold1284	.	gene	138967	139312	.	+	.	ID=ZT05_Zt09_chr_1_01941_gene;Name=ZT05_Zt09_chr_1_01941
scaffold1284	.	gene	136273	137843	.	+	.	ID=ZT05_Zt09_chr_1_01942_gene;Name=ZT05_Zt09_chr_1_01942
scaffold1284	.	gene	132868	134115	.	+	.	ID=ZT05_Zt09_chr_1_01943_gene;Name=ZT05_Zt09_chr_1_01943
scaffold1284	.	gene	131992	132690	.	-	.	ID=ZT05_Zt09_chr_1_01944_gene;Name=ZT05_Zt09_chr_1_01944
scaffold1284	.	gene	128647	131316	.	-	.	ID=ZT05_Zt09_chr_1_01945_gene;Name=ZT05_Zt09_chr_1_01945
scaffold1284	.	gene	127093	128272	.	+	.	ID=ZT05_Zt09_chr_1_01946_gene;Name=ZT05_Zt09_chr_1_01946
scaffold1284	.	gene	125295	126030	.	+	.	ID=ZT05_Zt09_chr_1_01947_gene;Name=ZT05_Zt09_chr_1_01947
scaffold1284	.	gene	123350	124951	.	-	.	ID=ZT05_Zt09_chr_1_01948_gene;Name=ZT05_Zt09_chr_1_01948
scaffold1284	.	gene	120552	123053	.	+	.	ID=ZT05_Zt09_chr_1_01949_gene;Name=ZT05_Zt09_chr_1_01949
scaffold1293	.	gene	113531	115273	.	-	.	ID=ZT05_Zt09_chr_1_01363_gene;Name=ZT05_Zt09_chr_1_01363
scaffold2226	.	gene	79748	81248	.	-	.	ID=ZT05_Zt09_chr_16_00021_gene;Name=ZT05_Zt09_chr_16_00021
scaffold1038	.	gene	1557	6122	.	+	.	ID=ZT05_Zt09_chr_3_01119_gene;Name=ZT05_Zt09_chr_3_01119
scaffold2226	.	gene	68838	69458	.	+	.	ID=ZT05_Zt09_chr_16_00023_gene;Name=ZT05_Zt09_chr_16_00023
scaffold2226	.	gene	73271	73826	.	+	.	ID=ZT05_Zt09_chr_16_00022_gene;Name=ZT05_Zt09_chr_16_00022
scaffold2226	.	gene	63680	64101	.	-	.	ID=ZT05_Zt09_chr_16_00025_gene;Name=ZT05_Zt09_chr_16_00025
scaffold2226	.	gene	65696	66362	.	-	.	ID=ZT05_Zt09_chr_16_00024_gene;Name=ZT05_Zt09_chr_16_00024
scaffold2226	.	gene	59132	60203	.	-	.	ID=ZT05_Zt09_chr_16_00027_gene;Name=ZT05_Zt09_chr_16_00027
scaffold1038	.	gene	6917	9472	.	-	.	ID=ZT05_Zt09_chr_3_01118_gene;Name=ZT05_Zt09_chr_3_01118
scaffold2226	.	gene	41682	42348	.	+	.	ID=ZT05_Zt09_chr_16_00029_gene;Name=ZT05_Zt09_chr_16_00029
scaffold488	.	gene	13740	15347	.	+	.	ID=ZT05_Zt09_chr_13_00244_gene;Name=ZT05_Zt09_chr_13_00244
scaffold488	.	gene	18295	19012	.	-	.	ID=ZT05_Zt09_chr_13_00246_gene;Name=ZT05_Zt09_chr_13_00246
scaffold488	.	gene	19873	20890	.	-	.	ID=ZT05_Zt09_chr_13_00247_gene;Name=ZT05_Zt09_chr_13_00247
scaffold2215	.	gene	1292	3106	.	+	.	ID=ZT05_Zt09_chr_13_00240_gene;Name=ZT05_Zt09_chr_13_00240
scaffold488	.	gene	751	1741	.	+	.	ID=ZT05_Zt09_chr_13_00241_gene;Name=ZT05_Zt09_chr_13_00241
scaffold488	.	gene	2149	6896	.	-	.	ID=ZT05_Zt09_chr_13_00242_gene;Name=ZT05_Zt09_chr_13_00242
scaffold488	.	gene	8428	13032	.	+	.	ID=ZT05_Zt09_chr_13_00243_gene;Name=ZT05_Zt09_chr_13_00243
scaffold2271	.	gene	30708	31346	.	+	.	ID=ZT05_Zt09_chr_5_00086_gene;Name=ZT05_Zt09_chr_5_00086
scaffold1100	.	gene	232083	232675	.	+	.	ID=ZT05_Zt09_chr_5_00739_gene;Name=ZT05_Zt09_chr_5_00739
scaffold2287	.	gene	202771	206165	.	-	.	ID=ZT05_Zt09_chr_4_00403_gene;Name=ZT05_Zt09_chr_4_00403
scaffold2287	.	gene	193336	195293	.	-	.	ID=ZT05_Zt09_chr_4_00402_gene;Name=ZT05_Zt09_chr_4_00402
scaffold2287	.	gene	185696	187510	.	+	.	ID=ZT05_Zt09_chr_4_00401_gene;Name=ZT05_Zt09_chr_4_00401
scaffold2287	.	gene	177948	179242	.	-	.	ID=ZT05_Zt09_chr_4_00400_gene;Name=ZT05_Zt09_chr_4_00400
scaffold1925	.	gene	8082	9425	.	+	.	ID=ZT05_Zt09_chr_4_00407_gene;Name=ZT05_Zt09_chr_4_00407
[truncated: 9,138 more rows]
