# Supplementary material for: Highly flexible infection programs in a specialized wheat pathogen
Source: Ecol Evol. 2018 Dec 26;9(1):275–94. doi: 10.1002/ece3.4724 (PMC6342133; doi:10.1002/ece3.4724)
Supplement: Supplementary file 6 [file ECE3-9-275-s006.xlsx]

## Sheet: annotation_Zt10
C658666	.	gene	2041	4050	.	-	.	ID=ZT10_Zt09_chr_10_00517_gene;Name=ZT10_Zt09_chr_10_00517
scaffold645	.	gene	17672	19620	.	+	.	ID=ZT10_Zt09_chr_10_00550_gene;Name=ZT10_Zt09_chr_10_00550
scaffold248	.	gene	76887	77319	.	+	.	ID=ZT10_Zt09_chr_10_00457_gene;Name=ZT10_Zt09_chr_10_00457
C658666	.	gene	274	1847	.	+	.	ID=ZT10_Zt09_chr_10_00516_gene;Name=ZT10_Zt09_chr_10_00516
scaffold410	.	gene	60160	62994	.	+	.	ID=ZT10_Zt09_chr_4_00537_gene;Name=ZT10_Zt09_chr_4_00537
scaffold410	.	gene	57798	59054	.	+	.	ID=ZT10_Zt09_chr_4_00536_gene;Name=ZT10_Zt09_chr_4_00536
scaffold410	.	gene	52707	54809	.	+	.	ID=ZT10_Zt09_chr_4_00535_gene;Name=ZT10_Zt09_chr_4_00535
scaffold410	.	gene	50448	52145	.	+	.	ID=ZT10_Zt09_chr_4_00534_gene;Name=ZT10_Zt09_chr_4_00534
scaffold410	.	gene	46949	48646	.	+	.	ID=ZT10_Zt09_chr_4_00533_gene;Name=ZT10_Zt09_chr_4_00533
scaffold410	.	gene	43544	45363	.	-	.	ID=ZT10_Zt09_chr_4_00532_gene;Name=ZT10_Zt09_chr_4_00532
scaffold410	.	gene	29108	30743	.	-	.	ID=ZT10_Zt09_chr_4_00530_gene;Name=ZT10_Zt09_chr_4_00530
scaffold410	.	gene	64670	67640	.	+	.	ID=ZT10_Zt09_chr_4_00539_gene;Name=ZT10_Zt09_chr_4_00539
scaffold410	.	gene	63382	64319	.	+	.	ID=ZT10_Zt09_chr_4_00538_gene;Name=ZT10_Zt09_chr_4_00538
scaffold562	.	gene	3351	4222	.	-	.	ID=ZT10_Zt09_chr_15_00048_gene;Name=ZT10_Zt09_chr_15_00048
scaffold93	.	gene	18879	19587	.	+	.	ID=ZT10_Zt09_chr_15_00044_gene;Name=ZT10_Zt09_chr_15_00044
scaffold93	.	gene	20883	21602	.	+	.	ID=ZT10_Zt09_chr_15_00045_gene;Name=ZT10_Zt09_chr_15_00045
scaffold562	.	gene	17417	18202	.	-	.	ID=ZT10_Zt09_chr_15_00047_gene;Name=ZT10_Zt09_chr_15_00047
scaffold799	.	gene	8951	9573	.	-	.	ID=ZT10_Zt09_chr_15_00041_gene;Name=ZT10_Zt09_chr_15_00041
scaffold234	.	gene	38913	39388	.	-	.	ID=ZT10_Zt09_chr_17_00033_gene;Name=ZT10_Zt09_chr_17_00033
scaffold536	.	gene	598262	598599	.	-	.	ID=ZT10_Zt09_chr_2_00953_gene;Name=ZT10_Zt09_chr_2_00953
scaffold234	.	gene	18344	19390	.	-	.	ID=ZT10_Zt09_chr_17_00031_gene;Name=ZT10_Zt09_chr_17_00031
scaffold234	.	gene	16578	17352	.	-	.	ID=ZT10_Zt09_chr_17_00030_gene;Name=ZT10_Zt09_chr_17_00030
scaffold952	.	gene	45862	47630	.	-	.	ID=ZT10_Zt09_chr_2_00704_gene;Name=ZT10_Zt09_chr_2_00704
scaffold234	.	gene	48264	49304	.	+	.	ID=ZT10_Zt09_chr_17_00036_gene;Name=ZT10_Zt09_chr_17_00036
scaffold234	.	gene	44655	45185	.	-	.	ID=ZT10_Zt09_chr_17_00035_gene;Name=ZT10_Zt09_chr_17_00035
scaffold234	.	gene	61220	61811	.	+	.	ID=ZT10_Zt09_chr_17_00039_gene;Name=ZT10_Zt09_chr_17_00039
scaffold234	.	gene	55161	56432	.	-	.	ID=ZT10_Zt09_chr_17_00038_gene;Name=ZT10_Zt09_chr_17_00038
scaffold248	.	gene	80716	83818	.	-	.	ID=ZT10_Zt09_chr_10_00455_gene;Name=ZT10_Zt09_chr_10_00455
scaffold536	.	gene	588214	589798	.	-	.	ID=ZT10_Zt09_chr_2_00950_gene;Name=ZT10_Zt09_chr_2_00950
scaffold536	.	gene	609984	611286	.	-	.	ID=ZT10_Zt09_chr_2_00957_gene;Name=ZT10_Zt09_chr_2_00957
scaffold1188	.	gene	578	1310	.	+	.	ID=ZT10_Zt09_chr_10_00514_gene;Name=ZT10_Zt09_chr_10_00514
scaffold924	.	gene	138094	138902	.	+	.	ID=ZT10_Zt09_chr_2_00220_gene;Name=ZT10_Zt09_chr_2_00220
C661004	.	gene	8282	9716	.	+	.	ID=ZT10_Zt09_chr_2_00223_gene;Name=ZT10_Zt09_chr_2_00223
scaffold536	.	gene	600233	601792	.	-	.	ID=ZT10_Zt09_chr_2_00954_gene;Name=ZT10_Zt09_chr_2_00954
scaffold1188	.	gene	1549	2031	.	-	.	ID=ZT10_Zt09_chr_10_00513_gene;Name=ZT10_Zt09_chr_10_00513
scaffold767	.	gene	87870	89174	.	+	.	ID=ZT10_Zt09_chr_10_00353_gene;Name=ZT10_Zt09_chr_10_00353
scaffold276	.	gene	38794	39259	.	+	.	ID=ZT10_Zt09_chr_7_00666_gene;Name=ZT10_Zt09_chr_7_00666
scaffold767	.	gene	89541	90067	.	-	.	ID=ZT10_Zt09_chr_10_00352_gene;Name=ZT10_Zt09_chr_10_00352
scaffold475	.	gene	103118	105148	.	+	.	ID=ZT10_Zt09_chr_10_00418_gene;Name=ZT10_Zt09_chr_10_00418
scaffold767	.	gene	83911	85156	.	+	.	ID=ZT10_Zt09_chr_10_00355_gene;Name=ZT10_Zt09_chr_10_00355
scaffold767	.	gene	86280	87000	.	-	.	ID=ZT10_Zt09_chr_10_00354_gene;Name=ZT10_Zt09_chr_10_00354
scaffold1188	.	gene	2502	3549	.	+	.	ID=ZT10_Zt09_chr_10_00512_gene;Name=ZT10_Zt09_chr_10_00512
scaffold1188	.	gene	3992	4492	.	-	.	ID=ZT10_Zt09_chr_10_00511_gene;Name=ZT10_Zt09_chr_10_00511
scaffold516	.	gene	48319	48873	.	-	.	ID=ZT10_Zt09_chr_6_00568_gene;Name=ZT10_Zt09_chr_6_00568
scaffold516	.	gene	46962	48068	.	-	.	ID=ZT10_Zt09_chr_6_00569_gene;Name=ZT10_Zt09_chr_6_00569
scaffold516	.	gene	53137	53788	.	-	.	ID=ZT10_Zt09_chr_6_00566_gene;Name=ZT10_Zt09_chr_6_00566
scaffold516	.	gene	49237	50547	.	+	.	ID=ZT10_Zt09_chr_6_00567_gene;Name=ZT10_Zt09_chr_6_00567
scaffold516	.	gene	59323	61800	.	-	.	ID=ZT10_Zt09_chr_6_00564_gene;Name=ZT10_Zt09_chr_6_00564
scaffold516	.	gene	54258	58937	.	-	.	ID=ZT10_Zt09_chr_6_00565_gene;Name=ZT10_Zt09_chr_6_00565
scaffold516	.	gene	63252	65768	.	+	.	ID=ZT10_Zt09_chr_6_00562_gene;Name=ZT10_Zt09_chr_6_00562
scaffold516	.	gene	61931	62760	.	-	.	ID=ZT10_Zt09_chr_6_00563_gene;Name=ZT10_Zt09_chr_6_00563
scaffold516	.	gene	66382	67023	.	-	.	ID=ZT10_Zt09_chr_6_00561_gene;Name=ZT10_Zt09_chr_6_00561
C661750	.	gene	9987	11232	.	+	.	ID=ZT10_Zt09_chr_11_00099_gene;Name=ZT10_Zt09_chr_11_00099
scaffold49	.	gene	2129	2765	.	+	.	ID=ZT10_Zt09_chr_13_00001_gene;Name=ZT10_Zt09_chr_13_00001
scaffold536	.	gene	21946	23512	.	-	.	ID=ZT10_Zt09_chr_2_00728_gene;Name=ZT10_Zt09_chr_2_00728
scaffold536	.	gene	23771	24407	.	-	.	ID=ZT10_Zt09_chr_2_00729_gene;Name=ZT10_Zt09_chr_2_00729
scaffold167	.	gene	85849	87683	.	-	.	ID=ZT10_Zt09_chr_3_00068_gene;Name=ZT10_Zt09_chr_3_00068
scaffold167	.	gene	88304	91437	.	+	.	ID=ZT10_Zt09_chr_3_00069_gene;Name=ZT10_Zt09_chr_3_00069
scaffold536	.	gene	14241	15230	.	-	.	ID=ZT10_Zt09_chr_2_00724_gene;Name=ZT10_Zt09_chr_2_00724
scaffold536	.	gene	15535	17005	.	-	.	ID=ZT10_Zt09_chr_2_00725_gene;Name=ZT10_Zt09_chr_2_00725
scaffold536	.	gene	17450	19534	.	+	.	ID=ZT10_Zt09_chr_2_00726_gene;Name=ZT10_Zt09_chr_2_00726
scaffold536	.	gene	19870	20994	.	-	.	ID=ZT10_Zt09_chr_2_00727_gene;Name=ZT10_Zt09_chr_2_00727
scaffold536	.	gene	5916	8447	.	+	.	ID=ZT10_Zt09_chr_2_00720_gene;Name=ZT10_Zt09_chr_2_00720
scaffold536	.	gene	9302	9846	.	+	.	ID=ZT10_Zt09_chr_2_00721_gene;Name=ZT10_Zt09_chr_2_00721
scaffold536	.	gene	11685	14059	.	+	.	ID=ZT10_Zt09_chr_2_00723_gene;Name=ZT10_Zt09_chr_2_00723
scaffold1188	.	gene	5089	5459	.	+	.	ID=ZT10_Zt09_chr_10_00510_gene;Name=ZT10_Zt09_chr_10_00510
scaffold671	.	gene	41548	42520	.	+	.	ID=ZT10_Zt09_chr_1_01599_gene;Name=ZT10_Zt09_chr_1_01599
scaffold671	.	gene	44216	45388	.	-	.	ID=ZT10_Zt09_chr_1_01598_gene;Name=ZT10_Zt09_chr_1_01598
scaffold671	.	gene	54689	55260	.	-	.	ID=ZT10_Zt09_chr_1_01593_gene;Name=ZT10_Zt09_chr_1_01593
scaffold671	.	gene	60837	61956	.	+	.	ID=ZT10_Zt09_chr_1_01592_gene;Name=ZT10_Zt09_chr_1_01592
scaffold671	.	gene	62138	64327	.	-	.	ID=ZT10_Zt09_chr_1_01591_gene;Name=ZT10_Zt09_chr_1_01591
scaffold384	.	gene	1846	2260	.	+	.	ID=ZT10_Zt09_chr_1_01590_gene;Name=ZT10_Zt09_chr_1_01590
scaffold671	.	gene	46821	47529	.	+	.	ID=ZT10_Zt09_chr_1_01597_gene;Name=ZT10_Zt09_chr_1_01597
scaffold671	.	gene	48059	48478	.	+	.	ID=ZT10_Zt09_chr_1_01596_gene;Name=ZT10_Zt09_chr_1_01596
scaffold671	.	gene	49303	50531	.	+	.	ID=ZT10_Zt09_chr_1_01595_gene;Name=ZT10_Zt09_chr_1_01595
scaffold671	.	gene	50962	52535	.	-	.	ID=ZT10_Zt09_chr_1_01594_gene;Name=ZT10_Zt09_chr_1_01594
scaffold720	.	gene	75383	78223	.	+	.	ID=ZT10_Zt09_chr_8_00229_gene;Name=ZT10_Zt09_chr_8_00229
scaffold720	.	gene	73334	74026	.	-	.	ID=ZT10_Zt09_chr_8_00228_gene;Name=ZT10_Zt09_chr_8_00228
scaffold521	.	gene	16091	18556	.	+	.	ID=ZT10_Zt09_chr_1_02070_gene;Name=ZT10_Zt09_chr_1_02070
scaffold720	.	gene	62644	63919	.	+	.	ID=ZT10_Zt09_chr_8_00223_gene;Name=ZT10_Zt09_chr_8_00223
scaffold720	.	gene	57579	59854	.	-	.	ID=ZT10_Zt09_chr_8_00222_gene;Name=ZT10_Zt09_chr_8_00222
scaffold720	.	gene	53083	56056	.	+	.	ID=ZT10_Zt09_chr_8_00221_gene;Name=ZT10_Zt09_chr_8_00221
scaffold720	.	gene	51437	52780	.	-	.	ID=ZT10_Zt09_chr_8_00220_gene;Name=ZT10_Zt09_chr_8_00220
scaffold720	.	gene	70958	72543	.	+	.	ID=ZT10_Zt09_chr_8_00227_gene;Name=ZT10_Zt09_chr_8_00227
scaffold720	.	gene	68122	70337	.	+	.	ID=ZT10_Zt09_chr_8_00226_gene;Name=ZT10_Zt09_chr_8_00226
scaffold720	.	gene	66199	67532	.	+	.	ID=ZT10_Zt09_chr_8_00225_gene;Name=ZT10_Zt09_chr_8_00225
scaffold720	.	gene	64202	65515	.	+	.	ID=ZT10_Zt09_chr_8_00224_gene;Name=ZT10_Zt09_chr_8_00224
scaffold263	.	gene	82865	84541	.	-	.	ID=ZT10_Zt09_chr_11_00151_gene;Name=ZT10_Zt09_chr_11_00151
scaffold878	.	gene	55702	56822	.	-	.	ID=ZT10_Zt09_chr_10_00052_gene;Name=ZT10_Zt09_chr_10_00052
scaffold878	.	gene	57391	59254	.	+	.	ID=ZT10_Zt09_chr_10_00053_gene;Name=ZT10_Zt09_chr_10_00053
scaffold878	.	gene	52357	53608	.	-	.	ID=ZT10_Zt09_chr_10_00050_gene;Name=ZT10_Zt09_chr_10_00050
scaffold878	.	gene	53769	55587	.	+	.	ID=ZT10_Zt09_chr_10_00051_gene;Name=ZT10_Zt09_chr_10_00051
scaffold878	.	gene	63989	65347	.	-	.	ID=ZT10_Zt09_chr_10_00056_gene;Name=ZT10_Zt09_chr_10_00056
scaffold878	.	gene	66321	66598	.	-	.	ID=ZT10_Zt09_chr_10_00057_gene;Name=ZT10_Zt09_chr_10_00057
scaffold878	.	gene	59677	60799	.	-	.	ID=ZT10_Zt09_chr_10_00054_gene;Name=ZT10_Zt09_chr_10_00054
scaffold878	.	gene	62732	63472	.	-	.	ID=ZT10_Zt09_chr_10_00055_gene;Name=ZT10_Zt09_chr_10_00055
scaffold1388	.	gene	33300	34380	.	+	.	ID=ZT10_Zt09_chr_1_00244_gene;Name=ZT10_Zt09_chr_1_00244
scaffold1388	.	gene	34848	35561	.	-	.	ID=ZT10_Zt09_chr_1_00245_gene;Name=ZT10_Zt09_chr_1_00245
scaffold878	.	gene	69135	69768	.	-	.	ID=ZT10_Zt09_chr_10_00058_gene;Name=ZT10_Zt09_chr_10_00058
scaffold878	.	gene	70390	73209	.	+	.	ID=ZT10_Zt09_chr_10_00059_gene;Name=ZT10_Zt09_chr_10_00059
scaffold1388	.	gene	21794	22639	.	+	.	ID=ZT10_Zt09_chr_1_00240_gene;Name=ZT10_Zt09_chr_1_00240
scaffold1388	.	gene	23531	26325	.	+	.	ID=ZT10_Zt09_chr_1_00241_gene;Name=ZT10_Zt09_chr_1_00241
scaffold1388	.	gene	26846	28441	.	+	.	ID=ZT10_Zt09_chr_1_00242_gene;Name=ZT10_Zt09_chr_1_00242
scaffold1388	.	gene	29650	32721	.	-	.	ID=ZT10_Zt09_chr_1_00243_gene;Name=ZT10_Zt09_chr_1_00243
scaffold129	.	gene	15514	16874	.	+	.	ID=ZT10_Zt09_chr_3_00017_gene;Name=ZT10_Zt09_chr_3_00017
scaffold1453	.	gene	43557	44253	.	-	.	ID=ZT10_Zt09_chr_3_00309_gene;Name=ZT10_Zt09_chr_3_00309
scaffold1453	.	gene	41018	42513	.	+	.	ID=ZT10_Zt09_chr_3_00308_gene;Name=ZT10_Zt09_chr_3_00308
scaffold1453	.	gene	33231	39618	.	+	.	ID=ZT10_Zt09_chr_3_00307_gene;Name=ZT10_Zt09_chr_3_00307
scaffold1453	.	gene	28205	31840	.	-	.	ID=ZT10_Zt09_chr_3_00306_gene;Name=ZT10_Zt09_chr_3_00306
scaffold1453	.	gene	25834	27870	.	-	.	ID=ZT10_Zt09_chr_3_00305_gene;Name=ZT10_Zt09_chr_3_00305
scaffold1418	.	gene	3686	6691	.	-	.	ID=ZT10_Zt09_chr_1_01008_gene;Name=ZT10_Zt09_chr_1_01008
scaffold1453	.	gene	24785	25639	.	+	.	ID=ZT10_Zt09_chr_3_00304_gene;Name=ZT10_Zt09_chr_3_00304
scaffold1453	.	gene	22784	23915	.	+	.	ID=ZT10_Zt09_chr_3_00303_gene;Name=ZT10_Zt09_chr_3_00303
scaffold1453	.	gene	12193	21885	.	-	.	ID=ZT10_Zt09_chr_3_00302_gene;Name=ZT10_Zt09_chr_3_00302
scaffold1409	.	gene	7724	9226	.	+	.	ID=ZT10_Zt09_chr_9_00558_gene;Name=ZT10_Zt09_chr_9_00558
scaffold1409	.	gene	5038	6957	.	-	.	ID=ZT10_Zt09_chr_9_00559_gene;Name=ZT10_Zt09_chr_9_00559
scaffold454	.	gene	97503	98113	.	+	.	ID=ZT10_Zt09_chr_9_00008_gene;Name=ZT10_Zt09_chr_9_00008
scaffold454	.	gene	95069	97240	.	-	.	ID=ZT10_Zt09_chr_9_00009_gene;Name=ZT10_Zt09_chr_9_00009
scaffold1453	.	gene	11117	11884	.	+	.	ID=ZT10_Zt09_chr_3_00301_gene;Name=ZT10_Zt09_chr_3_00301
scaffold1429	.	gene	1085	1873	.	-	.	ID=ZT10_Zt09_chr_9_00551_gene;Name=ZT10_Zt09_chr_9_00551
scaffold802	.	gene	1263	2807	.	-	.	ID=ZT10_Zt09_chr_2_00550_gene;Name=ZT10_Zt09_chr_2_00550
scaffold1409	.	gene	10513	13515	.	+	.	ID=ZT10_Zt09_chr_9_00554_gene;Name=ZT10_Zt09_chr_9_00554
scaffold800	.	gene	176	570	.	+	.	ID=ZT10_Zt09_chr_9_00556_gene;Name=ZT10_Zt09_chr_9_00556
scaffold447	.	gene	32370	33338	.	-	.	ID=ZT10_Zt09_chr_12_00230_gene;Name=ZT10_Zt09_chr_12_00230
scaffold447	.	gene	35492	36171	.	-	.	ID=ZT10_Zt09_chr_12_00232_gene;Name=ZT10_Zt09_chr_12_00232
scaffold447	.	gene	36342	39448	.	+	.	ID=ZT10_Zt09_chr_12_00233_gene;Name=ZT10_Zt09_chr_12_00233
scaffold447	.	gene	40509	41242	.	+	.	ID=ZT10_Zt09_chr_12_00234_gene;Name=ZT10_Zt09_chr_12_00234
scaffold447	.	gene	42017	43465	.	-	.	ID=ZT10_Zt09_chr_12_00235_gene;Name=ZT10_Zt09_chr_12_00235
scaffold447	.	gene	48120	48962	.	-	.	ID=ZT10_Zt09_chr_12_00236_gene;Name=ZT10_Zt09_chr_12_00236
scaffold447	.	gene	50599	52873	.	+	.	ID=ZT10_Zt09_chr_12_00237_gene;Name=ZT10_Zt09_chr_12_00237
scaffold447	.	gene	52938	53993	.	-	.	ID=ZT10_Zt09_chr_12_00238_gene;Name=ZT10_Zt09_chr_12_00238
scaffold447	.	gene	55006	56949	.	+	.	ID=ZT10_Zt09_chr_12_00239_gene;Name=ZT10_Zt09_chr_12_00239
scaffold475	.	gene	78398	80474	.	+	.	ID=ZT10_Zt09_chr_10_00410_gene;Name=ZT10_Zt09_chr_10_00410
scaffold578	.	gene	13520	15548	.	-	.	ID=ZT10_Zt09_chr_6_00212_gene;Name=ZT10_Zt09_chr_6_00212
scaffold228	.	gene	45595	46311	.	-	.	ID=ZT10_Zt09_chr_10_00177_gene;Name=ZT10_Zt09_chr_10_00177
scaffold234	.	gene	34076	36151	.	+	.	ID=ZT10_Zt09_chr_17_00032_gene;Name=ZT10_Zt09_chr_17_00032
scaffold228	.	gene	39712	45393	.	+	.	ID=ZT10_Zt09_chr_10_00176_gene;Name=ZT10_Zt09_chr_10_00176
scaffold228	.	gene	50943	55034	.	+	.	ID=ZT10_Zt09_chr_10_00179_gene;Name=ZT10_Zt09_chr_10_00179
scaffold475	.	gene	81723	82778	.	-	.	ID=ZT10_Zt09_chr_10_00411_gene;Name=ZT10_Zt09_chr_10_00411
scaffold228	.	gene	47027	47351	.	+	.	ID=ZT10_Zt09_chr_10_00178_gene;Name=ZT10_Zt09_chr_10_00178
scaffold234	.	gene	52541	54076	.	-	.	ID=ZT10_Zt09_chr_17_00037_gene;Name=ZT10_Zt09_chr_17_00037
scaffold281	.	gene	37773	39884	.	-	.	ID=ZT10_Zt09_chr_1_00303_gene;Name=ZT10_Zt09_chr_1_00303
scaffold281	.	gene	40308	43403	.	-	.	ID=ZT10_Zt09_chr_1_00302_gene;Name=ZT10_Zt09_chr_1_00302
scaffold281	.	gene	31839	34706	.	-	.	ID=ZT10_Zt09_chr_1_00305_gene;Name=ZT10_Zt09_chr_1_00305
scaffold281	.	gene	35427	36974	.	-	.	ID=ZT10_Zt09_chr_1_00304_gene;Name=ZT10_Zt09_chr_1_00304
scaffold475	.	gene	96436	99018	.	+	.	ID=ZT10_Zt09_chr_10_00416_gene;Name=ZT10_Zt09_chr_10_00416
scaffold281	.	gene	24844	25836	.	+	.	ID=ZT10_Zt09_chr_1_00307_gene;Name=ZT10_Zt09_chr_1_00307
scaffold899	.	gene	50709	54734	.	-	.	ID=ZT10_Zt09_chr_12_00310_gene;Name=ZT10_Zt09_chr_12_00310
scaffold100	.	gene	89041	91657	.	-	.	ID=ZT10_Zt09_chr_6_00317_gene;Name=ZT10_Zt09_chr_6_00317
scaffold475	.	gene	100235	102316	.	-	.	ID=ZT10_Zt09_chr_10_00417_gene;Name=ZT10_Zt09_chr_10_00417
scaffold886	.	gene	24264	25852	.	+	.	ID=ZT10_Zt09_chr_6_00286_gene;Name=ZT10_Zt09_chr_6_00286
scaffold210	.	gene	10696	11955	.	-	.	ID=ZT10_Zt09_chr_5_00529_gene;Name=ZT10_Zt09_chr_5_00529
scaffold210	.	gene	12822	15179	.	+	.	ID=ZT10_Zt09_chr_5_00528_gene;Name=ZT10_Zt09_chr_5_00528
scaffold355	.	gene	60164	61171	.	+	.	ID=ZT10_Zt09_chr_7_00796_gene;Name=ZT10_Zt09_chr_7_00796
scaffold355	.	gene	57828	58648	.	+	.	ID=ZT10_Zt09_chr_7_00797_gene;Name=ZT10_Zt09_chr_7_00797
scaffold355	.	gene	76318	77352	.	-	.	ID=ZT10_Zt09_chr_7_00790_gene;Name=ZT10_Zt09_chr_7_00790
scaffold355	.	gene	71749	75791	.	-	.	ID=ZT10_Zt09_chr_7_00791_gene;Name=ZT10_Zt09_chr_7_00791
scaffold355	.	gene	68663	70096	.	-	.	ID=ZT10_Zt09_chr_7_00792_gene;Name=ZT10_Zt09_chr_7_00792
scaffold355	.	gene	65274	66156	.	-	.	ID=ZT10_Zt09_chr_7_00793_gene;Name=ZT10_Zt09_chr_7_00793
scaffold210	.	gene	30397	31947	.	-	.	ID=ZT10_Zt09_chr_5_00521_gene;Name=ZT10_Zt09_chr_5_00521
scaffold210	.	gene	34974	36977	.	-	.	ID=ZT10_Zt09_chr_5_00520_gene;Name=ZT10_Zt09_chr_5_00520
scaffold210	.	gene	24715	25834	.	-	.	ID=ZT10_Zt09_chr_5_00523_gene;Name=ZT10_Zt09_chr_5_00523
scaffold210	.	gene	26131	28017	.	+	.	ID=ZT10_Zt09_chr_5_00522_gene;Name=ZT10_Zt09_chr_5_00522
scaffold210	.	gene	20185	21321	.	-	.	ID=ZT10_Zt09_chr_5_00525_gene;Name=ZT10_Zt09_chr_5_00525
scaffold210	.	gene	22397	24370	.	+	.	ID=ZT10_Zt09_chr_5_00524_gene;Name=ZT10_Zt09_chr_5_00524
scaffold210	.	gene	16259	17137	.	+	.	ID=ZT10_Zt09_chr_5_00527_gene;Name=ZT10_Zt09_chr_5_00527
scaffold210	.	gene	17218	18417	.	-	.	ID=ZT10_Zt09_chr_5_00526_gene;Name=ZT10_Zt09_chr_5_00526
scaffold886	.	gene	27696	29360	.	+	.	ID=ZT10_Zt09_chr_6_00288_gene;Name=ZT10_Zt09_chr_6_00288
scaffold942	.	gene	52746	53119	.	+	.	ID=ZT10_Zt09_chr_1_00807_gene;Name=ZT10_Zt09_chr_1_00807
scaffold1379	.	gene	21866	23666	.	+	.	ID=ZT10_Zt09_chr_7_00203_gene;Name=ZT10_Zt09_chr_7_00203
scaffold551	.	gene	130539	131721	.	-	.	ID=ZT10_Zt09_chr_1_01492_gene;Name=ZT10_Zt09_chr_1_01492
scaffold1425	.	gene	6773	8032	.	+	.	ID=ZT10_Zt09_chr_1_02008_gene;Name=ZT10_Zt09_chr_1_02008
scaffold1425	.	gene	8611	9369	.	-	.	ID=ZT10_Zt09_chr_1_02009_gene;Name=ZT10_Zt09_chr_1_02009
scaffold1425	.	gene	893	2139	.	+	.	ID=ZT10_Zt09_chr_1_02005_gene;Name=ZT10_Zt09_chr_1_02005
scaffold1425	.	gene	3496	5130	.	-	.	ID=ZT10_Zt09_chr_1_02006_gene;Name=ZT10_Zt09_chr_1_02006
scaffold1425	.	gene	5670	6422	.	-	.	ID=ZT10_Zt09_chr_1_02007_gene;Name=ZT10_Zt09_chr_1_02007
scaffold1112	.	gene	8756	9529	.	+	.	ID=ZT10_Zt09_chr_1_02000_gene;Name=ZT10_Zt09_chr_1_02000
scaffold1112	.	gene	6739	7896	.	-	.	ID=ZT10_Zt09_chr_1_02001_gene;Name=ZT10_Zt09_chr_1_02001
scaffold1112	.	gene	3901	5466	.	+	.	ID=ZT10_Zt09_chr_1_02002_gene;Name=ZT10_Zt09_chr_1_02002
scaffold1112	.	gene	1485	2524	.	+	.	ID=ZT10_Zt09_chr_1_02003_gene;Name=ZT10_Zt09_chr_1_02003
scaffold834	.	gene	17650	19582	.	+	.	ID=ZT10_Zt09_chr_7_00130_gene;Name=ZT10_Zt09_chr_7_00130
scaffold834	.	gene	21607	23208	.	-	.	ID=ZT10_Zt09_chr_7_00131_gene;Name=ZT10_Zt09_chr_7_00131
scaffold834	.	gene	24312	26993	.	-	.	ID=ZT10_Zt09_chr_7_00132_gene;Name=ZT10_Zt09_chr_7_00132
scaffold834	.	gene	27574	28113	.	-	.	ID=ZT10_Zt09_chr_7_00133_gene;Name=ZT10_Zt09_chr_7_00133
scaffold834	.	gene	28347	28661	.	+	.	ID=ZT10_Zt09_chr_7_00134_gene;Name=ZT10_Zt09_chr_7_00134
scaffold834	.	gene	30011	31273	.	+	.	ID=ZT10_Zt09_chr_7_00135_gene;Name=ZT10_Zt09_chr_7_00135
scaffold834	.	gene	31377	31799	.	-	.	ID=ZT10_Zt09_chr_7_00136_gene;Name=ZT10_Zt09_chr_7_00136
scaffold834	.	gene	32206	34499	.	+	.	ID=ZT10_Zt09_chr_7_00137_gene;Name=ZT10_Zt09_chr_7_00137
scaffold834	.	gene	34633	37401	.	-	.	ID=ZT10_Zt09_chr_7_00138_gene;Name=ZT10_Zt09_chr_7_00138
scaffold834	.	gene	38357	40623	.	+	.	ID=ZT10_Zt09_chr_7_00139_gene;Name=ZT10_Zt09_chr_7_00139
scaffold165	.	gene	112987	117220	.	-	.	ID=ZT10_Zt09_chr_1_01294_gene;Name=ZT10_Zt09_chr_1_01294
scaffold165	.	gene	109664	111948	.	+	.	ID=ZT10_Zt09_chr_1_01295_gene;Name=ZT10_Zt09_chr_1_01295
scaffold165	.	gene	108567	109002	.	-	.	ID=ZT10_Zt09_chr_1_01296_gene;Name=ZT10_Zt09_chr_1_01296
scaffold165	.	gene	105595	107854	.	-	.	ID=ZT10_Zt09_chr_1_01297_gene;Name=ZT10_Zt09_chr_1_01297
scaffold165	.	gene	124568	126322	.	+	.	ID=ZT10_Zt09_chr_1_01290_gene;Name=ZT10_Zt09_chr_1_01290
scaffold165	.	gene	122896	123855	.	+	.	ID=ZT10_Zt09_chr_1_01291_gene;Name=ZT10_Zt09_chr_1_01291
scaffold165	.	gene	121418	122428	.	-	.	ID=ZT10_Zt09_chr_1_01292_gene;Name=ZT10_Zt09_chr_1_01292
scaffold165	.	gene	118900	120605	.	+	.	ID=ZT10_Zt09_chr_1_01293_gene;Name=ZT10_Zt09_chr_1_01293
scaffold165	.	gene	104431	105536	.	+	.	ID=ZT10_Zt09_chr_1_01298_gene;Name=ZT10_Zt09_chr_1_01298
scaffold165	.	gene	103526	104224	.	-	.	ID=ZT10_Zt09_chr_1_01299_gene;Name=ZT10_Zt09_chr_1_01299
scaffold296	.	gene	70430	71856	.	-	.	ID=ZT10_Zt09_chr_4_00270_gene;Name=ZT10_Zt09_chr_4_00270
scaffold296	.	gene	68944	70182	.	+	.	ID=ZT10_Zt09_chr_4_00271_gene;Name=ZT10_Zt09_chr_4_00271
scaffold296	.	gene	68032	68754	.	+	.	ID=ZT10_Zt09_chr_4_00272_gene;Name=ZT10_Zt09_chr_4_00272
scaffold1049	.	gene	5103	6223	.	+	.	ID=ZT10_Zt09_chr_4_00273_gene;Name=ZT10_Zt09_chr_4_00273
scaffold1049	.	gene	7549	8414	.	-	.	ID=ZT10_Zt09_chr_4_00274_gene;Name=ZT10_Zt09_chr_4_00274
C654966	.	gene	1263	1753	.	-	.	ID=ZT10_Zt09_chr_4_00275_gene;Name=ZT10_Zt09_chr_4_00275
scaffold1381	.	gene	2170	5920	.	+	.	ID=ZT10_Zt09_chr_4_00276_gene;Name=ZT10_Zt09_chr_4_00276
scaffold1381	.	gene	9411	12044	.	+	.	ID=ZT10_Zt09_chr_4_00277_gene;Name=ZT10_Zt09_chr_4_00277
scaffold1381	.	gene	13290	14195	.	+	.	ID=ZT10_Zt09_chr_4_00278_gene;Name=ZT10_Zt09_chr_4_00278
scaffold1381	.	gene	14410	14846	.	-	.	ID=ZT10_Zt09_chr_4_00279_gene;Name=ZT10_Zt09_chr_4_00279
scaffold317	.	gene	36560	49336	.	-	.	ID=ZT10_Zt09_chr_6_00084_gene;Name=ZT10_Zt09_chr_6_00084
scaffold1350	.	gene	12325	13156	.	+	.	ID=ZT10_Zt09_chr_7_00079_gene;Name=ZT10_Zt09_chr_7_00079
scaffold718	.	gene	51087	65106	.	+	.	ID=ZT10_Zt09_chr_2_00117_gene;Name=ZT10_Zt09_chr_2_00117
scaffold718	.	gene	45546	49644	.	-	.	ID=ZT10_Zt09_chr_2_00116_gene;Name=ZT10_Zt09_chr_2_00116
scaffold718	.	gene	42916	44509	.	-	.	ID=ZT10_Zt09_chr_2_00115_gene;Name=ZT10_Zt09_chr_2_00115
scaffold718	.	gene	40956	42497	.	+	.	ID=ZT10_Zt09_chr_2_00114_gene;Name=ZT10_Zt09_chr_2_00114
scaffold718	.	gene	39371	40678	.	-	.	ID=ZT10_Zt09_chr_2_00113_gene;Name=ZT10_Zt09_chr_2_00113
scaffold718	.	gene	37286	38755	.	+	.	ID=ZT10_Zt09_chr_2_00112_gene;Name=ZT10_Zt09_chr_2_00112
scaffold718	.	gene	35444	36426	.	-	.	ID=ZT10_Zt09_chr_2_00111_gene;Name=ZT10_Zt09_chr_2_00111
scaffold718	.	gene	34177	35177	.	+	.	ID=ZT10_Zt09_chr_2_00110_gene;Name=ZT10_Zt09_chr_2_00110
scaffold718	.	gene	67650	68277	.	+	.	ID=ZT10_Zt09_chr_2_00119_gene;Name=ZT10_Zt09_chr_2_00119
scaffold718	.	gene	65629	67281	.	-	.	ID=ZT10_Zt09_chr_2_00118_gene;Name=ZT10_Zt09_chr_2_00118
scaffold45	.	gene	31577	32821	.	+	.	ID=ZT10_Zt09_chr_1_00741_gene;Name=ZT10_Zt09_chr_1_00741
scaffold45	.	gene	33395	34063	.	+	.	ID=ZT10_Zt09_chr_1_00740_gene;Name=ZT10_Zt09_chr_1_00740
scaffold45	.	gene	28147	29280	.	-	.	ID=ZT10_Zt09_chr_1_00743_gene;Name=ZT10_Zt09_chr_1_00743
scaffold45	.	gene	29661	31042	.	-	.	ID=ZT10_Zt09_chr_1_00742_gene;Name=ZT10_Zt09_chr_1_00742
scaffold45	.	gene	23797	24457	.	-	.	ID=ZT10_Zt09_chr_1_00745_gene;Name=ZT10_Zt09_chr_1_00745
scaffold45	.	gene	24953	26167	.	-	.	ID=ZT10_Zt09_chr_1_00744_gene;Name=ZT10_Zt09_chr_1_00744
scaffold45	.	gene	20749	22047	.	-	.	ID=ZT10_Zt09_chr_1_00747_gene;Name=ZT10_Zt09_chr_1_00747
scaffold45	.	gene	22253	23529	.	+	.	ID=ZT10_Zt09_chr_1_00746_gene;Name=ZT10_Zt09_chr_1_00746
scaffold45	.	gene	15056	17887	.	-	.	ID=ZT10_Zt09_chr_1_00749_gene;Name=ZT10_Zt09_chr_1_00749
scaffold45	.	gene	18903	19979	.	+	.	ID=ZT10_Zt09_chr_1_00748_gene;Name=ZT10_Zt09_chr_1_00748
scaffold1091	.	gene	145857	147399	.	-	.	ID=ZT10_Zt09_chr_3_01076_gene;Name=ZT10_Zt09_chr_3_01076
scaffold1091	.	gene	148365	149101	.	-	.	ID=ZT10_Zt09_chr_3_01077_gene;Name=ZT10_Zt09_chr_3_01077
scaffold1091	.	gene	142636	143741	.	+	.	ID=ZT10_Zt09_chr_3_01074_gene;Name=ZT10_Zt09_chr_3_01074
scaffold1091	.	gene	144438	145505	.	+	.	ID=ZT10_Zt09_chr_3_01075_gene;Name=ZT10_Zt09_chr_3_01075
scaffold1091	.	gene	139419	141197	.	+	.	ID=ZT10_Zt09_chr_3_01072_gene;Name=ZT10_Zt09_chr_3_01072
scaffold1091	.	gene	141576	142165	.	-	.	ID=ZT10_Zt09_chr_3_01073_gene;Name=ZT10_Zt09_chr_3_01073
scaffold1091	.	gene	136187	137628	.	-	.	ID=ZT10_Zt09_chr_3_01070_gene;Name=ZT10_Zt09_chr_3_01070
scaffold1091	.	gene	138020	139345	.	+	.	ID=ZT10_Zt09_chr_3_01071_gene;Name=ZT10_Zt09_chr_3_01071
scaffold1091	.	gene	149392	154194	.	+	.	ID=ZT10_Zt09_chr_3_01078_gene;Name=ZT10_Zt09_chr_3_01078
scaffold1091	.	gene	158359	163126	.	+	.	ID=ZT10_Zt09_chr_3_01079_gene;Name=ZT10_Zt09_chr_3_01079
scaffold1377	.	gene	18291	21192	.	+	.	ID=ZT10_Zt09_chr_1_01430_gene;Name=ZT10_Zt09_chr_1_01430
scaffold1377	.	gene	17111	17955	.	-	.	ID=ZT10_Zt09_chr_1_01431_gene;Name=ZT10_Zt09_chr_1_01431
scaffold1377	.	gene	14263	16183	.	-	.	ID=ZT10_Zt09_chr_1_01432_gene;Name=ZT10_Zt09_chr_1_01432
scaffold1377	.	gene	13342	14127	.	+	.	ID=ZT10_Zt09_chr_1_01433_gene;Name=ZT10_Zt09_chr_1_01433
scaffold1377	.	gene	11226	12959	.	-	.	ID=ZT10_Zt09_chr_1_01434_gene;Name=ZT10_Zt09_chr_1_01434
scaffold1377	.	gene	9185	10621	.	+	.	ID=ZT10_Zt09_chr_1_01435_gene;Name=ZT10_Zt09_chr_1_01435
scaffold1377	.	gene	8180	8725	.	-	.	ID=ZT10_Zt09_chr_1_01436_gene;Name=ZT10_Zt09_chr_1_01436
scaffold1377	.	gene	6359	8109	.	+	.	ID=ZT10_Zt09_chr_1_01437_gene;Name=ZT10_Zt09_chr_1_01437
scaffold1377	.	gene	4851	6108	.	-	.	ID=ZT10_Zt09_chr_1_01438_gene;Name=ZT10_Zt09_chr_1_01438
scaffold1377	.	gene	2429	4154	.	-	.	ID=ZT10_Zt09_chr_1_01439_gene;Name=ZT10_Zt09_chr_1_01439
scaffold228	.	gene	130471	132297	.	-	.	ID=ZT10_Zt09_chr_10_00209_gene;Name=ZT10_Zt09_chr_10_00209
scaffold228	.	gene	127011	130394	.	+	.	ID=ZT10_Zt09_chr_10_00208_gene;Name=ZT10_Zt09_chr_10_00208
scaffold228	.	gene	123180	125831	.	-	.	ID=ZT10_Zt09_chr_10_00207_gene;Name=ZT10_Zt09_chr_10_00207
scaffold228	.	gene	121918	123124	.	+	.	ID=ZT10_Zt09_chr_10_00206_gene;Name=ZT10_Zt09_chr_10_00206
scaffold228	.	gene	119720	120217	.	+	.	ID=ZT10_Zt09_chr_10_00205_gene;Name=ZT10_Zt09_chr_10_00205
scaffold228	.	gene	118346	119266	.	+	.	ID=ZT10_Zt09_chr_10_00204_gene;Name=ZT10_Zt09_chr_10_00204
scaffold228	.	gene	116859	117779	.	-	.	ID=ZT10_Zt09_chr_10_00203_gene;Name=ZT10_Zt09_chr_10_00203
scaffold228	.	gene	115853	116594	.	+	.	ID=ZT10_Zt09_chr_10_00202_gene;Name=ZT10_Zt09_chr_10_00202
scaffold228	.	gene	113358	115454	.	-	.	ID=ZT10_Zt09_chr_10_00201_gene;Name=ZT10_Zt09_chr_10_00201
scaffold228	.	gene	110383	112329	.	-	.	ID=ZT10_Zt09_chr_10_00200_gene;Name=ZT10_Zt09_chr_10_00200
scaffold750	.	gene	40882	42579	.	+	.	ID=ZT10_Zt09_chr_1_00525_gene;Name=ZT10_Zt09_chr_1_00525
scaffold750	.	gene	42785	46876	.	+	.	ID=ZT10_Zt09_chr_1_00524_gene;Name=ZT10_Zt09_chr_1_00524
scaffold750	.	gene	38600	39773	.	+	.	ID=ZT10_Zt09_chr_1_00527_gene;Name=ZT10_Zt09_chr_1_00527
scaffold750	.	gene	39810	40655	.	-	.	ID=ZT10_Zt09_chr_1_00526_gene;Name=ZT10_Zt09_chr_1_00526
scaffold750	.	gene	52900	55603	.	+	.	ID=ZT10_Zt09_chr_1_00521_gene;Name=ZT10_Zt09_chr_1_00521
scaffold750	.	gene	55936	57474	.	-	.	ID=ZT10_Zt09_chr_1_00520_gene;Name=ZT10_Zt09_chr_1_00520
scaffold750	.	gene	47323	49308	.	-	.	ID=ZT10_Zt09_chr_1_00523_gene;Name=ZT10_Zt09_chr_1_00523
scaffold750	.	gene	49491	50288	.	+	.	ID=ZT10_Zt09_chr_1_00522_gene;Name=ZT10_Zt09_chr_1_00522
scaffold475	.	gene	128428	129575	.	+	.	ID=ZT10_Zt09_chr_10_00427_gene;Name=ZT10_Zt09_chr_10_00427
scaffold750	.	gene	32801	34841	.	+	.	ID=ZT10_Zt09_chr_1_00529_gene;Name=ZT10_Zt09_chr_1_00529
scaffold750	.	gene	35250	36095	.	+	.	ID=ZT10_Zt09_chr_1_00528_gene;Name=ZT10_Zt09_chr_1_00528
scaffold396	.	gene	103941	105257	.	+	.	ID=ZT10_Zt09_chr_6_00139_gene;Name=ZT10_Zt09_chr_6_00139
scaffold522	.	gene	22402	23833	.	+	.	ID=ZT10_Zt09_chr_8_00381_gene;Name=ZT10_Zt09_chr_8_00381
scaffold65	.	gene	24778	25872	.	+	.	ID=ZT10_Zt09_chr_6_00359_gene;Name=ZT10_Zt09_chr_6_00359
scaffold65	.	gene	22946	23857	.	-	.	ID=ZT10_Zt09_chr_6_00358_gene;Name=ZT10_Zt09_chr_6_00358
scaffold187	.	gene	267086	268914	.	+	.	ID=ZT10_Zt09_chr_1_00659_gene;Name=ZT10_Zt09_chr_1_00659
scaffold65	.	gene	4189	6101	.	+	.	ID=ZT10_Zt09_chr_6_00351_gene;Name=ZT10_Zt09_chr_6_00351
scaffold65	.	gene	1834	3233	.	-	.	ID=ZT10_Zt09_chr_6_00350_gene;Name=ZT10_Zt09_chr_6_00350
scaffold65	.	gene	9108	9828	.	+	.	ID=ZT10_Zt09_chr_6_00353_gene;Name=ZT10_Zt09_chr_6_00353
scaffold522	.	gene	3358	5848	.	+	.	ID=ZT10_Zt09_chr_8_00387_gene;Name=ZT10_Zt09_chr_8_00387
scaffold65	.	gene	14975	15756	.	-	.	ID=ZT10_Zt09_chr_6_00355_gene;Name=ZT10_Zt09_chr_6_00355
scaffold65	.	gene	10748	11859	.	+	.	ID=ZT10_Zt09_chr_6_00354_gene;Name=ZT10_Zt09_chr_6_00354
scaffold65	.	gene	21107	22591	.	+	.	ID=ZT10_Zt09_chr_6_00357_gene;Name=ZT10_Zt09_chr_6_00357
scaffold65	.	gene	19759	20875	.	-	.	ID=ZT10_Zt09_chr_6_00356_gene;Name=ZT10_Zt09_chr_6_00356
scaffold1199	.	gene	16929	17848	.	+	.	ID=ZT10_Zt09_chr_11_00400_gene;Name=ZT10_Zt09_chr_11_00400
scaffold1039	.	gene	8740	12096	.	+	.	ID=ZT10_Zt09_chr_11_00116_gene;Name=ZT10_Zt09_chr_11_00116
scaffold1199	.	gene	20735	22188	.	+	.	ID=ZT10_Zt09_chr_11_00402_gene;Name=ZT10_Zt09_chr_11_00402
scaffold1199	.	gene	22781	23889	.	-	.	ID=ZT10_Zt09_chr_11_00403_gene;Name=ZT10_Zt09_chr_11_00403
scaffold1199	.	gene	24744	25983	.	-	.	ID=ZT10_Zt09_chr_11_00404_gene;Name=ZT10_Zt09_chr_11_00404
scaffold1199	.	gene	27840	28399	.	+	.	ID=ZT10_Zt09_chr_11_00405_gene;Name=ZT10_Zt09_chr_11_00405
scaffold1199	.	gene	29426	29784	.	+	.	ID=ZT10_Zt09_chr_11_00406_gene;Name=ZT10_Zt09_chr_11_00406
scaffold1039	.	gene	6030	7817	.	-	.	ID=ZT10_Zt09_chr_11_00117_gene;Name=ZT10_Zt09_chr_11_00117
scaffold1199	.	gene	32902	34553	.	-	.	ID=ZT10_Zt09_chr_11_00408_gene;Name=ZT10_Zt09_chr_11_00408
scaffold1199	.	gene	35087	37316	.	-	.	ID=ZT10_Zt09_chr_11_00409_gene;Name=ZT10_Zt09_chr_11_00409
scaffold396	.	gene	116646	118318	.	-	.	ID=ZT10_Zt09_chr_6_00133_gene;Name=ZT10_Zt09_chr_6_00133
scaffold507	.	gene	63970	64778	.	+	.	ID=ZT10_Zt09_chr_12_00397_gene;Name=ZT10_Zt09_chr_12_00397
scaffold507	.	gene	55915	57992	.	-	.	ID=ZT10_Zt09_chr_12_00394_gene;Name=ZT10_Zt09_chr_12_00394
scaffold507	.	gene	53500	54090	.	+	.	ID=ZT10_Zt09_chr_12_00392_gene;Name=ZT10_Zt09_chr_12_00392
scaffold507	.	gene	52824	53162	.	+	.	ID=ZT10_Zt09_chr_12_00391_gene;Name=ZT10_Zt09_chr_12_00391
scaffold507	.	gene	51995	52537	.	-	.	ID=ZT10_Zt09_chr_12_00390_gene;Name=ZT10_Zt09_chr_12_00390
scaffold396	.	gene	112297	112888	.	-	.	ID=ZT10_Zt09_chr_6_00135_gene;Name=ZT10_Zt09_chr_6_00135
scaffold507	.	gene	66027	67343	.	+	.	ID=ZT10_Zt09_chr_12_00398_gene;Name=ZT10_Zt09_chr_12_00398
scaffold396	.	gene	106719	108841	.	-	.	ID=ZT10_Zt09_chr_6_00137_gene;Name=ZT10_Zt09_chr_6_00137
scaffold358	.	gene	38852	40750	.	-	.	ID=ZT10_Zt09_chr_3_00659_gene;Name=ZT10_Zt09_chr_3_00659
scaffold358	.	gene	36947	37871	.	+	.	ID=ZT10_Zt09_chr_3_00658_gene;Name=ZT10_Zt09_chr_3_00658
scaffold358	.	gene	18112	19204	.	+	.	ID=ZT10_Zt09_chr_3_00651_gene;Name=ZT10_Zt09_chr_3_00651
scaffold358	.	gene	13651	17140	.	-	.	ID=ZT10_Zt09_chr_3_00650_gene;Name=ZT10_Zt09_chr_3_00650
scaffold358	.	gene	24180	26355	.	+	.	ID=ZT10_Zt09_chr_3_00653_gene;Name=ZT10_Zt09_chr_3_00653
scaffold358	.	gene	20435	23680	.	+	.	ID=ZT10_Zt09_chr_3_00652_gene;Name=ZT10_Zt09_chr_3_00652
scaffold358	.	gene	28333	29022	.	-	.	ID=ZT10_Zt09_chr_3_00655_gene;Name=ZT10_Zt09_chr_3_00655
scaffold358	.	gene	27004	27852	.	-	.	ID=ZT10_Zt09_chr_3_00654_gene;Name=ZT10_Zt09_chr_3_00654
scaffold358	.	gene	33318	35891	.	-	.	ID=ZT10_Zt09_chr_3_00657_gene;Name=ZT10_Zt09_chr_3_00657
scaffold358	.	gene	29647	32205	.	-	.	ID=ZT10_Zt09_chr_3_00656_gene;Name=ZT10_Zt09_chr_3_00656
scaffold1380	.	gene	12744	16665	.	+	.	ID=ZT10_Zt09_chr_5_00008_gene;Name=ZT10_Zt09_chr_5_00008
scaffold1380	.	gene	16769	17563	.	-	.	ID=ZT10_Zt09_chr_5_00009_gene;Name=ZT10_Zt09_chr_5_00009
scaffold1380	.	gene	4178	4772	.	+	.	ID=ZT10_Zt09_chr_5_00004_gene;Name=ZT10_Zt09_chr_5_00004
scaffold776	.	gene	127402	128175	.	-	.	ID=ZT10_Zt09_chr_1_00471_gene;Name=ZT10_Zt09_chr_1_00471
scaffold1380	.	gene	5612	7527	.	+	.	ID=ZT10_Zt09_chr_5_00005_gene;Name=ZT10_Zt09_chr_5_00005
C658110	.	gene	742	1847	.	-	.	ID=ZT10_Zt09_chr_1_00758_gene;Name=ZT10_Zt09_chr_1_00758
C658110	.	gene	2828	4408	.	+	.	ID=ZT10_Zt09_chr_1_00759_gene;Name=ZT10_Zt09_chr_1_00759
scaffold695	.	gene	20384	21228	.	-	.	ID=ZT10_Zt09_chr_6_00058_gene;Name=ZT10_Zt09_chr_6_00058
scaffold745	.	gene	24918	25824	.	-	.	ID=ZT10_Zt09_chr_7_00309_gene;Name=ZT10_Zt09_chr_7_00309
scaffold745	.	gene	24110	24406	.	-	.	ID=ZT10_Zt09_chr_7_00308_gene;Name=ZT10_Zt09_chr_7_00308
scaffold745	.	gene	8719	18338	.	+	.	ID=ZT10_Zt09_chr_7_00303_gene;Name=ZT10_Zt09_chr_7_00303
scaffold45	.	gene	8152	10823	.	+	.	ID=ZT10_Zt09_chr_1_00752_gene;Name=ZT10_Zt09_chr_1_00752
scaffold745	.	gene	3633	5074	.	+	.	ID=ZT10_Zt09_chr_7_00301_gene;Name=ZT10_Zt09_chr_7_00301
scaffold745	.	gene	1961	3112	.	-	.	ID=ZT10_Zt09_chr_7_00300_gene;Name=ZT10_Zt09_chr_7_00300
scaffold745	.	gene	22996	23754	.	+	.	ID=ZT10_Zt09_chr_7_00307_gene;Name=ZT10_Zt09_chr_7_00307
scaffold745	.	gene	21466	22659	.	-	.	ID=ZT10_Zt09_chr_7_00306_gene;Name=ZT10_Zt09_chr_7_00306
scaffold745	.	gene	20370	20861	.	+	.	ID=ZT10_Zt09_chr_7_00305_gene;Name=ZT10_Zt09_chr_7_00305
scaffold45	.	gene	4466	5008	.	+	.	ID=ZT10_Zt09_chr_1_00753_gene;Name=ZT10_Zt09_chr_1_00753
scaffold45	.	gene	11342	12521	.	-	.	ID=ZT10_Zt09_chr_1_00751_gene;Name=ZT10_Zt09_chr_1_00751
scaffold538	.	gene	12179	13460	.	+	.	ID=ZT10_Zt09_chr_19_00042_gene;Name=ZT10_Zt09_chr_19_00042
scaffold538	.	gene	10472	11111	.	-	.	ID=ZT10_Zt09_chr_19_00043_gene;Name=ZT10_Zt09_chr_19_00043
scaffold538	.	gene	4548	5332	.	+	.	ID=ZT10_Zt09_chr_19_00044_gene;Name=ZT10_Zt09_chr_19_00044
scaffold538	.	gene	2440	3329	.	-	.	ID=ZT10_Zt09_chr_19_00045_gene;Name=ZT10_Zt09_chr_19_00045
scaffold538	.	gene	672	1805	.	-	.	ID=ZT10_Zt09_chr_19_00046_gene;Name=ZT10_Zt09_chr_19_00046
scaffold871	.	gene	32161	33004	.	-	.	ID=ZT10_Zt09_chr_19_00048_gene;Name=ZT10_Zt09_chr_19_00048
scaffold871	.	gene	30526	31534	.	-	.	ID=ZT10_Zt09_chr_19_00049_gene;Name=ZT10_Zt09_chr_19_00049
C655844	.	gene	763	1684	.	-	.	ID=ZT10_Zt09_chr_1_01711_gene;Name=ZT10_Zt09_chr_1_01711
scaffold1091	.	gene	71252	71941	.	-	.	ID=ZT10_Zt09_chr_3_01043_gene;Name=ZT10_Zt09_chr_3_01043
scaffold1091	.	gene	66485	67719	.	-	.	ID=ZT10_Zt09_chr_3_01042_gene;Name=ZT10_Zt09_chr_3_01042
scaffold1091	.	gene	64340	65683	.	+	.	ID=ZT10_Zt09_chr_3_01041_gene;Name=ZT10_Zt09_chr_3_01041
scaffold1091	.	gene	62568	63963	.	+	.	ID=ZT10_Zt09_chr_3_01040_gene;Name=ZT10_Zt09_chr_3_01040
scaffold551	.	gene	155210	155876	.	-	.	ID=ZT10_Zt09_chr_1_01500_gene;Name=ZT10_Zt09_chr_1_01500
scaffold1091	.	gene	78506	78746	.	-	.	ID=ZT10_Zt09_chr_3_01047_gene;Name=ZT10_Zt09_chr_3_01047
scaffold1458	.	gene	1366	2767	.	-	.	ID=ZT10_Zt09_chr_13_00007_gene;Name=ZT10_Zt09_chr_13_00007
scaffold152	.	gene	14973	15711	.	-	.	ID=ZT10_Zt09_chr_4_00049_gene;Name=ZT10_Zt09_chr_4_00049
scaffold152	.	gene	16516	18253	.	-	.	ID=ZT10_Zt09_chr_4_00048_gene;Name=ZT10_Zt09_chr_4_00048
scaffold410	.	gene	6871	8532	.	+	.	ID=ZT10_Zt09_chr_4_00519_gene;Name=ZT10_Zt09_chr_4_00519
scaffold1091	.	gene	74744	75719	.	-	.	ID=ZT10_Zt09_chr_3_01045_gene;Name=ZT10_Zt09_chr_3_01045
scaffold589	.	gene	798	2663	.	+	.	ID=ZT10_Zt09_chr_4_00515_gene;Name=ZT10_Zt09_chr_4_00515
scaffold152	.	gene	34103	35305	.	-	.	ID=ZT10_Zt09_chr_4_00041_gene;Name=ZT10_Zt09_chr_4_00041
scaffold152	.	gene	19786	21072	.	-	.	ID=ZT10_Zt09_chr_4_00047_gene;Name=ZT10_Zt09_chr_4_00047
scaffold1395	.	gene	17484	18834	.	+	.	ID=ZT10_Zt09_chr_4_00510_gene;Name=ZT10_Zt09_chr_4_00510
scaffold589	.	gene	5567	6672	.	-	.	ID=ZT10_Zt09_chr_4_00513_gene;Name=ZT10_Zt09_chr_4_00513
scaffold589	.	gene	6881	8764	.	+	.	ID=ZT10_Zt09_chr_4_00512_gene;Name=ZT10_Zt09_chr_4_00512
scaffold167	.	gene	80149	82319	.	+	.	ID=ZT10_Zt09_chr_3_00066_gene;Name=ZT10_Zt09_chr_3_00066
scaffold167	.	gene	83751	85534	.	+	.	ID=ZT10_Zt09_chr_3_00067_gene;Name=ZT10_Zt09_chr_3_00067
scaffold167	.	gene	75431	75865	.	-	.	ID=ZT10_Zt09_chr_3_00064_gene;Name=ZT10_Zt09_chr_3_00064
scaffold210	.	gene	131203	131925	.	+	.	ID=ZT10_Zt09_chr_5_00482_gene;Name=ZT10_Zt09_chr_5_00482
scaffold167	.	gene	78481	79128	.	+	.	ID=ZT10_Zt09_chr_3_00065_gene;Name=ZT10_Zt09_chr_3_00065
scaffold210	.	gene	129379	130986	.	-	.	ID=ZT10_Zt09_chr_5_00483_gene;Name=ZT10_Zt09_chr_5_00483
scaffold167	.	gene	69147	70322	.	-	.	ID=ZT10_Zt09_chr_3_00062_gene;Name=ZT10_Zt09_chr_3_00062
scaffold210	.	gene	133318	134577	.	+	.	ID=ZT10_Zt09_chr_5_00480_gene;Name=ZT10_Zt09_chr_5_00480
scaffold167	.	gene	71481	73018	.	+	.	ID=ZT10_Zt09_chr_3_00063_gene;Name=ZT10_Zt09_chr_3_00063
scaffold210	.	gene	132053	132811	.	-	.	ID=ZT10_Zt09_chr_5_00481_gene;Name=ZT10_Zt09_chr_5_00481
scaffold167	.	gene	66570	67600	.	-	.	ID=ZT10_Zt09_chr_3_00060_gene;Name=ZT10_Zt09_chr_3_00060
scaffold210	.	gene	123712	124764	.	-	.	ID=ZT10_Zt09_chr_5_00486_gene;Name=ZT10_Zt09_chr_5_00486
scaffold167	.	gene	68139	68912	.	+	.	ID=ZT10_Zt09_chr_3_00061_gene;Name=ZT10_Zt09_chr_3_00061
scaffold210	.	gene	122627	123524	.	+	.	ID=ZT10_Zt09_chr_5_00487_gene;Name=ZT10_Zt09_chr_5_00487
scaffold210	.	gene	127865	129169	.	+	.	ID=ZT10_Zt09_chr_5_00484_gene;Name=ZT10_Zt09_chr_5_00484
scaffold210	.	gene	126161	126963	.	+	.	ID=ZT10_Zt09_chr_5_00485_gene;Name=ZT10_Zt09_chr_5_00485
scaffold1401	.	gene	8146	10011	.	-	.	ID=ZT10_Zt09_chr_8_00670_gene;Name=ZT10_Zt09_chr_8_00670
scaffold1401	.	gene	10898	13045	.	+	.	ID=ZT10_Zt09_chr_8_00671_gene;Name=ZT10_Zt09_chr_8_00671
scaffold1401	.	gene	13710	15584	.	-	.	ID=ZT10_Zt09_chr_8_00673_gene;Name=ZT10_Zt09_chr_8_00673
scaffold1401	.	gene	17422	17998	.	-	.	ID=ZT10_Zt09_chr_8_00674_gene;Name=ZT10_Zt09_chr_8_00674
scaffold1294	.	gene	1971	2793	.	+	.	ID=ZT10_Zt09_chr_8_00675_gene;Name=ZT10_Zt09_chr_8_00675
scaffold1294	.	gene	3570	5228	.	+	.	ID=ZT10_Zt09_chr_8_00676_gene;Name=ZT10_Zt09_chr_8_00676
scaffold1294	.	gene	5377	7086	.	-	.	ID=ZT10_Zt09_chr_8_00677_gene;Name=ZT10_Zt09_chr_8_00677
scaffold1294	.	gene	7533	9104	.	-	.	ID=ZT10_Zt09_chr_8_00678_gene;Name=ZT10_Zt09_chr_8_00678
scaffold1294	.	gene	10039	11429	.	+	.	ID=ZT10_Zt09_chr_8_00679_gene;Name=ZT10_Zt09_chr_8_00679
scaffold210	.	gene	121364	122102	.	+	.	ID=ZT10_Zt09_chr_5_00488_gene;Name=ZT10_Zt09_chr_5_00488
scaffold79	.	gene	9867	10928	.	-	.	ID=ZT10_Zt09_chr_6_00504_gene;Name=ZT10_Zt09_chr_6_00504
scaffold79	.	gene	11334	12793	.	+	.	ID=ZT10_Zt09_chr_6_00505_gene;Name=ZT10_Zt09_chr_6_00505
scaffold79	.	gene	13206	13583	.	+	.	ID=ZT10_Zt09_chr_6_00506_gene;Name=ZT10_Zt09_chr_6_00506
scaffold210	.	gene	120330	120916	.	+	.	ID=ZT10_Zt09_chr_5_00489_gene;Name=ZT10_Zt09_chr_5_00489
scaffold79	.	gene	1686	3369	.	+	.	ID=ZT10_Zt09_chr_6_00500_gene;Name=ZT10_Zt09_chr_6_00500
scaffold1315	.	gene	1349	6610	.	-	.	ID=ZT10_Zt09_chr_11_00077_gene;Name=ZT10_Zt09_chr_11_00077
scaffold79	.	gene	6869	7924	.	-	.	ID=ZT10_Zt09_chr_6_00502_gene;Name=ZT10_Zt09_chr_6_00502
scaffold79	.	gene	8542	9542	.	-	.	ID=ZT10_Zt09_chr_6_00503_gene;Name=ZT10_Zt09_chr_6_00503
scaffold79	.	gene	16980	17645	.	-	.	ID=ZT10_Zt09_chr_6_00508_gene;Name=ZT10_Zt09_chr_6_00508
scaffold79	.	gene	17929	21039	.	+	.	ID=ZT10_Zt09_chr_6_00509_gene;Name=ZT10_Zt09_chr_6_00509
scaffold135	.	gene	51507	52483	.	-	.	ID=ZT10_Zt09_chr_10_00533_gene;Name=ZT10_Zt09_chr_10_00533
scaffold671	.	gene	10054	10505	.	+	.	ID=ZT10_Zt09_chr_1_01609_gene;Name=ZT10_Zt09_chr_1_01609
scaffold671	.	gene	10871	12580	.	-	.	ID=ZT10_Zt09_chr_1_01608_gene;Name=ZT10_Zt09_chr_1_01608
scaffold671	.	gene	27218	31469	.	-	.	ID=ZT10_Zt09_chr_1_01603_gene;Name=ZT10_Zt09_chr_1_01603
scaffold671	.	gene	32481	33511	.	+	.	ID=ZT10_Zt09_chr_1_01602_gene;Name=ZT10_Zt09_chr_1_01602
scaffold671	.	gene	33944	35687	.	-	.	ID=ZT10_Zt09_chr_1_01601_gene;Name=ZT10_Zt09_chr_1_01601
scaffold671	.	gene	38245	39747	.	+	.	ID=ZT10_Zt09_chr_1_01600_gene;Name=ZT10_Zt09_chr_1_01600
scaffold671	.	gene	13070	18997	.	-	.	ID=ZT10_Zt09_chr_1_01607_gene;Name=ZT10_Zt09_chr_1_01607
scaffold671	.	gene	20139	21165	.	+	.	ID=ZT10_Zt09_chr_1_01606_gene;Name=ZT10_Zt09_chr_1_01606
scaffold671	.	gene	21761	24664	.	+	.	ID=ZT10_Zt09_chr_1_01605_gene;Name=ZT10_Zt09_chr_1_01605
scaffold671	.	gene	25536	26675	.	+	.	ID=ZT10_Zt09_chr_1_01604_gene;Name=ZT10_Zt09_chr_1_01604
scaffold61	.	gene	84723	86432	.	+	.	ID=ZT10_Zt09_chr_13_00028_gene;Name=ZT10_Zt09_chr_13_00028
scaffold61	.	gene	82672	84387	.	+	.	ID=ZT10_Zt09_chr_13_00029_gene;Name=ZT10_Zt09_chr_13_00029
scaffold720	.	gene	561	1701	.	+	.	ID=ZT10_Zt09_chr_8_00203_gene;Name=ZT10_Zt09_chr_8_00203
scaffold1082	.	gene	23553	25798	.	-	.	ID=ZT10_Zt09_chr_8_00202_gene;Name=ZT10_Zt09_chr_8_00202
scaffold720	.	gene	7207	8403	.	-	.	ID=ZT10_Zt09_chr_8_00205_gene;Name=ZT10_Zt09_chr_8_00205
scaffold720	.	gene	4243	5522	.	-	.	ID=ZT10_Zt09_chr_8_00204_gene;Name=ZT10_Zt09_chr_8_00204
scaffold720	.	gene	17930	18757	.	+	.	ID=ZT10_Zt09_chr_8_00207_gene;Name=ZT10_Zt09_chr_8_00207
scaffold720	.	gene	12998	15295	.	+	.	ID=ZT10_Zt09_chr_8_00206_gene;Name=ZT10_Zt09_chr_8_00206
scaffold1361	.	gene	3194	4304	.	+	.	ID=ZT10_Zt09_chr_13_00020_gene;Name=ZT10_Zt09_chr_13_00020
scaffold1361	.	gene	4440	5607	.	-	.	ID=ZT10_Zt09_chr_13_00021_gene;Name=ZT10_Zt09_chr_13_00021
scaffold1361	.	gene	7211	9031	.	-	.	ID=ZT10_Zt09_chr_13_00022_gene;Name=ZT10_Zt09_chr_13_00022
scaffold1366	.	gene	1431	2144	.	+	.	ID=ZT10_Zt09_chr_13_00024_gene;Name=ZT10_Zt09_chr_13_00024
scaffold1366	.	gene	2643	7371	.	-	.	ID=ZT10_Zt09_chr_13_00025_gene;Name=ZT10_Zt09_chr_13_00025
scaffold1366	.	gene	8100	9048	.	+	.	ID=ZT10_Zt09_chr_13_00026_gene;Name=ZT10_Zt09_chr_13_00026
scaffold928	.	gene	10005	10469	.	+	.	ID=ZT10_Zt09_chr_3_00004_gene;Name=ZT10_Zt09_chr_3_00004
scaffold928	.	gene	7508	8377	.	+	.	ID=ZT10_Zt09_chr_3_00005_gene;Name=ZT10_Zt09_chr_3_00005
scaffold928	.	gene	5777	6719	.	+	.	ID=ZT10_Zt09_chr_3_00006_gene;Name=ZT10_Zt09_chr_3_00006
scaffold952	.	gene	40076	41605	.	+	.	ID=ZT10_Zt09_chr_2_00701_gene;Name=ZT10_Zt09_chr_2_00701
scaffold952	.	gene	50003	51924	.	+	.	ID=ZT10_Zt09_chr_2_00706_gene;Name=ZT10_Zt09_chr_2_00706
scaffold928	.	gene	15970	16803	.	-	.	ID=ZT10_Zt09_chr_3_00001_gene;Name=ZT10_Zt09_chr_3_00001
scaffold670	.	gene	31828	32318	.	-	.	ID=ZT10_Zt09_chr_2_00256_gene;Name=ZT10_Zt09_chr_2_00256
scaffold952	.	gene	48156	49279	.	+	.	ID=ZT10_Zt09_chr_2_00705_gene;Name=ZT10_Zt09_chr_2_00705
scaffold670	.	gene	27377	28333	.	-	.	ID=ZT10_Zt09_chr_2_00259_gene;Name=ZT10_Zt09_chr_2_00259
scaffold1465	.	gene	16777	18521	.	-	.	ID=ZT10_Zt09_chr_2_00708_gene;Name=ZT10_Zt09_chr_2_00708
scaffold1465	.	gene	14679	16409	.	+	.	ID=ZT10_Zt09_chr_2_00709_gene;Name=ZT10_Zt09_chr_2_00709
scaffold928	.	gene	2405	4258	.	+	.	ID=ZT10_Zt09_chr_3_00008_gene;Name=ZT10_Zt09_chr_3_00008
scaffold928	.	gene	306	1598	.	+	.	ID=ZT10_Zt09_chr_3_00009_gene;Name=ZT10_Zt09_chr_3_00009
scaffold645	.	gene	615	2416	.	-	.	ID=ZT10_Zt09_chr_10_00544_gene;Name=ZT10_Zt09_chr_10_00544
scaffold767	.	gene	397815	398979	.	+	.	ID=ZT10_Zt09_chr_10_00233_gene;Name=ZT10_Zt09_chr_10_00233
scaffold554	.	gene	9597	11126	.	+	.	ID=ZT10_Zt09_chr_8_00498_gene;Name=ZT10_Zt09_chr_8_00498
scaffold767	.	gene	403400	405178	.	-	.	ID=ZT10_Zt09_chr_10_00230_gene;Name=ZT10_Zt09_chr_10_00230
scaffold356	.	gene	5530	6402	.	-	.	ID=ZT10_Zt09_chr_10_00540_gene;Name=ZT10_Zt09_chr_10_00540
scaffold356	.	gene	3166	4409	.	+	.	ID=ZT10_Zt09_chr_10_00541_gene;Name=ZT10_Zt09_chr_10_00541
scaffold878	.	gene	129361	130423	.	+	.	ID=ZT10_Zt09_chr_10_00078_gene;Name=ZT10_Zt09_chr_10_00078
scaffold878	.	gene	131220	131520	.	-	.	ID=ZT10_Zt09_chr_10_00079_gene;Name=ZT10_Zt09_chr_10_00079
scaffold767	.	gene	394682	397501	.	-	.	ID=ZT10_Zt09_chr_10_00234_gene;Name=ZT10_Zt09_chr_10_00234
scaffold554	.	gene	11692	13914	.	+	.	ID=ZT10_Zt09_chr_8_00499_gene;Name=ZT10_Zt09_chr_8_00499
scaffold878	.	gene	110051	112686	.	+	.	ID=ZT10_Zt09_chr_10_00070_gene;Name=ZT10_Zt09_chr_10_00070
scaffold878	.	gene	114125	115662	.	-	.	ID=ZT10_Zt09_chr_10_00071_gene;Name=ZT10_Zt09_chr_10_00071
scaffold878	.	gene	116420	117235	.	-	.	ID=ZT10_Zt09_chr_10_00072_gene;Name=ZT10_Zt09_chr_10_00072
scaffold878	.	gene	119101	120489	.	-	.	ID=ZT10_Zt09_chr_10_00073_gene;Name=ZT10_Zt09_chr_10_00073
scaffold878	.	gene	121142	122680	.	+	.	ID=ZT10_Zt09_chr_10_00074_gene;Name=ZT10_Zt09_chr_10_00074
scaffold878	.	gene	123000	123563	.	-	.	ID=ZT10_Zt09_chr_10_00075_gene;Name=ZT10_Zt09_chr_10_00075
scaffold878	.	gene	123835	125851	.	+	.	ID=ZT10_Zt09_chr_10_00076_gene;Name=ZT10_Zt09_chr_10_00076
scaffold878	.	gene	126469	128274	.	-	.	ID=ZT10_Zt09_chr_10_00077_gene;Name=ZT10_Zt09_chr_10_00077
scaffold135	.	gene	65930	66889	.	+	.	ID=ZT10_Zt09_chr_10_00536_gene;Name=ZT10_Zt09_chr_10_00536
scaffold750	.	gene	12079	13233	.	+	.	ID=ZT10_Zt09_chr_1_00537_gene;Name=ZT10_Zt09_chr_1_00537
scaffold262	.	gene	17700	21395	.	-	.	ID=ZT10_Zt09_chr_2_01073_gene;Name=ZT10_Zt09_chr_2_01073
scaffold262	.	gene	13100	17017	.	+	.	ID=ZT10_Zt09_chr_2_01072_gene;Name=ZT10_Zt09_chr_2_01072
scaffold262	.	gene	11776	12429	.	+	.	ID=ZT10_Zt09_chr_2_01071_gene;Name=ZT10_Zt09_chr_2_01071
scaffold262	.	gene	10623	11282	.	-	.	ID=ZT10_Zt09_chr_2_01070_gene;Name=ZT10_Zt09_chr_2_01070
scaffold262	.	gene	28231	30453	.	+	.	ID=ZT10_Zt09_chr_2_01077_gene;Name=ZT10_Zt09_chr_2_01077
scaffold262	.	gene	25981	27066	.	-	.	ID=ZT10_Zt09_chr_2_01076_gene;Name=ZT10_Zt09_chr_2_01076
scaffold262	.	gene	24704	25369	.	-	.	ID=ZT10_Zt09_chr_2_01075_gene;Name=ZT10_Zt09_chr_2_01075
scaffold262	.	gene	21715	24611	.	+	.	ID=ZT10_Zt09_chr_2_01074_gene;Name=ZT10_Zt09_chr_2_01074
scaffold262	.	gene	33702	37520	.	+	.	ID=ZT10_Zt09_chr_2_01079_gene;Name=ZT10_Zt09_chr_2_01079
scaffold149	.	gene	54685	55394	.	-	.	ID=ZT10_Zt09_chr_9_00578_gene;Name=ZT10_Zt09_chr_9_00578
scaffold149	.	gene	56353	58245	.	+	.	ID=ZT10_Zt09_chr_9_00579_gene;Name=ZT10_Zt09_chr_9_00579
scaffold149	.	gene	44753	47731	.	-	.	ID=ZT10_Zt09_chr_9_00576_gene;Name=ZT10_Zt09_chr_9_00576
scaffold149	.	gene	48157	53892	.	+	.	ID=ZT10_Zt09_chr_9_00577_gene;Name=ZT10_Zt09_chr_9_00577
scaffold149	.	gene	40896	42118	.	+	.	ID=ZT10_Zt09_chr_9_00574_gene;Name=ZT10_Zt09_chr_9_00574
scaffold149	.	gene	43195	44528	.	+	.	ID=ZT10_Zt09_chr_9_00575_gene;Name=ZT10_Zt09_chr_9_00575
scaffold149	.	gene	34392	34695	.	+	.	ID=ZT10_Zt09_chr_9_00572_gene;Name=ZT10_Zt09_chr_9_00572
scaffold149	.	gene	27868	29088	.	-	.	ID=ZT10_Zt09_chr_9_00570_gene;Name=ZT10_Zt09_chr_9_00570
scaffold149	.	gene	31053	32939	.	-	.	ID=ZT10_Zt09_chr_9_00571_gene;Name=ZT10_Zt09_chr_9_00571
scaffold447	.	gene	94453	97683	.	-	.	ID=ZT10_Zt09_chr_12_00256_gene;Name=ZT10_Zt09_chr_12_00256
scaffold447	.	gene	98660	101859	.	+	.	ID=ZT10_Zt09_chr_12_00257_gene;Name=ZT10_Zt09_chr_12_00257
scaffold447	.	gene	92022	92495	.	-	.	ID=ZT10_Zt09_chr_12_00254_gene;Name=ZT10_Zt09_chr_12_00254
scaffold447	.	gene	93286	93714	.	+	.	ID=ZT10_Zt09_chr_12_00255_gene;Name=ZT10_Zt09_chr_12_00255
scaffold447	.	gene	83576	85165	.	+	.	ID=ZT10_Zt09_chr_12_00252_gene;Name=ZT10_Zt09_chr_12_00252
scaffold447	.	gene	90114	91166	.	-	.	ID=ZT10_Zt09_chr_12_00253_gene;Name=ZT10_Zt09_chr_12_00253
scaffold447	.	gene	79829	80778	.	-	.	ID=ZT10_Zt09_chr_12_00250_gene;Name=ZT10_Zt09_chr_12_00250
scaffold447	.	gene	81021	82355	.	+	.	ID=ZT10_Zt09_chr_12_00251_gene;Name=ZT10_Zt09_chr_12_00251
scaffold1388	.	gene	91633	92508	.	+	.	ID=ZT10_Zt09_chr_1_00268_gene;Name=ZT10_Zt09_chr_1_00268
scaffold1388	.	gene	92877	94094	.	+	.	ID=ZT10_Zt09_chr_1_00269_gene;Name=ZT10_Zt09_chr_1_00269
scaffold447	.	gene	104642	105769	.	-	.	ID=ZT10_Zt09_chr_12_00258_gene;Name=ZT10_Zt09_chr_12_00258
scaffold447	.	gene	107594	112144	.	+	.	ID=ZT10_Zt09_chr_12_00259_gene;Name=ZT10_Zt09_chr_12_00259
scaffold47	.	gene	57534	60120	.	+	.	ID=ZT10_Zt09_chr_4_00120_gene;Name=ZT10_Zt09_chr_4_00120
scaffold47	.	gene	60239	61037	.	-	.	ID=ZT10_Zt09_chr_4_00121_gene;Name=ZT10_Zt09_chr_4_00121
scaffold47	.	gene	62097	62744	.	-	.	ID=ZT10_Zt09_chr_4_00122_gene;Name=ZT10_Zt09_chr_4_00122
scaffold401	.	gene	169517	170214	.	-	.	ID=ZT10_Zt09_chr_4_00651_gene;Name=ZT10_Zt09_chr_4_00651
scaffold47	.	gene	69455	70767	.	+	.	ID=ZT10_Zt09_chr_4_00124_gene;Name=ZT10_Zt09_chr_4_00124
scaffold912	.	gene	1465	2715	.	+	.	ID=ZT10_Zt09_chr_1_01712_gene;Name=ZT10_Zt09_chr_1_01712
scaffold47	.	gene	72776	77125	.	+	.	ID=ZT10_Zt09_chr_4_00125_gene;Name=ZT10_Zt09_chr_4_00125
scaffold47	.	gene	77925	79622	.	+	.	ID=ZT10_Zt09_chr_4_00126_gene;Name=ZT10_Zt09_chr_4_00126
scaffold401	.	gene	150643	153357	.	+	.	ID=ZT10_Zt09_chr_4_00655_gene;Name=ZT10_Zt09_chr_4_00655
scaffold220	.	gene	64236	65257	.	+	.	ID=ZT10_Zt09_chr_5_00099_gene;Name=ZT10_Zt09_chr_5_00099
scaffold220	.	gene	66717	68934	.	-	.	ID=ZT10_Zt09_chr_5_00098_gene;Name=ZT10_Zt09_chr_5_00098
scaffold335	.	gene	41537	42802	.	-	.	ID=ZT10_Zt09_chr_5_00729_gene;Name=ZT10_Zt09_chr_5_00729
scaffold335	.	gene	38930	39649	.	-	.	ID=ZT10_Zt09_chr_5_00728_gene;Name=ZT10_Zt09_chr_5_00728
scaffold220	.	gene	88842	90821	.	-	.	ID=ZT10_Zt09_chr_5_00091_gene;Name=ZT10_Zt09_chr_5_00091
scaffold220	.	gene	91671	93302	.	+	.	ID=ZT10_Zt09_chr_5_00090_gene;Name=ZT10_Zt09_chr_5_00090
scaffold335	.	gene	22000	23008	.	+	.	ID=ZT10_Zt09_chr_5_00721_gene;Name=ZT10_Zt09_chr_5_00721
scaffold335	.	gene	18710	19781	.	-	.	ID=ZT10_Zt09_chr_5_00720_gene;Name=ZT10_Zt09_chr_5_00720
scaffold220	.	gene	77938	79061	.	+	.	ID=ZT10_Zt09_chr_5_00095_gene;Name=ZT10_Zt09_chr_5_00095
scaffold220	.	gene	79839	81070	.	+	.	ID=ZT10_Zt09_chr_5_00094_gene;Name=ZT10_Zt09_chr_5_00094
scaffold335	.	gene	30456	32751	.	-	.	ID=ZT10_Zt09_chr_5_00725_gene;Name=ZT10_Zt09_chr_5_00725
scaffold335	.	gene	28758	30047	.	-	.	ID=ZT10_Zt09_chr_5_00724_gene;Name=ZT10_Zt09_chr_5_00724
scaffold1079	.	gene	15801	17684	.	+	.	ID=ZT10_Zt09_chr_6_00655_gene;Name=ZT10_Zt09_chr_6_00655
scaffold791	.	gene	27767	28368	.	-	.	ID=ZT10_Zt09_chr_7_00831_gene;Name=ZT10_Zt09_chr_7_00831
scaffold791	.	gene	24193	25968	.	-	.	ID=ZT10_Zt09_chr_7_00830_gene;Name=ZT10_Zt09_chr_7_00830
scaffold791	.	gene	30648	31051	.	+	.	ID=ZT10_Zt09_chr_7_00833_gene;Name=ZT10_Zt09_chr_7_00833
scaffold791	.	gene	34749	35054	.	-	.	ID=ZT10_Zt09_chr_7_00835_gene;Name=ZT10_Zt09_chr_7_00835
scaffold791	.	gene	32489	33872	.	+	.	ID=ZT10_Zt09_chr_7_00834_gene;Name=ZT10_Zt09_chr_7_00834
scaffold1018	.	gene	120231	121910	.	+	.	ID=ZT10_Zt09_chr_3_00242_gene;Name=ZT10_Zt09_chr_3_00242
scaffold791	.	gene	39558	41304	.	-	.	ID=ZT10_Zt09_chr_7_00837_gene;Name=ZT10_Zt09_chr_7_00837
scaffold1101	.	gene	28225	28895	.	+	.	ID=ZT10_Zt09_chr_5_00549_gene;Name=ZT10_Zt09_chr_5_00549
scaffold1101	.	gene	23484	27023	.	+	.	ID=ZT10_Zt09_chr_5_00548_gene;Name=ZT10_Zt09_chr_5_00548
scaffold1101	.	gene	19154	21000	.	+	.	ID=ZT10_Zt09_chr_5_00547_gene;Name=ZT10_Zt09_chr_5_00547
scaffold1101	.	gene	17739	18640	.	-	.	ID=ZT10_Zt09_chr_5_00546_gene;Name=ZT10_Zt09_chr_5_00546
scaffold1101	.	gene	16979	17601	.	+	.	ID=ZT10_Zt09_chr_5_00545_gene;Name=ZT10_Zt09_chr_5_00545
scaffold1101	.	gene	14216	16596	.	-	.	ID=ZT10_Zt09_chr_5_00544_gene;Name=ZT10_Zt09_chr_5_00544
scaffold1101	.	gene	11298	13742	.	+	.	ID=ZT10_Zt09_chr_5_00543_gene;Name=ZT10_Zt09_chr_5_00543
scaffold1018	.	gene	125115	125999	.	+	.	ID=ZT10_Zt09_chr_3_00240_gene;Name=ZT10_Zt09_chr_3_00240
scaffold1101	.	gene	6163	7188	.	+	.	ID=ZT10_Zt09_chr_5_00541_gene;Name=ZT10_Zt09_chr_5_00541
scaffold1101	.	gene	4232	5772	.	-	.	ID=ZT10_Zt09_chr_5_00540_gene;Name=ZT10_Zt09_chr_5_00540
scaffold1018	.	gene	122213	123992	.	-	.	ID=ZT10_Zt09_chr_3_00241_gene;Name=ZT10_Zt09_chr_3_00241
scaffold1018	.	gene	109958	110734	.	+	.	ID=ZT10_Zt09_chr_3_00246_gene;Name=ZT10_Zt09_chr_3_00246
scaffold1018	.	gene	108799	109732	.	-	.	ID=ZT10_Zt09_chr_3_00247_gene;Name=ZT10_Zt09_chr_3_00247
scaffold757	.	gene	117750	120703	.	-	.	ID=ZT10_Zt09_chr_8_00449_gene;Name=ZT10_Zt09_chr_8_00449
scaffold757	.	gene	122039	126031	.	-	.	ID=ZT10_Zt09_chr_8_00448_gene;Name=ZT10_Zt09_chr_8_00448
scaffold1018	.	gene	112125	113705	.	-	.	ID=ZT10_Zt09_chr_3_00244_gene;Name=ZT10_Zt09_chr_3_00244
scaffold1204	.	gene	4963	6858	.	+	.	ID=ZT10_Zt09_chr_8_00443_gene;Name=ZT10_Zt09_chr_8_00443
scaffold1204	.	gene	7035	8462	.	-	.	ID=ZT10_Zt09_chr_8_00442_gene;Name=ZT10_Zt09_chr_8_00442
scaffold1204	.	gene	8710	9605	.	-	.	ID=ZT10_Zt09_chr_8_00441_gene;Name=ZT10_Zt09_chr_8_00441
scaffold1018	.	gene	111149	111799	.	-	.	ID=ZT10_Zt09_chr_3_00245_gene;Name=ZT10_Zt09_chr_3_00245
scaffold757	.	gene	126960	127935	.	-	.	ID=ZT10_Zt09_chr_8_00447_gene;Name=ZT10_Zt09_chr_8_00447
scaffold1204	.	gene	252	2344	.	+	.	ID=ZT10_Zt09_chr_8_00446_gene;Name=ZT10_Zt09_chr_8_00446
scaffold1204	.	gene	2569	3420	.	-	.	ID=ZT10_Zt09_chr_8_00445_gene;Name=ZT10_Zt09_chr_8_00445
scaffold1204	.	gene	3985	4398	.	+	.	ID=ZT10_Zt09_chr_8_00444_gene;Name=ZT10_Zt09_chr_8_00444
scaffold684	.	gene	30859	31953	.	-	.	ID=ZT10_Zt09_chr_6_00694_gene;Name=ZT10_Zt09_chr_6_00694
scaffold684	.	gene	28806	30356	.	-	.	ID=ZT10_Zt09_chr_6_00695_gene;Name=ZT10_Zt09_chr_6_00695
scaffold684	.	gene	27183	28243	.	+	.	ID=ZT10_Zt09_chr_6_00696_gene;Name=ZT10_Zt09_chr_6_00696
scaffold684	.	gene	25549	26895	.	+	.	ID=ZT10_Zt09_chr_6_00697_gene;Name=ZT10_Zt09_chr_6_00697
scaffold684	.	gene	43549	45219	.	-	.	ID=ZT10_Zt09_chr_6_00690_gene;Name=ZT10_Zt09_chr_6_00690
scaffold684	.	gene	41031	43436	.	+	.	ID=ZT10_Zt09_chr_6_00691_gene;Name=ZT10_Zt09_chr_6_00691
scaffold684	.	gene	35742	40590	.	-	.	ID=ZT10_Zt09_chr_6_00692_gene;Name=ZT10_Zt09_chr_6_00692
scaffold684	.	gene	22345	23672	.	-	.	ID=ZT10_Zt09_chr_6_00698_gene;Name=ZT10_Zt09_chr_6_00698
scaffold1018	.	gene	104207	107650	.	-	.	ID=ZT10_Zt09_chr_3_00248_gene;Name=ZT10_Zt09_chr_3_00248
scaffold1018	.	gene	101506	102221	.	+	.	ID=ZT10_Zt09_chr_3_00249_gene;Name=ZT10_Zt09_chr_3_00249
scaffold100	.	gene	5597	7135	.	-	.	ID=ZT10_Zt09_chr_6_00345_gene;Name=ZT10_Zt09_chr_6_00345
scaffold100	.	gene	115885	116948	.	-	.	ID=ZT10_Zt09_chr_6_00309_gene;Name=ZT10_Zt09_chr_6_00309
scaffold39	.	gene	55129	55847	.	+	.	ID=ZT10_Zt09_chr_4_00340_gene;Name=ZT10_Zt09_chr_4_00340
scaffold100	.	gene	16401	17135	.	-	.	ID=ZT10_Zt09_chr_6_00340_gene;Name=ZT10_Zt09_chr_6_00340
scaffold100	.	gene	13235	13672	.	-	.	ID=ZT10_Zt09_chr_6_00341_gene;Name=ZT10_Zt09_chr_6_00341
scaffold1425	.	gene	37890	38456	.	+	.	ID=ZT10_Zt09_chr_1_02022_gene;Name=ZT10_Zt09_chr_1_02022
scaffold1425	.	gene	38513	39624	.	-	.	ID=ZT10_Zt09_chr_1_02023_gene;Name=ZT10_Zt09_chr_1_02023
scaffold1425	.	gene	31152	33155	.	-	.	ID=ZT10_Zt09_chr_1_02020_gene;Name=ZT10_Zt09_chr_1_02020
scaffold1425	.	gene	35187	37516	.	-	.	ID=ZT10_Zt09_chr_1_02021_gene;Name=ZT10_Zt09_chr_1_02021
scaffold1425	.	gene	43102	46416	.	+	.	ID=ZT10_Zt09_chr_1_02026_gene;Name=ZT10_Zt09_chr_1_02026
scaffold1425	.	gene	47177	47715	.	+	.	ID=ZT10_Zt09_chr_1_02027_gene;Name=ZT10_Zt09_chr_1_02027
scaffold1425	.	gene	39854	40452	.	+	.	ID=ZT10_Zt09_chr_1_02024_gene;Name=ZT10_Zt09_chr_1_02024
scaffold1425	.	gene	41039	42532	.	+	.	ID=ZT10_Zt09_chr_1_02025_gene;Name=ZT10_Zt09_chr_1_02025
scaffold39	.	gene	49299	49930	.	-	.	ID=ZT10_Zt09_chr_4_00344_gene;Name=ZT10_Zt09_chr_4_00344
scaffold1425	.	gene	48179	49177	.	+	.	ID=ZT10_Zt09_chr_1_02028_gene;Name=ZT10_Zt09_chr_1_02028
scaffold1425	.	gene	49573	50398	.	+	.	ID=ZT10_Zt09_chr_1_02029_gene;Name=ZT10_Zt09_chr_1_02029
scaffold1199	.	gene	53607	55684	.	+	.	ID=ZT10_Zt09_chr_11_00415_gene;Name=ZT10_Zt09_chr_11_00415
scaffold733	.	gene	10450	11958	.	-	.	ID=ZT10_Zt09_chr_7_00118_gene;Name=ZT10_Zt09_chr_7_00118
scaffold39	.	gene	46550	48890	.	+	.	ID=ZT10_Zt09_chr_4_00345_gene;Name=ZT10_Zt09_chr_4_00345
scaffold123	.	gene	41748	47080	.	+	.	ID=ZT10_Zt09_chr_9_00103_gene;Name=ZT10_Zt09_chr_9_00103
scaffold334	.	gene	47478	49272	.	+	.	ID=ZT10_Zt09_chr_4_00834_gene;Name=ZT10_Zt09_chr_4_00834
scaffold123	.	gene	41164	41655	.	+	.	ID=ZT10_Zt09_chr_9_00102_gene;Name=ZT10_Zt09_chr_9_00102
scaffold39	.	gene	40774	45051	.	-	.	ID=ZT10_Zt09_chr_4_00347_gene;Name=ZT10_Zt09_chr_4_00347
scaffold123	.	gene	39079	40442	.	-	.	ID=ZT10_Zt09_chr_9_00101_gene;Name=ZT10_Zt09_chr_9_00101
scaffold469	.	gene	17902	18391	.	-	.	ID=ZT10_Zt09_chr_4_00256_gene;Name=ZT10_Zt09_chr_4_00256
scaffold469	.	gene	15263	17569	.	+	.	ID=ZT10_Zt09_chr_4_00257_gene;Name=ZT10_Zt09_chr_4_00257
scaffold469	.	gene	20954	22157	.	-	.	ID=ZT10_Zt09_chr_4_00254_gene;Name=ZT10_Zt09_chr_4_00254
scaffold469	.	gene	27722	29663	.	-	.	ID=ZT10_Zt09_chr_4_00252_gene;Name=ZT10_Zt09_chr_4_00252
scaffold469	.	gene	23636	25026	.	+	.	ID=ZT10_Zt09_chr_4_00253_gene;Name=ZT10_Zt09_chr_4_00253
scaffold469	.	gene	35562	36067	.	+	.	ID=ZT10_Zt09_chr_4_00250_gene;Name=ZT10_Zt09_chr_4_00250
scaffold469	.	gene	31527	34864	.	+	.	ID=ZT10_Zt09_chr_4_00251_gene;Name=ZT10_Zt09_chr_4_00251
scaffold401	.	gene	39837	40850	.	+	.	ID=ZT10_Zt09_chr_4_00700_gene;Name=ZT10_Zt09_chr_4_00700
scaffold401	.	gene	39083	39532	.	+	.	ID=ZT10_Zt09_chr_4_00701_gene;Name=ZT10_Zt09_chr_4_00701
scaffold401	.	gene	33724	37980	.	-	.	ID=ZT10_Zt09_chr_4_00702_gene;Name=ZT10_Zt09_chr_4_00702
scaffold401	.	gene	30669	33616	.	+	.	ID=ZT10_Zt09_chr_4_00703_gene;Name=ZT10_Zt09_chr_4_00703
scaffold401	.	gene	25511	26400	.	+	.	ID=ZT10_Zt09_chr_4_00705_gene;Name=ZT10_Zt09_chr_4_00705
scaffold401	.	gene	23653	25245	.	+	.	ID=ZT10_Zt09_chr_4_00706_gene;Name=ZT10_Zt09_chr_4_00706
scaffold401	.	gene	21421	22682	.	-	.	ID=ZT10_Zt09_chr_4_00707_gene;Name=ZT10_Zt09_chr_4_00707
scaffold123	.	gene	50964	52067	.	-	.	ID=ZT10_Zt09_chr_9_00105_gene;Name=ZT10_Zt09_chr_9_00105
scaffold123	.	gene	47348	48388	.	+	.	ID=ZT10_Zt09_chr_9_00104_gene;Name=ZT10_Zt09_chr_9_00104
scaffold276	.	gene	128581	130122	.	-	.	ID=ZT10_Zt09_chr_7_00613_gene;Name=ZT10_Zt09_chr_7_00613
scaffold276	.	gene	131122	132273	.	-	.	ID=ZT10_Zt09_chr_7_00612_gene;Name=ZT10_Zt09_chr_7_00612
scaffold276	.	gene	117418	118809	.	+	.	ID=ZT10_Zt09_chr_7_00617_gene;Name=ZT10_Zt09_chr_7_00617
scaffold276	.	gene	119695	121102	.	+	.	ID=ZT10_Zt09_chr_7_00616_gene;Name=ZT10_Zt09_chr_7_00616
scaffold617	.	gene	7216	8364	.	-	.	ID=ZT10_Zt09_chr_2_00139_gene;Name=ZT10_Zt09_chr_2_00139
scaffold617	.	gene	3247	5238	.	-	.	ID=ZT10_Zt09_chr_2_00138_gene;Name=ZT10_Zt09_chr_2_00138
scaffold104	.	gene	8883	11633	.	-	.	ID=ZT10_Zt09_chr_2_00135_gene;Name=ZT10_Zt09_chr_2_00135
scaffold104	.	gene	11947	13479	.	+	.	ID=ZT10_Zt09_chr_2_00134_gene;Name=ZT10_Zt09_chr_2_00134
scaffold104	.	gene	2011	6360	.	-	.	ID=ZT10_Zt09_chr_2_00137_gene;Name=ZT10_Zt09_chr_2_00137
scaffold104	.	gene	6863	8314	.	+	.	ID=ZT10_Zt09_chr_2_00136_gene;Name=ZT10_Zt09_chr_2_00136
scaffold104	.	gene	18665	21721	.	-	.	ID=ZT10_Zt09_chr_2_00131_gene;Name=ZT10_Zt09_chr_2_00131
scaffold104	.	gene	22797	24336	.	+	.	ID=ZT10_Zt09_chr_2_00130_gene;Name=ZT10_Zt09_chr_2_00130
scaffold104	.	gene	13649	15304	.	-	.	ID=ZT10_Zt09_chr_2_00133_gene;Name=ZT10_Zt09_chr_2_00133
scaffold104	.	gene	15796	18276	.	-	.	ID=ZT10_Zt09_chr_2_00132_gene;Name=ZT10_Zt09_chr_2_00132
scaffold45	.	gene	64534	68538	.	+	.	ID=ZT10_Zt09_chr_1_00727_gene;Name=ZT10_Zt09_chr_1_00727
scaffold764	.	gene	157324	158804	.	-	.	ID=ZT10_Zt09_chr_1_00894_gene;Name=ZT10_Zt09_chr_1_00894
scaffold764	.	gene	163800	165362	.	-	.	ID=ZT10_Zt09_chr_1_00897_gene;Name=ZT10_Zt09_chr_1_00897
scaffold45	.	gene	76428	78595	.	+	.	ID=ZT10_Zt09_chr_1_00724_gene;Name=ZT10_Zt09_chr_1_00724
scaffold764	.	gene	151018	151763	.	-	.	ID=ZT10_Zt09_chr_1_00891_gene;Name=ZT10_Zt09_chr_1_00891
scaffold764	.	gene	147266	149876	.	+	.	ID=ZT10_Zt09_chr_1_00890_gene;Name=ZT10_Zt09_chr_1_00890
scaffold764	.	gene	154029	157040	.	-	.	ID=ZT10_Zt09_chr_1_00893_gene;Name=ZT10_Zt09_chr_1_00893
scaffold1225	.	gene	6639	7766	.	+	.	ID=ZT10_Zt09_chr_1_00720_gene;Name=ZT10_Zt09_chr_1_00720
scaffold764	.	gene	167336	169309	.	+	.	ID=ZT10_Zt09_chr_1_00899_gene;Name=ZT10_Zt09_chr_1_00899
scaffold764	.	gene	165705	166534	.	+	.	ID=ZT10_Zt09_chr_1_00898_gene;Name=ZT10_Zt09_chr_1_00898
scaffold45	.	gene	61208	62196	.	-	.	ID=ZT10_Zt09_chr_1_00729_gene;Name=ZT10_Zt09_chr_1_00729
scaffold45	.	gene	62424	63463	.	-	.	ID=ZT10_Zt09_chr_1_00728_gene;Name=ZT10_Zt09_chr_1_00728
scaffold1091	.	gene	14443	15194	.	+	.	ID=ZT10_Zt09_chr_3_01018_gene;Name=ZT10_Zt09_chr_3_01018
scaffold1091	.	gene	15597	17618	.	-	.	ID=ZT10_Zt09_chr_3_01019_gene;Name=ZT10_Zt09_chr_3_01019
scaffold536	.	gene	69007	72384	.	+	.	ID=ZT10_Zt09_chr_2_00747_gene;Name=ZT10_Zt09_chr_2_00747
scaffold1091	.	gene	6059	6838	.	+	.	ID=ZT10_Zt09_chr_3_01014_gene;Name=ZT10_Zt09_chr_3_01014
scaffold1091	.	gene	8411	9157	.	-	.	ID=ZT10_Zt09_chr_3_01015_gene;Name=ZT10_Zt09_chr_3_01015
scaffold1091	.	gene	9899	11314	.	+	.	ID=ZT10_Zt09_chr_3_01016_gene;Name=ZT10_Zt09_chr_3_01016
scaffold1091	.	gene	12337	13704	.	+	.	ID=ZT10_Zt09_chr_3_01017_gene;Name=ZT10_Zt09_chr_3_01017
scaffold527	.	gene	8033	9553	.	-	.	ID=ZT10_Zt09_chr_3_01010_gene;Name=ZT10_Zt09_chr_3_01010
scaffold527	.	gene	10360	12681	.	+	.	ID=ZT10_Zt09_chr_3_01011_gene;Name=ZT10_Zt09_chr_3_01011
scaffold1091	.	gene	2921	4635	.	-	.	ID=ZT10_Zt09_chr_3_01013_gene;Name=ZT10_Zt09_chr_3_01013
scaffold1377	.	gene	48710	49899	.	-	.	ID=ZT10_Zt09_chr_1_01416_gene;Name=ZT10_Zt09_chr_1_01416
scaffold1377	.	gene	46726	48164	.	-	.	ID=ZT10_Zt09_chr_1_01417_gene;Name=ZT10_Zt09_chr_1_01417
scaffold1377	.	gene	52036	54145	.	-	.	ID=ZT10_Zt09_chr_1_01414_gene;Name=ZT10_Zt09_chr_1_01414
scaffold1377	.	gene	50438	51811	.	+	.	ID=ZT10_Zt09_chr_1_01415_gene;Name=ZT10_Zt09_chr_1_01415
scaffold1377	.	gene	56281	59586	.	-	.	ID=ZT10_Zt09_chr_1_01412_gene;Name=ZT10_Zt09_chr_1_01412
scaffold1377	.	gene	54431	54934	.	+	.	ID=ZT10_Zt09_chr_1_01413_gene;Name=ZT10_Zt09_chr_1_01413
scaffold1377	.	gene	64902	65804	.	-	.	ID=ZT10_Zt09_chr_1_01410_gene;Name=ZT10_Zt09_chr_1_01410
scaffold1377	.	gene	61354	64135	.	+	.	ID=ZT10_Zt09_chr_1_01411_gene;Name=ZT10_Zt09_chr_1_01411
scaffold1377	.	gene	40340	44360	.	-	.	ID=ZT10_Zt09_chr_1_01418_gene;Name=ZT10_Zt09_chr_1_01418
scaffold1377	.	gene	39331	40107	.	-	.	ID=ZT10_Zt09_chr_1_01419_gene;Name=ZT10_Zt09_chr_1_01419
scaffold767	.	gene	313995	317428	.	+	.	ID=ZT10_Zt09_chr_10_00265_gene;Name=ZT10_Zt09_chr_10_00265
scaffold767	.	gene	317776	320495	.	+	.	ID=ZT10_Zt09_chr_10_00264_gene;Name=ZT10_Zt09_chr_10_00264
scaffold767	.	gene	311331	311850	.	-	.	ID=ZT10_Zt09_chr_10_00267_gene;Name=ZT10_Zt09_chr_10_00267
scaffold767	.	gene	312153	312801	.	+	.	ID=ZT10_Zt09_chr_10_00266_gene;Name=ZT10_Zt09_chr_10_00266
scaffold767	.	gene	325714	327570	.	-	.	ID=ZT10_Zt09_chr_10_00261_gene;Name=ZT10_Zt09_chr_10_00261
scaffold608	.	gene	39324	39880	.	+	.	ID=ZT10_Zt09_chr_2_00394_gene;Name=ZT10_Zt09_chr_2_00394
scaffold608	.	gene	44294	44797	.	-	.	ID=ZT10_Zt09_chr_2_00397_gene;Name=ZT10_Zt09_chr_2_00397
scaffold767	.	gene	323704	325195	.	-	.	ID=ZT10_Zt09_chr_10_00262_gene;Name=ZT10_Zt09_chr_10_00262
scaffold608	.	gene	46169	50784	.	+	.	ID=ZT10_Zt09_chr_2_00399_gene;Name=ZT10_Zt09_chr_2_00399
scaffold608	.	gene	44911	45694	.	+	.	ID=ZT10_Zt09_chr_2_00398_gene;Name=ZT10_Zt09_chr_2_00398
scaffold568	.	gene	30530	31163	.	-	.	ID=ZT10_Zt09_chr_1_00097_gene;Name=ZT10_Zt09_chr_1_00097
scaffold568	.	gene	28742	29952	.	+	.	ID=ZT10_Zt09_chr_1_00096_gene;Name=ZT10_Zt09_chr_1_00096
scaffold767	.	gene	306225	307820	.	-	.	ID=ZT10_Zt09_chr_10_00269_gene;Name=ZT10_Zt09_chr_10_00269
scaffold767	.	gene	308317	309884	.	+	.	ID=ZT10_Zt09_chr_10_00268_gene;Name=ZT10_Zt09_chr_10_00268
scaffold568	.	gene	15009	15446	.	-	.	ID=ZT10_Zt09_chr_1_00093_gene;Name=ZT10_Zt09_chr_1_00093
scaffold568	.	gene	12103	12405	.	-	.	ID=ZT10_Zt09_chr_1_00092_gene;Name=ZT10_Zt09_chr_1_00092
scaffold194	.	gene	95918	96991	.	+	.	ID=ZT10_Zt09_chr_1_00369_gene;Name=ZT10_Zt09_chr_1_00369
scaffold925	.	gene	188556	190297	.	-	.	ID=ZT10_Zt09_chr_1_00030_gene;Name=ZT10_Zt09_chr_1_00030
scaffold396	.	gene	123268	124860	.	+	.	ID=ZT10_Zt09_chr_6_00131_gene;Name=ZT10_Zt09_chr_6_00131
scaffold100	.	gene	17907	20246	.	-	.	ID=ZT10_Zt09_chr_6_00339_gene;Name=ZT10_Zt09_chr_6_00339
scaffold100	.	gene	23579	24795	.	-	.	ID=ZT10_Zt09_chr_6_00338_gene;Name=ZT10_Zt09_chr_6_00338
scaffold100	.	gene	25497	29612	.	+	.	ID=ZT10_Zt09_chr_6_00337_gene;Name=ZT10_Zt09_chr_6_00337
scaffold100	.	gene	29861	30464	.	+	.	ID=ZT10_Zt09_chr_6_00336_gene;Name=ZT10_Zt09_chr_6_00336
scaffold100	.	gene	30583	31422	.	-	.	ID=ZT10_Zt09_chr_6_00335_gene;Name=ZT10_Zt09_chr_6_00335
scaffold100	.	gene	35243	36876	.	-	.	ID=ZT10_Zt09_chr_6_00333_gene;Name=ZT10_Zt09_chr_6_00333
scaffold100	.	gene	37845	38714	.	+	.	ID=ZT10_Zt09_chr_6_00332_gene;Name=ZT10_Zt09_chr_6_00332
scaffold100	.	gene	39308	41418	.	+	.	ID=ZT10_Zt09_chr_6_00331_gene;Name=ZT10_Zt09_chr_6_00331
scaffold100	.	gene	41809	48672	.	-	.	ID=ZT10_Zt09_chr_6_00330_gene;Name=ZT10_Zt09_chr_6_00330
scaffold354	.	gene	21609	23117	.	+	.	ID=ZT10_Zt09_chr_11_00466_gene;Name=ZT10_Zt09_chr_11_00466
scaffold354	.	gene	24046	24426	.	-	.	ID=ZT10_Zt09_chr_11_00467_gene;Name=ZT10_Zt09_chr_11_00467
scaffold354	.	gene	16998	18248	.	+	.	ID=ZT10_Zt09_chr_11_00464_gene;Name=ZT10_Zt09_chr_11_00464
scaffold354	.	gene	18525	20562	.	-	.	ID=ZT10_Zt09_chr_11_00465_gene;Name=ZT10_Zt09_chr_11_00465
scaffold354	.	gene	13197	14904	.	+	.	ID=ZT10_Zt09_chr_11_00462_gene;Name=ZT10_Zt09_chr_11_00462
scaffold354	.	gene	15602	16288	.	-	.	ID=ZT10_Zt09_chr_11_00463_gene;Name=ZT10_Zt09_chr_11_00463
scaffold354	.	gene	9445	10353	.	-	.	ID=ZT10_Zt09_chr_11_00460_gene;Name=ZT10_Zt09_chr_11_00460
scaffold354	.	gene	11394	11890	.	-	.	ID=ZT10_Zt09_chr_11_00461_gene;Name=ZT10_Zt09_chr_11_00461
scaffold354	.	gene	25486	26315	.	+	.	ID=ZT10_Zt09_chr_11_00468_gene;Name=ZT10_Zt09_chr_11_00468
scaffold354	.	gene	26903	28582	.	+	.	ID=ZT10_Zt09_chr_11_00469_gene;Name=ZT10_Zt09_chr_11_00469
scaffold248	.	gene	17178	19519	.	+	.	ID=ZT10_Zt09_chr_10_00481_gene;Name=ZT10_Zt09_chr_10_00481
scaffold248	.	gene	20450	21789	.	-	.	ID=ZT10_Zt09_chr_10_00480_gene;Name=ZT10_Zt09_chr_10_00480
scaffold324	.	gene	98409	99315	.	-	.	ID=ZT10_Zt09_chr_5_00398_gene;Name=ZT10_Zt09_chr_5_00398
scaffold324	.	gene	95340	97847	.	+	.	ID=ZT10_Zt09_chr_5_00399_gene;Name=ZT10_Zt09_chr_5_00399
scaffold248	.	gene	1580	2727	.	+	.	ID=ZT10_Zt09_chr_10_00485_gene;Name=ZT10_Zt09_chr_10_00485
scaffold248	.	gene	3089	12269	.	+	.	ID=ZT10_Zt09_chr_10_00484_gene;Name=ZT10_Zt09_chr_10_00484
scaffold1188	.	gene	52654	53412	.	+	.	ID=ZT10_Zt09_chr_10_00487_gene;Name=ZT10_Zt09_chr_10_00487
scaffold324	.	gene	107294	109390	.	+	.	ID=ZT10_Zt09_chr_5_00392_gene;Name=ZT10_Zt09_chr_5_00392
scaffold324	.	gene	106057	106684	.	+	.	ID=ZT10_Zt09_chr_5_00393_gene;Name=ZT10_Zt09_chr_5_00393
scaffold324	.	gene	111771	114572	.	+	.	ID=ZT10_Zt09_chr_5_00390_gene;Name=ZT10_Zt09_chr_5_00390
scaffold324	.	gene	109626	110247	.	-	.	ID=ZT10_Zt09_chr_5_00391_gene;Name=ZT10_Zt09_chr_5_00391
scaffold324	.	gene	100748	101101	.	-	.	ID=ZT10_Zt09_chr_5_00396_gene;Name=ZT10_Zt09_chr_5_00396
scaffold324	.	gene	99652	100511	.	+	.	ID=ZT10_Zt09_chr_5_00397_gene;Name=ZT10_Zt09_chr_5_00397
scaffold324	.	gene	105211	105838	.	-	.	ID=ZT10_Zt09_chr_5_00394_gene;Name=ZT10_Zt09_chr_5_00394
scaffold324	.	gene	101591	104581	.	+	.	ID=ZT10_Zt09_chr_5_00395_gene;Name=ZT10_Zt09_chr_5_00395
scaffold1337	.	gene	3832	5121	.	+	.	ID=ZT10_Zt09_chr_9_00550_gene;Name=ZT10_Zt09_chr_9_00550
scaffold509	.	gene	16503	20123	.	-	.	ID=ZT10_Zt09_chr_6_00222_gene;Name=ZT10_Zt09_chr_6_00222
scaffold509	.	gene	23053	23321	.	+	.	ID=ZT10_Zt09_chr_6_00224_gene;Name=ZT10_Zt09_chr_6_00224
scaffold454	.	gene	101284	103450	.	+	.	ID=ZT10_Zt09_chr_9_00006_gene;Name=ZT10_Zt09_chr_9_00006
scaffold509	.	gene	25679	26232	.	-	.	ID=ZT10_Zt09_chr_6_00226_gene;Name=ZT10_Zt09_chr_6_00226
scaffold454	.	gene	99330	101022	.	+	.	ID=ZT10_Zt09_chr_9_00007_gene;Name=ZT10_Zt09_chr_9_00007
scaffold1384	.	gene	13195	14588	.	+	.	ID=ZT10_Zt09_chr_3_00639_gene;Name=ZT10_Zt09_chr_3_00639
scaffold1384	.	gene	3703	12617	.	+	.	ID=ZT10_Zt09_chr_3_00638_gene;Name=ZT10_Zt09_chr_3_00638
scaffold1384	.	gene	1991	2308	.	+	.	ID=ZT10_Zt09_chr_3_00637_gene;Name=ZT10_Zt09_chr_3_00637
scaffold1384	.	gene	400	808	.	+	.	ID=ZT10_Zt09_chr_3_00636_gene;Name=ZT10_Zt09_chr_3_00636
scaffold673	.	gene	1227	3014	.	+	.	ID=ZT10_Zt09_chr_3_00635_gene;Name=ZT10_Zt09_chr_3_00635
scaffold673	.	gene	3972	4895	.	+	.	ID=ZT10_Zt09_chr_3_00634_gene;Name=ZT10_Zt09_chr_3_00634
scaffold673	.	gene	5098	7343	.	-	.	ID=ZT10_Zt09_chr_3_00633_gene;Name=ZT10_Zt09_chr_3_00633
scaffold673	.	gene	7727	9376	.	-	.	ID=ZT10_Zt09_chr_3_00632_gene;Name=ZT10_Zt09_chr_3_00632
scaffold673	.	gene	9907	11353	.	-	.	ID=ZT10_Zt09_chr_3_00631_gene;Name=ZT10_Zt09_chr_3_00631
scaffold673	.	gene	12221	14983	.	+	.	ID=ZT10_Zt09_chr_3_00630_gene;Name=ZT10_Zt09_chr_3_00630
scaffold890	.	gene	69634	71401	.	-	.	ID=ZT10_Zt09_chr_12_00111_gene;Name=ZT10_Zt09_chr_12_00111
scaffold890	.	gene	67586	69335	.	+	.	ID=ZT10_Zt09_chr_12_00110_gene;Name=ZT10_Zt09_chr_12_00110
scaffold1416	.	gene	24199	26465	.	+	.	ID=ZT10_Zt09_chr_12_00113_gene;Name=ZT10_Zt09_chr_12_00113
scaffold1416	.	gene	26535	27335	.	-	.	ID=ZT10_Zt09_chr_12_00112_gene;Name=ZT10_Zt09_chr_12_00112
scaffold1416	.	gene	15858	19647	.	-	.	ID=ZT10_Zt09_chr_12_00115_gene;Name=ZT10_Zt09_chr_12_00115
scaffold1416	.	gene	20240	23017	.	-	.	ID=ZT10_Zt09_chr_12_00114_gene;Name=ZT10_Zt09_chr_12_00114
scaffold1416	.	gene	12592	13602	.	-	.	ID=ZT10_Zt09_chr_12_00117_gene;Name=ZT10_Zt09_chr_12_00117
scaffold1416	.	gene	14425	15480	.	+	.	ID=ZT10_Zt09_chr_12_00116_gene;Name=ZT10_Zt09_chr_12_00116
scaffold1416	.	gene	3818	7000	.	+	.	ID=ZT10_Zt09_chr_12_00119_gene;Name=ZT10_Zt09_chr_12_00119
scaffold1416	.	gene	8369	9685	.	-	.	ID=ZT10_Zt09_chr_12_00118_gene;Name=ZT10_Zt09_chr_12_00118
scaffold513	.	gene	8197	8559	.	+	.	ID=ZT10_Zt09_chr_1_01521_gene;Name=ZT10_Zt09_chr_1_01521
scaffold570	.	gene	17092	20931	.	-	.	ID=ZT10_Zt09_chr_18_00014_gene;Name=ZT10_Zt09_chr_18_00014
scaffold1419	.	gene	6364	7071	.	-	.	ID=ZT10_Zt09_chr_9_00219_gene;Name=ZT10_Zt09_chr_9_00219
scaffold1419	.	gene	7267	9702	.	+	.	ID=ZT10_Zt09_chr_9_00218_gene;Name=ZT10_Zt09_chr_9_00218
scaffold1419	.	gene	23149	23818	.	+	.	ID=ZT10_Zt09_chr_9_00213_gene;Name=ZT10_Zt09_chr_9_00213
scaffold1419	.	gene	24106	25203	.	-	.	ID=ZT10_Zt09_chr_9_00212_gene;Name=ZT10_Zt09_chr_9_00212
scaffold1419	.	gene	25779	26660	.	-	.	ID=ZT10_Zt09_chr_9_00211_gene;Name=ZT10_Zt09_chr_9_00211
scaffold1419	.	gene	26995	29205	.	-	.	ID=ZT10_Zt09_chr_9_00210_gene;Name=ZT10_Zt09_chr_9_00210
scaffold1419	.	gene	9834	10928	.	-	.	ID=ZT10_Zt09_chr_9_00217_gene;Name=ZT10_Zt09_chr_9_00217
scaffold1419	.	gene	11234	12489	.	+	.	ID=ZT10_Zt09_chr_9_00216_gene;Name=ZT10_Zt09_chr_9_00216
scaffold1419	.	gene	16673	18401	.	+	.	ID=ZT10_Zt09_chr_9_00215_gene;Name=ZT10_Zt09_chr_9_00215
scaffold1419	.	gene	18456	22792	.	-	.	ID=ZT10_Zt09_chr_9_00214_gene;Name=ZT10_Zt09_chr_9_00214
scaffold87	.	gene	16091	16728	.	-	.	ID=ZT10_Zt09_chr_7_00321_gene;Name=ZT10_Zt09_chr_7_00321
scaffold87	.	gene	13871	14836	.	-	.	ID=ZT10_Zt09_chr_7_00320_gene;Name=ZT10_Zt09_chr_7_00320
scaffold87	.	gene	18667	19437	.	-	.	ID=ZT10_Zt09_chr_7_00323_gene;Name=ZT10_Zt09_chr_7_00323
scaffold87	.	gene	17123	18436	.	+	.	ID=ZT10_Zt09_chr_7_00322_gene;Name=ZT10_Zt09_chr_7_00322
scaffold87	.	gene	26532	29693	.	+	.	ID=ZT10_Zt09_chr_7_00325_gene;Name=ZT10_Zt09_chr_7_00325
scaffold87	.	gene	24674	25877	.	+	.	ID=ZT10_Zt09_chr_7_00324_gene;Name=ZT10_Zt09_chr_7_00324
scaffold87	.	gene	31442	32578	.	+	.	ID=ZT10_Zt09_chr_7_00327_gene;Name=ZT10_Zt09_chr_7_00327
scaffold87	.	gene	29931	30680	.	-	.	ID=ZT10_Zt09_chr_7_00326_gene;Name=ZT10_Zt09_chr_7_00326
scaffold87	.	gene	35201	36657	.	-	.	ID=ZT10_Zt09_chr_7_00329_gene;Name=ZT10_Zt09_chr_7_00329
scaffold87	.	gene	32962	33831	.	-	.	ID=ZT10_Zt09_chr_7_00328_gene;Name=ZT10_Zt09_chr_7_00328
scaffold538	.	gene	54775	55468	.	-	.	ID=ZT10_Zt09_chr_19_00026_gene;Name=ZT10_Zt09_chr_19_00026
scaffold538	.	gene	45373	45921	.	-	.	ID=ZT10_Zt09_chr_19_00027_gene;Name=ZT10_Zt09_chr_19_00027
scaffold207	.	gene	4460	5892	.	-	.	ID=ZT10_Zt09_chr_19_00024_gene;Name=ZT10_Zt09_chr_19_00024
scaffold538	.	gene	56977	57743	.	-	.	ID=ZT10_Zt09_chr_19_00025_gene;Name=ZT10_Zt09_chr_19_00025
scaffold891	.	gene	12365	13351	.	-	.	ID=ZT10_Zt09_chr_19_00022_gene;Name=ZT10_Zt09_chr_19_00022
C660774	.	gene	4431	4966	.	+	.	ID=ZT10_Zt09_chr_19_00020_gene;Name=ZT10_Zt09_chr_19_00020
scaffold538	.	gene	44513	45016	.	+	.	ID=ZT10_Zt09_chr_19_00028_gene;Name=ZT10_Zt09_chr_19_00028
scaffold538	.	gene	42701	43990	.	+	.	ID=ZT10_Zt09_chr_19_00029_gene;Name=ZT10_Zt09_chr_19_00029
scaffold53	.	gene	87340	89224	.	-	.	ID=ZT10_Zt09_chr_2_00647_gene;Name=ZT10_Zt09_chr_2_00647
scaffold464	.	gene	3451	4782	.	+	.	ID=ZT10_Zt09_chr_6_00498_gene;Name=ZT10_Zt09_chr_6_00498
scaffold53	.	gene	90753	94322	.	+	.	ID=ZT10_Zt09_chr_2_00646_gene;Name=ZT10_Zt09_chr_2_00646
scaffold53	.	gene	94844	95500	.	+	.	ID=ZT10_Zt09_chr_2_00645_gene;Name=ZT10_Zt09_chr_2_00645
scaffold53	.	gene	96120	97925	.	-	.	ID=ZT10_Zt09_chr_2_00644_gene;Name=ZT10_Zt09_chr_2_00644
scaffold53	.	gene	98080	98595	.	-	.	ID=ZT10_Zt09_chr_2_00643_gene;Name=ZT10_Zt09_chr_2_00643
scaffold536	.	gene	369483	370783	.	-	.	ID=ZT10_Zt09_chr_2_00866_gene;Name=ZT10_Zt09_chr_2_00866
scaffold464	.	gene	4894	8634	.	-	.	ID=ZT10_Zt09_chr_6_00499_gene;Name=ZT10_Zt09_chr_6_00499
scaffold320	.	gene	8325	8874	.	-	.	ID=ZT10_Zt09_chr_20_00081_gene;Name=ZT10_Zt09_chr_20_00081
scaffold53	.	gene	103754	105854	.	-	.	ID=ZT10_Zt09_chr_2_00640_gene;Name=ZT10_Zt09_chr_2_00640
scaffold536	.	gene	76720	79977	.	-	.	ID=ZT10_Zt09_chr_2_00749_gene;Name=ZT10_Zt09_chr_2_00749
scaffold1328	.	gene	27658	28543	.	+	.	ID=ZT10_Zt09_chr_4_00061_gene;Name=ZT10_Zt09_chr_4_00061
scaffold1328	.	gene	28883	29962	.	+	.	ID=ZT10_Zt09_chr_4_00060_gene;Name=ZT10_Zt09_chr_4_00060
scaffold1328	.	gene	22128	25181	.	-	.	ID=ZT10_Zt09_chr_4_00063_gene;Name=ZT10_Zt09_chr_4_00063
scaffold1328	.	gene	25644	27383	.	-	.	ID=ZT10_Zt09_chr_4_00062_gene;Name=ZT10_Zt09_chr_4_00062
scaffold1328	.	gene	16987	18023	.	-	.	ID=ZT10_Zt09_chr_4_00065_gene;Name=ZT10_Zt09_chr_4_00065
scaffold1328	.	gene	18562	20735	.	-	.	ID=ZT10_Zt09_chr_4_00064_gene;Name=ZT10_Zt09_chr_4_00064
scaffold1328	.	gene	14781	16038	.	-	.	ID=ZT10_Zt09_chr_4_00067_gene;Name=ZT10_Zt09_chr_4_00067
scaffold1328	.	gene	16536	16918	.	+	.	ID=ZT10_Zt09_chr_4_00066_gene;Name=ZT10_Zt09_chr_4_00066
scaffold1328	.	gene	12617	13304	.	+	.	ID=ZT10_Zt09_chr_4_00069_gene;Name=ZT10_Zt09_chr_4_00069
scaffold1328	.	gene	13413	14504	.	-	.	ID=ZT10_Zt09_chr_4_00068_gene;Name=ZT10_Zt09_chr_4_00068
scaffold536	.	gene	451202	454665	.	-	.	ID=ZT10_Zt09_chr_2_00898_gene;Name=ZT10_Zt09_chr_2_00898
scaffold536	.	gene	455030	456238	.	+	.	ID=ZT10_Zt09_chr_2_00899_gene;Name=ZT10_Zt09_chr_2_00899
scaffold536	.	gene	440364	441013	.	+	.	ID=ZT10_Zt09_chr_2_00892_gene;Name=ZT10_Zt09_chr_2_00892
scaffold536	.	gene	441782	443871	.	+	.	ID=ZT10_Zt09_chr_2_00893_gene;Name=ZT10_Zt09_chr_2_00893
scaffold536	.	gene	430731	434417	.	-	.	ID=ZT10_Zt09_chr_2_00890_gene;Name=ZT10_Zt09_chr_2_00890
scaffold536	.	gene	435118	436204	.	-	.	ID=ZT10_Zt09_chr_2_00891_gene;Name=ZT10_Zt09_chr_2_00891
scaffold536	.	gene	448565	449377	.	-	.	ID=ZT10_Zt09_chr_2_00896_gene;Name=ZT10_Zt09_chr_2_00896
scaffold536	.	gene	449994	450395	.	-	.	ID=ZT10_Zt09_chr_2_00897_gene;Name=ZT10_Zt09_chr_2_00897
scaffold536	.	gene	444188	444838	.	+	.	ID=ZT10_Zt09_chr_2_00894_gene;Name=ZT10_Zt09_chr_2_00894
scaffold536	.	gene	445044	447754	.	-	.	ID=ZT10_Zt09_chr_2_00895_gene;Name=ZT10_Zt09_chr_2_00895
scaffold1438	.	gene	81790	83343	.	-	.	ID=ZT10_Zt09_chr_4_00397_gene;Name=ZT10_Zt09_chr_4_00397
scaffold1438	.	gene	79764	80612	.	+	.	ID=ZT10_Zt09_chr_4_00396_gene;Name=ZT10_Zt09_chr_4_00396
scaffold1438	.	gene	77446	79303	.	+	.	ID=ZT10_Zt09_chr_4_00395_gene;Name=ZT10_Zt09_chr_4_00395
scaffold1438	.	gene	74743	76075	.	-	.	ID=ZT10_Zt09_chr_4_00394_gene;Name=ZT10_Zt09_chr_4_00394
scaffold1438	.	gene	73560	74266	.	+	.	ID=ZT10_Zt09_chr_4_00393_gene;Name=ZT10_Zt09_chr_4_00393
scaffold1438	.	gene	71239	72357	.	+	.	ID=ZT10_Zt09_chr_4_00392_gene;Name=ZT10_Zt09_chr_4_00392
scaffold1438	.	gene	70062	70886	.	+	.	ID=ZT10_Zt09_chr_4_00391_gene;Name=ZT10_Zt09_chr_4_00391
scaffold1438	.	gene	68429	69769	.	+	.	ID=ZT10_Zt09_chr_4_00390_gene;Name=ZT10_Zt09_chr_4_00390
scaffold1438	.	gene	87488	89656	.	+	.	ID=ZT10_Zt09_chr_4_00399_gene;Name=ZT10_Zt09_chr_4_00399
scaffold1438	.	gene	83715	86381	.	-	.	ID=ZT10_Zt09_chr_4_00398_gene;Name=ZT10_Zt09_chr_4_00398
scaffold679	.	gene	48379	49380	.	-	.	ID=ZT10_Zt09_chr_3_01106_gene;Name=ZT10_Zt09_chr_3_01106
scaffold345	.	gene	17712	19370	.	+	.	ID=ZT10_Zt09_chr_13_00228_gene;Name=ZT10_Zt09_chr_13_00228
scaffold345	.	gene	16653	17475	.	+	.	ID=ZT10_Zt09_chr_13_00229_gene;Name=ZT10_Zt09_chr_13_00229
scaffold162	.	gene	26379	27962	.	-	.	ID=ZT10_Zt09_chr_14_00044_gene;Name=ZT10_Zt09_chr_14_00044
scaffold345	.	gene	35943	39389	.	+	.	ID=ZT10_Zt09_chr_13_00222_gene;Name=ZT10_Zt09_chr_13_00222
scaffold345	.	gene	34901	35339	.	+	.	ID=ZT10_Zt09_chr_13_00223_gene;Name=ZT10_Zt09_chr_13_00223
scaffold345	.	gene	43029	44895	.	-	.	ID=ZT10_Zt09_chr_13_00220_gene;Name=ZT10_Zt09_chr_13_00220
scaffold345	.	gene	40580	42811	.	+	.	ID=ZT10_Zt09_chr_13_00221_gene;Name=ZT10_Zt09_chr_13_00221
scaffold345	.	gene	25463	25839	.	+	.	ID=ZT10_Zt09_chr_13_00226_gene;Name=ZT10_Zt09_chr_13_00226
scaffold345	.	gene	23716	24713	.	+	.	ID=ZT10_Zt09_chr_13_00227_gene;Name=ZT10_Zt09_chr_13_00227
scaffold345	.	gene	28173	29339	.	-	.	ID=ZT10_Zt09_chr_13_00224_gene;Name=ZT10_Zt09_chr_13_00224
scaffold345	.	gene	26438	27910	.	+	.	ID=ZT10_Zt09_chr_13_00225_gene;Name=ZT10_Zt09_chr_13_00225
scaffold86	.	gene	91912	94167	.	+	.	ID=ZT10_Zt09_chr_2_00092_gene;Name=ZT10_Zt09_chr_2_00092
scaffold86	.	gene	87682	89037	.	+	.	ID=ZT10_Zt09_chr_2_00090_gene;Name=ZT10_Zt09_chr_2_00090
scaffold86	.	gene	89373	89728	.	-	.	ID=ZT10_Zt09_chr_2_00091_gene;Name=ZT10_Zt09_chr_2_00091
scaffold718	.	gene	2351	4385	.	-	.	ID=ZT10_Zt09_chr_2_00096_gene;Name=ZT10_Zt09_chr_2_00096
scaffold718	.	gene	4802	6268	.	-	.	ID=ZT10_Zt09_chr_2_00097_gene;Name=ZT10_Zt09_chr_2_00097
scaffold86	.	gene	96148	96432	.	+	.	ID=ZT10_Zt09_chr_2_00094_gene;Name=ZT10_Zt09_chr_2_00094
scaffold162	.	gene	40252	40784	.	+	.	ID=ZT10_Zt09_chr_14_00041_gene;Name=ZT10_Zt09_chr_14_00041
scaffold718	.	gene	6661	8098	.	+	.	ID=ZT10_Zt09_chr_2_00098_gene;Name=ZT10_Zt09_chr_2_00098
scaffold162	.	gene	41244	41726	.	+	.	ID=ZT10_Zt09_chr_14_00040_gene;Name=ZT10_Zt09_chr_14_00040
scaffold162	.	gene	28304	28563	.	+	.	ID=ZT10_Zt09_chr_14_00043_gene;Name=ZT10_Zt09_chr_14_00043
scaffold1091	.	gene	218404	219956	.	-	.	ID=ZT10_Zt09_chr_3_01101_gene;Name=ZT10_Zt09_chr_3_01101
scaffold1394	.	gene	8089	9035	.	-	.	ID=ZT10_Zt09_chr_1_01621_gene;Name=ZT10_Zt09_chr_1_01621
scaffold1394	.	gene	9471	10508	.	-	.	ID=ZT10_Zt09_chr_1_01620_gene;Name=ZT10_Zt09_chr_1_01620
scaffold1394	.	gene	4696	5879	.	+	.	ID=ZT10_Zt09_chr_1_01623_gene;Name=ZT10_Zt09_chr_1_01623
scaffold1394	.	gene	6608	8031	.	+	.	ID=ZT10_Zt09_chr_1_01622_gene;Name=ZT10_Zt09_chr_1_01622
scaffold1394	.	gene	2104	3234	.	+	.	ID=ZT10_Zt09_chr_1_01625_gene;Name=ZT10_Zt09_chr_1_01625
scaffold1394	.	gene	3830	4458	.	-	.	ID=ZT10_Zt09_chr_1_01624_gene;Name=ZT10_Zt09_chr_1_01624
C661078	.	gene	7354	9184	.	-	.	ID=ZT10_Zt09_chr_1_01627_gene;Name=ZT10_Zt09_chr_1_01627
C661078	.	gene	2416	5601	.	-	.	ID=ZT10_Zt09_chr_1_01629_gene;Name=ZT10_Zt09_chr_1_01629
C661078	.	gene	5866	6762	.	+	.	ID=ZT10_Zt09_chr_1_01628_gene;Name=ZT10_Zt09_chr_1_01628
scaffold19	.	gene	813	2299	.	-	.	ID=ZT10_Zt09_chr_8_00267_gene;Name=ZT10_Zt09_chr_8_00267
scaffold19	.	gene	3375	3875	.	+	.	ID=ZT10_Zt09_chr_8_00266_gene;Name=ZT10_Zt09_chr_8_00266
scaffold19	.	gene	4971	5503	.	-	.	ID=ZT10_Zt09_chr_8_00265_gene;Name=ZT10_Zt09_chr_8_00265
scaffold19	.	gene	5790	6531	.	+	.	ID=ZT10_Zt09_chr_8_00264_gene;Name=ZT10_Zt09_chr_8_00264
scaffold19	.	gene	6896	9920	.	-	.	ID=ZT10_Zt09_chr_8_00263_gene;Name=ZT10_Zt09_chr_8_00263
scaffold19	.	gene	10318	11253	.	+	.	ID=ZT10_Zt09_chr_8_00262_gene;Name=ZT10_Zt09_chr_8_00262
scaffold61	.	gene	34242	35468	.	+	.	ID=ZT10_Zt09_chr_13_00048_gene;Name=ZT10_Zt09_chr_13_00048
scaffold61	.	gene	33076	33960	.	-	.	ID=ZT10_Zt09_chr_13_00049_gene;Name=ZT10_Zt09_chr_13_00049
scaffold61	.	gene	38761	41265	.	+	.	ID=ZT10_Zt09_chr_13_00046_gene;Name=ZT10_Zt09_chr_13_00046
scaffold61	.	gene	35830	36819	.	+	.	ID=ZT10_Zt09_chr_13_00047_gene;Name=ZT10_Zt09_chr_13_00047
scaffold61	.	gene	44111	44803	.	-	.	ID=ZT10_Zt09_chr_13_00044_gene;Name=ZT10_Zt09_chr_13_00044
scaffold61	.	gene	42510	44066	.	+	.	ID=ZT10_Zt09_chr_13_00045_gene;Name=ZT10_Zt09_chr_13_00045
scaffold61	.	gene	47538	50045	.	+	.	ID=ZT10_Zt09_chr_13_00042_gene;Name=ZT10_Zt09_chr_13_00042
scaffold61	.	gene	45202	46412	.	+	.	ID=ZT10_Zt09_chr_13_00043_gene;Name=ZT10_Zt09_chr_13_00043
scaffold61	.	gene	52576	53495	.	-	.	ID=ZT10_Zt09_chr_13_00040_gene;Name=ZT10_Zt09_chr_13_00040
scaffold61	.	gene	51341	52249	.	+	.	ID=ZT10_Zt09_chr_13_00041_gene;Name=ZT10_Zt09_chr_13_00041
scaffold572	.	gene	22215	23495	.	-	.	ID=ZT10_Zt09_chr_2_00276_gene;Name=ZT10_Zt09_chr_2_00276
scaffold572	.	gene	24031	25118	.	-	.	ID=ZT10_Zt09_chr_2_00277_gene;Name=ZT10_Zt09_chr_2_00277
scaffold572	.	gene	15663	17984	.	+	.	ID=ZT10_Zt09_chr_2_00274_gene;Name=ZT10_Zt09_chr_2_00274
scaffold572	.	gene	20625	21866	.	-	.	ID=ZT10_Zt09_chr_2_00275_gene;Name=ZT10_Zt09_chr_2_00275
scaffold572	.	gene	7562	11428	.	-	.	ID=ZT10_Zt09_chr_2_00272_gene;Name=ZT10_Zt09_chr_2_00272
scaffold572	.	gene	12460	13233	.	+	.	ID=ZT10_Zt09_chr_2_00273_gene;Name=ZT10_Zt09_chr_2_00273
scaffold670	.	gene	1242	1592	.	+	.	ID=ZT10_Zt09_chr_2_00270_gene;Name=ZT10_Zt09_chr_2_00270
scaffold572	.	gene	5910	6977	.	-	.	ID=ZT10_Zt09_chr_2_00271_gene;Name=ZT10_Zt09_chr_2_00271
scaffold129	.	gene	28359	29441	.	+	.	ID=ZT10_Zt09_chr_3_00020_gene;Name=ZT10_Zt09_chr_3_00020
scaffold129	.	gene	37543	38062	.	-	.	ID=ZT10_Zt09_chr_3_00026_gene;Name=ZT10_Zt09_chr_3_00026
scaffold129	.	gene	39335	41195	.	-	.	ID=ZT10_Zt09_chr_3_00027_gene;Name=ZT10_Zt09_chr_3_00027
scaffold129	.	gene	33480	35393	.	-	.	ID=ZT10_Zt09_chr_3_00024_gene;Name=ZT10_Zt09_chr_3_00024
scaffold572	.	gene	31111	32013	.	-	.	ID=ZT10_Zt09_chr_2_00279_gene;Name=ZT10_Zt09_chr_2_00279
scaffold925	.	gene	98916	100193	.	-	.	ID=ZT10_Zt09_chr_1_00059_gene;Name=ZT10_Zt09_chr_1_00059
scaffold764	.	gene	270790	272880	.	+	.	ID=ZT10_Zt09_chr_1_00944_gene;Name=ZT10_Zt09_chr_1_00944
scaffold925	.	gene	102537	105526	.	-	.	ID=ZT10_Zt09_chr_1_00058_gene;Name=ZT10_Zt09_chr_1_00058
scaffold697	.	gene	42333	43311	.	+	.	ID=ZT10_Zt09_chr_12_00049_gene;Name=ZT10_Zt09_chr_12_00049
scaffold1361	.	gene	485	1297	.	+	.	ID=ZT10_Zt09_chr_13_00018_gene;Name=ZT10_Zt09_chr_13_00018
scaffold519	.	gene	103047	103326	.	+	.	ID=ZT10_Zt09_chr_3_00726_gene;Name=ZT10_Zt09_chr_3_00726
scaffold519	.	gene	95624	98146	.	+	.	ID=ZT10_Zt09_chr_3_00729_gene;Name=ZT10_Zt09_chr_3_00729
scaffold1058	.	gene	8019	9095	.	+	.	ID=ZT10_Zt09_chr_3_00289_gene;Name=ZT10_Zt09_chr_3_00289
scaffold603	.	gene	32420	33896	.	+	.	ID=ZT10_Zt09_chr_10_00016_gene;Name=ZT10_Zt09_chr_10_00016
scaffold603	.	gene	30741	32237	.	+	.	ID=ZT10_Zt09_chr_10_00017_gene;Name=ZT10_Zt09_chr_10_00017
scaffold603	.	gene	35400	35957	.	+	.	ID=ZT10_Zt09_chr_10_00014_gene;Name=ZT10_Zt09_chr_10_00014
scaffold1058	.	gene	544	1639	.	-	.	ID=ZT10_Zt09_chr_3_00285_gene;Name=ZT10_Zt09_chr_3_00285
scaffold603	.	gene	38469	38920	.	-	.	ID=ZT10_Zt09_chr_10_00012_gene;Name=ZT10_Zt09_chr_10_00012
scaffold603	.	gene	36155	36989	.	-	.	ID=ZT10_Zt09_chr_10_00013_gene;Name=ZT10_Zt09_chr_10_00013
scaffold575	.	gene	44117	47799	.	-	.	ID=ZT10_Zt09_chr_10_00010_gene;Name=ZT10_Zt09_chr_10_00010
scaffold925	.	gene	119070	121402	.	+	.	ID=ZT10_Zt09_chr_1_00052_gene;Name=ZT10_Zt09_chr_1_00052
scaffold925	.	gene	114034	115578	.	-	.	ID=ZT10_Zt09_chr_1_00055_gene;Name=ZT10_Zt09_chr_1_00055
scaffold925	.	gene	116157	117683	.	-	.	ID=ZT10_Zt09_chr_1_00054_gene;Name=ZT10_Zt09_chr_1_00054
scaffold630	.	gene	44043	44964	.	-	.	ID=ZT10_Zt09_chr_2_00503_gene;Name=ZT10_Zt09_chr_2_00503
scaffold925	.	gene	106101	110591	.	+	.	ID=ZT10_Zt09_chr_1_00057_gene;Name=ZT10_Zt09_chr_1_00057
scaffold925	.	gene	113210	113787	.	+	.	ID=ZT10_Zt09_chr_1_00056_gene;Name=ZT10_Zt09_chr_1_00056
scaffold1014	.	gene	4855	7705	.	-	.	ID=ZT10_Zt09_chr_2_01059_gene;Name=ZT10_Zt09_chr_2_01059
scaffold1014	.	gene	2398	2694	.	+	.	ID=ZT10_Zt09_chr_2_01058_gene;Name=ZT10_Zt09_chr_2_01058
scaffold942	.	gene	62720	66316	.	-	.	ID=ZT10_Zt09_chr_1_00801_gene;Name=ZT10_Zt09_chr_1_00801
scaffold646	.	gene	891	1610	.	+	.	ID=ZT10_Zt09_chr_2_01051_gene;Name=ZT10_Zt09_chr_2_01051
scaffold646	.	gene	2647	4188	.	+	.	ID=ZT10_Zt09_chr_2_01050_gene;Name=ZT10_Zt09_chr_2_01050
scaffold1148	.	gene	9505	10007	.	-	.	ID=ZT10_Zt09_chr_2_01053_gene;Name=ZT10_Zt09_chr_2_01053
scaffold1148	.	gene	10211	10747	.	-	.	ID=ZT10_Zt09_chr_2_01052_gene;Name=ZT10_Zt09_chr_2_01052
scaffold1148	.	gene	5469	8171	.	+	.	ID=ZT10_Zt09_chr_2_01055_gene;Name=ZT10_Zt09_chr_2_01055
scaffold1148	.	gene	8456	9261	.	+	.	ID=ZT10_Zt09_chr_2_01054_gene;Name=ZT10_Zt09_chr_2_01054
scaffold1148	.	gene	3686	4684	.	-	.	ID=ZT10_Zt09_chr_2_01056_gene;Name=ZT10_Zt09_chr_2_01056
scaffold630	.	gene	45634	46365	.	-	.	ID=ZT10_Zt09_chr_2_00504_gene;Name=ZT10_Zt09_chr_2_00504
scaffold1388	.	gene	145535	147376	.	-	.	ID=ZT10_Zt09_chr_1_00288_gene;Name=ZT10_Zt09_chr_1_00288
scaffold1388	.	gene	148230	149246	.	+	.	ID=ZT10_Zt09_chr_1_00289_gene;Name=ZT10_Zt09_chr_1_00289
scaffold447	.	gene	163218	165167	.	+	.	ID=ZT10_Zt09_chr_12_00278_gene;Name=ZT10_Zt09_chr_12_00278
scaffold447	.	gene	166201	168660	.	-	.	ID=ZT10_Zt09_chr_12_00279_gene;Name=ZT10_Zt09_chr_12_00279
scaffold447	.	gene	152846	156248	.	+	.	ID=ZT10_Zt09_chr_12_00274_gene;Name=ZT10_Zt09_chr_12_00274
scaffold447	.	gene	157085	158953	.	-	.	ID=ZT10_Zt09_chr_12_00275_gene;Name=ZT10_Zt09_chr_12_00275
scaffold447	.	gene	159170	160075	.	+	.	ID=ZT10_Zt09_chr_12_00276_gene;Name=ZT10_Zt09_chr_12_00276
scaffold447	.	gene	160317	161382	.	-	.	ID=ZT10_Zt09_chr_12_00277_gene;Name=ZT10_Zt09_chr_12_00277
scaffold447	.	gene	144240	144851	.	-	.	ID=ZT10_Zt09_chr_12_00270_gene;Name=ZT10_Zt09_chr_12_00270
scaffold447	.	gene	145202	146743	.	+	.	ID=ZT10_Zt09_chr_12_00271_gene;Name=ZT10_Zt09_chr_12_00271
scaffold447	.	gene	147116	147700	.	-	.	ID=ZT10_Zt09_chr_12_00272_gene;Name=ZT10_Zt09_chr_12_00272
scaffold447	.	gene	147977	148912	.	+	.	ID=ZT10_Zt09_chr_12_00273_gene;Name=ZT10_Zt09_chr_12_00273
scaffold87	.	gene	12067	13065	.	-	.	ID=ZT10_Zt09_chr_7_00319_gene;Name=ZT10_Zt09_chr_7_00319
scaffold630	.	gene	48981	54614	.	-	.	ID=ZT10_Zt09_chr_2_00506_gene;Name=ZT10_Zt09_chr_2_00506
scaffold33	.	gene	69931	71342	.	-	.	ID=ZT10_Zt09_chr_9_00514_gene;Name=ZT10_Zt09_chr_9_00514
scaffold33	.	gene	62594	65013	.	-	.	ID=ZT10_Zt09_chr_9_00515_gene;Name=ZT10_Zt09_chr_9_00515
scaffold33	.	gene	61225	62079	.	+	.	ID=ZT10_Zt09_chr_9_00516_gene;Name=ZT10_Zt09_chr_9_00516
scaffold33	.	gene	59158	59990	.	+	.	ID=ZT10_Zt09_chr_9_00517_gene;Name=ZT10_Zt09_chr_9_00517
scaffold33	.	gene	79825	80619	.	-	.	ID=ZT10_Zt09_chr_9_00510_gene;Name=ZT10_Zt09_chr_9_00510
scaffold33	.	gene	78003	78353	.	+	.	ID=ZT10_Zt09_chr_9_00511_gene;Name=ZT10_Zt09_chr_9_00511
scaffold33	.	gene	75705	76817	.	-	.	ID=ZT10_Zt09_chr_9_00512_gene;Name=ZT10_Zt09_chr_9_00512
scaffold33	.	gene	72148	75140	.	-	.	ID=ZT10_Zt09_chr_9_00513_gene;Name=ZT10_Zt09_chr_9_00513
scaffold263	.	gene	80803	81293	.	+	.	ID=ZT10_Zt09_chr_11_00149_gene;Name=ZT10_Zt09_chr_11_00149
scaffold263	.	gene	78821	79596	.	-	.	ID=ZT10_Zt09_chr_11_00148_gene;Name=ZT10_Zt09_chr_11_00148
scaffold630	.	gene	55158	55979	.	-	.	ID=ZT10_Zt09_chr_2_00507_gene;Name=ZT10_Zt09_chr_2_00507
scaffold33	.	gene	53430	57101	.	-	.	ID=ZT10_Zt09_chr_9_00518_gene;Name=ZT10_Zt09_chr_9_00518
scaffold776	.	gene	90736	91345	.	+	.	ID=ZT10_Zt09_chr_1_00457_gene;Name=ZT10_Zt09_chr_1_00457
scaffold77	.	gene	21221	23107	.	+	.	ID=ZT10_Zt09_chr_5_00701_gene;Name=ZT10_Zt09_chr_5_00701
scaffold77	.	gene	23925	25139	.	-	.	ID=ZT10_Zt09_chr_5_00700_gene;Name=ZT10_Zt09_chr_5_00700
scaffold77	.	gene	19136	20210	.	+	.	ID=ZT10_Zt09_chr_5_00702_gene;Name=ZT10_Zt09_chr_5_00702
scaffold77	.	gene	14263	16413	.	-	.	ID=ZT10_Zt09_chr_5_00705_gene;Name=ZT10_Zt09_chr_5_00705
scaffold77	.	gene	16848	17635	.	+	.	ID=ZT10_Zt09_chr_5_00704_gene;Name=ZT10_Zt09_chr_5_00704
scaffold77	.	gene	11729	12717	.	-	.	ID=ZT10_Zt09_chr_5_00707_gene;Name=ZT10_Zt09_chr_5_00707
scaffold77	.	gene	13223	13522	.	-	.	ID=ZT10_Zt09_chr_5_00706_gene;Name=ZT10_Zt09_chr_5_00706
scaffold77	.	gene	8872	10149	.	+	.	ID=ZT10_Zt09_chr_5_00709_gene;Name=ZT10_Zt09_chr_5_00709
scaffold77	.	gene	10683	11405	.	+	.	ID=ZT10_Zt09_chr_5_00708_gene;Name=ZT10_Zt09_chr_5_00708
scaffold630	.	gene	56220	58637	.	+	.	ID=ZT10_Zt09_chr_2_00508_gene;Name=ZT10_Zt09_chr_2_00508
scaffold87	.	gene	1084	4077	.	+	.	ID=ZT10_Zt09_chr_7_00315_gene;Name=ZT10_Zt09_chr_7_00315
scaffold87	.	gene	7106	8529	.	+	.	ID=ZT10_Zt09_chr_7_00317_gene;Name=ZT10_Zt09_chr_7_00317
scaffold776	.	gene	94675	95420	.	+	.	ID=ZT10_Zt09_chr_1_00459_gene;Name=ZT10_Zt09_chr_1_00459
scaffold331	.	gene	22929	23538	.	-	.	ID=ZT10_Zt09_chr_13_00347_gene;Name=ZT10_Zt09_chr_13_00347
scaffold776	.	gene	92528	93766	.	-	.	ID=ZT10_Zt09_chr_1_00458_gene;Name=ZT10_Zt09_chr_1_00458
scaffold748	.	gene	31679	33165	.	+	.	ID=ZT10_Zt09_chr_5_00564_gene;Name=ZT10_Zt09_chr_5_00564
scaffold748	.	gene	29170	30077	.	-	.	ID=ZT10_Zt09_chr_5_00567_gene;Name=ZT10_Zt09_chr_5_00567
scaffold748	.	gene	37467	41497	.	+	.	ID=ZT10_Zt09_chr_5_00561_gene;Name=ZT10_Zt09_chr_5_00561
scaffold748	.	gene	42276	43772	.	-	.	ID=ZT10_Zt09_chr_5_00560_gene;Name=ZT10_Zt09_chr_5_00560
scaffold748	.	gene	33336	34175	.	-	.	ID=ZT10_Zt09_chr_5_00563_gene;Name=ZT10_Zt09_chr_5_00563
scaffold748	.	gene	34620	37196	.	-	.	ID=ZT10_Zt09_chr_5_00562_gene;Name=ZT10_Zt09_chr_5_00562
scaffold748	.	gene	22342	25617	.	-	.	ID=ZT10_Zt09_chr_5_00569_gene;Name=ZT10_Zt09_chr_5_00569
scaffold748	.	gene	26105	29245	.	+	.	ID=ZT10_Zt09_chr_5_00568_gene;Name=ZT10_Zt09_chr_5_00568
scaffold757	.	gene	87687	88498	.	+	.	ID=ZT10_Zt09_chr_8_00461_gene;Name=ZT10_Zt09_chr_8_00461
scaffold757	.	gene	89818	93477	.	-	.	ID=ZT10_Zt09_chr_8_00460_gene;Name=ZT10_Zt09_chr_8_00460
scaffold757	.	gene	83658	85967	.	-	.	ID=ZT10_Zt09_chr_8_00463_gene;Name=ZT10_Zt09_chr_8_00463
scaffold757	.	gene	86303	86953	.	+	.	ID=ZT10_Zt09_chr_8_00462_gene;Name=ZT10_Zt09_chr_8_00462
scaffold757	.	gene	77637	79415	.	+	.	ID=ZT10_Zt09_chr_8_00465_gene;Name=ZT10_Zt09_chr_8_00465
scaffold757	.	gene	81063	83249	.	+	.	ID=ZT10_Zt09_chr_8_00464_gene;Name=ZT10_Zt09_chr_8_00464
scaffold757	.	gene	73617	75390	.	+	.	ID=ZT10_Zt09_chr_8_00467_gene;Name=ZT10_Zt09_chr_8_00467
scaffold757	.	gene	75433	76728	.	+	.	ID=ZT10_Zt09_chr_8_00466_gene;Name=ZT10_Zt09_chr_8_00466
scaffold757	.	gene	68364	70384	.	-	.	ID=ZT10_Zt09_chr_8_00469_gene;Name=ZT10_Zt09_chr_8_00469
scaffold757	.	gene	70627	73232	.	+	.	ID=ZT10_Zt09_chr_8_00468_gene;Name=ZT10_Zt09_chr_8_00468
scaffold1199	.	gene	76003	78493	.	+	.	ID=ZT10_Zt09_chr_11_00422_gene;Name=ZT10_Zt09_chr_11_00422
scaffold1096	.	gene	39494	40751	.	+	.	ID=ZT10_Zt09_chr_6_00013_gene;Name=ZT10_Zt09_chr_6_00013
scaffold355	.	gene	64102	64873	.	+	.	ID=ZT10_Zt09_chr_7_00794_gene;Name=ZT10_Zt09_chr_7_00794
scaffold355	.	gene	62346	63155	.	+	.	ID=ZT10_Zt09_chr_7_00795_gene;Name=ZT10_Zt09_chr_7_00795
scaffold1199	.	gene	78938	80673	.	+	.	ID=ZT10_Zt09_chr_11_00423_gene;Name=ZT10_Zt09_chr_11_00423
scaffold730	.	gene	4386	5646	.	-	.	ID=ZT10_Zt09_chr_6_00011_gene;Name=ZT10_Zt09_chr_6_00011
scaffold834	.	gene	136983	137911	.	-	.	ID=ZT10_Zt09_chr_7_00178_gene;Name=ZT10_Zt09_chr_7_00178
scaffold834	.	gene	138351	139490	.	-	.	ID=ZT10_Zt09_chr_7_00179_gene;Name=ZT10_Zt09_chr_7_00179
scaffold834	.	gene	123222	125828	.	+	.	ID=ZT10_Zt09_chr_7_00174_gene;Name=ZT10_Zt09_chr_7_00174
scaffold834	.	gene	126308	128287	.	-	.	ID=ZT10_Zt09_chr_7_00175_gene;Name=ZT10_Zt09_chr_7_00175
scaffold834	.	gene	129413	130423	.	-	.	ID=ZT10_Zt09_chr_7_00176_gene;Name=ZT10_Zt09_chr_7_00176
scaffold834	.	gene	131840	136611	.	+	.	ID=ZT10_Zt09_chr_7_00177_gene;Name=ZT10_Zt09_chr_7_00177
scaffold834	.	gene	113222	117837	.	-	.	ID=ZT10_Zt09_chr_7_00170_gene;Name=ZT10_Zt09_chr_7_00170
scaffold834	.	gene	118189	119711	.	+	.	ID=ZT10_Zt09_chr_7_00171_gene;Name=ZT10_Zt09_chr_7_00171
scaffold834	.	gene	120017	120909	.	+	.	ID=ZT10_Zt09_chr_7_00172_gene;Name=ZT10_Zt09_chr_7_00172
scaffold834	.	gene	121036	122570	.	-	.	ID=ZT10_Zt09_chr_7_00173_gene;Name=ZT10_Zt09_chr_7_00173
scaffold355	.	gene	55607	56395	.	+	.	ID=ZT10_Zt09_chr_7_00798_gene;Name=ZT10_Zt09_chr_7_00798
scaffold355	.	gene	54593	55315	.	-	.	ID=ZT10_Zt09_chr_7_00799_gene;Name=ZT10_Zt09_chr_7_00799
scaffold222	.	gene	3868	5829	.	+	.	ID=ZT10_Zt09_chr_11_00508_gene;Name=ZT10_Zt09_chr_11_00508
scaffold469	.	gene	60116	60584	.	+	.	ID=ZT10_Zt09_chr_4_00238_gene;Name=ZT10_Zt09_chr_4_00238
scaffold469	.	gene	57547	58744	.	+	.	ID=ZT10_Zt09_chr_4_00239_gene;Name=ZT10_Zt09_chr_4_00239
scaffold1227	.	gene	42201	43034	.	+	.	ID=ZT10_Zt09_chr_4_00728_gene;Name=ZT10_Zt09_chr_4_00728
scaffold1227	.	gene	40164	41264	.	-	.	ID=ZT10_Zt09_chr_4_00729_gene;Name=ZT10_Zt09_chr_4_00729
scaffold1227	.	gene	43899	45361	.	+	.	ID=ZT10_Zt09_chr_4_00727_gene;Name=ZT10_Zt09_chr_4_00727
scaffold1370	.	gene	3	1343	.	+	.	ID=ZT10_Zt09_chr_4_00724_gene;Name=ZT10_Zt09_chr_4_00724
scaffold1370	.	gene	2360	3100	.	-	.	ID=ZT10_Zt09_chr_4_00725_gene;Name=ZT10_Zt09_chr_4_00725
scaffold1028	.	gene	26202	28940	.	+	.	ID=ZT10_Zt09_chr_4_00722_gene;Name=ZT10_Zt09_chr_4_00722
scaffold469	.	gene	76701	77362	.	+	.	ID=ZT10_Zt09_chr_4_00231_gene;Name=ZT10_Zt09_chr_4_00231
scaffold1028	.	gene	21181	22537	.	-	.	ID=ZT10_Zt09_chr_4_00720_gene;Name=ZT10_Zt09_chr_4_00720
scaffold1028	.	gene	23717	24543	.	-	.	ID=ZT10_Zt09_chr_4_00721_gene;Name=ZT10_Zt09_chr_4_00721
scaffold764	.	gene	188608	189890	.	-	.	ID=ZT10_Zt09_chr_1_00910_gene;Name=ZT10_Zt09_chr_1_00910
scaffold764	.	gene	190723	191764	.	+	.	ID=ZT10_Zt09_chr_1_00911_gene;Name=ZT10_Zt09_chr_1_00911
scaffold764	.	gene	192065	192469	.	-	.	ID=ZT10_Zt09_chr_1_00912_gene;Name=ZT10_Zt09_chr_1_00912
scaffold764	.	gene	193478	196388	.	+	.	ID=ZT10_Zt09_chr_1_00913_gene;Name=ZT10_Zt09_chr_1_00913
scaffold764	.	gene	198178	199549	.	+	.	ID=ZT10_Zt09_chr_1_00914_gene;Name=ZT10_Zt09_chr_1_00914
scaffold764	.	gene	200064	200814	.	-	.	ID=ZT10_Zt09_chr_1_00915_gene;Name=ZT10_Zt09_chr_1_00915
scaffold764	.	gene	201134	202356	.	+	.	ID=ZT10_Zt09_chr_1_00916_gene;Name=ZT10_Zt09_chr_1_00916
scaffold764	.	gene	202536	203758	.	-	.	ID=ZT10_Zt09_chr_1_00917_gene;Name=ZT10_Zt09_chr_1_00917
scaffold764	.	gene	204264	205082	.	+	.	ID=ZT10_Zt09_chr_1_00918_gene;Name=ZT10_Zt09_chr_1_00918
scaffold764	.	gene	205302	206661	.	-	.	ID=ZT10_Zt09_chr_1_00919_gene;Name=ZT10_Zt09_chr_1_00919
scaffold730	.	gene	11805	13957	.	+	.	ID=ZT10_Zt09_chr_6_00008_gene;Name=ZT10_Zt09_chr_6_00008
scaffold1334	.	gene	11041	12396	.	-	.	ID=ZT10_Zt09_chr_7_00191_gene;Name=ZT10_Zt09_chr_7_00191
scaffold97	.	gene	32483	34473	.	-	.	ID=ZT10_Zt09_chr_11_00029_gene;Name=ZT10_Zt09_chr_11_00029
scaffold764	.	gene	121299	121891	.	+	.	ID=ZT10_Zt09_chr_1_00879_gene;Name=ZT10_Zt09_chr_1_00879
scaffold764	.	gene	120243	120802	.	-	.	ID=ZT10_Zt09_chr_1_00878_gene;Name=ZT10_Zt09_chr_1_00878
scaffold187	.	gene	398406	401527	.	-	.	ID=ZT10_Zt09_chr_1_00709_gene;Name=ZT10_Zt09_chr_1_00709
scaffold187	.	gene	394275	398192	.	+	.	ID=ZT10_Zt09_chr_1_00708_gene;Name=ZT10_Zt09_chr_1_00708
scaffold187	.	gene	388416	390593	.	+	.	ID=ZT10_Zt09_chr_1_00705_gene;Name=ZT10_Zt09_chr_1_00705
scaffold187	.	gene	385877	388105	.	-	.	ID=ZT10_Zt09_chr_1_00704_gene;Name=ZT10_Zt09_chr_1_00704
scaffold764	.	gene	106466	107377	.	-	.	ID=ZT10_Zt09_chr_1_00871_gene;Name=ZT10_Zt09_chr_1_00871
scaffold187	.	gene	390659	391405	.	-	.	ID=ZT10_Zt09_chr_1_00706_gene;Name=ZT10_Zt09_chr_1_00706
scaffold187	.	gene	377684	379998	.	+	.	ID=ZT10_Zt09_chr_1_00701_gene;Name=ZT10_Zt09_chr_1_00701
scaffold764	.	gene	115485	116142	.	-	.	ID=ZT10_Zt09_chr_1_00876_gene;Name=ZT10_Zt09_chr_1_00876
scaffold764	.	gene	111616	114825	.	+	.	ID=ZT10_Zt09_chr_1_00875_gene;Name=ZT10_Zt09_chr_1_00875
scaffold187	.	gene	380335	382806	.	-	.	ID=ZT10_Zt09_chr_1_00702_gene;Name=ZT10_Zt09_chr_1_00702
scaffold97	.	gene	17803	18557	.	+	.	ID=ZT10_Zt09_chr_11_00023_gene;Name=ZT10_Zt09_chr_11_00023
scaffold1091	.	gene	41888	43795	.	+	.	ID=ZT10_Zt09_chr_3_01032_gene;Name=ZT10_Zt09_chr_3_01032
scaffold1091	.	gene	44702	46237	.	+	.	ID=ZT10_Zt09_chr_3_01033_gene;Name=ZT10_Zt09_chr_3_01033
scaffold1091	.	gene	39962	40585	.	+	.	ID=ZT10_Zt09_chr_3_01030_gene;Name=ZT10_Zt09_chr_3_01030
scaffold1091	.	gene	41252	41823	.	-	.	ID=ZT10_Zt09_chr_3_01031_gene;Name=ZT10_Zt09_chr_3_01031
scaffold1091	.	gene	50867	52299	.	-	.	ID=ZT10_Zt09_chr_3_01036_gene;Name=ZT10_Zt09_chr_3_01036
scaffold1091	.	gene	52742	54238	.	+	.	ID=ZT10_Zt09_chr_3_01037_gene;Name=ZT10_Zt09_chr_3_01037
scaffold1091	.	gene	47289	48470	.	-	.	ID=ZT10_Zt09_chr_3_01034_gene;Name=ZT10_Zt09_chr_3_01034
scaffold1091	.	gene	48930	50457	.	-	.	ID=ZT10_Zt09_chr_3_01035_gene;Name=ZT10_Zt09_chr_3_01035
scaffold551	.	gene	95034	96362	.	-	.	ID=ZT10_Zt09_chr_1_01474_gene;Name=ZT10_Zt09_chr_1_01474
scaffold551	.	gene	96602	97354	.	-	.	ID=ZT10_Zt09_chr_1_01475_gene;Name=ZT10_Zt09_chr_1_01475
scaffold1091	.	gene	59395	61323	.	-	.	ID=ZT10_Zt09_chr_3_01039_gene;Name=ZT10_Zt09_chr_3_01039
scaffold551	.	gene	87340	88098	.	+	.	ID=ZT10_Zt09_chr_1_01470_gene;Name=ZT10_Zt09_chr_1_01470
scaffold551	.	gene	89123	89718	.	+	.	ID=ZT10_Zt09_chr_1_01471_gene;Name=ZT10_Zt09_chr_1_01471
scaffold551	.	gene	90327	92748	.	+	.	ID=ZT10_Zt09_chr_1_01472_gene;Name=ZT10_Zt09_chr_1_01472
scaffold551	.	gene	93419	94729	.	+	.	ID=ZT10_Zt09_chr_1_01473_gene;Name=ZT10_Zt09_chr_1_01473
scaffold767	.	gene	358044	359637	.	-	.	ID=ZT10_Zt09_chr_10_00249_gene;Name=ZT10_Zt09_chr_10_00249
scaffold767	.	gene	360116	360721	.	-	.	ID=ZT10_Zt09_chr_10_00248_gene;Name=ZT10_Zt09_chr_10_00248
scaffold767	.	gene	370545	371706	.	-	.	ID=ZT10_Zt09_chr_10_00243_gene;Name=ZT10_Zt09_chr_10_00243
scaffold767	.	gene	372078	373932	.	+	.	ID=ZT10_Zt09_chr_10_00242_gene;Name=ZT10_Zt09_chr_10_00242
scaffold767	.	gene	374408	375952	.	-	.	ID=ZT10_Zt09_chr_10_00241_gene;Name=ZT10_Zt09_chr_10_00241
scaffold767	.	gene	376340	376831	.	+	.	ID=ZT10_Zt09_chr_10_00240_gene;Name=ZT10_Zt09_chr_10_00240
scaffold767	.	gene	361437	363667	.	-	.	ID=ZT10_Zt09_chr_10_00247_gene;Name=ZT10_Zt09_chr_10_00247
scaffold767	.	gene	363988	365511	.	+	.	ID=ZT10_Zt09_chr_10_00246_gene;Name=ZT10_Zt09_chr_10_00246
scaffold767	.	gene	366286	367097	.	+	.	ID=ZT10_Zt09_chr_10_00245_gene;Name=ZT10_Zt09_chr_10_00245
scaffold767	.	gene	367649	369067	.	-	.	ID=ZT10_Zt09_chr_10_00244_gene;Name=ZT10_Zt09_chr_10_00244
scaffold1344	.	gene	12186	12909	.	-	.	ID=ZT10_Zt09_chr_6_00019_gene;Name=ZT10_Zt09_chr_6_00019
scaffold536	.	gene	104751	106129	.	-	.	ID=ZT10_Zt09_chr_2_00761_gene;Name=ZT10_Zt09_chr_2_00761
scaffold396	.	gene	165155	167308	.	+	.	ID=ZT10_Zt09_chr_6_00116_gene;Name=ZT10_Zt09_chr_6_00116
scaffold100	.	gene	101224	103104	.	-	.	ID=ZT10_Zt09_chr_6_00315_gene;Name=ZT10_Zt09_chr_6_00315
scaffold100	.	gene	103764	110222	.	-	.	ID=ZT10_Zt09_chr_6_00314_gene;Name=ZT10_Zt09_chr_6_00314
scaffold716	.	gene	132594	133196	.	-	.	ID=ZT10_Zt09_chr_11_00338_gene;Name=ZT10_Zt09_chr_11_00338
scaffold716	.	gene	133735	135843	.	+	.	ID=ZT10_Zt09_chr_11_00339_gene;Name=ZT10_Zt09_chr_11_00339
scaffold585	.	gene	35070	36197	.	-	.	ID=ZT10_Zt09_chr_11_00448_gene;Name=ZT10_Zt09_chr_11_00448
scaffold585	.	gene	37000	41715	.	-	.	ID=ZT10_Zt09_chr_11_00449_gene;Name=ZT10_Zt09_chr_11_00449
scaffold100	.	gene	110825	111181	.	-	.	ID=ZT10_Zt09_chr_6_00313_gene;Name=ZT10_Zt09_chr_6_00313
scaffold100	.	gene	111462	112058	.	+	.	ID=ZT10_Zt09_chr_6_00312_gene;Name=ZT10_Zt09_chr_6_00312
scaffold716	.	gene	118866	120833	.	+	.	ID=ZT10_Zt09_chr_11_00332_gene;Name=ZT10_Zt09_chr_11_00332
scaffold585	.	gene	29878	30219	.	-	.	ID=ZT10_Zt09_chr_11_00445_gene;Name=ZT10_Zt09_chr_11_00445
scaffold585	.	gene	30705	31759	.	+	.	ID=ZT10_Zt09_chr_11_00446_gene;Name=ZT10_Zt09_chr_11_00446
scaffold716	.	gene	115853	117373	.	+	.	ID=ZT10_Zt09_chr_11_00331_gene;Name=ZT10_Zt09_chr_11_00331
scaffold585	.	gene	8137	9815	.	-	.	ID=ZT10_Zt09_chr_11_00440_gene;Name=ZT10_Zt09_chr_11_00440
scaffold716	.	gene	131733	132572	.	+	.	ID=ZT10_Zt09_chr_11_00337_gene;Name=ZT10_Zt09_chr_11_00337
scaffold716	.	gene	123418	124595	.	-	.	ID=ZT10_Zt09_chr_11_00334_gene;Name=ZT10_Zt09_chr_11_00334
scaffold716	.	gene	124759	125587	.	+	.	ID=ZT10_Zt09_chr_11_00335_gene;Name=ZT10_Zt09_chr_11_00335
scaffold630	.	gene	67538	68633	.	+	.	ID=ZT10_Zt09_chr_2_00513_gene;Name=ZT10_Zt09_chr_2_00513
scaffold918	.	gene	5250	6280	.	-	.	ID=ZT10_Zt09_chr_3_00614_gene;Name=ZT10_Zt09_chr_3_00614
scaffold1104	.	gene	69271	69918	.	-	.	ID=ZT10_Zt09_chr_3_00341_gene;Name=ZT10_Zt09_chr_3_00341
scaffold918	.	gene	3936	4420	.	-	.	ID=ZT10_Zt09_chr_3_00616_gene;Name=ZT10_Zt09_chr_3_00616
scaffold630	.	gene	73772	75565	.	-	.	ID=ZT10_Zt09_chr_2_00517_gene;Name=ZT10_Zt09_chr_2_00517
scaffold1104	.	gene	44358	45692	.	+	.	ID=ZT10_Zt09_chr_3_00346_gene;Name=ZT10_Zt09_chr_3_00346
scaffold1104	.	gene	45945	53239	.	-	.	ID=ZT10_Zt09_chr_3_00345_gene;Name=ZT10_Zt09_chr_3_00345
scaffold630	.	gene	69017	70160	.	-	.	ID=ZT10_Zt09_chr_2_00514_gene;Name=ZT10_Zt09_chr_2_00514
scaffold1104	.	gene	37185	38507	.	+	.	ID=ZT10_Zt09_chr_3_00349_gene;Name=ZT10_Zt09_chr_3_00349
scaffold630	.	gene	76248	79469	.	-	.	ID=ZT10_Zt09_chr_2_00518_gene;Name=ZT10_Zt09_chr_2_00518
scaffold673	.	gene	40155	40907	.	-	.	ID=ZT10_Zt09_chr_3_00619_gene;Name=ZT10_Zt09_chr_3_00619
scaffold673	.	gene	41818	43052	.	-	.	ID=ZT10_Zt09_chr_3_00618_gene;Name=ZT10_Zt09_chr_3_00618
scaffold776	.	gene	155333	157220	.	+	.	ID=ZT10_Zt09_chr_1_00482_gene;Name=ZT10_Zt09_chr_1_00482
scaffold776	.	gene	157671	158670	.	+	.	ID=ZT10_Zt09_chr_1_00483_gene;Name=ZT10_Zt09_chr_1_00483
scaffold148	.	gene	31041	31840	.	+	.	ID=ZT10_Zt09_chr_6_00459_gene;Name=ZT10_Zt09_chr_6_00459
scaffold593	.	gene	48476	53613	.	+	.	ID=ZT10_Zt09_chr_12_00137_gene;Name=ZT10_Zt09_chr_12_00137
scaffold593	.	gene	54473	54928	.	+	.	ID=ZT10_Zt09_chr_12_00136_gene;Name=ZT10_Zt09_chr_12_00136
scaffold593	.	gene	55613	63780	.	+	.	ID=ZT10_Zt09_chr_12_00135_gene;Name=ZT10_Zt09_chr_12_00135
scaffold904	.	gene	2008	2527	.	+	.	ID=ZT10_Zt09_chr_12_00134_gene;Name=ZT10_Zt09_chr_12_00134
scaffold1327	.	gene	44987	47286	.	-	.	ID=ZT10_Zt09_chr_12_00133_gene;Name=ZT10_Zt09_chr_12_00133
scaffold1327	.	gene	43395	44507	.	+	.	ID=ZT10_Zt09_chr_12_00132_gene;Name=ZT10_Zt09_chr_12_00132
scaffold1327	.	gene	37411	41478	.	-	.	ID=ZT10_Zt09_chr_12_00131_gene;Name=ZT10_Zt09_chr_12_00131
scaffold1327	.	gene	35651	37038	.	+	.	ID=ZT10_Zt09_chr_12_00130_gene;Name=ZT10_Zt09_chr_12_00130
scaffold975	.	gene	182400	184060	.	-	.	ID=ZT10_Zt09_chr_1_01892_gene;Name=ZT10_Zt09_chr_1_01892
scaffold975	.	gene	185253	186230	.	-	.	ID=ZT10_Zt09_chr_1_01890_gene;Name=ZT10_Zt09_chr_1_01890
scaffold975	.	gene	184359	184964	.	+	.	ID=ZT10_Zt09_chr_1_01891_gene;Name=ZT10_Zt09_chr_1_01891
scaffold975	.	gene	175707	176237	.	+	.	ID=ZT10_Zt09_chr_1_01896_gene;Name=ZT10_Zt09_chr_1_01896
scaffold975	.	gene	172945	175121	.	-	.	ID=ZT10_Zt09_chr_1_01897_gene;Name=ZT10_Zt09_chr_1_01897
scaffold593	.	gene	45556	46764	.	-	.	ID=ZT10_Zt09_chr_12_00139_gene;Name=ZT10_Zt09_chr_12_00139
scaffold593	.	gene	47366	47965	.	+	.	ID=ZT10_Zt09_chr_12_00138_gene;Name=ZT10_Zt09_chr_12_00138
scaffold819	.	gene	40703	41326	.	+	.	ID=ZT10_Zt09_chr_9_00345_gene;Name=ZT10_Zt09_chr_9_00345
scaffold1448	.	gene	24916	25688	.	+	.	ID=ZT10_Zt09_chr_9_00233_gene;Name=ZT10_Zt09_chr_9_00233
scaffold1448	.	gene	21015	22894	.	+	.	ID=ZT10_Zt09_chr_9_00232_gene;Name=ZT10_Zt09_chr_9_00232
scaffold1448	.	gene	27163	28115	.	-	.	ID=ZT10_Zt09_chr_9_00235_gene;Name=ZT10_Zt09_chr_9_00235
scaffold1448	.	gene	25714	26821	.	-	.	ID=ZT10_Zt09_chr_9_00234_gene;Name=ZT10_Zt09_chr_9_00234
scaffold1448	.	gene	30464	31078	.	-	.	ID=ZT10_Zt09_chr_9_00237_gene;Name=ZT10_Zt09_chr_9_00237
scaffold1448	.	gene	28593	30295	.	+	.	ID=ZT10_Zt09_chr_9_00236_gene;Name=ZT10_Zt09_chr_9_00236
scaffold1265	.	gene	6068	7876	.	+	.	ID=ZT10_Zt09_chr_9_00239_gene;Name=ZT10_Zt09_chr_9_00239
scaffold1265	.	gene	821	5425	.	+	.	ID=ZT10_Zt09_chr_9_00238_gene;Name=ZT10_Zt09_chr_9_00238
scaffold396	.	gene	162274	163121	.	-	.	ID=ZT10_Zt09_chr_6_00118_gene;Name=ZT10_Zt09_chr_6_00118
scaffold819	.	gene	35879	37558	.	+	.	ID=ZT10_Zt09_chr_9_00347_gene;Name=ZT10_Zt09_chr_9_00347
scaffold226	.	gene	41476	42721	.	+	.	ID=ZT10_Zt09_chr_7_00349_gene;Name=ZT10_Zt09_chr_7_00349
scaffold226	.	gene	37186	38059	.	+	.	ID=ZT10_Zt09_chr_7_00348_gene;Name=ZT10_Zt09_chr_7_00348
scaffold327	.	gene	57647	58828	.	+	.	ID=ZT10_Zt09_chr_9_00430_gene;Name=ZT10_Zt09_chr_9_00430
scaffold1407	.	gene	48532	51587	.	+	.	ID=ZT10_Zt09_chr_9_00437_gene;Name=ZT10_Zt09_chr_9_00437
scaffold819	.	gene	48776	50281	.	+	.	ID=ZT10_Zt09_chr_9_00340_gene;Name=ZT10_Zt09_chr_9_00340
scaffold857	.	gene	27350	31281	.	+	.	ID=ZT10_Zt09_chr_11_00343_gene;Name=ZT10_Zt09_chr_11_00343
scaffold399	.	gene	3587	3921	.	-	.	ID=ZT10_Zt09_chr_19_00008_gene;Name=ZT10_Zt09_chr_19_00008
C657308	.	gene	966	1796	.	-	.	ID=ZT10_Zt09_chr_19_00009_gene;Name=ZT10_Zt09_chr_19_00009
scaffold857	.	gene	31509	32484	.	+	.	ID=ZT10_Zt09_chr_11_00342_gene;Name=ZT10_Zt09_chr_11_00342
scaffold399	.	gene	11568	12146	.	+	.	ID=ZT10_Zt09_chr_19_00004_gene;Name=ZT10_Zt09_chr_19_00004
scaffold399	.	gene	9952	11251	.	+	.	ID=ZT10_Zt09_chr_19_00005_gene;Name=ZT10_Zt09_chr_19_00005
scaffold399	.	gene	8181	9185	.	+	.	ID=ZT10_Zt09_chr_19_00006_gene;Name=ZT10_Zt09_chr_19_00006
scaffold399	.	gene	5513	6767	.	+	.	ID=ZT10_Zt09_chr_19_00007_gene;Name=ZT10_Zt09_chr_19_00007
scaffold857	.	gene	33290	33760	.	-	.	ID=ZT10_Zt09_chr_11_00341_gene;Name=ZT10_Zt09_chr_11_00341
scaffold736	.	gene	2891	6367	.	+	.	ID=ZT10_Zt09_chr_19_00002_gene;Name=ZT10_Zt09_chr_19_00002
scaffold399	.	gene	13422	13994	.	+	.	ID=ZT10_Zt09_chr_19_00003_gene;Name=ZT10_Zt09_chr_19_00003
scaffold716	.	gene	136387	137531	.	-	.	ID=ZT10_Zt09_chr_11_00340_gene;Name=ZT10_Zt09_chr_11_00340
scaffold857	.	gene	17599	18904	.	-	.	ID=ZT10_Zt09_chr_11_00347_gene;Name=ZT10_Zt09_chr_11_00347
scaffold857	.	gene	19244	20806	.	+	.	ID=ZT10_Zt09_chr_11_00346_gene;Name=ZT10_Zt09_chr_11_00346
scaffold857	.	gene	21152	23299	.	-	.	ID=ZT10_Zt09_chr_11_00345_gene;Name=ZT10_Zt09_chr_11_00345
scaffold857	.	gene	24827	26844	.	-	.	ID=ZT10_Zt09_chr_11_00344_gene;Name=ZT10_Zt09_chr_11_00344
scaffold276	.	gene	154135	155061	.	-	.	ID=ZT10_Zt09_chr_7_00602_gene;Name=ZT10_Zt09_chr_7_00602
scaffold488	.	gene	50805	51497	.	+	.	ID=ZT10_Zt09_chr_4_00007_gene;Name=ZT10_Zt09_chr_4_00007
scaffold488	.	gene	54677	56839	.	-	.	ID=ZT10_Zt09_chr_4_00006_gene;Name=ZT10_Zt09_chr_4_00006
scaffold488	.	gene	57339	61439	.	-	.	ID=ZT10_Zt09_chr_4_00005_gene;Name=ZT10_Zt09_chr_4_00005
scaffold488	.	gene	62808	64816	.	-	.	ID=ZT10_Zt09_chr_4_00004_gene;Name=ZT10_Zt09_chr_4_00004
scaffold488	.	gene	65941	67296	.	-	.	ID=ZT10_Zt09_chr_4_00003_gene;Name=ZT10_Zt09_chr_4_00003
scaffold488	.	gene	68590	82361	.	+	.	ID=ZT10_Zt09_chr_4_00002_gene;Name=ZT10_Zt09_chr_4_00002
scaffold488	.	gene	46137	47666	.	-	.	ID=ZT10_Zt09_chr_4_00009_gene;Name=ZT10_Zt09_chr_4_00009
scaffold488	.	gene	48836	50337	.	-	.	ID=ZT10_Zt09_chr_4_00008_gene;Name=ZT10_Zt09_chr_4_00008
scaffold767	.	gene	100647	101075	.	+	.	ID=ZT10_Zt09_chr_10_00348_gene;Name=ZT10_Zt09_chr_10_00348
scaffold536	.	gene	629526	630932	.	-	.	ID=ZT10_Zt09_chr_2_00965_gene;Name=ZT10_Zt09_chr_2_00965
scaffold767	.	gene	114178	117189	.	+	.	ID=ZT10_Zt09_chr_10_00342_gene;Name=ZT10_Zt09_chr_10_00342
scaffold973	.	gene	88072	88347	.	+	.	ID=ZT10_Zt09_chr_8_00638_gene;Name=ZT10_Zt09_chr_8_00638
scaffold973	.	gene	88391	90061	.	-	.	ID=ZT10_Zt09_chr_8_00639_gene;Name=ZT10_Zt09_chr_8_00639
scaffold767	.	gene	111872	113020	.	+	.	ID=ZT10_Zt09_chr_10_00343_gene;Name=ZT10_Zt09_chr_10_00343
scaffold973	.	gene	80261	82082	.	-	.	ID=ZT10_Zt09_chr_8_00634_gene;Name=ZT10_Zt09_chr_8_00634
scaffold973	.	gene	82892	83530	.	-	.	ID=ZT10_Zt09_chr_8_00635_gene;Name=ZT10_Zt09_chr_8_00635
scaffold973	.	gene	83856	85397	.	+	.	ID=ZT10_Zt09_chr_8_00636_gene;Name=ZT10_Zt09_chr_8_00636
scaffold973	.	gene	85668	87803	.	+	.	ID=ZT10_Zt09_chr_8_00637_gene;Name=ZT10_Zt09_chr_8_00637
scaffold767	.	gene	119153	120397	.	-	.	ID=ZT10_Zt09_chr_10_00340_gene;Name=ZT10_Zt09_chr_10_00340
scaffold973	.	gene	77106	77559	.	-	.	ID=ZT10_Zt09_chr_8_00632_gene;Name=ZT10_Zt09_chr_8_00632
scaffold973	.	gene	78338	80047	.	+	.	ID=ZT10_Zt09_chr_8_00633_gene;Name=ZT10_Zt09_chr_8_00633
scaffold767	.	gene	117579	118690	.	-	.	ID=ZT10_Zt09_chr_10_00341_gene;Name=ZT10_Zt09_chr_10_00341
scaffold767	.	gene	104305	106528	.	-	.	ID=ZT10_Zt09_chr_10_00346_gene;Name=ZT10_Zt09_chr_10_00346
scaffold767	.	gene	101411	103223	.	-	.	ID=ZT10_Zt09_chr_10_00347_gene;Name=ZT10_Zt09_chr_10_00347
scaffold345	.	gene	88092	88988	.	+	.	ID=ZT10_Zt09_chr_13_00200_gene;Name=ZT10_Zt09_chr_13_00200
scaffold86	.	gene	64389	65318	.	-	.	ID=ZT10_Zt09_chr_2_00079_gene;Name=ZT10_Zt09_chr_2_00079
scaffold345	.	gene	82353	85088	.	-	.	ID=ZT10_Zt09_chr_13_00202_gene;Name=ZT10_Zt09_chr_13_00202
scaffold345	.	gene	80283	81950	.	-	.	ID=ZT10_Zt09_chr_13_00203_gene;Name=ZT10_Zt09_chr_13_00203
scaffold345	.	gene	77813	79222	.	+	.	ID=ZT10_Zt09_chr_13_00204_gene;Name=ZT10_Zt09_chr_13_00204
scaffold345	.	gene	74216	76540	.	-	.	ID=ZT10_Zt09_chr_13_00205_gene;Name=ZT10_Zt09_chr_13_00205
scaffold345	.	gene	72701	73515	.	-	.	ID=ZT10_Zt09_chr_13_00206_gene;Name=ZT10_Zt09_chr_13_00206
scaffold345	.	gene	67960	72600	.	-	.	ID=ZT10_Zt09_chr_13_00207_gene;Name=ZT10_Zt09_chr_13_00207
scaffold86	.	gene	40812	42284	.	-	.	ID=ZT10_Zt09_chr_2_00070_gene;Name=ZT10_Zt09_chr_2_00070
scaffold86	.	gene	43302	43921	.	-	.	ID=ZT10_Zt09_chr_2_00071_gene;Name=ZT10_Zt09_chr_2_00071
scaffold86	.	gene	44644	45994	.	-	.	ID=ZT10_Zt09_chr_2_00072_gene;Name=ZT10_Zt09_chr_2_00072
scaffold86	.	gene	46259	46912	.	+	.	ID=ZT10_Zt09_chr_2_00073_gene;Name=ZT10_Zt09_chr_2_00073
scaffold86	.	gene	47778	49479	.	-	.	ID=ZT10_Zt09_chr_2_00074_gene;Name=ZT10_Zt09_chr_2_00074
scaffold86	.	gene	52205	53398	.	-	.	ID=ZT10_Zt09_chr_2_00075_gene;Name=ZT10_Zt09_chr_2_00075
scaffold86	.	gene	55100	56575	.	-	.	ID=ZT10_Zt09_chr_2_00076_gene;Name=ZT10_Zt09_chr_2_00076
scaffold86	.	gene	56860	61733	.	+	.	ID=ZT10_Zt09_chr_2_00077_gene;Name=ZT10_Zt09_chr_2_00077
scaffold1372	.	gene	65514	66307	.	-	.	ID=ZT10_Zt09_chr_1_01647_gene;Name=ZT10_Zt09_chr_1_01647
scaffold1462	.	gene	383	7129	.	+	.	ID=ZT10_Zt09_chr_1_01646_gene;Name=ZT10_Zt09_chr_1_01646
scaffold543	.	gene	1954	2370	.	+	.	ID=ZT10_Zt09_chr_1_01645_gene;Name=ZT10_Zt09_chr_1_01645
scaffold543	.	gene	2834	3889	.	-	.	ID=ZT10_Zt09_chr_1_01644_gene;Name=ZT10_Zt09_chr_1_01644
scaffold543	.	gene	4782	5967	.	+	.	ID=ZT10_Zt09_chr_1_01643_gene;Name=ZT10_Zt09_chr_1_01643
scaffold543	.	gene	6810	7828	.	+	.	ID=ZT10_Zt09_chr_1_01642_gene;Name=ZT10_Zt09_chr_1_01642
scaffold543	.	gene	9825	11772	.	+	.	ID=ZT10_Zt09_chr_1_01641_gene;Name=ZT10_Zt09_chr_1_01641
scaffold543	.	gene	12374	13868	.	-	.	ID=ZT10_Zt09_chr_1_01640_gene;Name=ZT10_Zt09_chr_1_01640
scaffold276	.	gene	151789	153219	.	-	.	ID=ZT10_Zt09_chr_7_00603_gene;Name=ZT10_Zt09_chr_7_00603
scaffold1372	.	gene	60243	63445	.	-	.	ID=ZT10_Zt09_chr_1_01649_gene;Name=ZT10_Zt09_chr_1_01649
scaffold1372	.	gene	64264	65462	.	+	.	ID=ZT10_Zt09_chr_1_01648_gene;Name=ZT10_Zt09_chr_1_01648
scaffold720	.	gene	125420	126044	.	-	.	ID=ZT10_Zt09_chr_8_00249_gene;Name=ZT10_Zt09_chr_8_00249
scaffold720	.	gene	121430	124707	.	+	.	ID=ZT10_Zt09_chr_8_00248_gene;Name=ZT10_Zt09_chr_8_00248
scaffold720	.	gene	113338	116853	.	-	.	ID=ZT10_Zt09_chr_8_00245_gene;Name=ZT10_Zt09_chr_8_00245
scaffold720	.	gene	112458	112723	.	+	.	ID=ZT10_Zt09_chr_8_00244_gene;Name=ZT10_Zt09_chr_8_00244
scaffold720	.	gene	119844	121209	.	+	.	ID=ZT10_Zt09_chr_8_00247_gene;Name=ZT10_Zt09_chr_8_00247
scaffold720	.	gene	117797	119088	.	+	.	ID=ZT10_Zt09_chr_8_00246_gene;Name=ZT10_Zt09_chr_8_00246
scaffold720	.	gene	106113	106863	.	-	.	ID=ZT10_Zt09_chr_8_00241_gene;Name=ZT10_Zt09_chr_8_00241
scaffold720	.	gene	104228	105829	.	+	.	ID=ZT10_Zt09_chr_8_00240_gene;Name=ZT10_Zt09_chr_8_00240
scaffold720	.	gene	109688	110548	.	+	.	ID=ZT10_Zt09_chr_8_00243_gene;Name=ZT10_Zt09_chr_8_00243
scaffold720	.	gene	108293	109135	.	+	.	ID=ZT10_Zt09_chr_8_00242_gene;Name=ZT10_Zt09_chr_8_00242
scaffold61	.	gene	4719	5366	.	+	.	ID=ZT10_Zt09_chr_13_00064_gene;Name=ZT10_Zt09_chr_13_00064
scaffold361	.	gene	25253	26053	.	-	.	ID=ZT10_Zt09_chr_13_00065_gene;Name=ZT10_Zt09_chr_13_00065
scaffold361	.	gene	20292	21922	.	+	.	ID=ZT10_Zt09_chr_13_00066_gene;Name=ZT10_Zt09_chr_13_00066
scaffold361	.	gene	19053	19970	.	-	.	ID=ZT10_Zt09_chr_13_00067_gene;Name=ZT10_Zt09_chr_13_00067
scaffold924	.	gene	130557	131728	.	-	.	ID=ZT10_Zt09_chr_2_00218_gene;Name=ZT10_Zt09_chr_2_00218
scaffold924	.	gene	136214	137017	.	+	.	ID=ZT10_Zt09_chr_2_00219_gene;Name=ZT10_Zt09_chr_2_00219
scaffold767	.	gene	10348	11523	.	+	.	ID=ZT10_Zt09_chr_10_00388_gene;Name=ZT10_Zt09_chr_10_00388
scaffold924	.	gene	123368	125349	.	-	.	ID=ZT10_Zt09_chr_2_00214_gene;Name=ZT10_Zt09_chr_2_00214
scaffold924	.	gene	126078	127927	.	+	.	ID=ZT10_Zt09_chr_2_00215_gene;Name=ZT10_Zt09_chr_2_00215
scaffold767	.	gene	20111	21269	.	+	.	ID=ZT10_Zt09_chr_10_00384_gene;Name=ZT10_Zt09_chr_10_00384
scaffold924	.	gene	129315	130143	.	+	.	ID=ZT10_Zt09_chr_2_00217_gene;Name=ZT10_Zt09_chr_2_00217
scaffold767	.	gene	24201	25677	.	+	.	ID=ZT10_Zt09_chr_10_00382_gene;Name=ZT10_Zt09_chr_10_00382
scaffold767	.	gene	21739	23864	.	-	.	ID=ZT10_Zt09_chr_10_00383_gene;Name=ZT10_Zt09_chr_10_00383
scaffold924	.	gene	119602	121309	.	+	.	ID=ZT10_Zt09_chr_2_00212_gene;Name=ZT10_Zt09_chr_2_00212
scaffold924	.	gene	121452	122667	.	-	.	ID=ZT10_Zt09_chr_2_00213_gene;Name=ZT10_Zt09_chr_2_00213
scaffold234	.	gene	99602	100191	.	+	.	ID=ZT10_Zt09_chr_4_00051_gene;Name=ZT10_Zt09_chr_4_00051
scaffold745	.	gene	27586	27891	.	-	.	ID=ZT10_Zt09_chr_7_00311_gene;Name=ZT10_Zt09_chr_7_00311
scaffold1198	.	gene	2381	3907	.	+	.	ID=ZT10_Zt09_chr_4_00500_gene;Name=ZT10_Zt09_chr_4_00500
scaffold1198	.	gene	4259	5579	.	-	.	ID=ZT10_Zt09_chr_4_00501_gene;Name=ZT10_Zt09_chr_4_00501
scaffold1033	.	gene	9193	11200	.	-	.	ID=ZT10_Zt09_chr_4_00054_gene;Name=ZT10_Zt09_chr_4_00054
scaffold1395	.	gene	9873	11372	.	-	.	ID=ZT10_Zt09_chr_4_00507_gene;Name=ZT10_Zt09_chr_4_00507
scaffold1328	.	gene	37115	37769	.	-	.	ID=ZT10_Zt09_chr_4_00056_gene;Name=ZT10_Zt09_chr_4_00056
scaffold81	.	gene	186309	187794	.	+	.	ID=ZT10_Zt09_chr_6_00370_gene;Name=ZT10_Zt09_chr_6_00370
scaffold1395	.	gene	2509	3915	.	-	.	ID=ZT10_Zt09_chr_4_00505_gene;Name=ZT10_Zt09_chr_4_00505
scaffold568	.	gene	93233	94302	.	+	.	ID=ZT10_Zt09_chr_1_00118_gene;Name=ZT10_Zt09_chr_1_00118
scaffold568	.	gene	94919	97090	.	+	.	ID=ZT10_Zt09_chr_1_00119_gene;Name=ZT10_Zt09_chr_1_00119
scaffold568	.	gene	60612	61886	.	+	.	ID=ZT10_Zt09_chr_1_00110_gene;Name=ZT10_Zt09_chr_1_00110
scaffold568	.	gene	63498	68037	.	-	.	ID=ZT10_Zt09_chr_1_00111_gene;Name=ZT10_Zt09_chr_1_00111
scaffold568	.	gene	73398	75006	.	-	.	ID=ZT10_Zt09_chr_1_00112_gene;Name=ZT10_Zt09_chr_1_00112
scaffold568	.	gene	76030	76893	.	+	.	ID=ZT10_Zt09_chr_1_00113_gene;Name=ZT10_Zt09_chr_1_00113
scaffold568	.	gene	77778	78642	.	+	.	ID=ZT10_Zt09_chr_1_00114_gene;Name=ZT10_Zt09_chr_1_00114
scaffold568	.	gene	82311	84449	.	-	.	ID=ZT10_Zt09_chr_1_00115_gene;Name=ZT10_Zt09_chr_1_00115
scaffold568	.	gene	85789	90341	.	-	.	ID=ZT10_Zt09_chr_1_00116_gene;Name=ZT10_Zt09_chr_1_00116
scaffold568	.	gene	91482	91913	.	-	.	ID=ZT10_Zt09_chr_1_00117_gene;Name=ZT10_Zt09_chr_1_00117
scaffold605	.	gene	59492	62366	.	+	.	ID=ZT10_Zt09_chr_5_00608_gene;Name=ZT10_Zt09_chr_5_00608
scaffold677	.	gene	104830	106079	.	-	.	ID=ZT10_Zt09_chr_1_01571_gene;Name=ZT10_Zt09_chr_1_01571
scaffold646	.	gene	32224	33842	.	-	.	ID=ZT10_Zt09_chr_2_01039_gene;Name=ZT10_Zt09_chr_2_01039
scaffold646	.	gene	36555	39347	.	-	.	ID=ZT10_Zt09_chr_2_01038_gene;Name=ZT10_Zt09_chr_2_01038
scaffold646	.	gene	41265	42091	.	+	.	ID=ZT10_Zt09_chr_2_01037_gene;Name=ZT10_Zt09_chr_2_01037
scaffold646	.	gene	42814	43365	.	+	.	ID=ZT10_Zt09_chr_2_01036_gene;Name=ZT10_Zt09_chr_2_01036
scaffold646	.	gene	43926	44427	.	-	.	ID=ZT10_Zt09_chr_2_01035_gene;Name=ZT10_Zt09_chr_2_01035
scaffold646	.	gene	44903	46972	.	+	.	ID=ZT10_Zt09_chr_2_01034_gene;Name=ZT10_Zt09_chr_2_01034
scaffold646	.	gene	47515	47994	.	+	.	ID=ZT10_Zt09_chr_2_01033_gene;Name=ZT10_Zt09_chr_2_01033
scaffold646	.	gene	50238	51413	.	+	.	ID=ZT10_Zt09_chr_2_01032_gene;Name=ZT10_Zt09_chr_2_01032
scaffold646	.	gene	52784	55297	.	+	.	ID=ZT10_Zt09_chr_2_01031_gene;Name=ZT10_Zt09_chr_2_01031
scaffold646	.	gene	55897	58167	.	+	.	ID=ZT10_Zt09_chr_2_01030_gene;Name=ZT10_Zt09_chr_2_01030
scaffold276	.	gene	157693	158390	.	-	.	ID=ZT10_Zt09_chr_7_00600_gene;Name=ZT10_Zt09_chr_7_00600
scaffold878	.	gene	9988	10631	.	+	.	ID=ZT10_Zt09_chr_10_00034_gene;Name=ZT10_Zt09_chr_10_00034
scaffold878	.	gene	11902	14119	.	-	.	ID=ZT10_Zt09_chr_10_00035_gene;Name=ZT10_Zt09_chr_10_00035
scaffold878	.	gene	15000	15762	.	-	.	ID=ZT10_Zt09_chr_10_00036_gene;Name=ZT10_Zt09_chr_10_00036
scaffold878	.	gene	15875	16428	.	+	.	ID=ZT10_Zt09_chr_10_00037_gene;Name=ZT10_Zt09_chr_10_00037
scaffold603	.	gene	4413	4742	.	+	.	ID=ZT10_Zt09_chr_10_00030_gene;Name=ZT10_Zt09_chr_10_00030
scaffold285	.	gene	1719	2224	.	+	.	ID=ZT10_Zt09_chr_10_00031_gene;Name=ZT10_Zt09_chr_10_00031
scaffold878	.	gene	7222	8843	.	+	.	ID=ZT10_Zt09_chr_10_00033_gene;Name=ZT10_Zt09_chr_10_00033
scaffold878	.	gene	16706	17458	.	+	.	ID=ZT10_Zt09_chr_10_00038_gene;Name=ZT10_Zt09_chr_10_00038
scaffold878	.	gene	17855	21844	.	-	.	ID=ZT10_Zt09_chr_10_00039_gene;Name=ZT10_Zt09_chr_10_00039
scaffold81	.	gene	173105	174835	.	-	.	ID=ZT10_Zt09_chr_6_00375_gene;Name=ZT10_Zt09_chr_6_00375
scaffold1104	.	gene	92645	94342	.	-	.	ID=ZT10_Zt09_chr_3_00331_gene;Name=ZT10_Zt09_chr_3_00331
scaffold802	.	gene	49768	52744	.	+	.	ID=ZT10_Zt09_chr_2_00566_gene;Name=ZT10_Zt09_chr_2_00566
scaffold802	.	gene	53192	55388	.	+	.	ID=ZT10_Zt09_chr_2_00567_gene;Name=ZT10_Zt09_chr_2_00567
scaffold228	.	gene	4148	8377	.	-	.	ID=ZT10_Zt09_chr_10_00164_gene;Name=ZT10_Zt09_chr_10_00164
scaffold651	.	gene	24547	25098	.	+	.	ID=ZT10_Zt09_chr_17_00025_gene;Name=ZT10_Zt09_chr_17_00025
scaffold802	.	gene	48498	49307	.	+	.	ID=ZT10_Zt09_chr_2_00565_gene;Name=ZT10_Zt09_chr_2_00565
scaffold194	.	gene	84969	85332	.	-	.	ID=ZT10_Zt09_chr_1_00374_gene;Name=ZT10_Zt09_chr_1_00374
scaffold605	.	gene	64394	66752	.	+	.	ID=ZT10_Zt09_chr_5_00606_gene;Name=ZT10_Zt09_chr_5_00606
scaffold194	.	gene	83411	84605	.	+	.	ID=ZT10_Zt09_chr_1_00375_gene;Name=ZT10_Zt09_chr_1_00375
scaffold605	.	gene	63042	63519	.	+	.	ID=ZT10_Zt09_chr_5_00607_gene;Name=ZT10_Zt09_chr_5_00607
scaffold228	.	gene	14048	14656	.	-	.	ID=ZT10_Zt09_chr_10_00168_gene;Name=ZT10_Zt09_chr_10_00168
scaffold263	.	gene	130718	131986	.	+	.	ID=ZT10_Zt09_chr_11_00167_gene;Name=ZT10_Zt09_chr_11_00167
scaffold263	.	gene	127785	129840	.	+	.	ID=ZT10_Zt09_chr_11_00166_gene;Name=ZT10_Zt09_chr_11_00166
scaffold33	.	gene	11767	13245	.	+	.	ID=ZT10_Zt09_chr_9_00538_gene;Name=ZT10_Zt09_chr_9_00538
scaffold263	.	gene	120048	121766	.	-	.	ID=ZT10_Zt09_chr_11_00163_gene;Name=ZT10_Zt09_chr_11_00163
scaffold263	.	gene	119226	119612	.	+	.	ID=ZT10_Zt09_chr_11_00162_gene;Name=ZT10_Zt09_chr_11_00162
scaffold263	.	gene	117175	118710	.	-	.	ID=ZT10_Zt09_chr_11_00161_gene;Name=ZT10_Zt09_chr_11_00161
scaffold263	.	gene	111763	115581	.	-	.	ID=ZT10_Zt09_chr_11_00160_gene;Name=ZT10_Zt09_chr_11_00160
scaffold33	.	gene	23289	23633	.	-	.	ID=ZT10_Zt09_chr_9_00532_gene;Name=ZT10_Zt09_chr_9_00532
scaffold33	.	gene	18999	22835	.	+	.	ID=ZT10_Zt09_chr_9_00533_gene;Name=ZT10_Zt09_chr_9_00533
scaffold33	.	gene	24970	25532	.	-	.	ID=ZT10_Zt09_chr_9_00530_gene;Name=ZT10_Zt09_chr_9_00530
scaffold33	.	gene	24017	24816	.	+	.	ID=ZT10_Zt09_chr_9_00531_gene;Name=ZT10_Zt09_chr_9_00531
scaffold33	.	gene	15262	16080	.	+	.	ID=ZT10_Zt09_chr_9_00536_gene;Name=ZT10_Zt09_chr_9_00536
scaffold33	.	gene	13425	14612	.	-	.	ID=ZT10_Zt09_chr_9_00537_gene;Name=ZT10_Zt09_chr_9_00537
scaffold33	.	gene	17721	18137	.	-	.	ID=ZT10_Zt09_chr_9_00534_gene;Name=ZT10_Zt09_chr_9_00534
scaffold33	.	gene	16334	17714	.	+	.	ID=ZT10_Zt09_chr_9_00535_gene;Name=ZT10_Zt09_chr_9_00535
C660346	.	gene	4299	5304	.	+	.	ID=ZT10_Zt09_chr_5_00767_gene;Name=ZT10_Zt09_chr_5_00767
C660346	.	gene	2672	3804	.	-	.	ID=ZT10_Zt09_chr_5_00766_gene;Name=ZT10_Zt09_chr_5_00766
scaffold1044	.	gene	2456	7564	.	+	.	ID=ZT10_Zt09_chr_5_00764_gene;Name=ZT10_Zt09_chr_5_00764
scaffold1044	.	gene	10702	11806	.	+	.	ID=ZT10_Zt09_chr_5_00763_gene;Name=ZT10_Zt09_chr_5_00763
scaffold1044	.	gene	12053	14350	.	-	.	ID=ZT10_Zt09_chr_5_00762_gene;Name=ZT10_Zt09_chr_5_00762
scaffold1044	.	gene	16187	16723	.	+	.	ID=ZT10_Zt09_chr_5_00761_gene;Name=ZT10_Zt09_chr_5_00761
scaffold1044	.	gene	17094	19112	.	-	.	ID=ZT10_Zt09_chr_5_00760_gene;Name=ZT10_Zt09_chr_5_00760
scaffold46	.	gene	30703	32612	.	-	.	ID=ZT10_Zt09_chr_5_00769_gene;Name=ZT10_Zt09_chr_5_00769
C660346	.	gene	6045	7937	.	+	.	ID=ZT10_Zt09_chr_5_00768_gene;Name=ZT10_Zt09_chr_5_00768
scaffold234	.	gene	2503	4137	.	+	.	ID=ZT10_Zt09_chr_17_00028_gene;Name=ZT10_Zt09_chr_17_00028
scaffold234	.	gene	9766	10246	.	-	.	ID=ZT10_Zt09_chr_17_00029_gene;Name=ZT10_Zt09_chr_17_00029
scaffold276	.	gene	156161	157020	.	-	.	ID=ZT10_Zt09_chr_7_00601_gene;Name=ZT10_Zt09_chr_7_00601
scaffold81	.	gene	163540	165969	.	+	.	ID=ZT10_Zt09_chr_6_00379_gene;Name=ZT10_Zt09_chr_6_00379
scaffold623	.	gene	29725	30499	.	+	.	ID=ZT10_Zt09_chr_3_00400_gene;Name=ZT10_Zt09_chr_3_00400
scaffold623	.	gene	32364	33213	.	+	.	ID=ZT10_Zt09_chr_3_00401_gene;Name=ZT10_Zt09_chr_3_00401
scaffold605	.	gene	105320	107474	.	-	.	ID=ZT10_Zt09_chr_5_00589_gene;Name=ZT10_Zt09_chr_5_00589
scaffold605	.	gene	107833	108785	.	+	.	ID=ZT10_Zt09_chr_5_00588_gene;Name=ZT10_Zt09_chr_5_00588
scaffold623	.	gene	42027	42392	.	+	.	ID=ZT10_Zt09_chr_3_00405_gene;Name=ZT10_Zt09_chr_3_00405
scaffold623	.	gene	44290	45534	.	+	.	ID=ZT10_Zt09_chr_3_00406_gene;Name=ZT10_Zt09_chr_3_00406
scaffold623	.	gene	46915	48327	.	+	.	ID=ZT10_Zt09_chr_3_00407_gene;Name=ZT10_Zt09_chr_3_00407
scaffold567	.	gene	5369	6726	.	-	.	ID=ZT10_Zt09_chr_5_00583_gene;Name=ZT10_Zt09_chr_5_00583
scaffold623	.	gene	50893	51360	.	+	.	ID=ZT10_Zt09_chr_3_00409_gene;Name=ZT10_Zt09_chr_3_00409
scaffold567	.	gene	10443	11486	.	+	.	ID=ZT10_Zt09_chr_5_00581_gene;Name=ZT10_Zt09_chr_5_00581
scaffold567	.	gene	12275	13497	.	-	.	ID=ZT10_Zt09_chr_5_00580_gene;Name=ZT10_Zt09_chr_5_00580
scaffold605	.	gene	109057	110847	.	-	.	ID=ZT10_Zt09_chr_5_00587_gene;Name=ZT10_Zt09_chr_5_00587
scaffold605	.	gene	111912	112872	.	+	.	ID=ZT10_Zt09_chr_5_00586_gene;Name=ZT10_Zt09_chr_5_00586
scaffold605	.	gene	113628	114779	.	-	.	ID=ZT10_Zt09_chr_5_00585_gene;Name=ZT10_Zt09_chr_5_00585
scaffold567	.	gene	2386	4866	.	-	.	ID=ZT10_Zt09_chr_5_00584_gene;Name=ZT10_Zt09_chr_5_00584
scaffold81	.	gene	166393	168003	.	-	.	ID=ZT10_Zt09_chr_6_00378_gene;Name=ZT10_Zt09_chr_6_00378
scaffold762	.	gene	21279	23310	.	+	.	ID=ZT10_Zt09_chr_8_00407_gene;Name=ZT10_Zt09_chr_8_00407
scaffold762	.	gene	24717	26384	.	+	.	ID=ZT10_Zt09_chr_8_00406_gene;Name=ZT10_Zt09_chr_8_00406
scaffold762	.	gene	26733	27162	.	-	.	ID=ZT10_Zt09_chr_8_00405_gene;Name=ZT10_Zt09_chr_8_00405
scaffold762	.	gene	27582	32768	.	+	.	ID=ZT10_Zt09_chr_8_00404_gene;Name=ZT10_Zt09_chr_8_00404
scaffold762	.	gene	33557	37959	.	+	.	ID=ZT10_Zt09_chr_8_00403_gene;Name=ZT10_Zt09_chr_8_00403
scaffold762	.	gene	40842	42790	.	-	.	ID=ZT10_Zt09_chr_8_00402_gene;Name=ZT10_Zt09_chr_8_00402
scaffold762	.	gene	43198	44012	.	-	.	ID=ZT10_Zt09_chr_8_00401_gene;Name=ZT10_Zt09_chr_8_00401
scaffold762	.	gene	44576	45252	.	+	.	ID=ZT10_Zt09_chr_8_00400_gene;Name=ZT10_Zt09_chr_8_00400
scaffold762	.	gene	16291	18113	.	+	.	ID=ZT10_Zt09_chr_8_00409_gene;Name=ZT10_Zt09_chr_8_00409
scaffold762	.	gene	18354	19168	.	-	.	ID=ZT10_Zt09_chr_8_00408_gene;Name=ZT10_Zt09_chr_8_00408
scaffold952	.	gene	44893	45490	.	-	.	ID=ZT10_Zt09_chr_2_00703_gene;Name=ZT10_Zt09_chr_2_00703
scaffold652	.	gene	40544	41639	.	-	.	ID=ZT10_Zt09_chr_9_00396_gene;Name=ZT10_Zt09_chr_9_00396
scaffold652	.	gene	38680	39324	.	+	.	ID=ZT10_Zt09_chr_9_00397_gene;Name=ZT10_Zt09_chr_9_00397
scaffold652	.	gene	44141	44615	.	+	.	ID=ZT10_Zt09_chr_9_00394_gene;Name=ZT10_Zt09_chr_9_00394
scaffold652	.	gene	43124	43700	.	-	.	ID=ZT10_Zt09_chr_9_00395_gene;Name=ZT10_Zt09_chr_9_00395
scaffold652	.	gene	46430	48462	.	+	.	ID=ZT10_Zt09_chr_9_00393_gene;Name=ZT10_Zt09_chr_9_00393
scaffold694	.	gene	22100	25342	.	+	.	ID=ZT10_Zt09_chr_9_00390_gene;Name=ZT10_Zt09_chr_9_00390
scaffold694	.	gene	26498	27540	.	+	.	ID=ZT10_Zt09_chr_9_00391_gene;Name=ZT10_Zt09_chr_9_00391
scaffold437	.	gene	64299	65348	.	-	.	ID=ZT10_Zt09_chr_7_00484_gene;Name=ZT10_Zt09_chr_7_00484
scaffold437	.	gene	65414	66276	.	+	.	ID=ZT10_Zt09_chr_7_00485_gene;Name=ZT10_Zt09_chr_7_00485
scaffold437	.	gene	66622	67433	.	+	.	ID=ZT10_Zt09_chr_7_00486_gene;Name=ZT10_Zt09_chr_7_00486
scaffold437	.	gene	67546	71535	.	-	.	ID=ZT10_Zt09_chr_7_00487_gene;Name=ZT10_Zt09_chr_7_00487
scaffold437	.	gene	59853	60878	.	+	.	ID=ZT10_Zt09_chr_7_00480_gene;Name=ZT10_Zt09_chr_7_00480
scaffold437	.	gene	61083	61479	.	-	.	ID=ZT10_Zt09_chr_7_00481_gene;Name=ZT10_Zt09_chr_7_00481
scaffold652	.	gene	36949	37335	.	+	.	ID=ZT10_Zt09_chr_9_00398_gene;Name=ZT10_Zt09_chr_9_00398
scaffold652	.	gene	34457	36526	.	+	.	ID=ZT10_Zt09_chr_9_00399_gene;Name=ZT10_Zt09_chr_9_00399
scaffold276	.	gene	109192	110681	.	+	.	ID=ZT10_Zt09_chr_7_00620_gene;Name=ZT10_Zt09_chr_7_00620
scaffold834	.	gene	72425	74665	.	+	.	ID=ZT10_Zt09_chr_7_00153_gene;Name=ZT10_Zt09_chr_7_00153
scaffold834	.	gene	66995	68664	.	-	.	ID=ZT10_Zt09_chr_7_00150_gene;Name=ZT10_Zt09_chr_7_00150
scaffold276	.	gene	105501	106469	.	+	.	ID=ZT10_Zt09_chr_7_00623_gene;Name=ZT10_Zt09_chr_7_00623
scaffold834	.	gene	80086	80784	.	-	.	ID=ZT10_Zt09_chr_7_00156_gene;Name=ZT10_Zt09_chr_7_00156
scaffold834	.	gene	84286	87925	.	-	.	ID=ZT10_Zt09_chr_7_00157_gene;Name=ZT10_Zt09_chr_7_00157
scaffold834	.	gene	76115	77856	.	-	.	ID=ZT10_Zt09_chr_7_00154_gene;Name=ZT10_Zt09_chr_7_00154
scaffold834	.	gene	78409	79488	.	-	.	ID=ZT10_Zt09_chr_7_00155_gene;Name=ZT10_Zt09_chr_7_00155
scaffold276	.	gene	94638	95381	.	-	.	ID=ZT10_Zt09_chr_7_00628_gene;Name=ZT10_Zt09_chr_7_00628
scaffold276	.	gene	93077	94123	.	-	.	ID=ZT10_Zt09_chr_7_00629_gene;Name=ZT10_Zt09_chr_7_00629
scaffold834	.	gene	88399	89791	.	+	.	ID=ZT10_Zt09_chr_7_00158_gene;Name=ZT10_Zt09_chr_7_00158
scaffold834	.	gene	90210	90704	.	+	.	ID=ZT10_Zt09_chr_7_00159_gene;Name=ZT10_Zt09_chr_7_00159
scaffold1450	.	gene	465	795	.	+	.	ID=ZT10_Zt09_chr_6_00033_gene;Name=ZT10_Zt09_chr_6_00033
scaffold910	.	gene	55172	55951	.	+	.	ID=ZT10_Zt09_chr_7_00766_gene;Name=ZT10_Zt09_chr_7_00766
scaffold1450	.	gene	2392	3010	.	+	.	ID=ZT10_Zt09_chr_6_00034_gene;Name=ZT10_Zt09_chr_6_00034
scaffold411	.	gene	17583	18513	.	-	.	ID=ZT10_Zt09_chr_7_00021_gene;Name=ZT10_Zt09_chr_7_00021
scaffold764	.	gene	252987	254426	.	+	.	ID=ZT10_Zt09_chr_1_00936_gene;Name=ZT10_Zt09_chr_1_00936
scaffold764	.	gene	255122	257183	.	+	.	ID=ZT10_Zt09_chr_1_00937_gene;Name=ZT10_Zt09_chr_1_00937
scaffold764	.	gene	241762	243874	.	+	.	ID=ZT10_Zt09_chr_1_00934_gene;Name=ZT10_Zt09_chr_1_00934
scaffold764	.	gene	245921	252489	.	+	.	ID=ZT10_Zt09_chr_1_00935_gene;Name=ZT10_Zt09_chr_1_00935
scaffold764	.	gene	238955	239737	.	-	.	ID=ZT10_Zt09_chr_1_00932_gene;Name=ZT10_Zt09_chr_1_00932
scaffold764	.	gene	240252	241187	.	+	.	ID=ZT10_Zt09_chr_1_00933_gene;Name=ZT10_Zt09_chr_1_00933
scaffold764	.	gene	230704	231148	.	+	.	ID=ZT10_Zt09_chr_1_00930_gene;Name=ZT10_Zt09_chr_1_00930
scaffold764	.	gene	231547	237322	.	-	.	ID=ZT10_Zt09_chr_1_00931_gene;Name=ZT10_Zt09_chr_1_00931
scaffold764	.	gene	257701	260114	.	-	.	ID=ZT10_Zt09_chr_1_00938_gene;Name=ZT10_Zt09_chr_1_00938
scaffold764	.	gene	260603	261124	.	+	.	ID=ZT10_Zt09_chr_1_00939_gene;Name=ZT10_Zt09_chr_1_00939
scaffold764	.	gene	49165	51163	.	+	.	ID=ZT10_Zt09_chr_1_00851_gene;Name=ZT10_Zt09_chr_1_00851
scaffold764	.	gene	45912	46378	.	-	.	ID=ZT10_Zt09_chr_1_00850_gene;Name=ZT10_Zt09_chr_1_00850
scaffold764	.	gene	53615	55880	.	+	.	ID=ZT10_Zt09_chr_1_00853_gene;Name=ZT10_Zt09_chr_1_00853
scaffold764	.	gene	51564	53172	.	-	.	ID=ZT10_Zt09_chr_1_00852_gene;Name=ZT10_Zt09_chr_1_00852
scaffold764	.	gene	60244	60638	.	-	.	ID=ZT10_Zt09_chr_1_00855_gene;Name=ZT10_Zt09_chr_1_00855
scaffold764	.	gene	57538	59184	.	+	.	ID=ZT10_Zt09_chr_1_00854_gene;Name=ZT10_Zt09_chr_1_00854
scaffold764	.	gene	66316	68658	.	-	.	ID=ZT10_Zt09_chr_1_00857_gene;Name=ZT10_Zt09_chr_1_00857
scaffold764	.	gene	62183	63302	.	-	.	ID=ZT10_Zt09_chr_1_00856_gene;Name=ZT10_Zt09_chr_1_00856
scaffold764	.	gene	73012	74752	.	-	.	ID=ZT10_Zt09_chr_1_00859_gene;Name=ZT10_Zt09_chr_1_00859
scaffold764	.	gene	70484	72448	.	-	.	ID=ZT10_Zt09_chr_1_00858_gene;Name=ZT10_Zt09_chr_1_00858
scaffold594	.	gene	12460	13526	.	-	.	ID=ZT10_Zt09_chr_1_01188_gene;Name=ZT10_Zt09_chr_1_01188
scaffold1326	.	gene	2277	2577	.	+	.	ID=ZT10_Zt09_chr_1_01189_gene;Name=ZT10_Zt09_chr_1_01189
scaffold594	.	gene	6775	8664	.	+	.	ID=ZT10_Zt09_chr_1_01184_gene;Name=ZT10_Zt09_chr_1_01184
scaffold594	.	gene	9012	9650	.	+	.	ID=ZT10_Zt09_chr_1_01185_gene;Name=ZT10_Zt09_chr_1_01185
scaffold594	.	gene	10256	11464	.	+	.	ID=ZT10_Zt09_chr_1_01186_gene;Name=ZT10_Zt09_chr_1_01186
scaffold594	.	gene	11564	11908	.	+	.	ID=ZT10_Zt09_chr_1_01187_gene;Name=ZT10_Zt09_chr_1_01187
scaffold594	.	gene	745	2044	.	-	.	ID=ZT10_Zt09_chr_1_01180_gene;Name=ZT10_Zt09_chr_1_01180
scaffold594	.	gene	2313	3290	.	+	.	ID=ZT10_Zt09_chr_1_01181_gene;Name=ZT10_Zt09_chr_1_01181
scaffold594	.	gene	3767	5383	.	+	.	ID=ZT10_Zt09_chr_1_01182_gene;Name=ZT10_Zt09_chr_1_01182
scaffold594	.	gene	5602	6053	.	-	.	ID=ZT10_Zt09_chr_1_01183_gene;Name=ZT10_Zt09_chr_1_01183
scaffold1227	.	gene	7620	8371	.	-	.	ID=ZT10_Zt09_chr_4_00744_gene;Name=ZT10_Zt09_chr_4_00744
scaffold1227	.	gene	5549	7555	.	+	.	ID=ZT10_Zt09_chr_4_00745_gene;Name=ZT10_Zt09_chr_4_00745
scaffold469	.	gene	126343	129200	.	-	.	ID=ZT10_Zt09_chr_4_00210_gene;Name=ZT10_Zt09_chr_4_00210
scaffold469	.	gene	123863	125962	.	-	.	ID=ZT10_Zt09_chr_4_00211_gene;Name=ZT10_Zt09_chr_4_00211
scaffold1227	.	gene	20231	21404	.	+	.	ID=ZT10_Zt09_chr_4_00740_gene;Name=ZT10_Zt09_chr_4_00740
scaffold469	.	gene	107214	111563	.	+	.	ID=ZT10_Zt09_chr_4_00217_gene;Name=ZT10_Zt09_chr_4_00217
scaffold1227	.	gene	10390	16998	.	-	.	ID=ZT10_Zt09_chr_4_00742_gene;Name=ZT10_Zt09_chr_4_00742
scaffold469	.	gene	115081	116004	.	+	.	ID=ZT10_Zt09_chr_4_00215_gene;Name=ZT10_Zt09_chr_4_00215
scaffold469	.	gene	105330	105906	.	-	.	ID=ZT10_Zt09_chr_4_00218_gene;Name=ZT10_Zt09_chr_4_00218
scaffold469	.	gene	103565	104635	.	-	.	ID=ZT10_Zt09_chr_4_00219_gene;Name=ZT10_Zt09_chr_4_00219
scaffold1227	.	gene	1725	2442	.	-	.	ID=ZT10_Zt09_chr_4_00748_gene;Name=ZT10_Zt09_chr_4_00748
scaffold1227	.	gene	715	1680	.	+	.	ID=ZT10_Zt09_chr_4_00749_gene;Name=ZT10_Zt09_chr_4_00749
scaffold187	.	gene	107071	107562	.	+	.	ID=ZT10_Zt09_chr_1_00587_gene;Name=ZT10_Zt09_chr_1_00587
scaffold187	.	gene	103155	105161	.	-	.	ID=ZT10_Zt09_chr_1_00586_gene;Name=ZT10_Zt09_chr_1_00586
scaffold187	.	gene	101670	102533	.	-	.	ID=ZT10_Zt09_chr_1_00585_gene;Name=ZT10_Zt09_chr_1_00585
scaffold1162	.	gene	27645	28727	.	+	.	ID=ZT10_Zt09_chr_8_00133_gene;Name=ZT10_Zt09_chr_8_00133
scaffold187	.	gene	96481	98934	.	+	.	ID=ZT10_Zt09_chr_1_00583_gene;Name=ZT10_Zt09_chr_1_00583
scaffold187	.	gene	94274	96060	.	-	.	ID=ZT10_Zt09_chr_1_00582_gene;Name=ZT10_Zt09_chr_1_00582
scaffold187	.	gene	90352	93923	.	+	.	ID=ZT10_Zt09_chr_1_00581_gene;Name=ZT10_Zt09_chr_1_00581
scaffold187	.	gene	87911	89566	.	-	.	ID=ZT10_Zt09_chr_1_00580_gene;Name=ZT10_Zt09_chr_1_00580
scaffold187	.	gene	109698	111999	.	+	.	ID=ZT10_Zt09_chr_1_00589_gene;Name=ZT10_Zt09_chr_1_00589
scaffold187	.	gene	108216	108761	.	+	.	ID=ZT10_Zt09_chr_1_00588_gene;Name=ZT10_Zt09_chr_1_00588
scaffold1079	.	gene	30092	31114	.	-	.	ID=ZT10_Zt09_chr_6_00660_gene;Name=ZT10_Zt09_chr_6_00660
scaffold1439	.	gene	32681	33667	.	-	.	ID=ZT10_Zt09_chr_6_00484_gene;Name=ZT10_Zt09_chr_6_00484
scaffold1439	.	gene	29834	30617	.	+	.	ID=ZT10_Zt09_chr_6_00487_gene;Name=ZT10_Zt09_chr_6_00487
scaffold1439	.	gene	30900	31347	.	-	.	ID=ZT10_Zt09_chr_6_00486_gene;Name=ZT10_Zt09_chr_6_00486
scaffold215	.	gene	184454	185149	.	-	.	ID=ZT10_Zt09_chr_3_00989_gene;Name=ZT10_Zt09_chr_3_00989
scaffold215	.	gene	179546	183047	.	-	.	ID=ZT10_Zt09_chr_3_00988_gene;Name=ZT10_Zt09_chr_3_00988
scaffold1439	.	gene	34781	37049	.	+	.	ID=ZT10_Zt09_chr_6_00483_gene;Name=ZT10_Zt09_chr_6_00483
scaffold1439	.	gene	37618	38046	.	-	.	ID=ZT10_Zt09_chr_6_00482_gene;Name=ZT10_Zt09_chr_6_00482
scaffold215	.	gene	174719	175462	.	-	.	ID=ZT10_Zt09_chr_3_00985_gene;Name=ZT10_Zt09_chr_3_00985
scaffold215	.	gene	171480	173292	.	-	.	ID=ZT10_Zt09_chr_3_00984_gene;Name=ZT10_Zt09_chr_3_00984
scaffold215	.	gene	178174	178641	.	-	.	ID=ZT10_Zt09_chr_3_00987_gene;Name=ZT10_Zt09_chr_3_00987
scaffold215	.	gene	164675	165157	.	+	.	ID=ZT10_Zt09_chr_3_00981_gene;Name=ZT10_Zt09_chr_3_00981
scaffold215	.	gene	161357	163520	.	-	.	ID=ZT10_Zt09_chr_3_00980_gene;Name=ZT10_Zt09_chr_3_00980
scaffold215	.	gene	168959	170656	.	-	.	ID=ZT10_Zt09_chr_3_00983_gene;Name=ZT10_Zt09_chr_3_00983
scaffold215	.	gene	166209	168535	.	+	.	ID=ZT10_Zt09_chr_3_00982_gene;Name=ZT10_Zt09_chr_3_00982
scaffold237	.	gene	111567	112663	.	+	.	ID=ZT10_Zt09_chr_3_00185_gene;Name=ZT10_Zt09_chr_3_00185
scaffold237	.	gene	112928	114163	.	-	.	ID=ZT10_Zt09_chr_3_00184_gene;Name=ZT10_Zt09_chr_3_00184
scaffold237	.	gene	105665	108550	.	+	.	ID=ZT10_Zt09_chr_3_00187_gene;Name=ZT10_Zt09_chr_3_00187
scaffold237	.	gene	108991	111003	.	+	.	ID=ZT10_Zt09_chr_3_00186_gene;Name=ZT10_Zt09_chr_3_00186
scaffold237	.	gene	119127	119992	.	+	.	ID=ZT10_Zt09_chr_3_00181_gene;Name=ZT10_Zt09_chr_3_00181
scaffold237	.	gene	120303	124160	.	+	.	ID=ZT10_Zt09_chr_3_00180_gene;Name=ZT10_Zt09_chr_3_00180
scaffold237	.	gene	114706	115497	.	+	.	ID=ZT10_Zt09_chr_3_00183_gene;Name=ZT10_Zt09_chr_3_00183
scaffold237	.	gene	117029	118733	.	+	.	ID=ZT10_Zt09_chr_3_00182_gene;Name=ZT10_Zt09_chr_3_00182
scaffold716	.	gene	83622	85634	.	-	.	ID=ZT10_Zt09_chr_11_00318_gene;Name=ZT10_Zt09_chr_11_00318
scaffold716	.	gene	87551	87880	.	-	.	ID=ZT10_Zt09_chr_11_00319_gene;Name=ZT10_Zt09_chr_11_00319
scaffold952	.	gene	9354	10181	.	+	.	ID=ZT10_Zt09_chr_2_00689_gene;Name=ZT10_Zt09_chr_2_00689
scaffold952	.	gene	6811	8607	.	+	.	ID=ZT10_Zt09_chr_2_00688_gene;Name=ZT10_Zt09_chr_2_00688
scaffold237	.	gene	101785	104575	.	+	.	ID=ZT10_Zt09_chr_3_00189_gene;Name=ZT10_Zt09_chr_3_00189
scaffold237	.	gene	105079	105447	.	-	.	ID=ZT10_Zt09_chr_3_00188_gene;Name=ZT10_Zt09_chr_3_00188
scaffold396	.	gene	83654	84080	.	-	.	ID=ZT10_Zt09_chr_6_00148_gene;Name=ZT10_Zt09_chr_6_00148
scaffold396	.	gene	82436	83496	.	-	.	ID=ZT10_Zt09_chr_6_00149_gene;Name=ZT10_Zt09_chr_6_00149
scaffold551	.	gene	36180	37269	.	-	.	ID=ZT10_Zt09_chr_1_01452_gene;Name=ZT10_Zt09_chr_1_01452
scaffold551	.	gene	38878	39867	.	-	.	ID=ZT10_Zt09_chr_1_01453_gene;Name=ZT10_Zt09_chr_1_01453
scaffold165	.	gene	55576	55977	.	+	.	ID=ZT10_Zt09_chr_1_01322_gene;Name=ZT10_Zt09_chr_1_01322
scaffold551	.	gene	33058	35631	.	+	.	ID=ZT10_Zt09_chr_1_01451_gene;Name=ZT10_Zt09_chr_1_01451
scaffold165	.	gene	46932	50201	.	-	.	ID=ZT10_Zt09_chr_1_01324_gene;Name=ZT10_Zt09_chr_1_01324
scaffold551	.	gene	47867	48883	.	-	.	ID=ZT10_Zt09_chr_1_01457_gene;Name=ZT10_Zt09_chr_1_01457
scaffold165	.	gene	45029	45723	.	-	.	ID=ZT10_Zt09_chr_1_01326_gene;Name=ZT10_Zt09_chr_1_01326
scaffold551	.	gene	42959	44587	.	-	.	ID=ZT10_Zt09_chr_1_01455_gene;Name=ZT10_Zt09_chr_1_01455
scaffold165	.	gene	35923	41965	.	-	.	ID=ZT10_Zt09_chr_1_01328_gene;Name=ZT10_Zt09_chr_1_01328
scaffold551	.	gene	49103	53565	.	-	.	ID=ZT10_Zt09_chr_1_01458_gene;Name=ZT10_Zt09_chr_1_01458
scaffold551	.	gene	54375	56821	.	+	.	ID=ZT10_Zt09_chr_1_01459_gene;Name=ZT10_Zt09_chr_1_01459
scaffold832	.	gene	22993	23738	.	-	.	ID=ZT10_Zt09_chr_8_00182_gene;Name=ZT10_Zt09_chr_8_00182
scaffold832	.	gene	16449	21569	.	+	.	ID=ZT10_Zt09_chr_8_00183_gene;Name=ZT10_Zt09_chr_8_00183
scaffold832	.	gene	32329	33093	.	+	.	ID=ZT10_Zt09_chr_8_00180_gene;Name=ZT10_Zt09_chr_8_00180
scaffold832	.	gene	24678	27220	.	+	.	ID=ZT10_Zt09_chr_8_00181_gene;Name=ZT10_Zt09_chr_8_00181
scaffold832	.	gene	6596	7080	.	+	.	ID=ZT10_Zt09_chr_8_00186_gene;Name=ZT10_Zt09_chr_8_00186
scaffold832	.	gene	3339	5977	.	-	.	ID=ZT10_Zt09_chr_8_00187_gene;Name=ZT10_Zt09_chr_8_00187
scaffold832	.	gene	13512	15395	.	-	.	ID=ZT10_Zt09_chr_8_00184_gene;Name=ZT10_Zt09_chr_8_00184
scaffold832	.	gene	7832	11099	.	-	.	ID=ZT10_Zt09_chr_8_00185_gene;Name=ZT10_Zt09_chr_8_00185
scaffold832	.	gene	2060	2614	.	+	.	ID=ZT10_Zt09_chr_8_00188_gene;Name=ZT10_Zt09_chr_8_00188
scaffold1082	.	gene	1179	2658	.	+	.	ID=ZT10_Zt09_chr_8_00189_gene;Name=ZT10_Zt09_chr_8_00189
scaffold396	.	gene	86948	87771	.	-	.	ID=ZT10_Zt09_chr_6_00146_gene;Name=ZT10_Zt09_chr_6_00146
scaffold630	.	gene	130399	132515	.	+	.	ID=ZT10_Zt09_chr_2_00539_gene;Name=ZT10_Zt09_chr_2_00539
scaffold630	.	gene	127862	129126	.	-	.	ID=ZT10_Zt09_chr_2_00538_gene;Name=ZT10_Zt09_chr_2_00538
scaffold396	.	gene	84563	86255	.	-	.	ID=ZT10_Zt09_chr_6_00147_gene;Name=ZT10_Zt09_chr_6_00147
scaffold630	.	gene	113612	113965	.	-	.	ID=ZT10_Zt09_chr_2_00531_gene;Name=ZT10_Zt09_chr_2_00531
scaffold630	.	gene	111848	113279	.	+	.	ID=ZT10_Zt09_chr_2_00530_gene;Name=ZT10_Zt09_chr_2_00530
scaffold1104	.	gene	8370	8933	.	+	.	ID=ZT10_Zt09_chr_3_00363_gene;Name=ZT10_Zt09_chr_3_00363
scaffold1104	.	gene	9394	10191	.	+	.	ID=ZT10_Zt09_chr_3_00362_gene;Name=ZT10_Zt09_chr_3_00362
scaffold630	.	gene	120505	123840	.	-	.	ID=ZT10_Zt09_chr_2_00535_gene;Name=ZT10_Zt09_chr_2_00535
scaffold630	.	gene	116912	120360	.	+	.	ID=ZT10_Zt09_chr_2_00534_gene;Name=ZT10_Zt09_chr_2_00534
scaffold1167	.	gene	1351	3924	.	+	.	ID=ZT10_Zt09_chr_3_00367_gene;Name=ZT10_Zt09_chr_3_00367
scaffold1167	.	gene	4387	5857	.	-	.	ID=ZT10_Zt09_chr_3_00366_gene;Name=ZT10_Zt09_chr_3_00366
scaffold1019	.	gene	9837	10861	.	+	.	ID=ZT10_Zt09_chr_12_00339_gene;Name=ZT10_Zt09_chr_12_00339
scaffold1019	.	gene	6966	9350	.	+	.	ID=ZT10_Zt09_chr_12_00338_gene;Name=ZT10_Zt09_chr_12_00338
scaffold194	.	gene	230881	232286	.	-	.	ID=ZT10_Zt09_chr_1_00321_gene;Name=ZT10_Zt09_chr_1_00321
scaffold194	.	gene	232915	234417	.	+	.	ID=ZT10_Zt09_chr_1_00320_gene;Name=ZT10_Zt09_chr_1_00320
scaffold194	.	gene	217102	218296	.	+	.	ID=ZT10_Zt09_chr_1_00327_gene;Name=ZT10_Zt09_chr_1_00327
scaffold194	.	gene	219022	219957	.	+	.	ID=ZT10_Zt09_chr_1_00326_gene;Name=ZT10_Zt09_chr_1_00326
scaffold194	.	gene	220238	222500	.	+	.	ID=ZT10_Zt09_chr_1_00325_gene;Name=ZT10_Zt09_chr_1_00325
scaffold1019	.	gene	2860	3558	.	+	.	ID=ZT10_Zt09_chr_12_00331_gene;Name=ZT10_Zt09_chr_12_00331
scaffold899	.	gene	659	2475	.	-	.	ID=ZT10_Zt09_chr_12_00330_gene;Name=ZT10_Zt09_chr_12_00330
scaffold194	.	gene	213038	214582	.	+	.	ID=ZT10_Zt09_chr_1_00329_gene;Name=ZT10_Zt09_chr_1_00329
scaffold1019	.	gene	1327	2468	.	-	.	ID=ZT10_Zt09_chr_12_00332_gene;Name=ZT10_Zt09_chr_12_00332
scaffold1019	.	gene	4522	5413	.	-	.	ID=ZT10_Zt09_chr_12_00337_gene;Name=ZT10_Zt09_chr_12_00337
scaffold1347	.	gene	1085	2236	.	-	.	ID=ZT10_Zt09_chr_8_00122_gene;Name=ZT10_Zt09_chr_8_00122
scaffold593	.	gene	2143	2824	.	-	.	ID=ZT10_Zt09_chr_12_00159_gene;Name=ZT10_Zt09_chr_12_00159
scaffold593	.	gene	3485	4363	.	-	.	ID=ZT10_Zt09_chr_12_00158_gene;Name=ZT10_Zt09_chr_12_00158
scaffold593	.	gene	6991	8707	.	-	.	ID=ZT10_Zt09_chr_12_00154_gene;Name=ZT10_Zt09_chr_12_00154
scaffold593	.	gene	5011	5832	.	-	.	ID=ZT10_Zt09_chr_12_00157_gene;Name=ZT10_Zt09_chr_12_00157
scaffold593	.	gene	6258	6731	.	-	.	ID=ZT10_Zt09_chr_12_00156_gene;Name=ZT10_Zt09_chr_12_00156
scaffold593	.	gene	15380	18149	.	-	.	ID=ZT10_Zt09_chr_12_00151_gene;Name=ZT10_Zt09_chr_12_00151
scaffold593	.	gene	18703	19897	.	-	.	ID=ZT10_Zt09_chr_12_00150_gene;Name=ZT10_Zt09_chr_12_00150
scaffold593	.	gene	9082	10269	.	+	.	ID=ZT10_Zt09_chr_12_00153_gene;Name=ZT10_Zt09_chr_12_00153
scaffold593	.	gene	12086	12872	.	-	.	ID=ZT10_Zt09_chr_12_00152_gene;Name=ZT10_Zt09_chr_12_00152
scaffold764	.	gene	32502	33368	.	+	.	ID=ZT10_Zt09_chr_1_00845_gene;Name=ZT10_Zt09_chr_1_00845
scaffold162	.	gene	8037	8969	.	-	.	ID=ZT10_Zt09_chr_14_00089_gene;Name=ZT10_Zt09_chr_14_00089
scaffold162	.	gene	13270	14339	.	+	.	ID=ZT10_Zt09_chr_14_00088_gene;Name=ZT10_Zt09_chr_14_00088
scaffold733	.	gene	1248	4356	.	+	.	ID=ZT10_Zt09_chr_7_00114_gene;Name=ZT10_Zt09_chr_7_00114
scaffold1265	.	gene	50763	51920	.	+	.	ID=ZT10_Zt09_chr_9_00257_gene;Name=ZT10_Zt09_chr_9_00257
scaffold1265	.	gene	46501	49588	.	-	.	ID=ZT10_Zt09_chr_9_00256_gene;Name=ZT10_Zt09_chr_9_00256
scaffold1265	.	gene	44107	46071	.	-	.	ID=ZT10_Zt09_chr_9_00255_gene;Name=ZT10_Zt09_chr_9_00255
scaffold1265	.	gene	42121	42618	.	+	.	ID=ZT10_Zt09_chr_9_00254_gene;Name=ZT10_Zt09_chr_9_00254
scaffold1265	.	gene	40928	41881	.	-	.	ID=ZT10_Zt09_chr_9_00253_gene;Name=ZT10_Zt09_chr_9_00253
scaffold1265	.	gene	39540	39942	.	-	.	ID=ZT10_Zt09_chr_9_00252_gene;Name=ZT10_Zt09_chr_9_00252
scaffold1265	.	gene	37342	38839	.	+	.	ID=ZT10_Zt09_chr_9_00251_gene;Name=ZT10_Zt09_chr_9_00251
scaffold1265	.	gene	35499	36362	.	-	.	ID=ZT10_Zt09_chr_9_00250_gene;Name=ZT10_Zt09_chr_9_00250
scaffold226	.	gene	75639	77553	.	-	.	ID=ZT10_Zt09_chr_7_00365_gene;Name=ZT10_Zt09_chr_7_00365
scaffold226	.	gene	74458	75273	.	-	.	ID=ZT10_Zt09_chr_7_00364_gene;Name=ZT10_Zt09_chr_7_00364
scaffold226	.	gene	81313	82928	.	+	.	ID=ZT10_Zt09_chr_7_00367_gene;Name=ZT10_Zt09_chr_7_00367
scaffold226	.	gene	79429	80639	.	-	.	ID=ZT10_Zt09_chr_7_00366_gene;Name=ZT10_Zt09_chr_7_00366
scaffold226	.	gene	69819	71123	.	-	.	ID=ZT10_Zt09_chr_7_00361_gene;Name=ZT10_Zt09_chr_7_00361
scaffold355	.	gene	21276	22560	.	-	.	ID=ZT10_Zt09_chr_7_00816_gene;Name=ZT10_Zt09_chr_7_00816
scaffold1265	.	gene	52693	54246	.	+	.	ID=ZT10_Zt09_chr_9_00259_gene;Name=ZT10_Zt09_chr_9_00259
scaffold1265	.	gene	52012	52344	.	-	.	ID=ZT10_Zt09_chr_9_00258_gene;Name=ZT10_Zt09_chr_9_00258
scaffold83	.	gene	74165	77832	.	+	.	ID=ZT10_Zt09_chr_16_00084_gene;Name=ZT10_Zt09_chr_16_00084
scaffold1188	.	gene	42575	43846	.	-	.	ID=ZT10_Zt09_chr_10_00492_gene;Name=ZT10_Zt09_chr_10_00492
scaffold385	.	gene	52042	52968	.	+	.	ID=ZT10_Zt09_chr_5_00240_gene;Name=ZT10_Zt09_chr_5_00240
scaffold385	.	gene	53350	54606	.	+	.	ID=ZT10_Zt09_chr_5_00241_gene;Name=ZT10_Zt09_chr_5_00241
scaffold385	.	gene	54890	56287	.	-	.	ID=ZT10_Zt09_chr_5_00242_gene;Name=ZT10_Zt09_chr_5_00242
scaffold385	.	gene	57044	57371	.	-	.	ID=ZT10_Zt09_chr_5_00243_gene;Name=ZT10_Zt09_chr_5_00243
scaffold385	.	gene	59071	59653	.	-	.	ID=ZT10_Zt09_chr_5_00244_gene;Name=ZT10_Zt09_chr_5_00244
scaffold385	.	gene	61753	64733	.	-	.	ID=ZT10_Zt09_chr_5_00245_gene;Name=ZT10_Zt09_chr_5_00245
scaffold385	.	gene	65007	65488	.	+	.	ID=ZT10_Zt09_chr_5_00246_gene;Name=ZT10_Zt09_chr_5_00246
scaffold981	.	gene	4126	5051	.	+	.	ID=ZT10_Zt09_chr_5_00247_gene;Name=ZT10_Zt09_chr_5_00247
scaffold981	.	gene	5120	6839	.	-	.	ID=ZT10_Zt09_chr_5_00248_gene;Name=ZT10_Zt09_chr_5_00248
scaffold981	.	gene	7361	8176	.	+	.	ID=ZT10_Zt09_chr_5_00249_gene;Name=ZT10_Zt09_chr_5_00249
scaffold1188	.	gene	40722	42431	.	+	.	ID=ZT10_Zt09_chr_10_00493_gene;Name=ZT10_Zt09_chr_10_00493
scaffold922	.	gene	43214	43846	.	+	.	ID=ZT10_Zt09_chr_9_00382_gene;Name=ZT10_Zt09_chr_9_00382
scaffold1331	.	gene	36024	37424	.	+	.	ID=ZT10_Zt09_chr_7_00242_gene;Name=ZT10_Zt09_chr_7_00242
scaffold1188	.	gene	46706	48354	.	-	.	ID=ZT10_Zt09_chr_10_00490_gene;Name=ZT10_Zt09_chr_10_00490
scaffold1228	.	gene	29777	32342	.	-	.	ID=ZT10_Zt09_chr_11_00088_gene;Name=ZT10_Zt09_chr_11_00088
scaffold1228	.	gene	33221	33595	.	+	.	ID=ZT10_Zt09_chr_11_00089_gene;Name=ZT10_Zt09_chr_11_00089
scaffold61	.	gene	80383	81066	.	+	.	ID=ZT10_Zt09_chr_13_00031_gene;Name=ZT10_Zt09_chr_13_00031
scaffold61	.	gene	81693	82441	.	-	.	ID=ZT10_Zt09_chr_13_00030_gene;Name=ZT10_Zt09_chr_13_00030
scaffold135	.	gene	67668	69131	.	+	.	ID=ZT10_Zt09_chr_10_00537_gene;Name=ZT10_Zt09_chr_10_00537
scaffold237	.	gene	89069	90190	.	-	.	ID=ZT10_Zt09_chr_3_00194_gene;Name=ZT10_Zt09_chr_3_00194
scaffold1228	.	gene	19575	20196	.	-	.	ID=ZT10_Zt09_chr_11_00084_gene;Name=ZT10_Zt09_chr_11_00084
scaffold803	.	gene	9315	12569	.	+	.	ID=ZT10_Zt09_chr_4_00028_gene;Name=ZT10_Zt09_chr_4_00028
scaffold1228	.	gene	21487	22709	.	+	.	ID=ZT10_Zt09_chr_11_00085_gene;Name=ZT10_Zt09_chr_11_00085
scaffold488	.	gene	14038	15360	.	+	.	ID=ZT10_Zt09_chr_4_00025_gene;Name=ZT10_Zt09_chr_4_00025
scaffold488	.	gene	15886	19072	.	+	.	ID=ZT10_Zt09_chr_4_00024_gene;Name=ZT10_Zt09_chr_4_00024
scaffold488	.	gene	10482	11337	.	+	.	ID=ZT10_Zt09_chr_4_00027_gene;Name=ZT10_Zt09_chr_4_00027
scaffold488	.	gene	24641	25674	.	+	.	ID=ZT10_Zt09_chr_4_00021_gene;Name=ZT10_Zt09_chr_4_00021
scaffold488	.	gene	26175	27968	.	+	.	ID=ZT10_Zt09_chr_4_00020_gene;Name=ZT10_Zt09_chr_4_00020
scaffold488	.	gene	19371	20989	.	-	.	ID=ZT10_Zt09_chr_4_00023_gene;Name=ZT10_Zt09_chr_4_00023
scaffold488	.	gene	21870	23701	.	-	.	ID=ZT10_Zt09_chr_4_00022_gene;Name=ZT10_Zt09_chr_4_00022
scaffold973	.	gene	31562	34972	.	-	.	ID=ZT10_Zt09_chr_8_00612_gene;Name=ZT10_Zt09_chr_8_00612
scaffold210	.	gene	97403	102987	.	+	.	ID=ZT10_Zt09_chr_5_00495_gene;Name=ZT10_Zt09_chr_5_00495
scaffold973	.	gene	28239	29560	.	+	.	ID=ZT10_Zt09_chr_8_00610_gene;Name=ZT10_Zt09_chr_8_00610
scaffold973	.	gene	29703	31181	.	-	.	ID=ZT10_Zt09_chr_8_00611_gene;Name=ZT10_Zt09_chr_8_00611
scaffold973	.	gene	41331	42703	.	-	.	ID=ZT10_Zt09_chr_8_00616_gene;Name=ZT10_Zt09_chr_8_00616
scaffold973	.	gene	44498	49304	.	+	.	ID=ZT10_Zt09_chr_8_00617_gene;Name=ZT10_Zt09_chr_8_00617
scaffold210	.	gene	103339	105318	.	+	.	ID=ZT10_Zt09_chr_5_00494_gene;Name=ZT10_Zt09_chr_5_00494
scaffold1228	.	gene	7742	9162	.	-	.	ID=ZT10_Zt09_chr_11_00080_gene;Name=ZT10_Zt09_chr_11_00080
scaffold973	.	gene	49996	51471	.	+	.	ID=ZT10_Zt09_chr_8_00618_gene;Name=ZT10_Zt09_chr_8_00618
scaffold973	.	gene	51653	53135	.	+	.	ID=ZT10_Zt09_chr_8_00619_gene;Name=ZT10_Zt09_chr_8_00619
scaffold237	.	gene	87805	88642	.	-	.	ID=ZT10_Zt09_chr_3_00195_gene;Name=ZT10_Zt09_chr_3_00195
scaffold210	.	gene	93689	94372	.	+	.	ID=ZT10_Zt09_chr_5_00497_gene;Name=ZT10_Zt09_chr_5_00497
scaffold1228	.	gene	10586	12253	.	+	.	ID=ZT10_Zt09_chr_11_00081_gene;Name=ZT10_Zt09_chr_11_00081
scaffold210	.	gene	94624	95939	.	-	.	ID=ZT10_Zt09_chr_5_00496_gene;Name=ZT10_Zt09_chr_5_00496
scaffold61	.	gene	55551	57615	.	+	.	ID=ZT10_Zt09_chr_13_00039_gene;Name=ZT10_Zt09_chr_13_00039
scaffold210	.	gene	116702	118048	.	-	.	ID=ZT10_Zt09_chr_5_00491_gene;Name=ZT10_Zt09_chr_5_00491
scaffold61	.	gene	62286	63023	.	+	.	ID=ZT10_Zt09_chr_13_00038_gene;Name=ZT10_Zt09_chr_13_00038
scaffold210	.	gene	118565	119928	.	+	.	ID=ZT10_Zt09_chr_5_00490_gene;Name=ZT10_Zt09_chr_5_00490
scaffold210	.	gene	105929	107613	.	+	.	ID=ZT10_Zt09_chr_5_00493_gene;Name=ZT10_Zt09_chr_5_00493
scaffold210	.	gene	109583	116406	.	+	.	ID=ZT10_Zt09_chr_5_00492_gene;Name=ZT10_Zt09_chr_5_00492
scaffold1188	.	gene	25833	26468	.	+	.	ID=ZT10_Zt09_chr_10_00497_gene;Name=ZT10_Zt09_chr_10_00497
scaffold401	.	gene	68614	70282	.	-	.	ID=ZT10_Zt09_chr_4_00689_gene;Name=ZT10_Zt09_chr_4_00689
scaffold401	.	gene	70691	72526	.	+	.	ID=ZT10_Zt09_chr_4_00688_gene;Name=ZT10_Zt09_chr_4_00688
scaffold401	.	gene	88625	90319	.	+	.	ID=ZT10_Zt09_chr_4_00681_gene;Name=ZT10_Zt09_chr_4_00681
scaffold401	.	gene	90744	91616	.	-	.	ID=ZT10_Zt09_chr_4_00680_gene;Name=ZT10_Zt09_chr_4_00680
scaffold401	.	gene	83891	85728	.	-	.	ID=ZT10_Zt09_chr_4_00683_gene;Name=ZT10_Zt09_chr_4_00683
scaffold401	.	gene	87367	88362	.	-	.	ID=ZT10_Zt09_chr_4_00682_gene;Name=ZT10_Zt09_chr_4_00682
scaffold401	.	gene	80302	81539	.	+	.	ID=ZT10_Zt09_chr_4_00685_gene;Name=ZT10_Zt09_chr_4_00685
scaffold401	.	gene	82445	83668	.	+	.	ID=ZT10_Zt09_chr_4_00684_gene;Name=ZT10_Zt09_chr_4_00684
scaffold401	.	gene	73241	77709	.	+	.	ID=ZT10_Zt09_chr_4_00687_gene;Name=ZT10_Zt09_chr_4_00687
scaffold401	.	gene	78362	79844	.	+	.	ID=ZT10_Zt09_chr_4_00686_gene;Name=ZT10_Zt09_chr_4_00686
scaffold1399	.	gene	7806	8759	.	-	.	ID=ZT10_Zt09_chr_13_00266_gene;Name=ZT10_Zt09_chr_13_00266
scaffold1399	.	gene	2746	3741	.	-	.	ID=ZT10_Zt09_chr_13_00264_gene;Name=ZT10_Zt09_chr_13_00264
scaffold1399	.	gene	6388	7363	.	+	.	ID=ZT10_Zt09_chr_13_00265_gene;Name=ZT10_Zt09_chr_13_00265
scaffold1209	.	gene	5157	5834	.	-	.	ID=ZT10_Zt09_chr_13_00260_gene;Name=ZT10_Zt09_chr_13_00260
scaffold1209	.	gene	1509	4772	.	+	.	ID=ZT10_Zt09_chr_13_00261_gene;Name=ZT10_Zt09_chr_13_00261
scaffold86	.	gene	37757	38342	.	+	.	ID=ZT10_Zt09_chr_2_00054_gene;Name=ZT10_Zt09_chr_2_00054
scaffold86	.	gene	28798	35863	.	+	.	ID=ZT10_Zt09_chr_2_00052_gene;Name=ZT10_Zt09_chr_2_00052
scaffold86	.	gene	36344	37175	.	-	.	ID=ZT10_Zt09_chr_2_00053_gene;Name=ZT10_Zt09_chr_2_00053
scaffold1399	.	gene	10118	11956	.	+	.	ID=ZT10_Zt09_chr_13_00268_gene;Name=ZT10_Zt09_chr_13_00268
scaffold1399	.	gene	13206	13581	.	-	.	ID=ZT10_Zt09_chr_13_00269_gene;Name=ZT10_Zt09_chr_13_00269
scaffold1372	.	gene	22946	24079	.	-	.	ID=ZT10_Zt09_chr_1_01669_gene;Name=ZT10_Zt09_chr_1_01669
scaffold1372	.	gene	24866	29090	.	-	.	ID=ZT10_Zt09_chr_1_01668_gene;Name=ZT10_Zt09_chr_1_01668
scaffold1372	.	gene	32768	33655	.	-	.	ID=ZT10_Zt09_chr_1_01665_gene;Name=ZT10_Zt09_chr_1_01665
scaffold1372	.	gene	34315	36240	.	+	.	ID=ZT10_Zt09_chr_1_01664_gene;Name=ZT10_Zt09_chr_1_01664
scaffold1372	.	gene	29791	30441	.	+	.	ID=ZT10_Zt09_chr_1_01667_gene;Name=ZT10_Zt09_chr_1_01667
scaffold1372	.	gene	30893	31606	.	+	.	ID=ZT10_Zt09_chr_1_01666_gene;Name=ZT10_Zt09_chr_1_01666
scaffold1372	.	gene	39471	40910	.	+	.	ID=ZT10_Zt09_chr_1_01661_gene;Name=ZT10_Zt09_chr_1_01661
scaffold1372	.	gene	41190	41786	.	+	.	ID=ZT10_Zt09_chr_1_01660_gene;Name=ZT10_Zt09_chr_1_01660
scaffold1372	.	gene	36684	38528	.	+	.	ID=ZT10_Zt09_chr_1_01663_gene;Name=ZT10_Zt09_chr_1_01663
scaffold1372	.	gene	38763	39302	.	+	.	ID=ZT10_Zt09_chr_1_01662_gene;Name=ZT10_Zt09_chr_1_01662
scaffold353	.	gene	11865	12749	.	+	.	ID=ZT10_Zt09_chr_13_00088_gene;Name=ZT10_Zt09_chr_13_00088
scaffold353	.	gene	10265	11682	.	-	.	ID=ZT10_Zt09_chr_13_00089_gene;Name=ZT10_Zt09_chr_13_00089
scaffold353	.	gene	22739	24147	.	-	.	ID=ZT10_Zt09_chr_13_00082_gene;Name=ZT10_Zt09_chr_13_00082
scaffold353	.	gene	20585	21591	.	+	.	ID=ZT10_Zt09_chr_13_00083_gene;Name=ZT10_Zt09_chr_13_00083
scaffold353	.	gene	27890	28791	.	-	.	ID=ZT10_Zt09_chr_13_00080_gene;Name=ZT10_Zt09_chr_13_00080
scaffold353	.	gene	24490	27579	.	+	.	ID=ZT10_Zt09_chr_13_00081_gene;Name=ZT10_Zt09_chr_13_00081
scaffold353	.	gene	14436	15817	.	-	.	ID=ZT10_Zt09_chr_13_00086_gene;Name=ZT10_Zt09_chr_13_00086
scaffold353	.	gene	12857	14149	.	-	.	ID=ZT10_Zt09_chr_13_00087_gene;Name=ZT10_Zt09_chr_13_00087
scaffold353	.	gene	18550	19509	.	-	.	ID=ZT10_Zt09_chr_13_00084_gene;Name=ZT10_Zt09_chr_13_00084
scaffold353	.	gene	16261	17994	.	-	.	ID=ZT10_Zt09_chr_13_00085_gene;Name=ZT10_Zt09_chr_13_00085
scaffold437	.	gene	62917	63883	.	+	.	ID=ZT10_Zt09_chr_7_00483_gene;Name=ZT10_Zt09_chr_7_00483
scaffold1188	.	gene	22231	23616	.	-	.	ID=ZT10_Zt09_chr_10_00498_gene;Name=ZT10_Zt09_chr_10_00498
scaffold536	.	gene	561135	562840	.	-	.	ID=ZT10_Zt09_chr_2_00940_gene;Name=ZT10_Zt09_chr_2_00940
scaffold536	.	gene	564093	565085	.	-	.	ID=ZT10_Zt09_chr_2_00941_gene;Name=ZT10_Zt09_chr_2_00941
scaffold536	.	gene	566808	568266	.	+	.	ID=ZT10_Zt09_chr_2_00942_gene;Name=ZT10_Zt09_chr_2_00942
scaffold670	.	gene	83930	86407	.	+	.	ID=ZT10_Zt09_chr_2_00231_gene;Name=ZT10_Zt09_chr_2_00231
scaffold670	.	gene	70798	71414	.	+	.	ID=ZT10_Zt09_chr_2_00236_gene;Name=ZT10_Zt09_chr_2_00236
scaffold536	.	gene	574490	577598	.	+	.	ID=ZT10_Zt09_chr_2_00945_gene;Name=ZT10_Zt09_chr_2_00945
scaffold536	.	gene	578643	580380	.	-	.	ID=ZT10_Zt09_chr_2_00946_gene;Name=ZT10_Zt09_chr_2_00946
scaffold536	.	gene	581130	582325	.	+	.	ID=ZT10_Zt09_chr_2_00947_gene;Name=ZT10_Zt09_chr_2_00947
scaffold536	.	gene	582450	584453	.	-	.	ID=ZT10_Zt09_chr_2_00948_gene;Name=ZT10_Zt09_chr_2_00948
scaffold536	.	gene	585396	587113	.	+	.	ID=ZT10_Zt09_chr_2_00949_gene;Name=ZT10_Zt09_chr_2_00949
scaffold670	.	gene	64793	67701	.	+	.	ID=ZT10_Zt09_chr_2_00238_gene;Name=ZT10_Zt09_chr_2_00238
scaffold670	.	gene	62645	64058	.	-	.	ID=ZT10_Zt09_chr_2_00239_gene;Name=ZT10_Zt09_chr_2_00239
scaffold568	.	gene	136473	137153	.	+	.	ID=ZT10_Zt09_chr_1_00132_gene;Name=ZT10_Zt09_chr_1_00132
C657714	.	gene	1716	4049	.	+	.	ID=ZT10_Zt09_chr_1_00133_gene;Name=ZT10_Zt09_chr_1_00133
scaffold568	.	gene	128787	133352	.	-	.	ID=ZT10_Zt09_chr_1_00130_gene;Name=ZT10_Zt09_chr_1_00130
scaffold568	.	gene	134475	135311	.	+	.	ID=ZT10_Zt09_chr_1_00131_gene;Name=ZT10_Zt09_chr_1_00131
C661750	.	gene	1329	2075	.	-	.	ID=ZT10_Zt09_chr_11_00095_gene;Name=ZT10_Zt09_chr_11_00095
scaffold229	.	gene	34085	36532	.	-	.	ID=ZT10_Zt09_chr_7_00441_gene;Name=ZT10_Zt09_chr_7_00441
scaffold646	.	gene	98149	100425	.	+	.	ID=ZT10_Zt09_chr_2_01015_gene;Name=ZT10_Zt09_chr_2_01015
scaffold646	.	gene	100552	100861	.	-	.	ID=ZT10_Zt09_chr_2_01014_gene;Name=ZT10_Zt09_chr_2_01014
scaffold646	.	gene	91942	93265	.	-	.	ID=ZT10_Zt09_chr_2_01017_gene;Name=ZT10_Zt09_chr_2_01017
scaffold646	.	gene	94449	96252	.	-	.	ID=ZT10_Zt09_chr_2_01016_gene;Name=ZT10_Zt09_chr_2_01016
scaffold646	.	gene	112585	114434	.	+	.	ID=ZT10_Zt09_chr_2_01011_gene;Name=ZT10_Zt09_chr_2_01011
scaffold646	.	gene	114568	115570	.	-	.	ID=ZT10_Zt09_chr_2_01010_gene;Name=ZT10_Zt09_chr_2_01010
scaffold646	.	gene	102272	104182	.	-	.	ID=ZT10_Zt09_chr_2_01013_gene;Name=ZT10_Zt09_chr_2_01013
scaffold646	.	gene	110725	111598	.	-	.	ID=ZT10_Zt09_chr_2_01012_gene;Name=ZT10_Zt09_chr_2_01012
scaffold646	.	gene	87538	88563	.	-	.	ID=ZT10_Zt09_chr_2_01019_gene;Name=ZT10_Zt09_chr_2_01019
scaffold646	.	gene	90058	91729	.	+	.	ID=ZT10_Zt09_chr_2_01018_gene;Name=ZT10_Zt09_chr_2_01018
scaffold886	.	gene	33002	34995	.	+	.	ID=ZT10_Zt09_chr_6_00290_gene;Name=ZT10_Zt09_chr_6_00290
scaffold886	.	gene	37331	37666	.	-	.	ID=ZT10_Zt09_chr_6_00291_gene;Name=ZT10_Zt09_chr_6_00291
scaffold886	.	gene	39376	43038	.	+	.	ID=ZT10_Zt09_chr_6_00292_gene;Name=ZT10_Zt09_chr_6_00292
scaffold886	.	gene	45489	48155	.	+	.	ID=ZT10_Zt09_chr_6_00293_gene;Name=ZT10_Zt09_chr_6_00293
scaffold886	.	gene	49117	50967	.	+	.	ID=ZT10_Zt09_chr_6_00294_gene;Name=ZT10_Zt09_chr_6_00294
scaffold886	.	gene	51423	52883	.	+	.	ID=ZT10_Zt09_chr_6_00295_gene;Name=ZT10_Zt09_chr_6_00295
scaffold886	.	gene	52988	56489	.	+	.	ID=ZT10_Zt09_chr_6_00296_gene;Name=ZT10_Zt09_chr_6_00296
scaffold886	.	gene	57149	57931	.	+	.	ID=ZT10_Zt09_chr_6_00297_gene;Name=ZT10_Zt09_chr_6_00297
scaffold886	.	gene	58152	59740	.	-	.	ID=ZT10_Zt09_chr_6_00298_gene;Name=ZT10_Zt09_chr_6_00298
scaffold886	.	gene	60017	60754	.	+	.	ID=ZT10_Zt09_chr_6_00299_gene;Name=ZT10_Zt09_chr_6_00299
scaffold47	.	gene	92082	93201	.	+	.	ID=ZT10_Zt09_chr_4_00133_gene;Name=ZT10_Zt09_chr_4_00133
scaffold47	.	gene	90366	91859	.	+	.	ID=ZT10_Zt09_chr_4_00132_gene;Name=ZT10_Zt09_chr_4_00132
scaffold47	.	gene	89189	90137	.	+	.	ID=ZT10_Zt09_chr_4_00131_gene;Name=ZT10_Zt09_chr_4_00131
scaffold47	.	gene	86652	88723	.	+	.	ID=ZT10_Zt09_chr_4_00130_gene;Name=ZT10_Zt09_chr_4_00130
scaffold47	.	gene	106674	108848	.	-	.	ID=ZT10_Zt09_chr_4_00137_gene;Name=ZT10_Zt09_chr_4_00137
scaffold47	.	gene	103736	106486	.	+	.	ID=ZT10_Zt09_chr_4_00136_gene;Name=ZT10_Zt09_chr_4_00136
scaffold401	.	gene	186603	188048	.	+	.	ID=ZT10_Zt09_chr_4_00643_gene;Name=ZT10_Zt09_chr_4_00643
scaffold536	.	gene	554004	555207	.	+	.	ID=ZT10_Zt09_chr_2_00936_gene;Name=ZT10_Zt09_chr_2_00936
scaffold47	.	gene	94906	97112	.	-	.	ID=ZT10_Zt09_chr_4_00134_gene;Name=ZT10_Zt09_chr_4_00134
scaffold396	.	gene	133688	134467	.	-	.	ID=ZT10_Zt09_chr_6_00127_gene;Name=ZT10_Zt09_chr_6_00127
scaffold396	.	gene	146905	147645	.	+	.	ID=ZT10_Zt09_chr_6_00124_gene;Name=ZT10_Zt09_chr_6_00124
scaffold396	.	gene	139089	141047	.	-	.	ID=ZT10_Zt09_chr_6_00125_gene;Name=ZT10_Zt09_chr_6_00125
scaffold1039	.	gene	33048	33870	.	+	.	ID=ZT10_Zt09_chr_11_00109_gene;Name=ZT10_Zt09_chr_11_00109
scaffold1039	.	gene	34057	35181	.	-	.	ID=ZT10_Zt09_chr_11_00108_gene;Name=ZT10_Zt09_chr_11_00108
scaffold396	.	gene	156271	157955	.	+	.	ID=ZT10_Zt09_chr_6_00120_gene;Name=ZT10_Zt09_chr_6_00120
scaffold396	.	gene	152177	154411	.	-	.	ID=ZT10_Zt09_chr_6_00121_gene;Name=ZT10_Zt09_chr_6_00121
scaffold1039	.	gene	38952	42792	.	+	.	ID=ZT10_Zt09_chr_11_00105_gene;Name=ZT10_Zt09_chr_11_00105
scaffold1039	.	gene	43330	46036	.	-	.	ID=ZT10_Zt09_chr_11_00104_gene;Name=ZT10_Zt09_chr_11_00104
scaffold1039	.	gene	35338	36723	.	+	.	ID=ZT10_Zt09_chr_11_00107_gene;Name=ZT10_Zt09_chr_11_00107
scaffold1039	.	gene	37148	38722	.	-	.	ID=ZT10_Zt09_chr_11_00106_gene;Name=ZT10_Zt09_chr_11_00106
scaffold1039	.	gene	51236	52395	.	+	.	ID=ZT10_Zt09_chr_11_00101_gene;Name=ZT10_Zt09_chr_11_00101
scaffold1039	.	gene	47614	48904	.	+	.	ID=ZT10_Zt09_chr_11_00103_gene;Name=ZT10_Zt09_chr_11_00103
scaffold1039	.	gene	49827	50774	.	+	.	ID=ZT10_Zt09_chr_11_00102_gene;Name=ZT10_Zt09_chr_11_00102
scaffold188	.	gene	5220	5973	.	-	.	ID=ZT10_Zt09_chr_3_00790_gene;Name=ZT10_Zt09_chr_3_00790
scaffold188	.	gene	521	3368	.	-	.	ID=ZT10_Zt09_chr_3_00791_gene;Name=ZT10_Zt09_chr_3_00791
scaffold830	.	gene	924	4610	.	-	.	ID=ZT10_Zt09_chr_5_00039_gene;Name=ZT10_Zt09_chr_5_00039
scaffold1190	.	gene	38393	39560	.	+	.	ID=ZT10_Zt09_chr_3_00793_gene;Name=ZT10_Zt09_chr_3_00793
scaffold335	.	gene	96708	98555	.	-	.	ID=ZT10_Zt09_chr_5_00749_gene;Name=ZT10_Zt09_chr_5_00749
scaffold1190	.	gene	34397	36623	.	+	.	ID=ZT10_Zt09_chr_3_00795_gene;Name=ZT10_Zt09_chr_3_00795
scaffold1190	.	gene	33387	33889	.	-	.	ID=ZT10_Zt09_chr_3_00796_gene;Name=ZT10_Zt09_chr_3_00796
scaffold1190	.	gene	31683	33027	.	+	.	ID=ZT10_Zt09_chr_3_00797_gene;Name=ZT10_Zt09_chr_3_00797
scaffold335	.	gene	83603	84226	.	-	.	ID=ZT10_Zt09_chr_5_00745_gene;Name=ZT10_Zt09_chr_5_00745
scaffold1190	.	gene	26499	26804	.	+	.	ID=ZT10_Zt09_chr_3_00799_gene;Name=ZT10_Zt09_chr_3_00799
scaffold1297	.	gene	8499	13254	.	+	.	ID=ZT10_Zt09_chr_5_00031_gene;Name=ZT10_Zt09_chr_5_00031
scaffold1368	.	gene	200	2749	.	+	.	ID=ZT10_Zt09_chr_5_00030_gene;Name=ZT10_Zt09_chr_5_00030
scaffold830	.	gene	6839	8108	.	-	.	ID=ZT10_Zt09_chr_5_00037_gene;Name=ZT10_Zt09_chr_5_00037
scaffold830	.	gene	9905	14863	.	+	.	ID=ZT10_Zt09_chr_5_00036_gene;Name=ZT10_Zt09_chr_5_00036
scaffold335	.	gene	79482	80642	.	-	.	ID=ZT10_Zt09_chr_5_00743_gene;Name=ZT10_Zt09_chr_5_00743
scaffold335	.	gene	73660	77025	.	-	.	ID=ZT10_Zt09_chr_5_00742_gene;Name=ZT10_Zt09_chr_5_00742
scaffold1465	.	gene	19325	22147	.	+	.	ID=ZT10_Zt09_chr_2_00707_gene;Name=ZT10_Zt09_chr_2_00707
scaffold323	.	gene	379	7928	.	-	.	ID=ZT10_Zt09_chr_7_00844_gene;Name=ZT10_Zt09_chr_7_00844
scaffold1228	.	gene	44099	45247	.	-	.	ID=ZT10_Zt09_chr_11_00094_gene;Name=ZT10_Zt09_chr_11_00094
scaffold1271	.	gene	6492	7413	.	+	.	ID=ZT10_Zt09_chr_7_00014_gene;Name=ZT10_Zt09_chr_7_00014
scaffold536	.	gene	532778	534024	.	-	.	ID=ZT10_Zt09_chr_2_00930_gene;Name=ZT10_Zt09_chr_2_00930
scaffold360	.	gene	7377	9372	.	-	.	ID=ZT10_Zt09_chr_7_00841_gene;Name=ZT10_Zt09_chr_7_00841
scaffold1018	.	gene	88724	89242	.	+	.	ID=ZT10_Zt09_chr_3_00254_gene;Name=ZT10_Zt09_chr_3_00254
scaffold360	.	gene	3136	5183	.	+	.	ID=ZT10_Zt09_chr_7_00843_gene;Name=ZT10_Zt09_chr_7_00843
scaffold1018	.	gene	84194	84597	.	+	.	ID=ZT10_Zt09_chr_3_00257_gene;Name=ZT10_Zt09_chr_3_00257
scaffold623	.	gene	96603	98387	.	+	.	ID=ZT10_Zt09_chr_3_00426_gene;Name=ZT10_Zt09_chr_3_00426
scaffold623	.	gene	98621	100535	.	+	.	ID=ZT10_Zt09_chr_3_00427_gene;Name=ZT10_Zt09_chr_3_00427
scaffold1018	.	gene	84889	85917	.	-	.	ID=ZT10_Zt09_chr_3_00256_gene;Name=ZT10_Zt09_chr_3_00256
scaffold623	.	gene	81507	84143	.	+	.	ID=ZT10_Zt09_chr_3_00422_gene;Name=ZT10_Zt09_chr_3_00422
scaffold623	.	gene	85276	87316	.	-	.	ID=ZT10_Zt09_chr_3_00423_gene;Name=ZT10_Zt09_chr_3_00423
scaffold623	.	gene	75334	77703	.	-	.	ID=ZT10_Zt09_chr_3_00420_gene;Name=ZT10_Zt09_chr_3_00420
scaffold623	.	gene	78907	79779	.	+	.	ID=ZT10_Zt09_chr_3_00421_gene;Name=ZT10_Zt09_chr_3_00421
scaffold1018	.	gene	98543	99454	.	-	.	ID=ZT10_Zt09_chr_3_00251_gene;Name=ZT10_Zt09_chr_3_00251
scaffold623	.	gene	100910	101916	.	-	.	ID=ZT10_Zt09_chr_3_00428_gene;Name=ZT10_Zt09_chr_3_00428
scaffold1018	.	gene	100039	101299	.	-	.	ID=ZT10_Zt09_chr_3_00250_gene;Name=ZT10_Zt09_chr_3_00250
scaffold1018	.	gene	89580	95969	.	-	.	ID=ZT10_Zt09_chr_3_00253_gene;Name=ZT10_Zt09_chr_3_00253
scaffold127	.	gene	6897	11038	.	-	.	ID=ZT10_Zt09_chr_7_00848_gene;Name=ZT10_Zt09_chr_7_00848
scaffold1018	.	gene	96608	97615	.	-	.	ID=ZT10_Zt09_chr_3_00252_gene;Name=ZT10_Zt09_chr_3_00252
scaffold127	.	gene	3637	5229	.	-	.	ID=ZT10_Zt09_chr_7_00849_gene;Name=ZT10_Zt09_chr_7_00849
scaffold1204	.	gene	32494	33116	.	-	.	ID=ZT10_Zt09_chr_8_00429_gene;Name=ZT10_Zt09_chr_8_00429
scaffold1204	.	gene	34020	36523	.	+	.	ID=ZT10_Zt09_chr_8_00428_gene;Name=ZT10_Zt09_chr_8_00428
scaffold1204	.	gene	40591	42979	.	-	.	ID=ZT10_Zt09_chr_8_00425_gene;Name=ZT10_Zt09_chr_8_00425
C661934	.	gene	3	1071	.	-	.	ID=ZT10_Zt09_chr_8_00424_gene;Name=ZT10_Zt09_chr_8_00424
scaffold1204	.	gene	36899	38296	.	-	.	ID=ZT10_Zt09_chr_8_00427_gene;Name=ZT10_Zt09_chr_8_00427
scaffold1204	.	gene	39385	39759	.	-	.	ID=ZT10_Zt09_chr_8_00426_gene;Name=ZT10_Zt09_chr_8_00426
C661934	.	gene	3674	5677	.	+	.	ID=ZT10_Zt09_chr_8_00421_gene;Name=ZT10_Zt09_chr_8_00421
C661934	.	gene	6293	7417	.	+	.	ID=ZT10_Zt09_chr_8_00420_gene;Name=ZT10_Zt09_chr_8_00420
C661934	.	gene	1463	1929	.	+	.	ID=ZT10_Zt09_chr_8_00423_gene;Name=ZT10_Zt09_chr_8_00423
C661934	.	gene	2263	2636	.	-	.	ID=ZT10_Zt09_chr_8_00422_gene;Name=ZT10_Zt09_chr_8_00422
scaffold1388	.	gene	54153	55698	.	+	.	ID=ZT10_Zt09_chr_1_00253_gene;Name=ZT10_Zt09_chr_1_00253
scaffold1388	.	gene	47793	50093	.	+	.	ID=ZT10_Zt09_chr_1_00252_gene;Name=ZT10_Zt09_chr_1_00252
scaffold1388	.	gene	41808	42295	.	+	.	ID=ZT10_Zt09_chr_1_00250_gene;Name=ZT10_Zt09_chr_1_00250
scaffold1053	.	gene	627	4394	.	+	.	ID=ZT10_Zt09_chr_1_02084_gene;Name=ZT10_Zt09_chr_1_02084
scaffold1053	.	gene	6009	8031	.	+	.	ID=ZT10_Zt09_chr_1_02085_gene;Name=ZT10_Zt09_chr_1_02085
scaffold1053	.	gene	8343	9935	.	-	.	ID=ZT10_Zt09_chr_1_02086_gene;Name=ZT10_Zt09_chr_1_02086
scaffold1053	.	gene	10414	11433	.	+	.	ID=ZT10_Zt09_chr_1_02087_gene;Name=ZT10_Zt09_chr_1_02087
scaffold521	.	gene	42938	45190	.	-	.	ID=ZT10_Zt09_chr_1_02080_gene;Name=ZT10_Zt09_chr_1_02080
scaffold521	.	gene	45901	48799	.	+	.	ID=ZT10_Zt09_chr_1_02081_gene;Name=ZT10_Zt09_chr_1_02081
scaffold521	.	gene	51080	53637	.	-	.	ID=ZT10_Zt09_chr_1_02082_gene;Name=ZT10_Zt09_chr_1_02082
C655422	.	gene	967	2147	.	+	.	ID=ZT10_Zt09_chr_1_02083_gene;Name=ZT10_Zt09_chr_1_02083
scaffold64	.	gene	1599	3676	.	+	.	ID=ZT10_Zt09_chr_9_00118_gene;Name=ZT10_Zt09_chr_9_00118
scaffold64	.	gene	4090	7610	.	-	.	ID=ZT10_Zt09_chr_9_00119_gene;Name=ZT10_Zt09_chr_9_00119
scaffold1053	.	gene	11722	14342	.	-	.	ID=ZT10_Zt09_chr_1_02088_gene;Name=ZT10_Zt09_chr_1_02088
scaffold1053	.	gene	15426	15967	.	-	.	ID=ZT10_Zt09_chr_1_02089_gene;Name=ZT10_Zt09_chr_1_02089
scaffold276	.	gene	145666	146145	.	+	.	ID=ZT10_Zt09_chr_7_00608_gene;Name=ZT10_Zt09_chr_7_00608
scaffold276	.	gene	144905	145504	.	-	.	ID=ZT10_Zt09_chr_7_00609_gene;Name=ZT10_Zt09_chr_7_00609
scaffold39	.	gene	22163	25425	.	-	.	ID=ZT10_Zt09_chr_4_00353_gene;Name=ZT10_Zt09_chr_4_00353
scaffold970	.	gene	3297	4111	.	-	.	ID=ZT10_Zt09_chr_4_00824_gene;Name=ZT10_Zt09_chr_4_00824
C661662	.	gene	976	5067	.	+	.	ID=ZT10_Zt09_chr_4_00827_gene;Name=ZT10_Zt09_chr_4_00827
scaffold39	.	gene	28743	34480	.	+	.	ID=ZT10_Zt09_chr_4_00350_gene;Name=ZT10_Zt09_chr_4_00350
scaffold39	.	gene	11943	14078	.	+	.	ID=ZT10_Zt09_chr_4_00357_gene;Name=ZT10_Zt09_chr_4_00357
scaffold970	.	gene	10506	10730	.	+	.	ID=ZT10_Zt09_chr_4_00820_gene;Name=ZT10_Zt09_chr_4_00820
scaffold65	.	gene	6649	7650	.	-	.	ID=ZT10_Zt09_chr_6_00352_gene;Name=ZT10_Zt09_chr_6_00352
scaffold970	.	gene	4750	5560	.	-	.	ID=ZT10_Zt09_chr_4_00823_gene;Name=ZT10_Zt09_chr_4_00823
scaffold970	.	gene	6512	7678	.	-	.	ID=ZT10_Zt09_chr_4_00822_gene;Name=ZT10_Zt09_chr_4_00822
scaffold276	.	gene	2769	3766	.	-	.	ID=ZT10_Zt09_chr_7_00668_gene;Name=ZT10_Zt09_chr_7_00668
scaffold1379	.	gene	7825	8364	.	+	.	ID=ZT10_Zt09_chr_7_00198_gene;Name=ZT10_Zt09_chr_7_00198
scaffold1199	.	gene	18053	19960	.	-	.	ID=ZT10_Zt09_chr_11_00401_gene;Name=ZT10_Zt09_chr_11_00401
scaffold1379	.	gene	8570	9454	.	+	.	ID=ZT10_Zt09_chr_7_00199_gene;Name=ZT10_Zt09_chr_7_00199
scaffold276	.	gene	36103	36687	.	+	.	ID=ZT10_Zt09_chr_7_00664_gene;Name=ZT10_Zt09_chr_7_00664
scaffold1244	.	gene	98484	101540	.	-	.	ID=ZT10_Zt09_chr_1_00958_gene;Name=ZT10_Zt09_chr_1_00958
scaffold1244	.	gene	96779	98242	.	+	.	ID=ZT10_Zt09_chr_1_00959_gene;Name=ZT10_Zt09_chr_1_00959
scaffold509	.	gene	14872	16202	.	-	.	ID=ZT10_Zt09_chr_6_00221_gene;Name=ZT10_Zt09_chr_6_00221
scaffold955	.	gene	22856	24193	.	+	.	ID=ZT10_Zt09_chr_1_00954_gene;Name=ZT10_Zt09_chr_1_00954
scaffold955	.	gene	26333	27397	.	+	.	ID=ZT10_Zt09_chr_1_00955_gene;Name=ZT10_Zt09_chr_1_00955
scaffold955	.	gene	28402	32390	.	-	.	ID=ZT10_Zt09_chr_1_00956_gene;Name=ZT10_Zt09_chr_1_00956
scaffold1244	.	gene	102944	103933	.	+	.	ID=ZT10_Zt09_chr_1_00957_gene;Name=ZT10_Zt09_chr_1_00957
scaffold955	.	gene	15899	16810	.	-	.	ID=ZT10_Zt09_chr_1_00950_gene;Name=ZT10_Zt09_chr_1_00950
scaffold955	.	gene	17274	17949	.	-	.	ID=ZT10_Zt09_chr_1_00951_gene;Name=ZT10_Zt09_chr_1_00951
scaffold955	.	gene	18257	20020	.	+	.	ID=ZT10_Zt09_chr_1_00952_gene;Name=ZT10_Zt09_chr_1_00952
scaffold955	.	gene	20572	21882	.	-	.	ID=ZT10_Zt09_chr_1_00953_gene;Name=ZT10_Zt09_chr_1_00953
scaffold764	.	gene	20250	22529	.	-	.	ID=ZT10_Zt09_chr_1_00837_gene;Name=ZT10_Zt09_chr_1_00837
scaffold764	.	gene	17802	20155	.	+	.	ID=ZT10_Zt09_chr_1_00836_gene;Name=ZT10_Zt09_chr_1_00836
scaffold764	.	gene	16837	17340	.	-	.	ID=ZT10_Zt09_chr_1_00835_gene;Name=ZT10_Zt09_chr_1_00835
scaffold764	.	gene	14779	16496	.	+	.	ID=ZT10_Zt09_chr_1_00834_gene;Name=ZT10_Zt09_chr_1_00834
scaffold764	.	gene	12564	13912	.	-	.	ID=ZT10_Zt09_chr_1_00833_gene;Name=ZT10_Zt09_chr_1_00833
scaffold764	.	gene	9722	11985	.	-	.	ID=ZT10_Zt09_chr_1_00832_gene;Name=ZT10_Zt09_chr_1_00832
scaffold764	.	gene	7219	9522	.	+	.	ID=ZT10_Zt09_chr_1_00831_gene;Name=ZT10_Zt09_chr_1_00831
scaffold764	.	gene	6652	6927	.	-	.	ID=ZT10_Zt09_chr_1_00830_gene;Name=ZT10_Zt09_chr_1_00830
scaffold276	.	gene	27136	27687	.	+	.	ID=ZT10_Zt09_chr_7_00660_gene;Name=ZT10_Zt09_chr_7_00660
scaffold1199	.	gene	30953	32359	.	+	.	ID=ZT10_Zt09_chr_11_00407_gene;Name=ZT10_Zt09_chr_11_00407
scaffold764	.	gene	25859	26315	.	+	.	ID=ZT10_Zt09_chr_1_00839_gene;Name=ZT10_Zt09_chr_1_00839
scaffold764	.	gene	23182	24793	.	-	.	ID=ZT10_Zt09_chr_1_00838_gene;Name=ZT10_Zt09_chr_1_00838
scaffold96	.	gene	242744	245358	.	-	.	ID=ZT10_Zt09_chr_1_01086_gene;Name=ZT10_Zt09_chr_1_01086
scaffold276	.	gene	29153	30161	.	+	.	ID=ZT10_Zt09_chr_7_00662_gene;Name=ZT10_Zt09_chr_7_00662
scaffold276	.	gene	30799	35839	.	+	.	ID=ZT10_Zt09_chr_7_00663_gene;Name=ZT10_Zt09_chr_7_00663
scaffold124	.	gene	30063	30689	.	+	.	ID=ZT10_Zt09_chr_4_00768_gene;Name=ZT10_Zt09_chr_4_00768
scaffold124	.	gene	27127	28641	.	+	.	ID=ZT10_Zt09_chr_4_00769_gene;Name=ZT10_Zt09_chr_4_00769
C661770	.	gene	9922	12210	.	+	.	ID=ZT10_Zt09_chr_4_00763_gene;Name=ZT10_Zt09_chr_4_00763
scaffold1435	.	gene	17304	18434	.	-	.	ID=ZT10_Zt09_chr_4_00760_gene;Name=ZT10_Zt09_chr_4_00760
scaffold1435	.	gene	18708	20033	.	-	.	ID=ZT10_Zt09_chr_4_00761_gene;Name=ZT10_Zt09_chr_4_00761
C661770	.	gene	1728	3674	.	-	.	ID=ZT10_Zt09_chr_4_00766_gene;Name=ZT10_Zt09_chr_4_00766
C661770	.	gene	223	1100	.	-	.	ID=ZT10_Zt09_chr_4_00767_gene;Name=ZT10_Zt09_chr_4_00767
C661770	.	gene	8253	9518	.	-	.	ID=ZT10_Zt09_chr_4_00764_gene;Name=ZT10_Zt09_chr_4_00764
C661770	.	gene	4345	8003	.	+	.	ID=ZT10_Zt09_chr_4_00765_gene;Name=ZT10_Zt09_chr_4_00765
scaffold96	.	gene	234327	235508	.	-	.	ID=ZT10_Zt09_chr_1_01088_gene;Name=ZT10_Zt09_chr_1_01088
scaffold148	.	gene	11320	13299	.	+	.	ID=ZT10_Zt09_chr_6_00469_gene;Name=ZT10_Zt09_chr_6_00469
scaffold639	.	gene	2747	4564	.	+	.	ID=ZT10_Zt09_chr_8_00743_gene;Name=ZT10_Zt09_chr_8_00743
scaffold148	.	gene	22843	23565	.	-	.	ID=ZT10_Zt09_chr_6_00463_gene;Name=ZT10_Zt09_chr_6_00463
scaffold148	.	gene	25278	27095	.	+	.	ID=ZT10_Zt09_chr_6_00462_gene;Name=ZT10_Zt09_chr_6_00462
scaffold148	.	gene	27515	29227	.	-	.	ID=ZT10_Zt09_chr_6_00461_gene;Name=ZT10_Zt09_chr_6_00461
scaffold148	.	gene	29800	30680	.	-	.	ID=ZT10_Zt09_chr_6_00460_gene;Name=ZT10_Zt09_chr_6_00460
scaffold148	.	gene	18421	19796	.	-	.	ID=ZT10_Zt09_chr_6_00466_gene;Name=ZT10_Zt09_chr_6_00466
scaffold148	.	gene	20296	20895	.	-	.	ID=ZT10_Zt09_chr_6_00465_gene;Name=ZT10_Zt09_chr_6_00465
scaffold148	.	gene	21520	22254	.	-	.	ID=ZT10_Zt09_chr_6_00464_gene;Name=ZT10_Zt09_chr_6_00464
scaffold961	.	gene	35223	36815	.	-	.	ID=ZT10_Zt09_chr_11_00376_gene;Name=ZT10_Zt09_chr_11_00376
scaffold961	.	gene	37115	39751	.	+	.	ID=ZT10_Zt09_chr_11_00377_gene;Name=ZT10_Zt09_chr_11_00377
scaffold237	.	gene	147523	148845	.	+	.	ID=ZT10_Zt09_chr_3_00169_gene;Name=ZT10_Zt09_chr_3_00169
scaffold237	.	gene	149396	150738	.	+	.	ID=ZT10_Zt09_chr_3_00168_gene;Name=ZT10_Zt09_chr_3_00168
scaffold961	.	gene	23606	25485	.	-	.	ID=ZT10_Zt09_chr_11_00372_gene;Name=ZT10_Zt09_chr_11_00372
scaffold961	.	gene	26544	29326	.	-	.	ID=ZT10_Zt09_chr_11_00373_gene;Name=ZT10_Zt09_chr_11_00373
scaffold961	.	gene	20513	21184	.	-	.	ID=ZT10_Zt09_chr_11_00370_gene;Name=ZT10_Zt09_chr_11_00370
scaffold961	.	gene	21629	22206	.	+	.	ID=ZT10_Zt09_chr_11_00371_gene;Name=ZT10_Zt09_chr_11_00371
scaffold237	.	gene	171143	172270	.	-	.	ID=ZT10_Zt09_chr_3_00163_gene;Name=ZT10_Zt09_chr_3_00163
scaffold237	.	gene	179972	183246	.	+	.	ID=ZT10_Zt09_chr_3_00162_gene;Name=ZT10_Zt09_chr_3_00162
scaffold237	.	gene	184395	185041	.	-	.	ID=ZT10_Zt09_chr_3_00161_gene;Name=ZT10_Zt09_chr_3_00161
scaffold240	.	gene	71128	72669	.	+	.	ID=ZT10_Zt09_chr_3_00160_gene;Name=ZT10_Zt09_chr_3_00160
scaffold237	.	gene	152862	153371	.	+	.	ID=ZT10_Zt09_chr_3_00167_gene;Name=ZT10_Zt09_chr_3_00167
scaffold237	.	gene	156299	157690	.	+	.	ID=ZT10_Zt09_chr_3_00166_gene;Name=ZT10_Zt09_chr_3_00166
scaffold237	.	gene	158521	159467	.	+	.	ID=ZT10_Zt09_chr_3_00165_gene;Name=ZT10_Zt09_chr_3_00165
scaffold237	.	gene	168189	170463	.	-	.	ID=ZT10_Zt09_chr_3_00164_gene;Name=ZT10_Zt09_chr_3_00164
scaffold639	.	gene	19406	20298	.	-	.	ID=ZT10_Zt09_chr_8_00749_gene;Name=ZT10_Zt09_chr_8_00749
scaffold165	.	gene	88309	88740	.	+	.	ID=ZT10_Zt09_chr_1_01306_gene;Name=ZT10_Zt09_chr_1_01306
scaffold165	.	gene	86005	88132	.	-	.	ID=ZT10_Zt09_chr_1_01307_gene;Name=ZT10_Zt09_chr_1_01307
scaffold165	.	gene	90499	92291	.	-	.	ID=ZT10_Zt09_chr_1_01304_gene;Name=ZT10_Zt09_chr_1_01304
scaffold165	.	gene	88856	90001	.	-	.	ID=ZT10_Zt09_chr_1_01305_gene;Name=ZT10_Zt09_chr_1_01305
scaffold165	.	gene	97796	100488	.	-	.	ID=ZT10_Zt09_chr_1_01302_gene;Name=ZT10_Zt09_chr_1_01302
scaffold165	.	gene	92631	94812	.	-	.	ID=ZT10_Zt09_chr_1_01303_gene;Name=ZT10_Zt09_chr_1_01303
scaffold165	.	gene	102913	103447	.	+	.	ID=ZT10_Zt09_chr_1_01300_gene;Name=ZT10_Zt09_chr_1_01300
scaffold165	.	gene	101041	102537	.	+	.	ID=ZT10_Zt09_chr_1_01301_gene;Name=ZT10_Zt09_chr_1_01301
scaffold165	.	gene	83465	85459	.	-	.	ID=ZT10_Zt09_chr_1_01308_gene;Name=ZT10_Zt09_chr_1_01308
scaffold165	.	gene	82505	83146	.	-	.	ID=ZT10_Zt09_chr_1_01309_gene;Name=ZT10_Zt09_chr_1_01309
scaffold832	.	gene	62090	62812	.	+	.	ID=ZT10_Zt09_chr_8_00168_gene;Name=ZT10_Zt09_chr_8_00168
scaffold832	.	gene	60122	61245	.	-	.	ID=ZT10_Zt09_chr_8_00169_gene;Name=ZT10_Zt09_chr_8_00169
scaffold832	.	gene	89506	90834	.	+	.	ID=ZT10_Zt09_chr_8_00162_gene;Name=ZT10_Zt09_chr_8_00162
scaffold832	.	gene	86347	88982	.	+	.	ID=ZT10_Zt09_chr_8_00163_gene;Name=ZT10_Zt09_chr_8_00163
scaffold832	.	gene	83162	84814	.	+	.	ID=ZT10_Zt09_chr_8_00164_gene;Name=ZT10_Zt09_chr_8_00164
scaffold832	.	gene	77756	78982	.	+	.	ID=ZT10_Zt09_chr_8_00165_gene;Name=ZT10_Zt09_chr_8_00165
scaffold832	.	gene	75862	76428	.	+	.	ID=ZT10_Zt09_chr_8_00166_gene;Name=ZT10_Zt09_chr_8_00166
scaffold832	.	gene	63806	75466	.	+	.	ID=ZT10_Zt09_chr_8_00167_gene;Name=ZT10_Zt09_chr_8_00167
scaffold802	.	gene	30834	31823	.	+	.	ID=ZT10_Zt09_chr_2_00559_gene;Name=ZT10_Zt09_chr_2_00559
scaffold802	.	gene	21261	30016	.	+	.	ID=ZT10_Zt09_chr_2_00558_gene;Name=ZT10_Zt09_chr_2_00558
scaffold802	.	gene	15830	20847	.	-	.	ID=ZT10_Zt09_chr_2_00557_gene;Name=ZT10_Zt09_chr_2_00557
scaffold802	.	gene	13715	15315	.	-	.	ID=ZT10_Zt09_chr_2_00556_gene;Name=ZT10_Zt09_chr_2_00556
scaffold802	.	gene	11693	13674	.	+	.	ID=ZT10_Zt09_chr_2_00555_gene;Name=ZT10_Zt09_chr_2_00555
scaffold802	.	gene	9860	11288	.	-	.	ID=ZT10_Zt09_chr_2_00554_gene;Name=ZT10_Zt09_chr_2_00554
scaffold802	.	gene	7947	9695	.	+	.	ID=ZT10_Zt09_chr_2_00553_gene;Name=ZT10_Zt09_chr_2_00553
scaffold802	.	gene	4598	7552	.	-	.	ID=ZT10_Zt09_chr_2_00552_gene;Name=ZT10_Zt09_chr_2_00552
scaffold802	.	gene	3305	4571	.	+	.	ID=ZT10_Zt09_chr_2_00551_gene;Name=ZT10_Zt09_chr_2_00551
scaffold1453	.	gene	9304	10848	.	+	.	ID=ZT10_Zt09_chr_3_00300_gene;Name=ZT10_Zt09_chr_3_00300
scaffold228	.	gene	21700	28430	.	+	.	ID=ZT10_Zt09_chr_10_00171_gene;Name=ZT10_Zt09_chr_10_00171
scaffold228	.	gene	18920	19313	.	+	.	ID=ZT10_Zt09_chr_10_00170_gene;Name=ZT10_Zt09_chr_10_00170
scaffold228	.	gene	32488	33473	.	+	.	ID=ZT10_Zt09_chr_10_00173_gene;Name=ZT10_Zt09_chr_10_00173
scaffold228	.	gene	30803	32079	.	+	.	ID=ZT10_Zt09_chr_10_00172_gene;Name=ZT10_Zt09_chr_10_00172
scaffold228	.	gene	35094	39089	.	-	.	ID=ZT10_Zt09_chr_10_00175_gene;Name=ZT10_Zt09_chr_10_00175
scaffold228	.	gene	34547	34837	.	+	.	ID=ZT10_Zt09_chr_10_00174_gene;Name=ZT10_Zt09_chr_10_00174
scaffold899	.	gene	24877	26958	.	-	.	ID=ZT10_Zt09_chr_12_00319_gene;Name=ZT10_Zt09_chr_12_00319
scaffold899	.	gene	30864	32042	.	-	.	ID=ZT10_Zt09_chr_12_00317_gene;Name=ZT10_Zt09_chr_12_00317
scaffold899	.	gene	32440	34659	.	-	.	ID=ZT10_Zt09_chr_12_00316_gene;Name=ZT10_Zt09_chr_12_00316
scaffold899	.	gene	35663	38776	.	-	.	ID=ZT10_Zt09_chr_12_00315_gene;Name=ZT10_Zt09_chr_12_00315
scaffold899	.	gene	39183	45688	.	+	.	ID=ZT10_Zt09_chr_12_00314_gene;Name=ZT10_Zt09_chr_12_00314
scaffold899	.	gene	46048	47107	.	+	.	ID=ZT10_Zt09_chr_12_00313_gene;Name=ZT10_Zt09_chr_12_00313
scaffold899	.	gene	47740	48552	.	+	.	ID=ZT10_Zt09_chr_12_00312_gene;Name=ZT10_Zt09_chr_12_00312
scaffold899	.	gene	48839	50301	.	-	.	ID=ZT10_Zt09_chr_12_00311_gene;Name=ZT10_Zt09_chr_12_00311
scaffold924	.	gene	65930	66919	.	+	.	ID=ZT10_Zt09_chr_2_00189_gene;Name=ZT10_Zt09_chr_2_00189
scaffold1337	.	gene	10279	11242	.	+	.	ID=ZT10_Zt09_chr_9_00547_gene;Name=ZT10_Zt09_chr_9_00547
scaffold1337	.	gene	11567	12469	.	-	.	ID=ZT10_Zt09_chr_9_00546_gene;Name=ZT10_Zt09_chr_9_00546
scaffold1364	.	gene	74183	76009	.	-	.	ID=ZT10_Zt09_chr_11_00233_gene;Name=ZT10_Zt09_chr_11_00233
scaffold454	.	gene	89117	89743	.	+	.	ID=ZT10_Zt09_chr_9_00013_gene;Name=ZT10_Zt09_chr_9_00013
scaffold1364	.	gene	72393	73911	.	+	.	ID=ZT10_Zt09_chr_11_00232_gene;Name=ZT10_Zt09_chr_11_00232
scaffold454	.	gene	89850	92417	.	-	.	ID=ZT10_Zt09_chr_9_00012_gene;Name=ZT10_Zt09_chr_9_00012
scaffold1364	.	gene	70419	71591	.	-	.	ID=ZT10_Zt09_chr_11_00231_gene;Name=ZT10_Zt09_chr_11_00231
scaffold975	.	gene	38786	41279	.	-	.	ID=ZT10_Zt09_chr_1_01956_gene;Name=ZT10_Zt09_chr_1_01956
scaffold924	.	gene	60046	61443	.	+	.	ID=ZT10_Zt09_chr_2_00187_gene;Name=ZT10_Zt09_chr_2_00187
scaffold1364	.	gene	85781	87831	.	-	.	ID=ZT10_Zt09_chr_11_00237_gene;Name=ZT10_Zt09_chr_11_00237
scaffold1364	.	gene	80835	83513	.	-	.	ID=ZT10_Zt09_chr_11_00236_gene;Name=ZT10_Zt09_chr_11_00236
scaffold447	.	gene	72749	74362	.	+	.	ID=ZT10_Zt09_chr_12_00246_gene;Name=ZT10_Zt09_chr_12_00246
scaffold1364	.	gene	79020	80039	.	-	.	ID=ZT10_Zt09_chr_11_00235_gene;Name=ZT10_Zt09_chr_11_00235
scaffold1346	.	gene	12261	15419	.	-	.	ID=ZT10_Zt09_chr_2_01200_gene;Name=ZT10_Zt09_chr_2_01200
scaffold1346	.	gene	16186	16796	.	-	.	ID=ZT10_Zt09_chr_2_01201_gene;Name=ZT10_Zt09_chr_2_01201
scaffold1346	.	gene	18352	21945	.	-	.	ID=ZT10_Zt09_chr_2_01202_gene;Name=ZT10_Zt09_chr_2_01202
scaffold1346	.	gene	24932	26118	.	+	.	ID=ZT10_Zt09_chr_2_01203_gene;Name=ZT10_Zt09_chr_2_01203
scaffold1346	.	gene	31508	32261	.	-	.	ID=ZT10_Zt09_chr_2_01205_gene;Name=ZT10_Zt09_chr_2_01205
scaffold1346	.	gene	33847	36987	.	+	.	ID=ZT10_Zt09_chr_2_01206_gene;Name=ZT10_Zt09_chr_2_01206
scaffold1346	.	gene	40604	42772	.	+	.	ID=ZT10_Zt09_chr_2_01207_gene;Name=ZT10_Zt09_chr_2_01207
scaffold1346	.	gene	42914	46800	.	-	.	ID=ZT10_Zt09_chr_2_01208_gene;Name=ZT10_Zt09_chr_2_01208
scaffold1346	.	gene	47206	47892	.	-	.	ID=ZT10_Zt09_chr_2_01209_gene;Name=ZT10_Zt09_chr_2_01209
scaffold1265	.	gene	97798	101161	.	-	.	ID=ZT10_Zt09_chr_9_00279_gene;Name=ZT10_Zt09_chr_9_00279
scaffold1265	.	gene	95627	96694	.	+	.	ID=ZT10_Zt09_chr_9_00278_gene;Name=ZT10_Zt09_chr_9_00278
scaffold1265	.	gene	90192	91468	.	+	.	ID=ZT10_Zt09_chr_9_00275_gene;Name=ZT10_Zt09_chr_9_00275
scaffold1265	.	gene	87088	89388	.	+	.	ID=ZT10_Zt09_chr_9_00274_gene;Name=ZT10_Zt09_chr_9_00274
scaffold1265	.	gene	94883	95371	.	-	.	ID=ZT10_Zt09_chr_9_00277_gene;Name=ZT10_Zt09_chr_9_00277
scaffold1265	.	gene	92805	94397	.	+	.	ID=ZT10_Zt09_chr_9_00276_gene;Name=ZT10_Zt09_chr_9_00276
scaffold1265	.	gene	79129	80602	.	+	.	ID=ZT10_Zt09_chr_9_00271_gene;Name=ZT10_Zt09_chr_9_00271
scaffold1265	.	gene	74837	76709	.	+	.	ID=ZT10_Zt09_chr_9_00270_gene;Name=ZT10_Zt09_chr_9_00270
scaffold1265	.	gene	82447	86835	.	-	.	ID=ZT10_Zt09_chr_9_00273_gene;Name=ZT10_Zt09_chr_9_00273
scaffold1265	.	gene	80705	81975	.	-	.	ID=ZT10_Zt09_chr_9_00272_gene;Name=ZT10_Zt09_chr_9_00272
scaffold943	.	gene	33483	35273	.	-	.	ID=ZT10_Zt09_chr_12_00173_gene;Name=ZT10_Zt09_chr_12_00173
scaffold943	.	gene	30842	33028	.	+	.	ID=ZT10_Zt09_chr_12_00172_gene;Name=ZT10_Zt09_chr_12_00172
scaffold943	.	gene	28865	29639	.	+	.	ID=ZT10_Zt09_chr_12_00171_gene;Name=ZT10_Zt09_chr_12_00171
scaffold943	.	gene	24185	26531	.	-	.	ID=ZT10_Zt09_chr_12_00170_gene;Name=ZT10_Zt09_chr_12_00170
scaffold943	.	gene	51410	54022	.	+	.	ID=ZT10_Zt09_chr_12_00177_gene;Name=ZT10_Zt09_chr_12_00177
scaffold943	.	gene	40468	43280	.	-	.	ID=ZT10_Zt09_chr_12_00176_gene;Name=ZT10_Zt09_chr_12_00176
scaffold943	.	gene	36656	39309	.	-	.	ID=ZT10_Zt09_chr_12_00175_gene;Name=ZT10_Zt09_chr_12_00175
scaffold943	.	gene	36117	36544	.	+	.	ID=ZT10_Zt09_chr_12_00174_gene;Name=ZT10_Zt09_chr_12_00174
scaffold943	.	gene	56348	58138	.	-	.	ID=ZT10_Zt09_chr_12_00179_gene;Name=ZT10_Zt09_chr_12_00179
scaffold943	.	gene	54379	55671	.	+	.	ID=ZT10_Zt09_chr_12_00178_gene;Name=ZT10_Zt09_chr_12_00178
scaffold458	.	gene	7641	8134	.	+	.	ID=ZT10_Zt09_chr_1_01366_gene;Name=ZT10_Zt09_chr_1_01366
scaffold53	.	gene	15775	16353	.	-	.	ID=ZT10_Zt09_chr_2_00678_gene;Name=ZT10_Zt09_chr_2_00678
scaffold536	.	gene	338633	339898	.	+	.	ID=ZT10_Zt09_chr_2_00855_gene;Name=ZT10_Zt09_chr_2_00855
scaffold458	.	gene	5770	7305	.	+	.	ID=ZT10_Zt09_chr_1_01367_gene;Name=ZT10_Zt09_chr_1_01367
scaffold981	.	gene	50481	51546	.	-	.	ID=ZT10_Zt09_chr_5_00266_gene;Name=ZT10_Zt09_chr_5_00266
scaffold981	.	gene	51942	52766	.	+	.	ID=ZT10_Zt09_chr_5_00267_gene;Name=ZT10_Zt09_chr_5_00267
scaffold981	.	gene	44623	45483	.	+	.	ID=ZT10_Zt09_chr_5_00264_gene;Name=ZT10_Zt09_chr_5_00264
scaffold981	.	gene	45988	49383	.	-	.	ID=ZT10_Zt09_chr_5_00265_gene;Name=ZT10_Zt09_chr_5_00265
scaffold981	.	gene	41007	41558	.	-	.	ID=ZT10_Zt09_chr_5_00262_gene;Name=ZT10_Zt09_chr_5_00262
scaffold981	.	gene	41885	43619	.	-	.	ID=ZT10_Zt09_chr_5_00263_gene;Name=ZT10_Zt09_chr_5_00263
scaffold981	.	gene	38640	39071	.	+	.	ID=ZT10_Zt09_chr_5_00260_gene;Name=ZT10_Zt09_chr_5_00260
scaffold981	.	gene	39451	40845	.	+	.	ID=ZT10_Zt09_chr_5_00261_gene;Name=ZT10_Zt09_chr_5_00261
C658994	.	gene	4790	5604	.	-	.	ID=ZT10_Zt09_chr_7_00839_gene;Name=ZT10_Zt09_chr_7_00839
scaffold791	.	gene	43203	44171	.	-	.	ID=ZT10_Zt09_chr_7_00838_gene;Name=ZT10_Zt09_chr_7_00838
scaffold981	.	gene	53402	53869	.	-	.	ID=ZT10_Zt09_chr_5_00268_gene;Name=ZT10_Zt09_chr_5_00268
scaffold56	.	gene	1184	1697	.	-	.	ID=ZT10_Zt09_chr_5_00269_gene;Name=ZT10_Zt09_chr_5_00269
scaffold458	.	gene	19581	22473	.	-	.	ID=ZT10_Zt09_chr_1_01360_gene;Name=ZT10_Zt09_chr_1_01360
scaffold1315	.	gene	6927	8531	.	-	.	ID=ZT10_Zt09_chr_11_00076_gene;Name=ZT10_Zt09_chr_11_00076
scaffold536	.	gene	345731	346164	.	+	.	ID=ZT10_Zt09_chr_2_00858_gene;Name=ZT10_Zt09_chr_2_00858
scaffold536	.	gene	346465	347670	.	-	.	ID=ZT10_Zt09_chr_2_00859_gene;Name=ZT10_Zt09_chr_2_00859
scaffold975	.	gene	70736	73036	.	-	.	ID=ZT10_Zt09_chr_1_01940_gene;Name=ZT10_Zt09_chr_1_01940
scaffold975	.	gene	70195	70540	.	+	.	ID=ZT10_Zt09_chr_1_01941_gene;Name=ZT10_Zt09_chr_1_01941
scaffold975	.	gene	67501	69071	.	+	.	ID=ZT10_Zt09_chr_1_01942_gene;Name=ZT10_Zt09_chr_1_01942
scaffold975	.	gene	64096	65343	.	+	.	ID=ZT10_Zt09_chr_1_01943_gene;Name=ZT10_Zt09_chr_1_01943
scaffold975	.	gene	63220	63918	.	-	.	ID=ZT10_Zt09_chr_1_01944_gene;Name=ZT10_Zt09_chr_1_01944
scaffold975	.	gene	59875	62544	.	-	.	ID=ZT10_Zt09_chr_1_01945_gene;Name=ZT10_Zt09_chr_1_01945
scaffold975	.	gene	58318	59500	.	+	.	ID=ZT10_Zt09_chr_1_01946_gene;Name=ZT10_Zt09_chr_1_01946
scaffold975	.	gene	56529	57264	.	+	.	ID=ZT10_Zt09_chr_1_01947_gene;Name=ZT10_Zt09_chr_1_01947
scaffold975	.	gene	54583	56184	.	-	.	ID=ZT10_Zt09_chr_1_01948_gene;Name=ZT10_Zt09_chr_1_01948
scaffold975	.	gene	51777	54286	.	+	.	ID=ZT10_Zt09_chr_1_01949_gene;Name=ZT10_Zt09_chr_1_01949
scaffold458	.	gene	14759	16501	.	+	.	ID=ZT10_Zt09_chr_1_01363_gene;Name=ZT10_Zt09_chr_1_01363
scaffold122	.	gene	41659	43151	.	-	.	ID=ZT10_Zt09_chr_16_00021_gene;Name=ZT10_Zt09_chr_16_00021
scaffold122	.	gene	45760	47547	.	+	.	ID=ZT10_Zt09_chr_16_00020_gene;Name=ZT10_Zt09_chr_16_00020
scaffold122	.	gene	35177	35732	.	+	.	ID=ZT10_Zt09_chr_16_00022_gene;Name=ZT10_Zt09_chr_16_00022
scaffold122	.	gene	25521	25947	.	-	.	ID=ZT10_Zt09_chr_16_00025_gene;Name=ZT10_Zt09_chr_16_00025
scaffold122	.	gene	27542	28223	.	-	.	ID=ZT10_Zt09_chr_16_00024_gene;Name=ZT10_Zt09_chr_16_00024
scaffold122	.	gene	20973	22109	.	-	.	ID=ZT10_Zt09_chr_16_00027_gene;Name=ZT10_Zt09_chr_16_00027
scaffold122	.	gene	22794	24371	.	-	.	ID=ZT10_Zt09_chr_16_00026_gene;Name=ZT10_Zt09_chr_16_00026
scaffold122	.	gene	1426	2136	.	+	.	ID=ZT10_Zt09_chr_16_00029_gene;Name=ZT10_Zt09_chr_16_00029
scaffold119	.	gene	9008	11621	.	+	.	ID=ZT10_Zt09_chr_13_00248_gene;Name=ZT10_Zt09_chr_13_00248
scaffold119	.	gene	6292	8788	.	+	.	ID=ZT10_Zt09_chr_13_00249_gene;Name=ZT10_Zt09_chr_13_00249
scaffold119	.	gene	18143	19756	.	-	.	ID=ZT10_Zt09_chr_13_00244_gene;Name=ZT10_Zt09_chr_13_00244
scaffold119	.	gene	14467	15184	.	+	.	ID=ZT10_Zt09_chr_13_00246_gene;Name=ZT10_Zt09_chr_13_00246
scaffold119	.	gene	12589	13606	.	+	.	ID=ZT10_Zt09_chr_13_00247_gene;Name=ZT10_Zt09_chr_13_00247
scaffold119	.	gene	37746	39560	.	+	.	ID=ZT10_Zt09_chr_13_00240_gene;Name=ZT10_Zt09_chr_13_00240
scaffold119	.	gene	31769	32759	.	-	.	ID=ZT10_Zt09_chr_13_00241_gene;Name=ZT10_Zt09_chr_13_00241
scaffold119	.	gene	26614	31361	.	+	.	ID=ZT10_Zt09_chr_13_00242_gene;Name=ZT10_Zt09_chr_13_00242
scaffold119	.	gene	20480	25087	.	-	.	ID=ZT10_Zt09_chr_13_00243_gene;Name=ZT10_Zt09_chr_13_00243
scaffold332	.	gene	48680	49318	.	-	.	ID=ZT10_Zt09_chr_5_00086_gene;Name=ZT10_Zt09_chr_5_00086
scaffold335	.	gene	67218	67810	.	+	.	ID=ZT10_Zt09_chr_5_00739_gene;Name=ZT10_Zt09_chr_5_00739
scaffold1438	.	gene	105603	107560	.	-	.	ID=ZT10_Zt09_chr_4_00402_gene;Name=ZT10_Zt09_chr_4_00402
scaffold1438	.	gene	97958	99775	.	+	.	ID=ZT10_Zt09_chr_4_00401_gene;Name=ZT10_Zt09_chr_4_00401
scaffold1438	.	gene	90207	91501	.	-	.	ID=ZT10_Zt09_chr_4_00400_gene;Name=ZT10_Zt09_chr_4_00400
scaffold1166	.	gene	2767	4110	.	-	.	ID=ZT10_Zt09_chr_4_00407_gene;Name=ZT10_Zt09_chr_4_00407
scaffold1166	.	gene	4597	7554	.	+	.	ID=ZT10_Zt09_chr_4_00406_gene;Name=ZT10_Zt09_chr_4_00406
scaffold1166	.	gene	7686	9322	.	-	.	ID=ZT10_Zt09_chr_4_00405_gene;Name=ZT10_Zt09_chr_4_00405
scaffold1166	.	gene	10989	12685	.	-	.	ID=ZT10_Zt09_chr_4_00404_gene;Name=ZT10_Zt09_chr_4_00404
C659880	.	gene	3379	6837	.	+	.	ID=ZT10_Zt09_chr_4_00409_gene;Name=ZT10_Zt09_chr_4_00409
scaffold1166	.	gene	149	2089	.	-	.	ID=ZT10_Zt09_chr_4_00408_gene;Name=ZT10_Zt09_chr_4_00408
scaffold215	.	gene	127580	134939	.	+	.	ID=ZT10_Zt09_chr_3_00970_gene;Name=ZT10_Zt09_chr_3_00970
scaffold1341	.	gene	3220	7790	.	+	.	ID=ZT10_Zt09_chr_2_00030_gene;Name=ZT10_Zt09_chr_2_00030
scaffold402	.	gene	11416	24410	.	-	.	ID=ZT10_Zt09_chr_2_00321_gene;Name=ZT10_Zt09_chr_2_00321
scaffold441	.	gene	30942	31970	.	-	.	ID=ZT10_Zt09_chr_2_00450_gene;Name=ZT10_Zt09_chr_2_00450
scaffold750	.	gene	81015	82003	.	-	.	ID=ZT10_Zt09_chr_1_00509_gene;Name=ZT10_Zt09_chr_1_00509
scaffold402	.	gene	26229	28455	.	+	.	ID=ZT10_Zt09_chr_2_00323_gene;Name=ZT10_Zt09_chr_2_00323
scaffold215	.	gene	145210	147132	.	+	.	ID=ZT10_Zt09_chr_3_00974_gene;Name=ZT10_Zt09_chr_3_00974
scaffold441	.	gene	14851	16550	.	+	.	ID=ZT10_Zt09_chr_2_00457_gene;Name=ZT10_Zt09_chr_2_00457
scaffold215	.	gene	150589	152454	.	+	.	ID=ZT10_Zt09_chr_3_00976_gene;Name=ZT10_Zt09_chr_3_00976
scaffold215	.	gene	152510	153952	.	-	.	ID=ZT10_Zt09_chr_3_00977_gene;Name=ZT10_Zt09_chr_3_00977
scaffold750	.	gene	82637	83769	.	-	.	ID=ZT10_Zt09_chr_1_00508_gene;Name=ZT10_Zt09_chr_1_00508
scaffold402	.	gene	40597	42111	.	-	.	ID=ZT10_Zt09_chr_2_00328_gene;Name=ZT10_Zt09_chr_2_00328
scaffold332	.	gene	54520	55258	.	+	.	ID=ZT10_Zt09_chr_5_00088_gene;Name=ZT10_Zt09_chr_5_00088
scaffold402	.	gene	42597	43623	.	-	.	ID=ZT10_Zt09_chr_2_00329_gene;Name=ZT10_Zt09_chr_2_00329
scaffold335	.	gene	63542	65116	.	-	.	ID=ZT10_Zt09_chr_5_00737_gene;Name=ZT10_Zt09_chr_5_00737
scaffold830	.	gene	6064	6633	.	+	.	ID=ZT10_Zt09_chr_5_00038_gene;Name=ZT10_Zt09_chr_5_00038
scaffold536	.	gene	631282	631926	.	+	.	ID=ZT10_Zt09_chr_2_00966_gene;Name=ZT10_Zt09_chr_2_00966
scaffold536	.	gene	632440	632956	.	-	.	ID=ZT10_Zt09_chr_2_00967_gene;Name=ZT10_Zt09_chr_2_00967
scaffold536	.	gene	174294	175104	.	+	.	ID=ZT10_Zt09_chr_2_00788_gene;Name=ZT10_Zt09_chr_2_00788
scaffold536	.	gene	175568	178600	.	-	.	ID=ZT10_Zt09_chr_2_00789_gene;Name=ZT10_Zt09_chr_2_00789
scaffold536	.	gene	619281	621434	.	+	.	ID=ZT10_Zt09_chr_2_00962_gene;Name=ZT10_Zt09_chr_2_00962
scaffold536	.	gene	621979	625941	.	+	.	ID=ZT10_Zt09_chr_2_00963_gene;Name=ZT10_Zt09_chr_2_00963
scaffold536	.	gene	614713	616427	.	-	.	ID=ZT10_Zt09_chr_2_00960_gene;Name=ZT10_Zt09_chr_2_00960
scaffold536	.	gene	617051	618967	.	-	.	ID=ZT10_Zt09_chr_2_00961_gene;Name=ZT10_Zt09_chr_2_00961
scaffold536	.	gene	160150	161748	.	-	.	ID=ZT10_Zt09_chr_2_00782_gene;Name=ZT10_Zt09_chr_2_00782
scaffold536	.	gene	162562	163938	.	-	.	ID=ZT10_Zt09_chr_2_00783_gene;Name=ZT10_Zt09_chr_2_00783
scaffold536	.	gene	154465	156843	.	+	.	ID=ZT10_Zt09_chr_2_00780_gene;Name=ZT10_Zt09_chr_2_00780
scaffold536	.	gene	158727	160073	.	+	.	ID=ZT10_Zt09_chr_2_00781_gene;Name=ZT10_Zt09_chr_2_00781
scaffold536	.	gene	168127	169116	.	-	.	ID=ZT10_Zt09_chr_2_00786_gene;Name=ZT10_Zt09_chr_2_00786
scaffold536	.	gene	171281	172914	.	+	.	ID=ZT10_Zt09_chr_2_00787_gene;Name=ZT10_Zt09_chr_2_00787
scaffold536	.	gene	633870	635186	.	+	.	ID=ZT10_Zt09_chr_2_00968_gene;Name=ZT10_Zt09_chr_2_00968
scaffold536	.	gene	635393	635815	.	-	.	ID=ZT10_Zt09_chr_2_00969_gene;Name=ZT10_Zt09_chr_2_00969
C659944	.	gene	519	1621	.	+	.	ID=ZT10_Zt09_chr_1_00154_gene;Name=ZT10_Zt09_chr_1_00154
scaffold1460	.	gene	5968	6435	.	+	.	ID=ZT10_Zt09_chr_1_00156_gene;Name=ZT10_Zt09_chr_1_00156
scaffold1460	.	gene	3056	4938	.	+	.	ID=ZT10_Zt09_chr_1_00157_gene;Name=ZT10_Zt09_chr_1_00157
scaffold130	.	gene	1487	4001	.	+	.	ID=ZT10_Zt09_chr_1_00150_gene;Name=ZT10_Zt09_chr_1_00150
C659944	.	gene	5617	7233	.	-	.	ID=ZT10_Zt09_chr_1_00151_gene;Name=ZT10_Zt09_chr_1_00151
C659944	.	gene	3909	4382	.	+	.	ID=ZT10_Zt09_chr_1_00152_gene;Name=ZT10_Zt09_chr_1_00152
C659944	.	gene	1943	3713	.	+	.	ID=ZT10_Zt09_chr_1_00153_gene;Name=ZT10_Zt09_chr_1_00153
scaffold1460	.	gene	527	1812	.	+	.	ID=ZT10_Zt09_chr_1_00158_gene;Name=ZT10_Zt09_chr_1_00158
scaffold560	.	gene	73820	76624	.	+	.	ID=ZT10_Zt09_chr_1_00159_gene;Name=ZT10_Zt09_chr_1_00159
scaffold750	.	gene	85856	87024	.	+	.	ID=ZT10_Zt09_chr_1_00506_gene;Name=ZT10_Zt09_chr_1_00506
scaffold716	.	gene	31025	32204	.	-	.	ID=ZT10_Zt09_chr_11_00299_gene;Name=ZT10_Zt09_chr_11_00299
scaffold716	.	gene	29698	30036	.	+	.	ID=ZT10_Zt09_chr_11_00298_gene;Name=ZT10_Zt09_chr_11_00298
scaffold750	.	gene	88838	91094	.	+	.	ID=ZT10_Zt09_chr_1_00505_gene;Name=ZT10_Zt09_chr_1_00505
scaffold716	.	gene	19043	20069	.	+	.	ID=ZT10_Zt09_chr_11_00295_gene;Name=ZT10_Zt09_chr_11_00295
scaffold716	.	gene	15367	18503	.	-	.	ID=ZT10_Zt09_chr_11_00294_gene;Name=ZT10_Zt09_chr_11_00294
scaffold716	.	gene	25116	29475	.	-	.	ID=ZT10_Zt09_chr_11_00297_gene;Name=ZT10_Zt09_chr_11_00297
scaffold716	.	gene	20359	22126	.	-	.	ID=ZT10_Zt09_chr_11_00296_gene;Name=ZT10_Zt09_chr_11_00296
scaffold716	.	gene	12209	12751	.	+	.	ID=ZT10_Zt09_chr_11_00291_gene;Name=ZT10_Zt09_chr_11_00291
scaffold716	.	gene	9693	11949	.	-	.	ID=ZT10_Zt09_chr_11_00290_gene;Name=ZT10_Zt09_chr_11_00290
scaffold716	.	gene	14296	14961	.	+	.	ID=ZT10_Zt09_chr_11_00293_gene;Name=ZT10_Zt09_chr_11_00293
scaffold716	.	gene	13051	13773	.	+	.	ID=ZT10_Zt09_chr_11_00292_gene;Name=ZT10_Zt09_chr_11_00292
scaffold1380	.	gene	19608	21653	.	+	.	ID=ZT10_Zt09_chr_5_00011_gene;Name=ZT10_Zt09_chr_5_00011
scaffold1380	.	gene	17911	19422	.	-	.	ID=ZT10_Zt09_chr_5_00010_gene;Name=ZT10_Zt09_chr_5_00010
scaffold1380	.	gene	24187	31167	.	-	.	ID=ZT10_Zt09_chr_5_00013_gene;Name=ZT10_Zt09_chr_5_00013
scaffold1380	.	gene	22638	24028	.	+	.	ID=ZT10_Zt09_chr_5_00012_gene;Name=ZT10_Zt09_chr_5_00012
scaffold1380	.	gene	31518	32907	.	+	.	ID=ZT10_Zt09_chr_5_00014_gene;Name=ZT10_Zt09_chr_5_00014
scaffold1380	.	gene	37165	38295	.	-	.	ID=ZT10_Zt09_chr_5_00017_gene;Name=ZT10_Zt09_chr_5_00017
scaffold1380	.	gene	35019	36455	.	+	.	ID=ZT10_Zt09_chr_5_00016_gene;Name=ZT10_Zt09_chr_5_00016
scaffold1380	.	gene	39708	40361	.	-	.	ID=ZT10_Zt09_chr_5_00019_gene;Name=ZT10_Zt09_chr_5_00019
scaffold1380	.	gene	38439	39589	.	+	.	ID=ZT10_Zt09_chr_5_00018_gene;Name=ZT10_Zt09_chr_5_00018
C661538	.	gene	7538	8686	.	-	.	ID=ZT10_Zt09_chr_8_00393_gene;Name=ZT10_Zt09_chr_8_00393
C661538	.	gene	6400	6728	.	-	.	ID=ZT10_Zt09_chr_8_00392_gene;Name=ZT10_Zt09_chr_8_00392
C661538	.	gene	5617	6020	.	+	.	ID=ZT10_Zt09_chr_8_00391_gene;Name=ZT10_Zt09_chr_8_00391
C661538	.	gene	2702	5263	.	-	.	ID=ZT10_Zt09_chr_8_00390_gene;Name=ZT10_Zt09_chr_8_00390
C661538	.	gene	10483	11406	.	+	.	ID=ZT10_Zt09_chr_8_00395_gene;Name=ZT10_Zt09_chr_8_00395
C661538	.	gene	9264	9749	.	-	.	ID=ZT10_Zt09_chr_8_00394_gene;Name=ZT10_Zt09_chr_8_00394
scaffold396	.	gene	93589	95295	.	+	.	ID=ZT10_Zt09_chr_6_00144_gene;Name=ZT10_Zt09_chr_6_00144
scaffold396	.	gene	90461	92666	.	-	.	ID=ZT10_Zt09_chr_6_00145_gene;Name=ZT10_Zt09_chr_6_00145
scaffold762	.	gene	45487	49321	.	-	.	ID=ZT10_Zt09_chr_8_00399_gene;Name=ZT10_Zt09_chr_8_00399
scaffold762	.	gene	50072	51199	.	-	.	ID=ZT10_Zt09_chr_8_00398_gene;Name=ZT10_Zt09_chr_8_00398
scaffold396	.	gene	101549	103401	.	+	.	ID=ZT10_Zt09_chr_6_00140_gene;Name=ZT10_Zt09_chr_6_00140
scaffold396	.	gene	100352	101127	.	+	.	ID=ZT10_Zt09_chr_6_00141_gene;Name=ZT10_Zt09_chr_6_00141
scaffold396	.	gene	97573	99134	.	-	.	ID=ZT10_Zt09_chr_6_00142_gene;Name=ZT10_Zt09_chr_6_00142
scaffold396	.	gene	95364	97220	.	-	.	ID=ZT10_Zt09_chr_6_00143_gene;Name=ZT10_Zt09_chr_6_00143
scaffold263	.	gene	6554	8296	.	-	.	ID=ZT10_Zt09_chr_11_00123_gene;Name=ZT10_Zt09_chr_11_00123
scaffold263	.	gene	2592	5999	.	-	.	ID=ZT10_Zt09_chr_11_00122_gene;Name=ZT10_Zt09_chr_11_00122
scaffold1080	.	gene	681	2086	.	-	.	ID=ZT10_Zt09_chr_11_00121_gene;Name=ZT10_Zt09_chr_11_00121
scaffold1039	.	gene	498	1048	.	-	.	ID=ZT10_Zt09_chr_11_00120_gene;Name=ZT10_Zt09_chr_11_00120
scaffold263	.	gene	19446	19990	.	-	.	ID=ZT10_Zt09_chr_11_00127_gene;Name=ZT10_Zt09_chr_11_00127
scaffold263	.	gene	14713	18137	.	-	.	ID=ZT10_Zt09_chr_11_00126_gene;Name=ZT10_Zt09_chr_11_00126
scaffold263	.	gene	12844	14585	.	+	.	ID=ZT10_Zt09_chr_11_00125_gene;Name=ZT10_Zt09_chr_11_00125
scaffold263	.	gene	10105	11583	.	+	.	ID=ZT10_Zt09_chr_11_00124_gene;Name=ZT10_Zt09_chr_11_00124
scaffold263	.	gene	24681	27721	.	-	.	ID=ZT10_Zt09_chr_11_00129_gene;Name=ZT10_Zt09_chr_11_00129
scaffold263	.	gene	22579	24154	.	-	.	ID=ZT10_Zt09_chr_11_00128_gene;Name=ZT10_Zt09_chr_11_00128
scaffold750	.	gene	95735	96179	.	+	.	ID=ZT10_Zt09_chr_1_00502_gene;Name=ZT10_Zt09_chr_1_00502
[truncated: 8,745 more rows]
