# Supplementary material for: Highly flexible infection programs in a specialized wheat pathogen
Source: Ecol Evol. 2018 Dec 26;9(1):275–94. doi: 10.1002/ece3.4724 (PMC6342133; doi:10.1002/ece3.4724)
Supplement: Supplementary file 7 [file ECE3-9-275-s007.xlsx]

## Sheet: Tabelle1
C219768	RepeatMasker	similarity	2	1040	16.6	+	.	Target "Motif:NoCat_element4_ZTIPO323" 5396 6434
C219784	RepeatMasker	similarity	128	165	15.8	+	.	Target "Motif:NoCat_element55_ZAST11IR611" 3037 3074
C219836	RepeatMasker	similarity	1	1074	5.7	-	.	Target "Motif:RLC_element8_ZTIPO323" 2111 3185
C219888	RepeatMasker	similarity	1	61	0	+	.	Target "Motif:RIL_element2_ZTIPO323" 26740 26800
C219888	RepeatMasker	similarity	60	143	7.1	-	.	Target "Motif:NoCat_element2_ZTIPO323" 1 84
C219888	RepeatMasker	similarity	1038	1097	5	-	.	Target "Motif:RLG_element11_ZTIPO323" 9510 9569
C219932	RepeatMasker	similarity	228	505	18	+	.	Target "Motif:RLC_element12_ZTIPO323" 6 286
C219932	RepeatMasker	similarity	503	561	27.1	+	.	Target "Motif:RLC_element12_ZTIPO323" 1526 1584
C220122	RepeatMasker	similarity	1	66	1.5	+	.	Target "Motif:RLG_element10_ZTIPO323" 6747 6812
C220122	RepeatMasker	similarity	61	972	17.8	+	.	Target "Motif:DTT_element9_ZTIPO323" 2754 3662
C220122	RepeatMasker	similarity	954	1007	18.5	-	.	Target "Motif:DTT_element2_ZB163" 702 757
C220122	RepeatMasker	similarity	1042	1265	3.6	+	.	Target "Motif:RII_element1_ZTIPO323" 16 253
C220140	RepeatMasker	similarity	1	63	3.2	+	.	Target "Motif:RLG_element6_ZPST04IR55" 6741 6803
C220140	RepeatMasker	similarity	114	525	33.4	+	.	Target "Motif:RLC_element2_ZTIPO323" 3501 3912
C220140	RepeatMasker	similarity	983	1219	29.3	+	.	Target "Motif:RLC_element11_ZTIPO323" 3096 3332
C220140	RepeatMasker	similarity	1220	1280	0	+	.	Target "Motif:NoCat_element10_ZTIPO323" 1 59
C220172	RepeatMasker	similarity	54	188	22.2	+	.	Target "Motif:DTA_element2_ZTIPO323" 2272 2406
C220172	RepeatMasker	similarity	187	1298	24.9	+	.	Target "Motif:DTA_element2_ZTIPO323" 2461 3566
C220300	RepeatMasker	similarity	1	78	1.3	+	.	Target "Motif:RII_element1_ZTIPO323" 5609 5686
C220300	RepeatMasker	similarity	77	757	29.6	+	.	Target "Motif:RLG_element12_ZTIPO323" 1816 2487
C220300	RepeatMasker	similarity	633	1314	33	+	.	Target "Motif:RLG_element14_ZTIPO323" 1 688
C220300	RepeatMasker	similarity	1357	1427	4.4	-	.	Target "Motif:RII_element1_ZTIPO323" 5614 5682
C220480	RepeatMasker	similarity	1	99	7.1	-	.	Target "Motif:RLC_element2_ZB163" 2 100
C220480	RepeatMasker	similarity	1493	1622	7.7	+	.	Target "Motif:RLC_element2_ZB163" 6187 6316
C220484	RepeatMasker	similarity	1	62	12.9	+	.	Target "Motif:DTX_element5_ZTIPO323" 3959 4020
C220484	RepeatMasker	similarity	29	93	18.5	+	.	Target "Motif:RLG_element4_ZTIPO323" 7064 7128
C220608	RepeatMasker	similarity	1	63	1.6	+	.	Target "Motif:RLC_element1_ZTIPO323" 123 185
C220686	RepeatMasker	similarity	1	61	0	-	.	Target "Motif:RLG_element11_ZTIPO323" 7 67
C220686	RepeatMasker	similarity	1912	1969	24.1	-	.	Target "Motif:DTA_element4_ZTIPO323" 3948 4005
C220700	RepeatMasker	similarity	1736	1994	3.5	+	.	Target "Motif:RLC_element1_ZTIPO323" 4 272
C220972	RepeatMasker	similarity	1	92	4.3	-	.	Target "Motif:RLG_element9_ZPST04IR55" 6773 6864
C220972	RepeatMasker	similarity	93	301	8.6	-	.	Target "Motif:RLG_element13_ZPST04IR55" 1 209
C220972	RepeatMasker	similarity	1267	1529	29.4	+	.	Target "Motif:DTA_element6_ZTIPO323" 2494 2764
C220972	RepeatMasker	similarity	1564	1601	13.2	+	.	Target "Motif:DTT_element10_ZTIPO323" 2152 2189
C220986	RepeatMasker	similarity	1	2622	0.1	-	.	Target "Motif:DHH_element2_ZTIPO323" 2832 5453
C220988	RepeatMasker	similarity	1940	2265	33.8	-	.	Target "Motif:NoCat_element4_ZB163" 379 706
C220988	RepeatMasker	similarity	2155	2231	28.6	+	.	Target "Motif:DYX_element1_ZTIPO323" 42 118
C220988	RepeatMasker	similarity	2565	2600	8.3	+	.	Target "Motif:DTA_element2_ZTIPO323" 2 37
C221030	RepeatMasker	similarity	1	63	0	+	.	Target "Motif:RLC_element2_ZB163" 6295 6357
C221036	RepeatMasker	similarity	1	44	2.3	+	.	Target "Motif:NoCat_element10_ZTIPO323" 905 950
C221036	RepeatMasker	similarity	39	2695	13.4	+	.	Target "Motif:RLG_element7_ZB163" 4645 7328
C221036	RepeatMasker	similarity	2691	2787	3.1	+	.	Target "Motif:RLG_element15_ZPST04IR55" 5959 6055
C221076	RepeatMasker	similarity	2843	2924	13.4	+	.	Target "Motif:DTH_element8_ZB163" 1 82
C221082	RepeatMasker	similarity	47	143	6.5	-	.	Target "Motif:NoCat_element8_ZTIPO323" 1 97
C221082	RepeatMasker	similarity	876	928	9.4	-	.	Target "Motif:RIL_element2_ZTIPO323" 15044 15096
C221082	RepeatMasker	similarity	2602	2686	21.3	+	.	Target "Motif:RLG_element7_ZTIPO323" 4 85
C221120	RepeatMasker	similarity	2945	3084	4.3	-	.	Target "Motif:NoCat_element3_ZTIPO323" 2527 2666
C221148	RepeatMasker	similarity	1	2792	0.2	-	.	Target "Motif:DHH_element2_ZTIPO323" 1 2791
C221148	RepeatMasker	similarity	3134	3169	8.3	+	.	Target "Motif:NoCat_element7_ZB163" 3873 3908
C221206	RepeatMasker	similarity	1	3342	11.4	-	.	Target "Motif:DTH_element10_ZB163" 3 3332
C221256	RepeatMasker	similarity	1155	1452	9.4	+	.	Target "Motif:DTX-MITE_element1_ZTIPO323" 1 309
C221256	RepeatMasker	similarity	1549	1582	8.8	-	.	Target "Motif:DHH_element1_ZB163" 7337 7370
C221290	RepeatMasker	similarity	1	63	1.6	+	.	Target "Motif:RLG_element10_ZTIPO323" 6747 6809
C221290	RepeatMasker	similarity	57	3574	33.9	-	.	Target "Motif:DHH_element2_ZB163" 133 3629
C221290	RepeatMasker	similarity	3615	3676	3.2	+	.	Target "Motif:RLG_element2_ZTIPO323" 3825 3886
C221376	RepeatMasker	similarity	1	64	3.1	+	.	Target "Motif:RII_element2_ZTIPO323" 5052 5115
C221376	RepeatMasker	similarity	53	290	29.8	-	.	Target "Motif:RLG_element4_ZTIPO323" 2637 2871
C221376	RepeatMasker	similarity	61	325	29	-	.	Target "Motif:RLG_element12_ZAST11IR611" 1233 1497
C221376	RepeatMasker	similarity	89	303	31	-	.	Target "Motif:RLG_element8_ZTIPO323" 2505 2719
C221376	RepeatMasker	similarity	3706	4091	0.8	+	.	Target "Motif:DTT_element9_ZTIPO323" 2965 3351
C221376	RepeatMasker	similarity	4080	4154	9.5	+	.	Target "Motif:RLG_element10_ZTIPO323" 6470 6543
C221476	RepeatMasker	similarity	4627	4686	3.3	-	.	Target "Motif:RII_element2_ZTIPO323" 5052 5111
C221600	RepeatMasker	similarity	1	130	18.7	+	.	Target "Motif:RLC_element3_ZTIPO323" 863 994
C221600	RepeatMasker	similarity	911	1374	31.9	+	.	Target "Motif:RLC_element2_ZTIPO323" 1749 2200
C221600	RepeatMasker	similarity	1730	1872	32.4	+	.	Target "Motif:RLC_element2_ZTIPO323" 2568 2710
C221600	RepeatMasker	similarity	2260	3079	32.2	+	.	Target "Motif:RLC_element2_ZTIPO323" 3095 3914
C221600	RepeatMasker	similarity	2383	3072	31.7	+	.	Target "Motif:RLC_element11_ZTIPO323" 1902 2588
C221600	RepeatMasker	similarity	3573	5145	30.9	+	.	Target "Motif:RLC_element2_ZTIPO323" 4405 5980
C221628	RepeatMasker	similarity	1	61	0	+	.	Target "Motif:DHH_element1_ZTIPO323" 13658 13718
C221634	RepeatMasker	similarity	1	191	4.7	-	.	Target "Motif:RLC_element1_ZTIPO323" 4 204
C221634	RepeatMasker	similarity	5219	5494	4.7	-	.	Target "Motif:RLC_element5_ZAST11IR611" 1 277
C221634	RepeatMasker	similarity	5228	5544	19.1	-	.	Target "Motif:RLC_element7_ZB163" 4414 4732
C221634	RepeatMasker	similarity	5489	5551	13.6	-	.	Target "Motif:RLC_element10_ZTIPO323" 3110 3171
C221752	RepeatMasker	similarity	1	403	19.7	+	.	Target "Motif:DTT_element2_ZPST04IR55" 2175 2589
C221752	RepeatMasker	similarity	356	416	9.8	+	.	Target "Motif:DXX-MITE_element1_ZPST04IR55" 613 674
C221752	RepeatMasker	similarity	3160	3441	24.5	+	.	Target "Motif:DTT_element14_ZTIPO323" 1751 2027
C221752	RepeatMasker	similarity	5999	6164	7.2	-	.	Target "Motif:RLG_element2_ZTIPO323" 3915 4080
C221770	RepeatMasker	similarity	1	112	18	-	.	Target "Motif:RLG_element2_ZTIPO323" 10538 10653
C221770	RepeatMasker	similarity	1	73	5.6	-	.	Target "Motif:RLG_element2_ZTIPO323" 3815 3886
C221770	RepeatMasker	similarity	64	926	6.6	-	.	Target "Motif:NoCat_element57_ZB163" 376 1225
C221770	RepeatMasker	similarity	830	1215	10.5	-	.	Target "Motif:NoCat_element57_ZB163" 1 373
C221770	RepeatMasker	similarity	1211	1354	7.6	-	.	Target "Motif:NoCat_element15_ZPST04IR55" 1 145
C221798	RepeatMasker	similarity	352	461	28.2	-	.	Target "Motif:RLC_element9_ZTIPO323" 1816 1926
C221798	RepeatMasker	similarity	370	476	29.9	+	.	Target "Motif:DTM_element4_ZB163" 3354 3463
C221798	RepeatMasker	similarity	1180	1400	30.5	-	.	Target "Motif:RLG_element18_ZB163" 4283 4503
C221798	RepeatMasker	similarity	1209	1437	34.2	-	.	Target "Motif:RLG_element12_ZTIPO323" 2258 2487
C221798	RepeatMasker	similarity	2232	2729	30.6	-	.	Target "Motif:RLG_element13_ZTIPO323" 2921 3409
C221798	RepeatMasker	similarity	2454	2840	35.4	-	.	Target "Motif:RLG_element9_ZTIPO323" 3033 3416
C221798	RepeatMasker	similarity	2749	3368	35.7	-	.	Target "Motif:RLG_element12_ZTIPO323" 329 948
C221888	RepeatMasker	similarity	5376	5421	23.9	+	.	Target "Motif:DMM_element1_ZPST04IR55" 4408 4453
C221910	RepeatMasker	similarity	1	62	0	-	.	Target "Motif:DHH_element1_ZTIPO323" 3 64
C221910	RepeatMasker	similarity	7341	7425	5.9	-	.	Target "Motif:RLC_element2_ZB163" 6273 6357
C221936	RepeatMasker	similarity	7533	7587	12.7	+	.	Target "Motif:DTM_element3_ZTIPO323" 1 55
C221960	RepeatMasker	similarity	2904	3854	34.6	+	.	Target "Motif:NoCat_element7_ZTIPO323" 1273 2235
C221960	RepeatMasker	similarity	3903	6364	30	+	.	Target "Motif:RLG_element12_ZTIPO323" 14 2487
C221960	RepeatMasker	similarity	6033	6541	31.8	+	.	Target "Motif:RLG_element13_ZTIPO323" 4035 4537
C221960	RepeatMasker	similarity	6242	7453	26.8	+	.	Target "Motif:RLG_element14_ZTIPO323" 3 1209
C221960	RepeatMasker	similarity	7511	7623	21.4	+	.	Target "Motif:DTH_element1_ZTIPO323" 630 743
C221960	RepeatMasker	similarity	7521	7618	15.5	-	.	Target "Motif:DTM_element4_ZB163" 3353 3450
C221960	RepeatMasker	similarity	7526	7635	18.7	-	.	Target "Motif:DTM_element5_ZTIPO323" 3360 3467
C221972	RepeatMasker	similarity	1	210	13.3	-	.	Target "Motif:DTM_element4_ZB163" 2 211
C221976	RepeatMasker	similarity	8025	8100	2.6	-	.	Target "Motif:RLC_element1_ZTIPO323" 6330 6405
C222014	RepeatMasker	similarity	17	63	12.8	-	.	Target "Motif:DTM_element3_ZTIPO323" 1 47
C222124	RepeatMasker	similarity	56	130	23	-	.	Target "Motif:DTX_element6_ZPST04IR55" 9 84
C222124	RepeatMasker	similarity	88	139	17.7	+	.	Target "Motif:DTX_element6_ZPST04IR55" 7801 7851
C222124	RepeatMasker	similarity	4653	4821	5.4	-	.	Target "Motif:RLG_element11_ZTIPO323" 7 175
C222124	RepeatMasker	similarity	5824	5927	22.8	-	.	Target "Motif:DTA_element3_ZTIPO323" 2823 2926
C222156	RepeatMasker	similarity	10040	10101	1.6	+	.	Target "Motif:RLC_element1_ZTIPO323" 4 75
C222196	RepeatMasker	similarity	1	184	3.3	-	.	Target "Motif:RLC_element1_ZTIPO323" 2 195
C222234	RepeatMasker	similarity	10872	10947	4	-	.	Target "Motif:RLC_element1_ZTIPO323" 109 184
C222264	RepeatMasker	similarity	11183	11241	0	+	.	Target "Motif:NoCat_element10_ZTIPO323" 1 61
C222298	RepeatMasker	similarity	8941	8997	24.6	+	.	Target "Motif:DTA_element1_ZTIPO323" 2886 2943
C222312	RepeatMasker	similarity	465	2875	16.2	-	.	Target "Motif:RIL_element2_ZTIPO323" 2645 5054
C222312	RepeatMasker	similarity	3340	3474	25.8	-	.	Target "Motif:DTA_element5_ZTIPO323" 3815 3947
C222312	RepeatMasker	similarity	11782	11844	3.2	-	.	Target "Motif:NoCat_element16_ZAST11IR611" 625 687
C222392	RepeatMasker	similarity	1	74	8.1	+	.	Target "Motif:RLC_element1_ZTIPO323" 6332 6405
C222400	RepeatMasker	similarity	1	90	6.8	+	.	Target "Motif:RLC_element1_ZTIPO323" 111 199
C222404	RepeatMasker	similarity	1	103	2.9	+	.	Target "Motif:RLC_element2_ZB163" 70 172
C222416	RepeatMasker	similarity	11622	11725	6.7	+	.	Target "Motif:RLC_element3_ZPST04IR55" 2 113
C222416	RepeatMasker	similarity	11719	11989	13.3	+	.	Target "Motif:RLG_element1_ZTIPO323" 1282 1553
C222416	RepeatMasker	similarity	11990	13124	16.2	+	.	Target "Motif:RLG_element8_ZAST11IR611" 1 1124
C222416	RepeatMasker	similarity	13126	13188	1.6	+	.	Target "Motif:RII_element1_ZTIPO323" 1730 1792
C222438	RepeatMasker	similarity	1	125	4.8	-	.	Target "Motif:RLC_element1_ZTIPO323" 3 137
C222438	RepeatMasker	similarity	13391	13448	24.1	-	.	Target "Motif:DTA_element4_ZTIPO323" 3948 4005
C222524	RepeatMasker	similarity	3610	3699	10	+	.	Target "Motif:NoCat_element12_ZB163" 2 93
C222524	RepeatMasker	similarity	3995	4065	11.3	+	.	Target "Motif:NoCat_element43_ZPST04IR55" 483 572
C222538	RepeatMasker	similarity	1	61	3.3	+	.	Target "Motif:RII_element1_ZTIPO323" 5627 5686
C222538	RepeatMasker	similarity	60	1218	10.3	+	.	Target "Motif:NoCat_element54_ZPST04IR55" 882 2011
C222538	RepeatMasker	similarity	2267	4216	12.8	+	.	Target "Motif:NoCat_element8_ZPST04IR55" 30 1988
C222538	RepeatMasker	similarity	4214	5893	13.7	+	.	Target "Motif:NoCat_element8_ZPST04IR55" 2038 3735
C222538	RepeatMasker	similarity	12847	13088	29.5	+	.	Target "Motif:RLG_element14_ZTIPO323" 849 1124
C222538	RepeatMasker	similarity	14927	14988	0	-	.	Target "Motif:RLG_element8_ZTIPO323" 6331 6392
C222592	RepeatMasker	similarity	15493	15898	16.3	-	.	Target "Motif:DTX_element1_ZB163" 2591 3012
C222682	RepeatMasker	similarity	17625	17683	0	+	.	Target "Motif:RLG_element11_ZTIPO323" 5 63
C222738	RepeatMasker	similarity	1	60	1.7	-	.	Target "Motif:DTX-MITE_element10_ZTIPO323" 1 60
C222798	RepeatMasker	similarity	1	139	3.6	+	.	Target "Motif:RLC_element1_ZTIPO323" 6267 6405
C222836	RepeatMasker	similarity	47	142	6.6	-	.	Target "Motif:NoCat_element8_ZTIPO323" 2 97
C222904	RepeatMasker	similarity	3162	3306	29.6	-	.	Target "Motif:DTA_element7_ZTIPO323" 1 145
C222904	RepeatMasker	similarity	12180	12230	14	+	.	Target "Motif:RLG_element4_ZTIPO323" 7051 7101
C222904	RepeatMasker	similarity	22811	22912	5.9	+	.	Target "Motif:RLC_element5_ZAST11IR611" 1 102
C223054	RepeatMasker	similarity	20713	20779	24.6	-	.	Target "Motif:DTM_element2_ZTIPO323" 4545 4610
C223122	RepeatMasker	similarity	1	63	3.2	+	.	Target "Motif:RLC_element12_ZTIPO323" 163 225
C223122	RepeatMasker	similarity	23555	23809	37.7	-	.	Target "Motif:RLG_element13_ZTIPO323" 3098 3355
C223122	RepeatMasker	similarity	30214	30276	15.9	-	.	Target "Motif:DTA_element2_ZTIPO323" 4009 4071
C223162	RepeatMasker	similarity	1	63	3.2	+	.	Target "Motif:RLC_element12_ZTIPO323" 162 224
C223162	RepeatMasker	similarity	2031	2077	19.1	+	.	Target "Motif:DTX_element2_ZAST11IR611" 706 753
C223162	RepeatMasker	similarity	27207	27315	32.1	+	.	Target "Motif:NoCat_element5_ZB163" 4510 4618
C223162	RepeatMasker	similarity	27226	27319	22.3	-	.	Target "Motif:RIL_element2_ZTIPO323" 2344 2437
C223248	RepeatMasker	similarity	1	329	18.2	-	.	Target "Motif:DTX_element1_ZTIPO323" 1 323
C223262	RepeatMasker	similarity	32562	32648	29.9	+	.	Target "Motif:RIL_element2_ZTIPO323" 17350 17436
C223386	RepeatMasker	similarity	44584	44624	7.3	+	.	Target "Motif:DTM_element5_ZTIPO323" 1 41
C223386	RepeatMasker	similarity	44591	44757	10.9	-	.	Target "Motif:DTM_element7_ZTIPO323" 3040 3211
C223472	RepeatMasker	similarity	21434	21527	28.6	-	.	Target "Motif:NoCat_element34_ZPST04IR55" 660 753
C223486	RepeatMasker	similarity	1	61	9.8	-	.	Target "Motif:NoCat_element14_ZAST11IR611" 1 61
C223486	RepeatMasker	similarity	58	1933	28.7	+	.	Target "Motif:DTM_element3_ZTIPO323" 1205 3116
C223486	RepeatMasker	similarity	1766	2148	26.6	+	.	Target "Motif:NoCat_element52_ZB163" 954 1318
C223494	RepeatMasker	similarity	1	64	3.1	+	.	Target "Motif:RLG_element2_ZTIPO323" 10785 10848
C223494	RepeatMasker	similarity	65	1219	6.2	-	.	Target "Motif:DTT_element3_ZAST11IR611" 6 1160
C223494	RepeatMasker	similarity	53320	53393	1.4	-	.	Target "Motif:RII_element1_ZTIPO323" 5619 5689
C223508	RepeatMasker	similarity	55159	55286	5.5	-	.	Target "Motif:RLC_element2_ZB163" 6231 6358
C223516	RepeatMasker	similarity	1	77	3.9	-	.	Target "Motif:RLC_element2_ZB163" 2 78
C223528	RepeatMasker	similarity	1	124	6.5	-	.	Target "Motif:RLC_element2_ZB163" 2 125
C223528	RepeatMasker	similarity	34448	35198	34.2	+	.	Target "Motif:RLG_element5_ZPST04IR55" 4947 5694
C223528	RepeatMasker	similarity	34552	35289	36.1	+	.	Target "Motif:RLG_element7_ZPST04IR55" 2883 3619
C223528	RepeatMasker	similarity	34708	35381	37	+	.	Target "Motif:RLG_element16_ZPST04IR55" 1986 2662
C223528	RepeatMasker	similarity	36709	37121	35.6	+	.	Target "Motif:RLG_element7_ZPST04IR55" 5147 5563
C223528	RepeatMasker	similarity	37221	37332	35.7	+	.	Target "Motif:RLG_element6_ZAST11IR611" 33 144
C223528	RepeatMasker	similarity	46706	47696	29.1	-	.	Target "Motif:NoCat_element17_ZAST11IR611" 7 1006
C223534	RepeatMasker	similarity	1	281	3.2	-	.	Target "Motif:DTH_element2_ZTIPO323" 4 307
C223534	RepeatMasker	similarity	16288	16472	27.3	+	.	Target "Motif:NoCat_element51_ZB163" 42 226
C223534	RepeatMasker	similarity	16701	16864	25	+	.	Target "Motif:DTX_element3_ZTIPO323" 138 303
C223534	RepeatMasker	similarity	33234	33382	28.9	-	.	Target "Motif:NoCat_element46_ZPST04IR55" 48 206
C223728	RepeatMasker	similarity	65309	65477	30.5	+	.	Target "Motif:RIX_element1_ZPST04IR55" 4795 4962
C223730	RepeatMasker	similarity	1	77	7.8	-	.	Target "Motif:RLC_element2_ZB163" 2 78
scaffold1	RepeatMasker	similarity	1	382	5.5	-	.	Target "Motif:RLG_element8_ZTIPO323" 5627 6009
scaffold1	RepeatMasker	similarity	472	856	4.2	-	.	Target "Motif:RLG_element8_ZTIPO323" 5214 5622
scaffold1	RepeatMasker	similarity	906	6100	6.3	-	.	Target "Motif:RLG_element8_ZTIPO323" 5 5207
scaffold1	RepeatMasker	similarity	7157	7436	6.1	-	.	Target "Motif:RLG_element8_ZTIPO323" 6110 6394
scaffold1	RepeatMasker	similarity	12623	13101	3.1	+	.	Target "Motif:DTX-MITE_element11_ZTIPO323" 1 446
scaffold1	RepeatMasker	similarity	73755	76719	5.2	+	.	Target "Motif:RLC_element2_ZTIPO323" 1 2966
scaffold1	RepeatMasker	similarity	76757	80021	4.5	+	.	Target "Motif:RLC_element2_ZTIPO323" 2967 6231
scaffold1	RepeatMasker	similarity	223515	224468	5.5	-	.	Target "Motif:DTT_element9_ZB163" 1247 2208
scaffold1	RepeatMasker	similarity	227804	227866	19.1	-	.	Target "Motif:RLG_element16_ZPST04IR55" 235 300
scaffold1	RepeatMasker	similarity	227935	229190	4.9	-	.	Target "Motif:RLC_element2_ZTIPO323" 4977 6232
scaffold1	RepeatMasker	similarity	229191	229308	3.4	+	.	Target "Motif:RII_element2_ZTIPO323" 4 121
scaffold100	RepeatMasker	similarity	7755	7806	19.6	-	.	Target "Motif:RIL_element2_ZTIPO323" 17291 17342
scaffold100	RepeatMasker	similarity	9323	9384	14.5	-	.	Target "Motif:NoCat_element3_ZPST04IR55" 3412 3473
scaffold100	RepeatMasker	similarity	9660	9741	17.1	-	.	Target "Motif:NoCat_element3_ZPST04IR55" 3336 3417
scaffold100	RepeatMasker	similarity	17765	17961	33	+	.	Target "Motif:NoCat_element41_ZB163" 751 947
scaffold100	RepeatMasker	similarity	63563	63833	3.3	+	.	Target "Motif:DHH_element1_ZTIPO323" 1 271
scaffold100	RepeatMasker	similarity	63894	65039	7	+	.	Target "Motif:DHH_element1_ZTIPO323" 398 1543
scaffold100	RepeatMasker	similarity	65130	67443	6	+	.	Target "Motif:DHH_element1_ZTIPO323" 1729 4042
scaffold100	RepeatMasker	similarity	67499	68440	6	+	.	Target "Motif:DHH_element1_ZTIPO323" 4050 4960
scaffold100	RepeatMasker	similarity	68441	68526	32.6	-	.	Target "Motif:NoCat_element10_ZTIPO323" 862 947
scaffold1000	RepeatMasker	similarity	38828	39502	29.3	-	.	Target "Motif:DTX_element6_ZPST04IR55" 6912 7591
scaffold1000	RepeatMasker	similarity	39199	39880	32.5	-	.	Target "Motif:NoCat_element70_ZAST11IR611" 707 1354
scaffold1000	RepeatMasker	similarity	40069	40249	22.1	-	.	Target "Motif:NoCat_element8_ZB163" 1389 1591
scaffold1000	RepeatMasker	similarity	40411	40894	17	-	.	Target "Motif:DTX_element6_ZPST04IR55" 5649 6123
scaffold1000	RepeatMasker	similarity	40968	43021	31.5	-	.	Target "Motif:DTX_element6_ZPST04IR55" 3455 5491
scaffold1000	RepeatMasker	similarity	43023	43123	17.8	+	.	Target "Motif:RLG_element7_ZB163" 11681 11781
scaffold1000	RepeatMasker	similarity	43961	47589	27.4	+	.	Target "Motif:RLG_element7_ZB163" 37 3596
scaffold1000	RepeatMasker	similarity	47615	54034	18.8	+	.	Target "Motif:RLG_element7_ZB163" 3678 10143
scaffold1000	RepeatMasker	similarity	54043	55671	17.4	+	.	Target "Motif:RLG_element7_ZB163" 10109 11781
scaffold1000	RepeatMasker	similarity	55716	56125	40.4	-	.	Target "Motif:DTX_element6_ZPST04IR55" 3056 3459
scaffold1000	RepeatMasker	similarity	56126	56173	6.9	-	.	Target "Motif:DHH_element4_ZTIPO323" 14505 14548
scaffold1000	RepeatMasker	similarity	56567	56704	10.1	-	.	Target "Motif:DHH_element4_ZTIPO323" 1 140
scaffold1000	RepeatMasker	similarity	56807	56946	31.2	+	.	Target "Motif:NoCat_element25_ZB163" 598 737
scaffold1000	RepeatMasker	similarity	56809	56996	33.1	+	.	Target "Motif:NoCat_element25_ZB163" 762 940
scaffold1000	RepeatMasker	similarity	58878	59105	28.9	-	.	Target "Motif:DTX_element6_ZPST04IR55" 514 732
scaffold1000	RepeatMasker	similarity	59119	59321	11.4	-	.	Target "Motif:DTM_element5_ZTIPO323" 3474 3674
scaffold1000	RepeatMasker	similarity	59321	59810	13.3	-	.	Target "Motif:DMM_element2_ZPST04IR55" 5125 5632
scaffold1000	RepeatMasker	similarity	59809	59915	20.6	-	.	Target "Motif:DMM_element2_ZPST04IR55" 4473 4586
scaffold1000	RepeatMasker	similarity	59846	60189	5	-	.	Target "Motif:DMM_element2_ZPST04IR55" 4049 4380
scaffold1000	RepeatMasker	similarity	60195	60262	1.5	+	.	Target "Motif:RII_element1_ZTIPO323" 17 83
scaffold1000	RepeatMasker	similarity	60352	60726	8.3	+	.	Target "Motif:RII_element1_ZTIPO323" 202 592
scaffold1001	RepeatMasker	similarity	1	512	4.1	+	.	Target "Motif:RLC_element2_ZB163" 4386 4897
scaffold1001	RepeatMasker	similarity	575	797	4.9	+	.	Target "Motif:RLC_element2_ZB163" 4901 5123
scaffold1001	RepeatMasker	similarity	922	1372	6	+	.	Target "Motif:RLC_element2_ZB163" 5287 5736
scaffold1002	RepeatMasker	similarity	1	95	10.6	+	.	Target "Motif:RLG_element14_ZPST04IR55" 14944 15044
scaffold1002	RepeatMasker	similarity	63	135	2.7	+	.	Target "Motif:NoCat_element10_ZTIPO323" 2 77
scaffold1002	RepeatMasker	similarity	289	438	15.4	-	.	Target "Motif:NoCat_element10_ZTIPO323" 480 639
scaffold1002	RepeatMasker	similarity	541	626	14.4	-	.	Target "Motif:NoCat_element10_ZTIPO323" 144 229
scaffold1002	RepeatMasker	similarity	766	1061	18.6	-	.	Target "Motif:NoCat_element14_ZAST11IR611" 407 740
scaffold1002	RepeatMasker	similarity	766	1009	7.4	+	.	Target "Motif:NoCat_element10_ZTIPO323" 90 414
scaffold1002	RepeatMasker	similarity	959	1075	11.1	+	.	Target "Motif:NoCat_element10_ZTIPO323" 402 521
scaffold1002	RepeatMasker	similarity	1189	1375	5.3	+	.	Target "Motif:NoCat_element10_ZTIPO323" 562 758
scaffold1002	RepeatMasker	similarity	1482	1639	9.5	+	.	Target "Motif:RLG_element3_ZTIPO323" 13643 13812
scaffold1003	RepeatMasker	similarity	1	798	3.8	-	.	Target "Motif:RLC_element1_ZTIPO323" 239 1036
scaffold1003	RepeatMasker	similarity	896	937	4.8	-	.	Target "Motif:RLC_element1_ZTIPO323" 3 44
scaffold1003	RepeatMasker	similarity	15421	16076	4.9	+	.	Target "Motif:RII_element2_ZTIPO323" 4 688
scaffold1003	RepeatMasker	similarity	16181	16360	5.6	+	.	Target "Motif:RII_element2_ZTIPO323" 953 1132
scaffold1003	RepeatMasker	similarity	16525	16595	4.2	+	.	Target "Motif:RII_element2_ZTIPO323" 1406 1476
scaffold1004	RepeatMasker	similarity	1	135	4.4	-	.	Target "Motif:RLC_element1_ZTIPO323" 3591 3725
scaffold1004	RepeatMasker	similarity	257	335	2.5	-	.	Target "Motif:RLC_element2_ZB163" 3410 3488
scaffold1004	RepeatMasker	similarity	427	499	5.5	-	.	Target "Motif:RLC_element1_ZTIPO323" 3349 3421
scaffold1004	RepeatMasker	similarity	615	1249	5.8	-	.	Target "Motif:RLC_element1_ZTIPO323" 2511 3145
scaffold1004	RepeatMasker	similarity	1338	2119	7.4	-	.	Target "Motif:RLC_element1_ZTIPO323" 1560 2341
scaffold1004	RepeatMasker	similarity	2211	2681	4.5	-	.	Target "Motif:RLC_element2_ZB163" 904 1374
scaffold1005	RepeatMasker	similarity	1	164	3	-	.	Target "Motif:RLG_element10_ZTIPO323" 2367 2530
scaffold1005	RepeatMasker	similarity	273	928	4.1	-	.	Target "Motif:RLG_element10_ZTIPO323" 1504 2159
scaffold1005	RepeatMasker	similarity	998	1167	8.2	-	.	Target "Motif:RLG_element10_ZTIPO323" 1128 1298
scaffold1005	RepeatMasker	similarity	1273	1588	5.1	-	.	Target "Motif:RLG_element10_ZTIPO323" 677 992
scaffold1005	RepeatMasker	similarity	1681	1847	8.4	-	.	Target "Motif:RLG_element10_ZTIPO323" 318 484
scaffold1005	RepeatMasker	similarity	1937	2011	9.3	-	.	Target "Motif:RLG_element10_ZTIPO323" 8 82
scaffold1005	RepeatMasker	similarity	2012	2348	19	-	.	Target "Motif:DMM_element1_ZPST04IR55" 7406 7827
scaffold1005	RepeatMasker	similarity	2012	2279	18.1	+	.	Target "Motif:NoCat_element2_ZTIPO323" 3717 4026
scaffold1005	RepeatMasker	similarity	2118	2595	11	-	.	Target "Motif:DMM_element1_ZPST04IR55" 7103 7588
scaffold1005	RepeatMasker	similarity	2704	4979	9.3	-	.	Target "Motif:DMM_element1_ZPST04IR55" 4563 6890
scaffold1005	RepeatMasker	similarity	5049	5105	15.8	-	.	Target "Motif:DMM_element1_ZPST04IR55" 4375 4434
scaffold1005	RepeatMasker	similarity	5074	5405	18.4	-	.	Target "Motif:DMM_element1_ZPST04IR55" 4046 4371
scaffold1005	RepeatMasker	similarity	5140	6396	12.1	-	.	Target "Motif:DMM_element1_ZPST04IR55" 2764 4032
scaffold1007	RepeatMasker	similarity	1	312	2.9	+	.	Target "Motif:NoCat_element1_ZTIPO323" 2736 3047
scaffold1007	RepeatMasker	similarity	315	2804	9	-	.	Target "Motif:RLC_element6_ZB163" 23 2629
scaffold1007	RepeatMasker	similarity	10651	10873	33.3	-	.	Target "Motif:DTX_element6_ZTIPO323" 1911 2139
scaffold1008	RepeatMasker	similarity	1	279	7.5	-	.	Target "Motif:DTM_element4_ZB163" 2 280
scaffold1008	RepeatMasker	similarity	24442	24503	1.6	+	.	Target "Motif:RLG_element11_ZTIPO323" 7 68
scaffold1008	RepeatMasker	similarity	24620	25199	3.6	+	.	Target "Motif:RLG_element11_ZTIPO323" 328 909
scaffold1008	RepeatMasker	similarity	25317	25526	4.8	+	.	Target "Motif:RLG_element11_ZTIPO323" 1133 1342
scaffold1008	RepeatMasker	similarity	25634	26022	4.1	+	.	Target "Motif:RLG_element11_ZTIPO323" 1527 1915
scaffold1008	RepeatMasker	similarity	26091	26527	4.8	+	.	Target "Motif:RLG_element11_ZTIPO323" 1923 2365
scaffold1008	RepeatMasker	similarity	26617	26759	1.4	+	.	Target "Motif:RLG_element11_ZTIPO323" 2549 2691
scaffold1008	RepeatMasker	similarity	26894	27183	4.1	+	.	Target "Motif:RLG_element11_ZTIPO323" 2939 3228
scaffold1008	RepeatMasker	similarity	27254	27587	5.1	+	.	Target "Motif:RLG_element11_ZTIPO323" 3370 3703
scaffold1008	RepeatMasker	similarity	27658	29525	5.3	+	.	Target "Motif:RLG_element11_ZTIPO323" 3812 5680
scaffold101	RepeatMasker	similarity	1	868	4.2	+	.	Target "Motif:RIL_element2_ZTIPO323" 1243 2122
scaffold101	RepeatMasker	similarity	952	1054	2.9	+	.	Target "Motif:RIL_element2_ZTIPO323" 2276 2378
scaffold101	RepeatMasker	similarity	1175	1599	4.9	+	.	Target "Motif:RIL_element2_ZTIPO323" 2550 2974
scaffold101	RepeatMasker	similarity	1694	2336	4.5	+	.	Target "Motif:RIL_element2_ZTIPO323" 3157 3799
scaffold101	RepeatMasker	similarity	2411	2740	3	+	.	Target "Motif:RIL_element2_ZTIPO323" 3913 4242
scaffold101	RepeatMasker	similarity	2859	4559	6.1	+	.	Target "Motif:RIL_element2_ZTIPO323" 4403 6103
scaffold101	RepeatMasker	similarity	4607	5433	4.5	+	.	Target "Motif:RIL_element2_ZTIPO323" 6105 6931
scaffold101	RepeatMasker	similarity	5508	12362	5.1	+	.	Target "Motif:RIL_element2_ZTIPO323" 7103 13975
scaffold101	RepeatMasker	similarity	11935	12548	8	+	.	Target "Motif:RIL_element2_ZTIPO323" 13608 14251
scaffold101	RepeatMasker	similarity	12630	12868	6.3	+	.	Target "Motif:RIL_element2_ZTIPO323" 14389 14627
scaffold101	RepeatMasker	similarity	12923	13112	2.6	+	.	Target "Motif:RIL_element2_ZTIPO323" 14631 14819
scaffold101	RepeatMasker	similarity	13216	13823	4.3	+	.	Target "Motif:RIL_element2_ZTIPO323" 15012 15619
scaffold101	RepeatMasker	similarity	13877	14180	3.6	+	.	Target "Motif:RIL_element2_ZTIPO323" 16401 16704
scaffold101	RepeatMasker	similarity	14275	14779	5.3	+	.	Target "Motif:RIL_element2_ZTIPO323" 16880 17384
scaffold101	RepeatMasker	similarity	14907	15267	5.3	+	.	Target "Motif:RIL_element2_ZTIPO323" 17617 17977
scaffold101	RepeatMasker	similarity	15412	15754	5.2	+	.	Target "Motif:RIL_element2_ZTIPO323" 18226 18568
scaffold101	RepeatMasker	similarity	15690	15919	2.9	+	.	Target "Motif:RIL_element2_ZTIPO323" 18868 19076
scaffold1010	RepeatMasker	similarity	1	121	3.3	+	.	Target "Motif:DTH_element5_ZTIPO323" 3288 3408
scaffold1010	RepeatMasker	similarity	136460	136503	11.4	-	.	Target "Motif:DTX_element1_ZPST04IR55" 1 44
scaffold1010	RepeatMasker	similarity	137222	137395	8.6	+	.	Target "Motif:RLG_element11_ZTIPO323" 7 181
scaffold1010	RepeatMasker	similarity	137286	137410	15.2	-	.	Target "Motif:RIX_element1_ZB163" 7128 7247
scaffold1010	RepeatMasker	similarity	137705	137766	0	+	.	Target "Motif:RLG_element11_ZTIPO323" 7 68
scaffold1011	RepeatMasker	similarity	1	74	16.2	+	.	Target "Motif:NoCat_element14_ZAST11IR611" 393 468
scaffold1011	RepeatMasker	similarity	74	135	3.2	-	.	Target "Motif:NoCat_element10_ZTIPO323" 311 372
scaffold1011	RepeatMasker	similarity	250	4482	19.6	-	.	Target "Motif:RLG_element7_ZB163" 435 4660
scaffold1011	RepeatMasker	similarity	4483	4954	9.8	-	.	Target "Motif:NoCat_element10_ZTIPO323" 490 950
scaffold1013	RepeatMasker	similarity	1	82	6.1	-	.	Target "Motif:RII_element1_ZTIPO323" 18 99
scaffold1013	RepeatMasker	similarity	85	2219	11.1	+	.	Target "Motif:DMM_element2_ZPST04IR55" 10173 12255
scaffold1013	RepeatMasker	similarity	2219	2394	20.6	+	.	Target "Motif:NoCat_element7_ZB163" 1 198
scaffold1013	RepeatMasker	similarity	2481	2641	19.9	+	.	Target "Motif:DTX_element5_ZTIPO323" 373 538
scaffold1013	RepeatMasker	similarity	2754	4516	7.8	+	.	Target "Motif:DTX_element5_ZTIPO323" 696 2557
scaffold1013	RepeatMasker	similarity	4585	7403	9.1	+	.	Target "Motif:NoCat_element7_ZB163" 2619 5685
scaffold1013	RepeatMasker	similarity	7426	7485	5	-	.	Target "Motif:DTX-MITE_element11_ZTIPO323" 1 60
scaffold1013	RepeatMasker	similarity	20091	21191	4.2	+	.	Target "Motif:NoCat_element8_ZTIPO323" 2 1123
scaffold1013	RepeatMasker	similarity	21270	23916	3.7	+	.	Target "Motif:NoCat_element8_ZTIPO323" 1262 3908
scaffold1015	RepeatMasker	similarity	1	135	3.7	-	.	Target "Motif:RLC_element1_ZTIPO323" 283 417
scaffold1015	RepeatMasker	similarity	256	376	1.6	-	.	Target "Motif:RLC_element1_ZTIPO323" 4 124
scaffold1016	RepeatMasker	similarity	1	539	5	+	.	Target "Motif:RIL_element2_ZTIPO323" 15468 16006
scaffold1016	RepeatMasker	similarity	367	893	12.5	+	.	Target "Motif:RIL_element2_ZTIPO323" 15272 15792
scaffold1016	RepeatMasker	similarity	755	943	2.1	+	.	Target "Motif:RIL_element2_ZTIPO323" 17993 18181
scaffold1016	RepeatMasker	similarity	917	952	2.9	+	.	Target "Motif:RIX_element1_ZPST04IR55" 3526 3563
scaffold1016	RepeatMasker	similarity	944	1332	25.6	+	.	Target "Motif:DTX-MITE_element8_ZTIPO323" 1 415
scaffold1016	RepeatMasker	similarity	1278	1410	9.3	+	.	Target "Motif:RIX_element1_ZPST04IR55" 3482 3622
scaffold1016	RepeatMasker	similarity	1333	1410	5.1	+	.	Target "Motif:RIL_element2_ZTIPO323" 18174 18251
scaffold1017	RepeatMasker	similarity	1	797	6	+	.	Target "Motif:RLG_element3_ZTIPO323" 13382 14216
scaffold1017	RepeatMasker	similarity	787	2190	12.6	+	.	Target "Motif:DTH_element9_ZB163" 2137 3574
scaffold1017	RepeatMasker	similarity	6522	6631	16.5	-	.	Target "Motif:DTA_element5_ZTIPO323" 3845 3954
scaffold1017	RepeatMasker	similarity	6568	6643	25	+	.	Target "Motif:NoCat_element15_ZB163" 542 617
scaffold1017	RepeatMasker	similarity	9966	10025	5	-	.	Target "Motif:RLG_element11_ZTIPO323" 9510 9569
scaffold1018	RepeatMasker	similarity	1	137	4.4	+	.	Target "Motif:RLG_element2_ZTIPO323" 5282 5418
scaffold1018	RepeatMasker	similarity	250	503	4.7	+	.	Target "Motif:RLG_element2_ZTIPO323" 5440 5693
scaffold1018	RepeatMasker	similarity	620	1363	4.2	+	.	Target "Motif:RLG_element2_ZTIPO323" 5836 6579
scaffold102	RepeatMasker	similarity	1	559	6.1	-	.	Target "Motif:RLG_element3_ZTIPO323" 8529 9089
scaffold102	RepeatMasker	similarity	712	781	7.1	-	.	Target "Motif:RLG_element3_ZTIPO323" 8182 8251
scaffold102	RepeatMasker	similarity	893	1080	4.8	-	.	Target "Motif:RLG_element3_ZTIPO323" 7807 7994
scaffold1021	RepeatMasker	similarity	1	840	5.5	+	.	Target "Motif:RLG_element10_ZTIPO323" 3886 4725
scaffold1021	RepeatMasker	similarity	907	990	3.6	+	.	Target "Motif:RLG_element10_ZTIPO323" 4729 4812
scaffold1021	RepeatMasker	similarity	1132	1391	3.5	+	.	Target "Motif:RLG_element10_ZTIPO323" 5011 5271
scaffold1021	RepeatMasker	similarity	1544	2767	4.3	+	.	Target "Motif:RLG_element10_ZTIPO323" 5575 6810
scaffold1021	RepeatMasker	similarity	2767	3204	6.8	-	.	Target "Motif:NoCat_element10_ZTIPO323" 441 862
scaffold1021	RepeatMasker	similarity	3194	3497	12.4	+	.	Target "Motif:NoCat_element14_ZAST11IR611" 517 811
scaffold1021	RepeatMasker	similarity	77965	78056	1.1	+	.	Target "Motif:DTM_element2_ZTIPO323" 2 93
scaffold1021	RepeatMasker	similarity	78148	82369	4	+	.	Target "Motif:DTM_element2_ZTIPO323" 246 4610
scaffold1021	RepeatMasker	similarity	170866	172576	4.2	+	.	Target "Motif:NoCat_element8_ZTIPO323" 2 1733
scaffold1021	RepeatMasker	similarity	172701	173218	3.1	+	.	Target "Motif:NoCat_element8_ZTIPO323" 1973 2486
scaffold1023	RepeatMasker	similarity	1	184	2.7	-	.	Target "Motif:RLG_element11_ZTIPO323" 1013 1196
scaffold1023	RepeatMasker	similarity	264	637	9	-	.	Target "Motif:RLG_element11_ZPST04IR55" 469 865
scaffold1023	RepeatMasker	similarity	719	830	5.4	-	.	Target "Motif:RLG_element11_ZTIPO323" 176 287
scaffold1023	RepeatMasker	similarity	970	1541	5.4	-	.	Target "Motif:NoCat_element10_ZTIPO323" 282 946
scaffold1023	RepeatMasker	similarity	1522	1575	5.6	-	.	Target "Motif:NoCat_element10_ZTIPO323" 194 256
scaffold1023	RepeatMasker	similarity	4119	4335	22.7	+	.	Target "Motif:NoCat_element7_ZPST04IR55" 1 191
scaffold1023	RepeatMasker	similarity	12261	14442	5.5	+	.	Target "Motif:DTT_element2_ZB163" 3 2237
scaffold1023	RepeatMasker	similarity	19616	20426	8.8	+	.	Target "Motif:DTA_element3_ZTIPO323" 2 788
scaffold1023	RepeatMasker	similarity	20514	20612	13.1	+	.	Target "Motif:DTA_element3_ZTIPO323" 965 1063
scaffold1023	RepeatMasker	similarity	20737	20848	11.6	+	.	Target "Motif:DTX_element1_ZB163" 1278 1389
scaffold1027	RepeatMasker	similarity	1	197	5.1	-	.	Target "Motif:RLC_element2_ZB163" 2 198
scaffold1027	RepeatMasker	similarity	17732	17807	24	+	.	Target "Motif:NoCat_element46_ZPST04IR55" 132 208
scaffold1028	RepeatMasker	similarity	1	276	3.6	+	.	Target "Motif:RLC_element1_ZTIPO323" 6120 6405
scaffold1028	RepeatMasker	similarity	12662	12779	0.8	+	.	Target "Motif:DTX_element4_ZTIPO323" 1 118
scaffold1028	RepeatMasker	similarity	12886	13038	7.8	+	.	Target "Motif:DTX_element4_ZTIPO323" 281 442
scaffold1028	RepeatMasker	similarity	13124	14838	3.6	+	.	Target "Motif:DTX_element4_ZTIPO323" 604 2330
scaffold1028	RepeatMasker	similarity	14873	15162	1.7	+	.	Target "Motif:DTX_element4_ZTIPO323" 2432 2721
scaffold1028	RepeatMasker	similarity	15207	16228	4	+	.	Target "Motif:DTX_element4_ZTIPO323" 2722 3790
scaffold1028	RepeatMasker	similarity	16319	17306	4.1	+	.	Target "Motif:DTX_element4_ZTIPO323" 3973 4948
scaffold1028	RepeatMasker	similarity	17441	17883	3.8	+	.	Target "Motif:DTX_element4_ZTIPO323" 5053 5503
scaffold1029	RepeatMasker	similarity	1	464	5.8	-	.	Target "Motif:RLG_element3_ZTIPO323" 11595 12058
scaffold1029	RepeatMasker	similarity	566	1662	16.9	-	.	Target "Motif:RLG_element14_ZPST04IR55" 11701 12812
scaffold1029	RepeatMasker	similarity	1207	1733	21.9	+	.	Target "Motif:NoCat_element58_ZAST11IR611" 76 616
scaffold1029	RepeatMasker	similarity	1409	1704	10.6	-	.	Target "Motif:RLG_element3_ZTIPO323" 10134 10457
scaffold1029	RepeatMasker	similarity	1531	2221	8	-	.	Target "Motif:RLG_element3_ZTIPO323" 9462 10197
scaffold1029	RepeatMasker	similarity	2172	2470	5.3	-	.	Target "Motif:RLG_element3_ZTIPO323" 9154 9452
scaffold1029	RepeatMasker	similarity	2633	2723	2.2	-	.	Target "Motif:RLG_element3_ZTIPO323" 8856 8946
scaffold1029	RepeatMasker	similarity	2826	3345	6.7	-	.	Target "Motif:RLG_element3_ZTIPO323" 8190 8711
scaffold1029	RepeatMasker	similarity	3404	3586	4.4	-	.	Target "Motif:RLG_element3_ZTIPO323" 8002 8185
scaffold1029	RepeatMasker	similarity	3595	4256	12.7	-	.	Target "Motif:NoCat_element14_ZAST11IR611" 137 811
scaffold1029	RepeatMasker	similarity	3913	4398	19.2	+	.	Target "Motif:NoCat_element10_ZTIPO323" 424 948
scaffold1029	RepeatMasker	similarity	4396	4769	8	-	.	Target "Motif:RLG_element3_ZTIPO323" 7630 8003
scaffold1029	RepeatMasker	similarity	4851	5080	7.8	-	.	Target "Motif:RLG_element14_ZPST04IR55" 7722 7951
scaffold1029	RepeatMasker	similarity	5241	5333	4.3	-	.	Target "Motif:RLG_element3_ZTIPO323" 6729 6821
scaffold103	RepeatMasker	similarity	1	239	3.8	-	.	Target "Motif:RIL_element2_ZTIPO323" 18108 18346
scaffold103	RepeatMasker	similarity	348	632	17.2	-	.	Target "Motif:RIL_element2_ZTIPO323" 15272 15572
scaffold103	RepeatMasker	similarity	460	693	7.7	-	.	Target "Motif:RIL_element2_ZTIPO323" 17450 17683
scaffold103	RepeatMasker	similarity	758	970	4.7	-	.	Target "Motif:RIL_element2_ZTIPO323" 16232 16444
scaffold103	RepeatMasker	similarity	1093	2976	9.4	-	.	Target "Motif:RIL_element2_ZTIPO323" 13545 15453
scaffold103	RepeatMasker	similarity	2732	3237	9.3	-	.	Target "Motif:RIL_element2_ZTIPO323" 13558 14051
scaffold103	RepeatMasker	similarity	2933	3457	14.3	-	.	Target "Motif:RIL_element2_ZTIPO323" 13548 14069
scaffold103	RepeatMasker	similarity	3134	3471	12.4	-	.	Target "Motif:RIL_element2_ZTIPO323" 13654 14051
scaffold103	RepeatMasker	similarity	3642	3712	12.7	-	.	Target "Motif:NoCat_element10_ZTIPO323" 490 560
scaffold1030	RepeatMasker	similarity	1	260	3.5	+	.	Target "Motif:RLG_element8_ZTIPO323" 2856 3115
scaffold1030	RepeatMasker	similarity	348	485	5.8	+	.	Target "Motif:RLG_element8_ZTIPO323" 3305 3442
scaffold1030	RepeatMasker	similarity	599	1072	5.3	+	.	Target "Motif:RLG_element8_ZTIPO323" 3640 4113
scaffold1030	RepeatMasker	similarity	1121	1867	5	+	.	Target "Motif:RLG_element8_ZTIPO323" 4120 4869
scaffold1036	RepeatMasker	similarity	1	39	7.7	-	.	Target "Motif:NoCat_element10_ZTIPO323" 643 681
scaffold1036	RepeatMasker	similarity	40	367	6.7	-	.	Target "Motif:NoCat_element10_ZTIPO323" 293 587
scaffold1036	RepeatMasker	similarity	461	517	9.1	-	.	Target "Motif:NoCat_element10_ZTIPO323" 1 55
scaffold1036	RepeatMasker	similarity	513	838	5.8	-	.	Target "Motif:RLG_element2_ZTIPO323" 8690 9015
scaffold1036	RepeatMasker	similarity	966	1035	5.7	-	.	Target "Motif:RLG_element2_ZTIPO323" 8462 8531
scaffold1037	RepeatMasker	similarity	1	58	3.5	-	.	Target "Motif:RIL_element2_ZTIPO323" 11871 11928
scaffold1037	RepeatMasker	similarity	57	428	14	+	.	Target "Motif:NoCat_element57_ZB163" 2 373
scaffold1037	RepeatMasker	similarity	346	655	10	+	.	Target "Motif:NoCat_element57_ZB163" 377 686
scaffold1037	RepeatMasker	similarity	753	933	12.7	+	.	Target "Motif:NoCat_element57_ZB163" 862 1042
scaffold1037	RepeatMasker	similarity	936	1003	4.4	+	.	Target "Motif:RLG_element6_ZTIPO323" 4372 4439
scaffold1037	RepeatMasker	similarity	1072	1806	4.1	+	.	Target "Motif:RLG_element6_ZTIPO323" 4443 5177
scaffold1037	RepeatMasker	similarity	1911	2181	3.3	+	.	Target "Motif:RLG_element6_ZTIPO323" 5464 5734
scaffold1037	RepeatMasker	similarity	2273	2509	5.5	+	.	Target "Motif:RLG_element6_ZTIPO323" 5950 6186
scaffold1038	RepeatMasker	similarity	1	825	7.1	+	.	Target "Motif:NoCat_element25_ZB163" 2158 3007
scaffold1038	RepeatMasker	similarity	923	1396	9.7	-	.	Target "Motif:DTX_element6_ZPST04IR55" 1 482
scaffold1038	RepeatMasker	similarity	63779	64063	7.4	+	.	Target "Motif:DTM_element4_ZB163" 2 286
scaffold1038	RepeatMasker	similarity	64182	64267	5.8	+	.	Target "Motif:DTM_element5_ZTIPO323" 454 539
scaffold1039	RepeatMasker	similarity	1	402	3.7	+	.	Target "Motif:RLG_element2_ZTIPO323" 5926 6327
scaffold1039	RepeatMasker	similarity	452	704	4.3	+	.	Target "Motif:RLG_element2_ZTIPO323" 6335 6587
scaffold1039	RepeatMasker	similarity	839	1097	5.4	+	.	Target "Motif:RLG_element2_ZTIPO323" 6763 7021
scaffold1043	RepeatMasker	similarity	1	262	5.3	+	.	Target "Motif:RII_element1_ZTIPO323" 3599 3860
scaffold1043	RepeatMasker	similarity	343	1128	6.5	+	.	Target "Motif:RII_element1_ZTIPO323" 3866 4652
scaffold1044	RepeatMasker	similarity	1	207	5.8	-	.	Target "Motif:RLG_element3_ZTIPO323" 4811 5017
scaffold1044	RepeatMasker	similarity	276	487	4.2	-	.	Target "Motif:RLG_element3_ZTIPO323" 4477 4688
scaffold1044	RepeatMasker	similarity	617	1319	5.4	-	.	Target "Motif:RLG_element3_ZTIPO323" 3591 4293
scaffold1044	RepeatMasker	similarity	1318	1380	1.6	+	.	Target "Motif:NoCat_element10_ZTIPO323" 3 67
scaffold1044	RepeatMasker	similarity	1504	1688	9.7	+	.	Target "Motif:NoCat_element10_ZTIPO323" 351 569
scaffold1045	RepeatMasker	similarity	1	542	4.4	+	.	Target "Motif:RLG_element2_ZTIPO323" 6863 7404
scaffold1045	RepeatMasker	similarity	599	669	5.6	+	.	Target "Motif:RLG_element9_ZPST04IR55" 3582 3652
scaffold1045	RepeatMasker	similarity	793	1018	5.8	+	.	Target "Motif:RLG_element2_ZTIPO323" 7676 7899
scaffold1045	RepeatMasker	similarity	1141	2041	6	+	.	Target "Motif:RLG_element2_ZTIPO323" 8135 8999
scaffold1047	RepeatMasker	similarity	1	139	5	+	.	Target "Motif:RLG_element3_ZTIPO323" 6236 6374
scaffold1047	RepeatMasker	similarity	278	348	5.6	+	.	Target "Motif:RLG_element14_ZPST04IR55" 7150 7220
scaffold1047	RepeatMasker	similarity	469	611	4.9	+	.	Target "Motif:RLG_element3_ZTIPO323" 6903 7045
scaffold1047	RepeatMasker	similarity	714	1257	7.3	+	.	Target "Motif:RLG_element3_ZTIPO323" 7200 7756
scaffold1048	RepeatMasker	similarity	1	39	0	-	.	Target "Motif:RLX-TRIM_element3_ZTIPO323" 595 633
scaffold1048	RepeatMasker	similarity	40	135	16.3	-	.	Target "Motif:RLC_element7_ZTIPO323" 22 121
scaffold1048	RepeatMasker	similarity	193	1415	18	-	.	Target "Motif:RLC_element7_ZTIPO323" 5574 6811
scaffold1048	RepeatMasker	similarity	1501	1660	18.4	-	.	Target "Motif:RLC_element7_ZTIPO323" 5280 5452
scaffold1049	RepeatMasker	similarity	1	1500	4.9	+	.	Target "Motif:DHH_element1_ZTIPO323" 5438 6938
scaffold1049	RepeatMasker	similarity	1613	2035	4.3	+	.	Target "Motif:DHH_element1_ZTIPO323" 7106 7528
scaffold1049	RepeatMasker	similarity	2121	3293	3.8	+	.	Target "Motif:DHH_element1_ZTIPO323" 7681 8853
scaffold105	RepeatMasker	similarity	1	678	6.8	+	.	Target "Motif:RII_element1_ZTIPO323" 1356 2054
scaffold105	RepeatMasker	similarity	825	1257	4.8	+	.	Target "Motif:RII_element1_ZTIPO323" 2255 2687
scaffold1050	RepeatMasker	similarity	1	796	5.7	+	.	Target "Motif:RLG_element3_ZTIPO323" 8551 9348
scaffold1050	RepeatMasker	similarity	886	1010	7.2	+	.	Target "Motif:RLG_element3_ZTIPO323" 9496 9621
scaffold1050	RepeatMasker	similarity	940	1030	17.4	+	.	Target "Motif:RLG_element14_ZPST04IR55" 10220 10313
scaffold1050	RepeatMasker	similarity	1031	1825	5.9	+	.	Target "Motif:RLG_element3_ZTIPO323" 9751 10659
scaffold1050	RepeatMasker	similarity	1740	2299	8.1	+	.	Target "Motif:RLG_element3_ZTIPO323" 10595 11172
scaffold1050	RepeatMasker	similarity	2355	2395	7.3	+	.	Target "Motif:RLG_element3_ZTIPO323" 11286 11326
scaffold1050	RepeatMasker	similarity	2396	2452	0	+	.	Target "Motif:NoCat_element10_ZTIPO323" 1 59
scaffold1050	RepeatMasker	similarity	2562	2627	1.5	+	.	Target "Motif:NoCat_element10_ZTIPO323" 287 352
scaffold1051	RepeatMasker	similarity	1	135	3	-	.	Target "Motif:RLG_element2_ZTIPO323" 5242 5376
scaffold1051	RepeatMasker	similarity	270	373	10.6	-	.	Target "Motif:RLG_element2_ZTIPO323" 4991 5094
scaffold1051	RepeatMasker	similarity	488	1221	7.6	-	.	Target "Motif:RLG_element2_ZTIPO323" 4067 4827
scaffold1053	RepeatMasker	similarity	1	165	6.1	-	.	Target "Motif:RLC_element2_ZB163" 207 371
scaffold1053	RepeatMasker	similarity	258	307	8	-	.	Target "Motif:RLC_element2_ZB163" 2 51
scaffold1053	RepeatMasker	similarity	31902	32724	24.6	+	.	Target "Motif:RLC_element7_ZTIPO323" 2 810
scaffold1053	RepeatMasker	similarity	32818	36180	9.2	+	.	Target "Motif:RLC_element8_ZTIPO323" 291 3666
scaffold1053	RepeatMasker	similarity	36181	36266	33.7	-	.	Target "Motif:NoCat_element10_ZTIPO323" 862 947
scaffold1053	RepeatMasker	similarity	36347	36508	9	-	.	Target "Motif:NoCat_element10_ZTIPO323" 644 799
scaffold1053	RepeatMasker	similarity	36490	36757	9.4	-	.	Target "Motif:NoCat_element10_ZTIPO323" 308 608
scaffold1053	RepeatMasker	similarity	36878	37301	6.6	+	.	Target "Motif:RLC_element8_ZTIPO323" 3652 4075
scaffold1053	RepeatMasker	similarity	37403	38486	7.4	+	.	Target "Motif:RLC_element8_ZTIPO323" 4229 5291
scaffold1053	RepeatMasker	similarity	38488	38756	5.2	-	.	Target "Motif:NoCat_element10_ZTIPO323" 641 950
scaffold1053	RepeatMasker	similarity	38756	38874	19.3	+	.	Target "Motif:NoCat_element14_ZAST11IR611" 334 452
scaffold1053	RepeatMasker	similarity	38989	39196	10.6	-	.	Target "Motif:NoCat_element10_ZTIPO323" 1 232
scaffold1053	RepeatMasker	similarity	39196	40139	9	+	.	Target "Motif:RLC_element8_ZTIPO323" 5280 6225
scaffold1053	RepeatMasker	similarity	41910	42317	10	-	.	Target "Motif:DTM_element5_ZTIPO323" 3349 3734
scaffold1053	RepeatMasker	similarity	42192	42356	23.4	-	.	Target "Motif:NoCat_element3_ZPST04IR55" 2874 3052
scaffold1053	RepeatMasker	similarity	42295	42364	21.7	-	.	Target "Motif:DTM_element5_ZTIPO323" 3134 3203
scaffold1053	RepeatMasker	similarity	43297	43367	8.4	+	.	Target "Motif:RLG_element18_ZB163" 6803 6874
scaffold1053	RepeatMasker	similarity	43305	43367	3.2	+	.	Target "Motif:RLG_element2_ZTIPO323" 10592 10654
scaffold1054	RepeatMasker	similarity	728	805	13.1	+	.	Target "Motif:DTT_element10_ZTIPO323" 14 99
scaffold1054	RepeatMasker	similarity	891	959	21.7	+	.	Target "Motif:DTT_element10_ZTIPO323" 2149 2217
scaffold1054	RepeatMasker	similarity	5620	6445	24.7	+	.	Target "Motif:RLC_element7_ZTIPO323" 2 810
scaffold1054	RepeatMasker	similarity	6546	10319	11	+	.	Target "Motif:RLC_element8_ZTIPO323" 289 4075
scaffold1054	RepeatMasker	similarity	10409	12404	11.1	+	.	Target "Motif:RLC_element8_ZTIPO323" 4230 6224
scaffold1054	RepeatMasker	similarity	12577	12613	13.5	+	.	Target "Motif:DTA_element5_ZTIPO323" 1 37
scaffold1054	RepeatMasker	similarity	12611	12978	28.4	-	.	Target "Motif:NoCat_element52_ZB163" 966 1318
scaffold1054	RepeatMasker	similarity	12826	13163	23.8	-	.	Target "Motif:DTM_element3_ZTIPO323" 2770 3116
scaffold1054	RepeatMasker	similarity	13164	13299	22.1	-	.	Target "Motif:DTM_element4_ZTIPO323" 3 138
scaffold1054	RepeatMasker	similarity	13298	15595	6.8	+	.	Target "Motif:DTA_element5_ZTIPO323" 23 2325
scaffold1054	RepeatMasker	similarity	15593	15762	7.5	-	.	Target "Motif:NoCat_element4_ZTIPO323" 7233 7363
scaffold1054	RepeatMasker	similarity	16045	16076	6.2	-	.	Target "Motif:NoCat_element5_ZPST04IR55" 1601 1632
scaffold1055	RepeatMasker	similarity	1	365	1.7	+	.	Target "Motif:RLG_element11_ZTIPO323" 7856 8207
scaffold1055	RepeatMasker	similarity	486	1468	5.2	+	.	Target "Motif:RLG_element11_ZTIPO323" 8416 9407
scaffold1055	RepeatMasker	similarity	1555	1656	3.9	+	.	Target "Motif:RLG_element11_ZTIPO323" 9468 9569
scaffold1055	RepeatMasker	similarity	3274	3315	11.9	+	.	Target "Motif:RLC_element3_ZPST04IR55" 1 42
scaffold1055	RepeatMasker	similarity	13450	13564	24.6	-	.	Target "Motif:RLC_element9_ZTIPO323" 1816 1929
scaffold1055	RepeatMasker	similarity	19377	19454	18.2	+	.	Target "Motif:DTA_element2_ZTIPO323" 4 89
scaffold1055	RepeatMasker	similarity	19415	19578	26.4	+	.	Target "Motif:DTA_element2_ZTIPO323" 140 315
scaffold1055	RepeatMasker	similarity	23297	23467	24.6	+	.	Target "Motif:DTA_element2_ZTIPO323" 3658 3823
scaffold1055	RepeatMasker	similarity	23350	23464	21.9	+	.	Target "Motif:DTA_element5_ZTIPO323" 3815 3928
scaffold1055	RepeatMasker	similarity	23544	23821	33.2	+	.	Target "Motif:NoCat_element60_ZAST11IR611" 1835 2131
scaffold1055	RepeatMasker	similarity	24888	24943	19.6	+	.	Target "Motif:DTM_element1_ZTIPO323" 2233 2288
scaffold1055	RepeatMasker	similarity	24944	25182	26.1	+	.	Target "Motif:DTM_element6_ZTIPO323" 1086 1325
scaffold1055	RepeatMasker	similarity	25212	25265	20.8	+	.	Target "Motif:DTM_element6_ZTIPO323" 1419 1471
scaffold1055	RepeatMasker	similarity	25212	25257	15.2	+	.	Target "Motif:DTM_element1_ZTIPO323" 2731 2776
scaffold1055	RepeatMasker	similarity	25257	25303	10.6	+	.	Target "Motif:DTM_element6_ZTIPO323" 1505 1551
scaffold1055	RepeatMasker	similarity	25290	25515	26.2	+	.	Target "Motif:DTM_element1_ZTIPO323" 2911 3144
scaffold1055	RepeatMasker	similarity	26849	26973	25.2	+	.	Target "Motif:DTM_element1_ZTIPO323" 3424 3551
scaffold1055	RepeatMasker	similarity	26849	26930	20.3	+	.	Target "Motif:NoCat_element32_ZB163" 2262 2341
scaffold1055	RepeatMasker	similarity	47688	47746	23.7	+	.	Target "Motif:NoCat_element56_ZPST04IR55" 1309 1367
scaffold1055	RepeatMasker	similarity	50486	50589	34.6	-	.	Target "Motif:NoCat_element25_ZB163" 80 183
scaffold1055	RepeatMasker	similarity	69893	70114	22.1	-	.	Target "Motif:DTA_element5_ZTIPO323" 3734 4011
scaffold1055	RepeatMasker	similarity	86197	86348	18.9	+	.	Target "Motif:DTM_element1_ZPST04IR55" 306 455
scaffold1055	RepeatMasker	similarity	99839	99904	19.7	-	.	Target "Motif:DMM_element2_ZPST04IR55" 12204 12272
scaffold1055	RepeatMasker	similarity	99847	101848	6.6	-	.	Target "Motif:NoCat_element6_ZTIPO323" 1 2002
scaffold1055	RepeatMasker	similarity	101726	101895	26.2	+	.	Target "Motif:DTX_element6_ZPST04IR55" 4911 5068
scaffold1055	RepeatMasker	similarity	101779	102496	6.4	-	.	Target "Motif:NoCat_element5_ZTIPO323" 919 1663
scaffold1055	RepeatMasker	similarity	102497	102556	0	+	.	Target "Motif:NoCat_element10_ZTIPO323" 5 66
scaffold1056	RepeatMasker	similarity	1	135	3.7	-	.	Target "Motif:RLC_element4_ZTIPO323" 5917 6051
scaffold1056	RepeatMasker	similarity	186	1765	4.9	-	.	Target "Motif:RLC_element4_ZTIPO323" 4321 5909
scaffold1056	RepeatMasker	similarity	1823	2265	2.7	-	.	Target "Motif:RLC_element4_ZTIPO323" 3768 4210
scaffold1058	RepeatMasker	similarity	1	62	8.1	-	.	Target "Motif:NoCat_element14_ZAST11IR611" 2 63
scaffold1058	RepeatMasker	similarity	62	4859	15.1	+	.	Target "Motif:RLG_element14_ZB163" 5714 10561
scaffold1058	RepeatMasker	similarity	4002	5004	24.5	-	.	Target "Motif:NoCat_element52_ZAST11IR611" 39 1020
scaffold1058	RepeatMasker	similarity	4687	6481	15.5	-	.	Target "Motif:NoCat_element32_ZPST04IR55" 1 1749
scaffold1058	RepeatMasker	similarity	6484	10365	19.8	+	.	Target "Motif:RIL_element1_ZTIPO323" 216 4093
scaffold1058	RepeatMasker	similarity	78456	78695	6.2	+	.	Target "Motif:RLC_element4_ZTIPO323" 1 241
scaffold1058	RepeatMasker	similarity	79099	80254	19.9	+	.	Target "Motif:DTH_element9_ZTIPO323" 1 1163
scaffold1058	RepeatMasker	similarity	80250	81070	12.9	+	.	Target "Motif:NoCat_element14_ZAST11IR611" 1 811
scaffold1058	RepeatMasker	similarity	81074	82552	18.7	+	.	Target "Motif:DTH_element9_ZTIPO323" 1147 2572
scaffold1058	RepeatMasker	similarity	83316	83381	24.2	-	.	Target "Motif:DTX-MITE_element1_ZAST11IR611" 132 197
scaffold1059	RepeatMasker	similarity	59	1587	6.9	+	.	Target "Motif:RIL_element2_ZTIPO323" 22363 23921
scaffold1059	RepeatMasker	similarity	1663	2395	5.7	+	.	Target "Motif:RIL_element2_ZTIPO323" 24077 24809
scaffold106	RepeatMasker	similarity	1	75	5.3	-	.	Target "Motif:RLG_element3_ZTIPO323" 1 75
scaffold106	RepeatMasker	similarity	72	135	3.1	-	.	Target "Motif:RLG_element10_ZTIPO323" 239 302
scaffold106	RepeatMasker	similarity	233	460	6.2	+	.	Target "Motif:RII_element1_ZTIPO323" 117 344
scaffold106	RepeatMasker	similarity	525	1012	4.7	+	.	Target "Motif:RII_element1_ZTIPO323" 466 964
scaffold106	RepeatMasker	similarity	1152	2585	7.5	+	.	Target "Motif:RII_element1_ZTIPO323" 1235 2687
scaffold1061	RepeatMasker	similarity	1	166	5.4	+	.	Target "Motif:RLC_element2_ZB163" 6192 6357
scaffold1061	RepeatMasker	similarity	1007	1258	24	-	.	Target "Motif:NoCat_element7_ZPST04IR55" 1 256
scaffold1061	RepeatMasker	similarity	10893	11070	18.8	-	.	Target "Motif:NoCat_element33_ZPST04IR55" 627 804
scaffold1061	RepeatMasker	similarity	11871	12570	10.8	+	.	Target "Motif:RLG_element9_ZPST04IR55" 1 710
scaffold1061	RepeatMasker	similarity	11985	12570	5.4	+	.	Target "Motif:RLG_element2_ZTIPO323" 3980 4534
scaffold1061	RepeatMasker	similarity	12660	12949	4.5	+	.	Target "Motif:RLG_element2_ZTIPO323" 4714 5003
scaffold1061	RepeatMasker	similarity	12948	13572	3.7	-	.	Target "Motif:RLG_element10_ZTIPO323" 6187 6811
scaffold1061	RepeatMasker	similarity	13646	13981	4.5	-	.	Target "Motif:RLG_element10_ZTIPO323" 5844 6179
scaffold1061	RepeatMasker	similarity	13958	14299	5	-	.	Target "Motif:RLG_element10_ZTIPO323" 4632 4974
scaffold1061	RepeatMasker	similarity	14337	14656	5.9	-	.	Target "Motif:RLG_element10_ZTIPO323" 4235 4554
scaffold1061	RepeatMasker	similarity	14785	14971	6.4	-	.	Target "Motif:RLG_element10_ZTIPO323" 3882 4068
scaffold1062	RepeatMasker	similarity	1	138	2.9	+	.	Target "Motif:RIL_element2_ZTIPO323" 20456 20593
scaffold1062	RepeatMasker	similarity	197	557	5.5	+	.	Target "Motif:RIL_element2_ZTIPO323" 20594 20954
scaffold1062	RepeatMasker	similarity	706	2685	19.6	-	.	Target "Motif:RIX_element1_ZB163" 3666 5628
scaffold1062	RepeatMasker	similarity	956	3635	5.5	+	.	Target "Motif:RIL_element2_ZTIPO323" 21482 24225
scaffold1063	RepeatMasker	similarity	76	1341	21.4	+	.	Target "Motif:DTA_element3_ZTIPO323" 320 1592
scaffold1063	RepeatMasker	similarity	1342	1421	3.8	-	.	Target "Motif:RLG_element8_ZTIPO323" 6313 6392
scaffold1065	RepeatMasker	similarity	1	385	3.4	-	.	Target "Motif:RLG_element10_ZTIPO323" 5364 5748
scaffold1065	RepeatMasker	similarity	484	831	4.6	-	.	Target "Motif:RLG_element10_ZTIPO323" 4880 5228
scaffold1065	RepeatMasker	similarity	971	1053	1.2	-	.	Target "Motif:RLG_element10_ZTIPO323" 4576 4658
scaffold1065	RepeatMasker	similarity	1104	1612	5.5	-	.	Target "Motif:RLG_element10_ZTIPO323" 4063 4571
scaffold1065	RepeatMasker	similarity	1691	1816	4	-	.	Target "Motif:RLG_element10_ZTIPO323" 3807 3932
scaffold1066	RepeatMasker	similarity	8866	10607	3.5	-	.	Target "Motif:DTX_element4_ZTIPO323" 3791 5504
scaffold1066	RepeatMasker	similarity	10679	11151	4.2	-	.	Target "Motif:DTX_element4_ZTIPO323" 3193 3665
scaffold1066	RepeatMasker	similarity	11144	11321	8.4	+	.	Target "Motif:RLG_element10_ZTIPO323" 6471 6650
scaffold1066	RepeatMasker	similarity	11415	11611	5.6	+	.	Target "Motif:RLG_element10_ZTIPO323" 359 555
scaffold1068	RepeatMasker	similarity	1	286	4.5	-	.	Target "Motif:RLG_element10_ZTIPO323" 620 905
scaffold1068	RepeatMasker	similarity	428	523	3.1	-	.	Target "Motif:RLG_element10_ZTIPO323" 264 358
scaffold1068	RepeatMasker	similarity	653	702	8	-	.	Target "Motif:RLG_element10_ZTIPO323" 6 55
scaffold1068	RepeatMasker	similarity	704	2011	17.8	-	.	Target "Motif:RLG_element13_ZTIPO323" 2987 4260
scaffold1068	RepeatMasker	similarity	2056	2688	23.4	-	.	Target "Motif:RLG_element13_ZTIPO323" 2350 2981
scaffold1068	RepeatMasker	similarity	2718	4984	18.6	-	.	Target "Motif:RLG_element13_ZTIPO323" 1 2263
scaffold1068	RepeatMasker	similarity	4620	5481	18.9	-	.	Target "Motif:RLG_element8_ZPST04IR55" 1183 2049
scaffold1069	RepeatMasker	similarity	4	3571	14.7	-	.	Target "Motif:RIX_element1_ZPST04IR55" 7138 10787
scaffold1069	RepeatMasker	similarity	3656	5169	4.8	-	.	Target "Motif:RIL_element2_ZTIPO323" 20021 21534
scaffold1069	RepeatMasker	similarity	5252	5688	6	-	.	Target "Motif:RIL_element2_ZTIPO323" 19373 19809
scaffold1069	RepeatMasker	similarity	5569	5783	4.2	-	.	Target "Motif:RIL_element2_ZTIPO323" 19166 19380
scaffold107	RepeatMasker	similarity	1	794	5.5	-	.	Target "Motif:RLG_element3_ZTIPO323" 4692 5473
scaffold107	RepeatMasker	similarity	934	1114	6.1	-	.	Target "Motif:RLG_element3_ZTIPO323" 4326 4506
scaffold1070	RepeatMasker	similarity	1	259	5.4	-	.	Target "Motif:RLG_element7_ZTIPO323" 6447 6705
scaffold1070	RepeatMasker	similarity	339	781	4.1	-	.	Target "Motif:RLG_element7_ZTIPO323" 5858 6300
scaffold1070	RepeatMasker	similarity	794	911	4.2	+	.	Target "Motif:RII_element1_ZTIPO323" 18 135
scaffold1070	RepeatMasker	similarity	1022	1241	5.9	+	.	Target "Motif:RII_element1_ZTIPO323" 332 558
scaffold1071	RepeatMasker	similarity	3453	3677	24.4	-	.	Target "Motif:NoCat_element59_ZPST04IR55" 3643 3873
scaffold1071	RepeatMasker	similarity	3614	3793	22.7	-	.	Target "Motif:NoCat_element59_ZPST04IR55" 3370 3539
scaffold1071	RepeatMasker	similarity	4652	4831	28	-	.	Target "Motif:DHH_element4_ZTIPO323" 9389 9573
scaffold1071	RepeatMasker	similarity	5201	5346	22.6	-	.	Target "Motif:NoCat_element59_ZPST04IR55" 3665 3812
scaffold1071	RepeatMasker	similarity	5309	5481	27.3	-	.	Target "Motif:NoCat_element59_ZPST04IR55" 3369 3535
scaffold1071	RepeatMasker	similarity	7201	7472	5.6	+	.	Target "Motif:NoCat_element14_ZAST11IR611" 2 277
scaffold1071	RepeatMasker	similarity	7473	7725	7.9	-	.	Target "Motif:NoCat_element10_ZTIPO323" 309 588
scaffold1071	RepeatMasker	similarity	21689	23201	5.7	+	.	Target "Motif:NoCat_element9_ZTIPO323" 1 1583
scaffold1071	RepeatMasker	similarity	23200	23875	5.3	+	.	Target "Motif:NoCat_element9_ZTIPO323" 1 675
scaffold1073	RepeatMasker	similarity	1	135	8.2	-	.	Target "Motif:NoCat_element10_ZTIPO323" 327 486
scaffold1073	RepeatMasker	similarity	301	405	2.9	-	.	Target "Motif:NoCat_element10_ZTIPO323" 12 116
scaffold1073	RepeatMasker	similarity	407	551	0.7	+	.	Target "Motif:DTX-MITE_element10_ZTIPO323" 340 484
scaffold1073	RepeatMasker	similarity	1461	4351	19.8	+	.	Target "Motif:DTA_element3_ZTIPO323" 2 2934
scaffold1073	RepeatMasker	similarity	9427	9487	8.2	+	.	Target "Motif:RLC_element2_ZB163" 2 62
scaffold1073	RepeatMasker	similarity	9591	9687	4.1	+	.	Target "Motif:RLC_element1_ZTIPO323" 278 374
scaffold1074	RepeatMasker	similarity	1	59	5.2	+	.	Target "Motif:RII_element1_ZTIPO323" 5621 5678
scaffold1074	RepeatMasker	similarity	268	343	21.1	+	.	Target "Motif:NoCat_element25_ZB163" 1379 1458
scaffold1074	RepeatMasker	similarity	272	356	29.4	+	.	Target "Motif:NoCat_element25_ZB163" 1371 1456
scaffold1074	RepeatMasker	similarity	577	608	9.4	+	.	Target "Motif:RLG_element7_ZPST04IR55" 6613 6644
scaffold1074	RepeatMasker	similarity	1184	1814	19.1	-	.	Target "Motif:NoCat_element14_ZAST11IR611" 139 811
scaffold1074	RepeatMasker	similarity	1460	1967	15.9	+	.	Target "Motif:NoCat_element10_ZTIPO323" 415 947
scaffold1074	RepeatMasker	similarity	4519	4581	0	+	.	Target "Motif:NoCat_element10_ZTIPO323" 2 66
scaffold1074	RepeatMasker	similarity	4693	4729	2.7	+	.	Target "Motif:NoCat_element10_ZTIPO323" 331 367
scaffold1074	RepeatMasker	similarity	4729	4791	1.6	+	.	Target "Motif:NoCat_element10_ZTIPO323" 452 515
scaffold1074	RepeatMasker	similarity	4913	5151	4.5	+	.	Target "Motif:NoCat_element10_ZTIPO323" 718 951
scaffold1074	RepeatMasker	similarity	5424	6026	29.4	+	.	Target "Motif:NoCat_element55_ZAST11IR611" 280 906
scaffold1074	RepeatMasker	similarity	6368	6554	32.3	+	.	Target "Motif:NoCat_element55_ZAST11IR611" 930 1122
scaffold1074	RepeatMasker	similarity	6658	8578	32.7	+	.	Target "Motif:NoCat_element55_ZAST11IR611" 1160 3108
scaffold1074	RepeatMasker	similarity	8619	10334	28.2	+	.	Target "Motif:RLG_element1_ZAST11IR611" 1 1664
scaffold1074	RepeatMasker	similarity	10965	12663	29.8	+	.	Target "Motif:NoCat_element60_ZAST11IR611" 8 1691
scaffold1074	RepeatMasker	similarity	21964	22107	30	+	.	Target "Motif:DTA_element6_ZTIPO323" 2375 2514
scaffold1074	RepeatMasker	similarity	42315	42388	23.7	-	.	Target "Motif:DTH_element1_ZTIPO323" 660 727
scaffold1074	RepeatMasker	similarity	46492	46599	31.8	-	.	Target "Motif:DTM_element1_ZPST04IR55" 3843 3956
scaffold1074	RepeatMasker	similarity	46536	46614	29.1	+	.	Target "Motif:DTM_element4_ZB163" 456 538
scaffold1075	RepeatMasker	similarity	1	135	6.7	-	.	Target "Motif:RII_element1_ZTIPO323" 5202 5336
scaffold1075	RepeatMasker	similarity	242	841	8.7	-	.	Target "Motif:RII_element1_ZTIPO323" 4422 5021
scaffold1075	RepeatMasker	similarity	931	1021	4.4	-	.	Target "Motif:RII_element1_ZTIPO323" 4330 4420
scaffold1075	RepeatMasker	similarity	1164	1250	6.9	-	.	Target "Motif:RII_element1_ZTIPO323" 4043 4129
scaffold1075	RepeatMasker	similarity	1336	1480	9.7	-	.	Target "Motif:RII_element1_ZTIPO323" 3701 3845
scaffold1076	RepeatMasker	similarity	1	861	6.5	-	.	Target "Motif:NoCat_element25_ZB163" 2136 3021
scaffold1076	RepeatMasker	similarity	961	1103	5.6	-	.	Target "Motif:NoCat_element25_ZB163" 1782 1924
scaffold1076	RepeatMasker	similarity	1104	1303	9.6	+	.	Target "Motif:RLG_element3_ZTIPO323" 13904 14109
scaffold1076	RepeatMasker	similarity	1440	1731	8.9	+	.	Target "Motif:RLG_element3_ZTIPO323" 401 694
scaffold1076	RepeatMasker	similarity	1603	2539	9.8	+	.	Target "Motif:RLG_element3_ZTIPO323" 622 1589
scaffold1079	RepeatMasker	similarity	1	174	10.4	-	.	Target "Motif:RLG_element3_ZTIPO323" 622 795
scaffold1079	RepeatMasker	similarity	59	725	6.6	-	.	Target "Motif:RLG_element3_ZTIPO323" 1 680
scaffold1079	RepeatMasker	similarity	719	806	4.5	+	.	Target "Motif:RLG_element2_ZTIPO323" 4723 4810
scaffold1079	RepeatMasker	similarity	942	1667	11	-	.	Target "Motif:NoCat_element57_ZAST11IR611" 11 768
scaffold1079	RepeatMasker	similarity	1767	1917	12.3	-	.	Target "Motif:NoCat_element57_ZAST11IR611" 953 1097
scaffold1079	RepeatMasker	similarity	1864	2319	25.4	-	.	Target "Motif:NoCat_element15_ZB163" 123 625
scaffold1079	RepeatMasker	similarity	1986	2394	12	-	.	Target "Motif:NoCat_element57_ZAST11IR611" 557 961
scaffold1079	RepeatMasker	similarity	2385	2475	3.3	+	.	Target "Motif:RLG_element2_ZTIPO323" 5037 5127
scaffold1079	RepeatMasker	similarity	2578	2728	5.3	+	.	Target "Motif:RLG_element2_ZTIPO323" 5336 5486
scaffold1079	RepeatMasker	similarity	2840	3115	1.8	+	.	Target "Motif:RLG_element9_ZPST04IR55" 1795 2081
scaffold1080	RepeatMasker	similarity	1	374	7	-	.	Target "Motif:RLG_element2_ZTIPO323" 7619 7992
scaffold1080	RepeatMasker	similarity	420	1268	6.6	-	.	Target "Motif:RLG_element2_ZTIPO323" 6769 7617
scaffold1080	RepeatMasker	similarity	1341	1554	3.3	-	.	Target "Motif:RLG_element2_ZTIPO323" 6554 6767
scaffold1080	RepeatMasker	similarity	1667	1761	7.4	-	.	Target "Motif:RLG_element2_ZTIPO323" 6276 6370
scaffold1081	RepeatMasker	similarity	1	1589	4.6	+	.	Target "Motif:RLG_element2_ZTIPO323" 4085 5678
scaffold1081	RepeatMasker	similarity	1701	2344	4.8	+	.	Target "Motif:RLG_element2_ZTIPO323" 5817 6460
scaffold1083	RepeatMasker	similarity	1	340	3.2	-	.	Target "Motif:RLC_element1_ZTIPO323" 5364 5705
scaffold1083	RepeatMasker	similarity	509	651	4.9	-	.	Target "Motif:RLC_element2_ZB163" 4930 5071
scaffold1083	RepeatMasker	similarity	601	968	6.9	-	.	Target "Motif:RLC_element2_ZB163" 4666 5035
scaffold1083	RepeatMasker	similarity	643	968	3.4	-	.	Target "Motif:RLC_element1_ZTIPO323" 4682 5007
scaffold1083	RepeatMasker	similarity	1119	1193	4	-	.	Target "Motif:RLC_element1_ZTIPO323" 4407 4481
scaffold1084	RepeatMasker	similarity	1	60	8.3	-	.	Target "Motif:NoCat_element14_ZAST11IR611" 2 61
scaffold1084	RepeatMasker	similarity	61	2707	21.1	-	.	Target "Motif:DTT_element7_ZB163" 1 2714
scaffold1084	RepeatMasker	similarity	2740	3394	13.1	-	.	Target "Motif:DTX_element1_ZTIPO323" 4835 5476
scaffold1084	RepeatMasker	similarity	3396	3957	2.7	+	.	Target "Motif:RII_element1_ZTIPO323" 15 612
scaffold1085	RepeatMasker	similarity	1	872	5.6	-	.	Target "Motif:RII_element1_ZTIPO323" 1190 2089
scaffold1085	RepeatMasker	similarity	996	1074	2.6	-	.	Target "Motif:RII_element1_ZTIPO323" 930 1007
scaffold1088	RepeatMasker	similarity	1	136	5.2	-	.	Target "Motif:RLC_element1_ZTIPO323" 248 383
scaffold1088	RepeatMasker	similarity	243	291	10.2	-	.	Target "Motif:RLC_element2_ZB163" 2 50
scaffold1088	RepeatMasker	similarity	250	291	2.4	-	.	Target "Motif:RLC_element1_ZTIPO323" 4 45
scaffold1088	RepeatMasker	similarity	283	626	18.9	+	.	Target "Motif:DTX-MITE_element8_ZTIPO323" 81 415
scaffold1088	RepeatMasker	similarity	3630	4957	13.6	+	.	Target "Motif:RIL_element1_ZAST11IR611" 1 1344
scaffold1088	RepeatMasker	similarity	4957	5027	4.2	-	.	Target "Motif:RLG_element2_ZTIPO323" 10778 10848
scaffold109	RepeatMasker	similarity	1	202	17.1	+	.	Target "Motif:NoCat_element14_ZAST11IR611" 372 611
scaffold109	RepeatMasker	similarity	1	118	6.8	-	.	Target "Motif:NoCat_element10_ZTIPO323" 419 545
scaffold109	RepeatMasker	similarity	93	201	6.4	-	.	Target "Motif:NoCat_element10_ZTIPO323" 289 401
scaffold109	RepeatMasker	similarity	307	3615	14.2	+	.	Target "Motif:RLG_element10_ZPST04IR55" 349 3664
scaffold109	RepeatMasker	similarity	3615	3792	10.7	+	.	Target "Motif:RLG_element3_ZTIPO323" 13904 14106
scaffold109	RepeatMasker	similarity	3865	4359	7.1	+	.	Target "Motif:RLG_element3_ZTIPO323" 5338 5835
scaffold109	RepeatMasker	similarity	4474	4536	4.8	+	.	Target "Motif:RLG_element14_ZPST04IR55" 6655 6717
scaffold1090	RepeatMasker	similarity	1	468	4.1	+	.	Target "Motif:DHH_element1_ZTIPO323" 8971 9438
scaffold1090	RepeatMasker	similarity	598	907	3.2	+	.	Target "Motif:DHH_element1_ZTIPO323" 9643 9952
scaffold1090	RepeatMasker	similarity	957	1083	3.9	+	.	Target "Motif:DHH_element1_ZTIPO323" 9953 10079
scaffold1091	RepeatMasker	similarity	1	136	3.7	+	.	Target "Motif:RLC_element1_ZTIPO323" 6050 6185
scaffold1091	RepeatMasker	similarity	34775	34880	10.8	+	.	Target "Motif:NoCat_element66_ZAST11IR611" 1 102
scaffold1091	RepeatMasker	similarity	34978	35908	6	-	.	Target "Motif:DTM_element5_ZTIPO323" 2822 3746
scaffold1091	RepeatMasker	similarity	36042	36659	5.7	-	.	Target "Motif:DTM_element5_ZTIPO323" 1947 2564
scaffold1091	RepeatMasker	similarity	36751	36953	4.4	-	.	Target "Motif:DTM_element5_ZTIPO323" 1619 1821
scaffold1092	RepeatMasker	similarity	1	335	3.9	-	.	Target "Motif:RII_element1_ZTIPO323" 240 590
scaffold1092	RepeatMasker	similarity	455	1306	27.8	-	.	Target "Motif:DTX_element4_ZPST04IR55" 1993 2865
scaffold1092	RepeatMasker	similarity	490	1748	26.4	+	.	Target "Motif:NoCat_element34_ZB163" 755 1978
scaffold1092	RepeatMasker	similarity	890	1408	5.6	-	.	Target "Motif:NoCat_element39_ZB163" 1 528
scaffold1092	RepeatMasker	similarity	1405	1748	5.9	-	.	Target "Motif:DTX-MITE_element3_ZB163" 200 540
scaffold1092	RepeatMasker	similarity	1727	1830	2.9	-	.	Target "Motif:RLG_element2_ZTIPO323" 10747 10850
scaffold1092	RepeatMasker	similarity	1819	2226	3.6	-	.	Target "Motif:RLG_element2_ZTIPO323" 10323 10715
scaffold1093	RepeatMasker	similarity	1	63	3.2	-	.	Target "Motif:RII_element1_ZTIPO323" 5197 5259
scaffold1093	RepeatMasker	similarity	49	339	9.3	+	.	Target "Motif:NoCat_element42_ZB163" 468 771
scaffold1093	RepeatMasker	similarity	342	1170	10.6	+	.	Target "Motif:NoCat_element51_ZB163" 1 829
scaffold1093	RepeatMasker	similarity	141588	141670	20.5	+	.	Target "Motif:NoCat_element51_ZPST04IR55" 5614 5696
scaffold1094	RepeatMasker	similarity	1	435	2.8	-	.	Target "Motif:RIL_element2_ZTIPO323" 15341 15775
scaffold1094	RepeatMasker	similarity	538	628	1.1	-	.	Target "Motif:RIL_element2_ZTIPO323" 15242 15332
scaffold1094	RepeatMasker	similarity	718	2194	4.3	-	.	Target "Motif:RIL_element2_ZTIPO323" 13608 15084
scaffold1094	RepeatMasker	similarity	719	3056	22	-	.	Target "Motif:NoCat_element14_ZB163" 3357 5737
scaffold1094	RepeatMasker	similarity	1737	3056	6.1	-	.	Target "Motif:RIL_element2_ZTIPO323" 12686 13975
scaffold1094	RepeatMasker	similarity	3114	3376	8.4	-	.	Target "Motif:RIL_element2_ZTIPO323" 12236 12509
scaffold1094	RepeatMasker	similarity	3163	3614	7.7	-	.	Target "Motif:RIL_element2_ZTIPO323" 12069 12531
scaffold1094	RepeatMasker	similarity	3754	3826	0	-	.	Target "Motif:RIL_element2_ZTIPO323" 11779 11851
scaffold1094	RepeatMasker	similarity	3903	4337	4.8	-	.	Target "Motif:RIL_element2_ZTIPO323" 11230 11664
scaffold1094	RepeatMasker	similarity	4380	8606	4.8	-	.	Target "Motif:RIL_element2_ZTIPO323" 6996 11222
scaffold1094	RepeatMasker	similarity	8681	10169	4.6	-	.	Target "Motif:RIL_element2_ZTIPO323" 5368 6856
scaffold1094	RepeatMasker	similarity	10249	10763	3.7	-	.	Target "Motif:RIL_element2_ZTIPO323" 4657 5171
scaffold1095	RepeatMasker	similarity	1	356	4.2	+	.	Target "Motif:RLC_element1_ZTIPO323" 6040 6405
scaffold1095	RepeatMasker	similarity	7107	10090	30.1	+	.	Target "Motif:DTA_element4_ZTIPO323" 6 2952
scaffold1095	RepeatMasker	similarity	7539	10694	9.3	-	.	Target "Motif:DTA_element5_ZTIPO323" 478 3650
scaffold1095	RepeatMasker	similarity	9014	11110	25.6	+	.	Target "Motif:DTA_element5_ZB163" 1437 3547
scaffold1095	RepeatMasker	similarity	45674	47867	20	-	.	Target "Motif:DTT_element6_ZTIPO323" 1 2195
scaffold1095	RepeatMasker	similarity	48198	48716	5	-	.	Target "Motif:DTX_element6_ZTIPO323" 3250 3772
scaffold1095	RepeatMasker	similarity	48716	50153	20.2	+	.	Target "Motif:RLG_element14_ZPST04IR55" 1 1486
scaffold1095	RepeatMasker	similarity	49230	51028	4.7	+	.	Target "Motif:RLG_element3_ZTIPO323" 670 2489
scaffold1096	RepeatMasker	similarity	1	1246	4.7	+	.	Target "Motif:RLG_element3_ZTIPO323" 3779 5025
scaffold1099	RepeatMasker	similarity	2	2055	7.3	-	.	Target "Motif:RLG_element3_ZTIPO323" 1379 3447
scaffold1099	RepeatMasker	similarity	2154	2674	10.2	-	.	Target "Motif:RLG_element3_ZTIPO323" 670 1220
scaffold1099	RepeatMasker	similarity	2250	2895	14.2	-	.	Target "Motif:RLG_element14_ZPST04IR55" 307 951
scaffold1099	RepeatMasker	similarity	2988	3105	7.6	-	.	Target "Motif:RLG_element3_ZTIPO323" 13945 14064
scaffold1099	RepeatMasker	similarity	3207	3568	4.2	-	.	Target "Motif:RLG_element10_ZTIPO323" 4836 5196
scaffold110	RepeatMasker	similarity	1	149	3.4	+	.	Target "Motif:RLG_element3_ZTIPO323" 5085 5233
scaffold110	RepeatMasker	similarity	255	907	5	+	.	Target "Motif:RLG_element3_ZTIPO323" 5396 6051
scaffold110	RepeatMasker	similarity	987	1487	4.2	+	.	Target "Motif:RLG_element3_ZTIPO323" 6200 6700
scaffold110	RepeatMasker	similarity	1629	1959	3.9	+	.	Target "Motif:RLG_element3_ZTIPO323" 6825 7155
scaffold110	RepeatMasker	similarity	2004	2763	5.7	+	.	Target "Motif:RLG_element3_ZTIPO323" 7163 7935
scaffold110	RepeatMasker	similarity	2764	3203	12.6	+	.	Target "Motif:NoCat_element10_ZTIPO323" 5 500
scaffold110	RepeatMasker	similarity	3347	3467	5.2	+	.	Target "Motif:NoCat_element10_ZTIPO323" 717 837
scaffold110	RepeatMasker	similarity	3572	3848	5.8	+	.	Target "Motif:RLG_element3_ZTIPO323" 7924 8213
scaffold110	RepeatMasker	similarity	3910	4305	4.3	+	.	Target "Motif:RLG_element3_ZTIPO323" 8220 8615
scaffold110	RepeatMasker	similarity	4415	6010	4.2	+	.	Target "Motif:RLG_element3_ZTIPO323" 8630 10288
scaffold1100	RepeatMasker	similarity	21675	21745	10.9	+	.	Target "Motif:DTX_element1_ZPST04IR55" 3106 3170
scaffold1100	RepeatMasker	similarity	68452	68514	1.6	-	.	Target "Motif:DHH_element1_ZTIPO323" 13659 13721
scaffold1100	RepeatMasker	similarity	68563	69014	23.8	+	.	Target "Motif:DTM_element1_ZTIPO323" 51 520
scaffold1100	RepeatMasker	similarity	68875	71925	27.2	+	.	Target "Motif:DTM_element1_ZTIPO323" 436 3551
scaffold1100	RepeatMasker	similarity	71921	72022	14.8	-	.	Target "Motif:DHH_element3_ZTIPO323" 1 95
scaffold1100	RepeatMasker	similarity	71953	72021	0	-	.	Target "Motif:DHH_element1_ZTIPO323" 3 71
scaffold1100	RepeatMasker	similarity	81310	82504	5	-	.	Target "Motif:DTH_element9_ZB163" 2365 3575
scaffold1100	RepeatMasker	similarity	82607	83516	4.6	+	.	Target "Motif:DTH_element6_ZTIPO323" 1088 2010
scaffold1100	RepeatMasker	similarity	83587	84222	6.3	+	.	Target "Motif:DTH_element6_ZTIPO323" 2170 2799
scaffold1100	RepeatMasker	similarity	84283	84607	4.3	+	.	Target "Motif:DTH_element6_ZTIPO323" 2913 3243
scaffold1100	RepeatMasker	similarity	154616	154714	29.3	+	.	Target "Motif:NoCat_element9_ZTIPO323" 9494 9592
scaffold1100	RepeatMasker	similarity	155137	155215	24.4	+	.	Target "Motif:NoCat_element9_ZTIPO323" 8347 8424
scaffold1100	RepeatMasker	similarity	155171	155235	20	+	.	Target "Motif:NoCat_element9_ZTIPO323" 8417 8481
scaffold1100	RepeatMasker	similarity	175180	178818	12	-	.	Target "Motif:DTX_element3_ZPST04IR55" 1931 5578
scaffold1100	RepeatMasker	similarity	178927	179018	17.4	+	.	Target "Motif:DTX_element5_ZTIPO323" 4017 4108
scaffold1100	RepeatMasker	similarity	178939	180583	13.3	+	.	Target "Motif:NoCat_element7_ZB163" 3900 5684
scaffold1100	RepeatMasker	similarity	243525	244059	18.5	-	.	Target "Motif:NoCat_element48_ZPST04IR55" 12492 13049
scaffold1102	RepeatMasker	similarity	1	588	3.4	+	.	Target "Motif:RLG_element1_ZTIPO323" 1401 1990
scaffold1102	RepeatMasker	similarity	717	994	1.8	+	.	Target "Motif:RLG_element1_ZTIPO323" 2165 2442
scaffold1102	RepeatMasker	similarity	1087	1208	2.5	+	.	Target "Motif:RLG_element1_ZTIPO323" 2573 2694
scaffold1103	RepeatMasker	similarity	1	51	0	+	.	Target "Motif:RLG_element2_ZTIPO323" 10654 10704
scaffold1103	RepeatMasker	similarity	52	153	3.9	+	.	Target "Motif:RLG_element2_ZTIPO323" 10746 10847
scaffold1103	RepeatMasker	similarity	150	302	12.6	-	.	Target "Motif:DTM_element7_ZTIPO323" 2249 2400
scaffold1103	RepeatMasker	similarity	181	549	24.5	+	.	Target "Motif:DTH_element1_ZTIPO323" 642 1014
scaffold1103	RepeatMasker	similarity	549	1072	13.1	+	.	Target "Motif:RLX-TRIM_element1_ZTIPO323" 1 560
scaffold1103	RepeatMasker	similarity	1096	3230	20.4	+	.	Target "Motif:DTH_element1_ZTIPO323" 1033 3165
scaffold1103	RepeatMasker	similarity	2148	3784	6.3	+	.	Target "Motif:NoCat_element2_ZB163" 1 1644
scaffold1103	RepeatMasker	similarity	3924	4214	30.2	+	.	Target "Motif:DTH_element1_ZTIPO323" 4007 4287
scaffold1103	RepeatMasker	similarity	27155	27219	20	-	.	Target "Motif:DTT_element10_ZTIPO323" 2150 2214
scaffold1103	RepeatMasker	similarity	27339	27394	16.1	-	.	Target "Motif:DTT_element10_ZTIPO323" 2 57
scaffold1103	RepeatMasker	similarity	28131	28205	0	-	.	Target "Motif:DTX-MITE_element10_ZTIPO323" 410 484
scaffold1103	RepeatMasker	similarity	29486	29548	0	-	.	Target "Motif:DTX-MITE_element10_ZTIPO323" 352 414
scaffold1104	RepeatMasker	similarity	1	1844	5.5	+	.	Target "Motif:RLG_element3_ZTIPO323" 2828 4640
scaffold1105	RepeatMasker	similarity	1	62	8.1	-	.	Target "Motif:NoCat_element14_ZAST11IR611" 2 63
scaffold1105	RepeatMasker	similarity	61	1534	4.4	+	.	Target "Motif:RLG_element7_ZTIPO323" 5522 6959
scaffold1105	RepeatMasker	similarity	1528	2664	4.6	+	.	Target "Motif:DHH_element1_ZTIPO323" 9149 10286
scaffold1105	RepeatMasker	similarity	2772	2980	4.3	+	.	Target "Motif:DHH_element1_ZTIPO323" 10574 10782
scaffold1105	RepeatMasker	similarity	3073	3559	4.5	+	.	Target "Motif:DHH_element1_ZTIPO323" 10943 11429
scaffold1105	RepeatMasker	similarity	3662	3733	5.6	+	.	Target "Motif:DHH_element1_ZTIPO323" 11440 11511
scaffold1105	RepeatMasker	similarity	3834	3945	2.7	+	.	Target "Motif:DHH_element1_ZTIPO323" 11514 11625
scaffold1105	RepeatMasker	similarity	4006	4285	7.1	+	.	Target "Motif:DHH_element1_ZTIPO323" 11627 11906
scaffold1106	RepeatMasker	similarity	1	413	6.3	-	.	Target "Motif:RII_element2_ZTIPO323" 2378 2819
scaffold1106	RepeatMasker	similarity	463	641	5	-	.	Target "Motif:RII_element2_ZTIPO323" 2093 2271
scaffold1106	RepeatMasker	similarity	742	1156	4.3	-	.	Target "Motif:RII_element2_ZTIPO323" 1482 1896
scaffold1106	RepeatMasker	similarity	1267	1612	4.6	-	.	Target "Motif:RII_element2_ZTIPO323" 937 1282
scaffold1106	RepeatMasker	similarity	1721	2199	3.1	-	.	Target "Motif:RII_element2_ZTIPO323" 305 783
scaffold1107	RepeatMasker	similarity	1	275	22.7	+	.	Target "Motif:NoCat_element14_ZAST11IR611" 263 577
scaffold1107	RepeatMasker	similarity	1	225	5.3	-	.	Target "Motif:NoCat_element10_ZTIPO323" 419 658
scaffold1107	RepeatMasker	similarity	8786	9531	12.8	-	.	Target "Motif:NoCat_element67_ZB163" 525 1250
scaffold1107	RepeatMasker	similarity	9479	9723	9.8	-	.	Target "Motif:NoCat_element67_ZB163" 481 725
scaffold1107	RepeatMasker	similarity	9698	10068	11.6	-	.	Target "Motif:NoCat_element67_ZB163" 1 363
scaffold1107	RepeatMasker	similarity	9767	10690	18.3	+	.	Target "Motif:RLX-TRIM_element3_ZTIPO323" 440 1398
scaffold1107	RepeatMasker	similarity	10575	10719	12	+	.	Target "Motif:RLX-TRIM_element3_ZTIPO323" 1 146
scaffold1107	RepeatMasker	similarity	11218	11399	31.9	-	.	Target "Motif:DHH_element2_ZB163" 3560 3741
scaffold1107	RepeatMasker	similarity	14056	14155	29.3	-	.	Target "Motif:DHH_element5_ZPST04IR55" 2708 2807
scaffold1107	RepeatMasker	similarity	14073	14367	34.6	-	.	Target "Motif:DHH_element6_ZPST04IR55" 2206 2485
scaffold1107	RepeatMasker	similarity	15937	16527	7.8	-	.	Target "Motif:NoCat_element40_ZPST04IR55" 152 742
scaffold1107	RepeatMasker	similarity	16526	16587	9.7	+	.	Target "Motif:NoCat_element14_ZAST11IR611" 1 62
scaffold1108	RepeatMasker	similarity	1	136	5.2	+	.	Target "Motif:NoCat_element10_ZTIPO323" 530 671
scaffold1108	RepeatMasker	similarity	221	888	14.6	-	.	Target "Motif:DTT_element14_ZTIPO323" 1 657
scaffold1108	RepeatMasker	similarity	1058	1178	7.4	-	.	Target "Motif:RLC_element7_ZTIPO323" 2221 2341
scaffold1108	RepeatMasker	similarity	1275	1331	1.8	-	.	Target "Motif:RLG_element4_ZTIPO323" 1102 1158
scaffold1108	RepeatMasker	similarity	1331	1434	4.8	-	.	Target "Motif:DHH_element1_ZAST11IR611" 5023 5126
scaffold1108	RepeatMasker	similarity	1361	1476	25.6	-	.	Target "Motif:RLC_element3_ZTIPO323" 5995 6112
scaffold1108	RepeatMasker	similarity	1382	1521	26.5	+	.	Target "Motif:RLG_element4_ZTIPO323" 5879 6012
scaffold1108	RepeatMasker	similarity	1967	2121	17.1	+	.	Target "Motif:RLG_element1_ZPST04IR55" 7078 7231
scaffold1108	RepeatMasker	similarity	1967	2076	6.4	+	.	Target "Motif:RLG_element1_ZTIPO323" 7110 7219
scaffold1108	RepeatMasker	similarity	2599	2689	23.1	-	.	Target "Motif:NoCat_element10_ZB163" 958 1061
scaffold1108	RepeatMasker	similarity	2773	3363	11.1	+	.	Target "Motif:DTH_element8_ZTIPO323" 1 601
scaffold1109	RepeatMasker	similarity	33803	35551	9.2	+	.	Target "Motif:RLG_element11_ZTIPO323" 7 1751
scaffold1109	RepeatMasker	similarity	35653	36535	10.8	+	.	Target "Motif:RLG_element11_ZTIPO323" 1934 2816
scaffold111	RepeatMasker	similarity	1	302	4	-	.	Target "Motif:RIL_element2_ZTIPO323" 17856 18157
scaffold111	RepeatMasker	similarity	435	520	4.7	-	.	Target "Motif:RIL_element2_ZTIPO323" 17602 17687
scaffold111	RepeatMasker	similarity	600	1098	4.8	-	.	Target "Motif:RIL_element2_ZTIPO323" 16948 17456
scaffold111	RepeatMasker	similarity	1201	1738	4.3	-	.	Target "Motif:RIL_element2_ZTIPO323" 16281 16818
scaffold111	RepeatMasker	similarity	1835	2038	3.9	-	.	Target "Motif:RIL_element2_ZTIPO323" 17588 17791
scaffold111	RepeatMasker	similarity	2182	2261	3.8	-	.	Target "Motif:RIL_element2_ZTIPO323" 15602 15681
scaffold111	RepeatMasker	similarity	2365	3071	5.8	-	.	Target "Motif:RIL_element2_ZTIPO323" 14872 15578
scaffold111	RepeatMasker	similarity	3195	4180	4.8	-	.	Target "Motif:RIL_element2_ZTIPO323" 13668 14653
scaffold111	RepeatMasker	similarity	3197	4758	21.1	-	.	Target "Motif:NoCat_element14_ZB163" 3662 5305
scaffold111	RepeatMasker	similarity	3783	4758	8.6	-	.	Target "Motif:RIL_element2_ZTIPO323" 12970 13975
scaffold111	RepeatMasker	similarity	4889	5699	7.2	-	.	Target "Motif:RIL_element2_ZTIPO323" 11939 12749
scaffold111	RepeatMasker	similarity	5758	7295	4.4	-	.	Target "Motif:RIL_element2_ZTIPO323" 10242 11779
scaffold111	RepeatMasker	similarity	7395	8066	4.2	-	.	Target "Motif:RIL_element2_ZTIPO323" 9347 10018
scaffold111	RepeatMasker	similarity	8112	11820	5.7	-	.	Target "Motif:RIL_element2_ZTIPO323" 5623 9345
scaffold111	RepeatMasker	similarity	11917	12119	4.5	+	.	Target "Motif:NoCat_element9_ZTIPO323" 1 202
scaffold1110	RepeatMasker	similarity	1	295	9.2	+	.	Target "Motif:RLG_element8_ZTIPO323" 5612 5909
scaffold1110	RepeatMasker	similarity	367	1181	3.7	-	.	Target "Motif:NoCat_element9_ZTIPO323" 3619 4410
scaffold1110	RepeatMasker	similarity	1246	1610	7.4	-	.	Target "Motif:NoCat_element9_ZTIPO323" 3086 3450
scaffold1110	RepeatMasker	similarity	1712	2648	5.7	-	.	Target "Motif:NoCat_element9_ZTIPO323" 1988 2924
scaffold1110	RepeatMasker	similarity	2729	3790	6.2	-	.	Target "Motif:NoCat_element9_ZTIPO323" 767 1831
scaffold1110	RepeatMasker	similarity	3764	4114	5.4	-	.	Target "Motif:NoCat_element9_ZTIPO323" 323 673
scaffold1112	RepeatMasker	similarity	4	61	17.6	-	.	Target "Motif:DTX-MITE_element8_ZTIPO323" 1 57
scaffold1112	RepeatMasker	similarity	149082	150146	6.3	-	.	Target "Motif:DXX_element2_ZTIPO323" 6021 7085
scaffold1112	RepeatMasker	similarity	150104	150276	29.9	+	.	Target "Motif:DXX_element2_ZTIPO323" 6007 6159
scaffold1112	RepeatMasker	similarity	150244	150439	21.9	-	.	Target "Motif:DXX_element2_ZTIPO323" 5958 6158
scaffold1112	RepeatMasker	similarity	150518	152565	5.6	-	.	Target "Motif:DXX_element2_ZTIPO323" 3783 5830
scaffold1112	RepeatMasker	similarity	152567	163373	13.1	+	.	Target "Motif:RLG_element5_ZPST04IR55" 1 10787
scaffold1112	RepeatMasker	similarity	165762	165852	15.4	+	.	Target "Motif:RLG_element5_ZPST04IR55" 1 92
scaffold1112	RepeatMasker	similarity	165852	167202	6	-	.	Target "Motif:DXX_element2_ZTIPO323" 2437 3787
scaffold1112	RepeatMasker	similarity	167329	169529	6.9	-	.	Target "Motif:DXX_element2_ZTIPO323" 1 2225
scaffold1113	RepeatMasker	similarity	1	1033	3.5	-	.	Target "Motif:RLG_element11_ZTIPO323" 5572 6615
scaffold1113	RepeatMasker	similarity	1107	1723	4	-	.	Target "Motif:RLG_element6_ZB163" 231 847
scaffold1113	RepeatMasker	similarity	1791	2925	5.9	-	.	Target "Motif:RLG_element11_ZTIPO323" 3714 4849
scaffold1113	RepeatMasker	similarity	3009	4015	5.9	-	.	Target "Motif:RLG_element11_ZTIPO323" 2581 3587
scaffold1117	RepeatMasker	similarity	1	1063	5.5	+	.	Target "Motif:RLG_element11_ZPST04IR55" 5536 6624
scaffold1117	RepeatMasker	similarity	1160	2126	4.5	+	.	Target "Motif:RLG_element11_ZTIPO323" 6797 7808
scaffold1117	RepeatMasker	similarity	2192	2269	3.9	+	.	Target "Motif:RLG_element11_ZTIPO323" 7812 7889
scaffold1118	RepeatMasker	similarity	1	1047	3.1	+	.	Target "Motif:RLG_element1_ZTIPO323" 10030 11076
scaffold1118	RepeatMasker	similarity	1135	1843	5.7	-	.	Target "Motif:RLG_element3_ZTIPO323" 13349 14059
scaffold112	RepeatMasker	similarity	1	1305	5.1	+	.	Target "Motif:RLG_element10_ZTIPO323" 3352 4656
scaffold112	RepeatMasker	similarity	1449	1909	3.9	+	.	Target "Motif:RLG_element10_ZTIPO323" 4898 5361
scaffold112	RepeatMasker	similarity	2023	2379	10.4	-	.	Target "Motif:NoCat_element10_ZTIPO323" 289 689
scaffold112	RepeatMasker	similarity	2516	3611	5.3	+	.	Target "Motif:RLG_element10_ZTIPO323" 5399 6508
scaffold112	RepeatMasker	similarity	3663	3751	5.6	+	.	Target "Motif:RLG_element10_ZTIPO323" 6721 6809
scaffold112	RepeatMasker	similarity	3748	3873	5.6	+	.	Target "Motif:RLG_element2_ZTIPO323" 8544 8669
scaffold112	RepeatMasker	similarity	3993	4085	4.3	+	.	Target "Motif:RLG_element2_ZTIPO323" 8853 8945
scaffold1120	RepeatMasker	similarity	1	504	4.4	+	.	Target "Motif:RLG_element11_ZTIPO323" 6044 6580
scaffold1120	RepeatMasker	similarity	641	822	6.6	+	.	Target "Motif:RLG_element11_ZTIPO323" 6828 7009
scaffold1120	RepeatMasker	similarity	869	1543	8.7	+	.	Target "Motif:RLG_element11_ZTIPO323" 7012 7701
scaffold1120	RepeatMasker	similarity	1669	2087	3.6	+	.	Target "Motif:RLG_element11_ZTIPO323" 7935 8320
scaffold1120	RepeatMasker	similarity	2191	3416	4.8	+	.	Target "Motif:RLG_element11_ZTIPO323" 8331 9569
scaffold1120	RepeatMasker	similarity	11738	11824	17.6	-	.	Target "Motif:RLG_element13_ZPST04IR55" 146 240
scaffold1120	RepeatMasker	similarity	14974	21853	26	-	.	Target "Motif:RLC_element7_ZTIPO323" 2 6924
scaffold1120	RepeatMasker	similarity	16219	21455	6.5	+	.	Target "Motif:RLC_element5_ZTIPO323" 1 5227
scaffold1120	RepeatMasker	similarity	39948	40347	2.2	+	.	Target "Motif:RLC_element4_ZTIPO323" 1 401
scaffold1120	RepeatMasker	similarity	40458	40792	1.5	+	.	Target "Motif:RLC_element4_ZTIPO323" 601 944
scaffold1121	RepeatMasker	similarity	1	537	3.5	-	.	Target "Motif:RLG_element10_ZTIPO323" 3051 3587
scaffold1121	RepeatMasker	similarity	632	1816	5.5	-	.	Target "Motif:RLG_element10_ZTIPO323" 1722 2874
scaffold1128	RepeatMasker	similarity	1	1300	3.1	-	.	Target "Motif:RLC_element4_ZTIPO323" 1 1317
scaffold1128	RepeatMasker	similarity	18564	20767	10.5	-	.	Target "Motif:DTT_element2_ZB163" 3 2237
scaffold1128	RepeatMasker	similarity	30671	33660	14	+	.	Target "Motif:DTT_element7_ZB163" 2 3034
scaffold1128	RepeatMasker	similarity	33624	33671	18.8	-	.	Target "Motif:DTT_element7_ZB163" 1 48
scaffold1128	RepeatMasker	similarity	39308	39445	12.2	-	.	Target "Motif:RIL_element1_ZAST11IR611" 1 153
scaffold1128	RepeatMasker	similarity	39453	39492	10	-	.	Target "Motif:DTM_element1_ZTIPO323" 3515 3554
scaffold1128	RepeatMasker	similarity	39474	40594	16.1	+	.	Target "Motif:DTM_element1_ZTIPO323" 29 1223
scaffold1128	RepeatMasker	similarity	40595	41628	4	+	.	Target "Motif:RLG_element6_ZTIPO323" 2 1035
scaffold1128	RepeatMasker	similarity	41684	43822	4.1	+	.	Target "Motif:RLG_element6_ZTIPO323" 1141 3279
scaffold1128	RepeatMasker	similarity	43881	45477	3	+	.	Target "Motif:RLG_element6_ZTIPO323" 3282 4892
scaffold1128	RepeatMasker	similarity	45519	45713	4.6	+	.	Target "Motif:RLG_element6_ZTIPO323" 4985 5179
scaffold1128	RepeatMasker	similarity	45806	46181	3.5	+	.	Target "Motif:RLG_element6_ZTIPO323" 5337 5679
scaffold1128	RepeatMasker	similarity	46319	46871	2.7	+	.	Target "Motif:RLG_element6_ZTIPO323" 5906 6458
scaffold1128	RepeatMasker	similarity	47022	49088	9.2	+	.	Target "Motif:DTM_element1_ZTIPO323" 1222 3331
scaffold1128	RepeatMasker	similarity	49129	50463	13.7	-	.	Target "Motif:DTT_element4_ZB163" 1 1335
scaffold1128	RepeatMasker	similarity	50469	50663	5.6	+	.	Target "Motif:DTM_element1_ZTIPO323" 3354 3560
scaffold1128	RepeatMasker	similarity	56560	56683	14.3	-	.	Target "Motif:RLC_element12_ZTIPO323" 27 154
scaffold1128	RepeatMasker	similarity	105946	106254	36	-	.	Target "Motif:RIL_element2_ZTIPO323" 4734 5042
scaffold1128	RepeatMasker	similarity	115793	115985	15.1	-	.	Target "Motif:RLG_element18_ZB163" 6811 7045
scaffold1128	RepeatMasker	similarity	116672	116801	18.1	-	.	Target "Motif:RLG_element8_ZPST04IR55" 54 181
scaffold1128	RepeatMasker	similarity	116800	117289	19	+	.	Target "Motif:RIX_element1_ZB163" 2 493
scaffold1128	RepeatMasker	similarity	117354	117912	9.3	+	.	Target "Motif:RIX_element1_ZTIPO323" 1 558
scaffold1128	RepeatMasker	similarity	117900	117999	8	-	.	Target "Motif:RLG_element8_ZTIPO323" 191 290
scaffold113	RepeatMasker	similarity	1	393	20.1	-	.	Target "Motif:RIL_element2_ZTIPO323" 15272 15680
scaffold113	RepeatMasker	similarity	1	303	10.6	-	.	Target "Motif:RIL_element2_ZTIPO323" 17715 18020
scaffold113	RepeatMasker	similarity	221	953	9.7	-	.	Target "Motif:RIL_element2_ZTIPO323" 15271 16006
scaffold113	RepeatMasker	similarity	784	2425	8.3	-	.	Target "Motif:RIL_element2_ZTIPO323" 16038 17682
scaffold113	RepeatMasker	similarity	2016	3307	8.1	-	.	Target "Motif:RIL_element2_ZTIPO323" 14480 15771
scaffold113	RepeatMasker	similarity	3326	4380	7.4	-	.	Target "Motif:RIL_element2_ZTIPO323" 25772 26800
scaffold113	RepeatMasker	similarity	4158	7498	10	-	.	Target "Motif:RIL_element2_ZTIPO323" 22481 25821
scaffold113	RepeatMasker	similarity	7568	9860	9.2	-	.	Target "Motif:RIL_element2_ZTIPO323" 20077 22329
scaffold113	RepeatMasker	similarity	9997	10396	10	-	.	Target "Motif:RIL_element2_ZTIPO323" 19422 19821
scaffold113	RepeatMasker	similarity	10596	10966	5.1	-	.	Target "Motif:RIL_element2_ZTIPO323" 18174 18544
scaffold113	RepeatMasker	similarity	10597	11034	11.4	-	.	Target "Motif:RIX_element1_ZPST04IR55" 3489 3914
scaffold113	RepeatMasker	similarity	10968	11355	26.1	-	.	Target "Motif:DTX-MITE_element8_ZTIPO323" 2 414
scaffold113	RepeatMasker	similarity	11357	11419	0	-	.	Target "Motif:RIL_element2_ZTIPO323" 18119 18181
scaffold113	RepeatMasker	similarity	11547	13128	10.6	-	.	Target "Motif:RIL_element2_ZTIPO323" 14015 15615
scaffold1130	RepeatMasker	similarity	1	459	5.2	+	.	Target "Motif:RLG_element2_ZTIPO323" 7606 8066
scaffold1130	RepeatMasker	similarity	551	1076	5.5	+	.	Target "Motif:RLG_element2_ZTIPO323" 8072 8597
scaffold1130	RepeatMasker	similarity	1200	1315	6	+	.	Target "Motif:RLG_element9_ZPST04IR55" 5004 5119
scaffold1131	RepeatMasker	similarity	1	1684	3.3	-	.	Target "Motif:NoCat_element8_ZTIPO323" 2 1706
scaffold1131	RepeatMasker	similarity	2560	6909	3.2	+	.	Target "Motif:DTT_element3_ZTIPO323" 2 4353
scaffold1131	RepeatMasker	similarity	18172	18244	25	+	.	Target "Motif:NoCat_element2_ZPST04IR55" 1591 1668
scaffold1132	RepeatMasker	similarity	22390	22461	33.3	-	.	Target "Motif:RLG_element14_ZB163" 7111 7182
scaffold1132	RepeatMasker	similarity	36425	36649	29.3	+	.	Target "Motif:NoCat_element65_ZB163" 602 823
scaffold1132	RepeatMasker	similarity	36647	36929	28.6	+	.	Target "Motif:RLG_element16_ZPST04IR55" 8311 8606
scaffold1132	RepeatMasker	similarity	42079	42591	35.9	+	.	Target "Motif:RLG_element7_ZB163" 1085 1613
scaffold1132	RepeatMasker	similarity	209518	209626	14.7	+	.	Target "Motif:DTX-MITE_element1_ZTIPO323" 73 183
scaffold1132	RepeatMasker	similarity	209645	209756	17.1	-	.	Target "Motif:DTX-MITE_element1_ZTIPO323" 66 176
scaffold1132	RepeatMasker	similarity	222007	222080	7.3	+	.	Target "Motif:DTX_element1_ZPST04IR55" 3121 3189
scaffold1132	RepeatMasker	similarity	249780	250091	14.8	-	.	Target "Motif:DHH_element2_ZB163" 5067 5374
scaffold1132	RepeatMasker	similarity	249993	250627	16.4	+	.	Target "Motif:NoCat_element18_ZPST04IR55" 277 901
scaffold1132	RepeatMasker	similarity	250549	250645	23.6	-	.	Target "Motif:NoCat_element59_ZPST04IR55" 7408 7493
scaffold1132	RepeatMasker	similarity	250580	255181	27.1	-	.	Target "Motif:DHH_element2_ZB163" 1 4543
scaffold1132	RepeatMasker	similarity	256104	256374	30.6	-	.	Target "Motif:NoCat_element66_ZB163" 1211 1472
scaffold1132	RepeatMasker	similarity	256425	257106	36.2	-	.	Target "Motif:NoCat_element66_ZB163" 542 1202
scaffold1132	RepeatMasker	similarity	257302	257647	21.7	-	.	Target "Motif:NoCat_element66_ZB163" 1 319
scaffold1132	RepeatMasker	similarity	265601	265683	26.8	+	.	Target "Motif:NoCat_element8_ZAST11IR611" 1944 2025
scaffold1132	RepeatMasker	similarity	265613	265844	13.4	+	.	Target "Motif:RLG_element13_ZPST04IR55" 7102 7332
scaffold1132	RepeatMasker	similarity	266314	266402	21.6	+	.	Target "Motif:RLG_element7_ZB163" 11695 11782
scaffold1132	RepeatMasker	similarity	276226	276826	33.5	-	.	Target "Motif:DTH_element7_ZTIPO323" 2202 2784
scaffold1132	RepeatMasker	similarity	276952	277657	14.9	-	.	Target "Motif:DTH_element4_ZB163" 1080 1784
scaffold1132	RepeatMasker	similarity	277757	277919	16.1	-	.	Target "Motif:DTH_element4_ZB163" 724 886
scaffold1132	RepeatMasker	similarity	277996	278282	16	-	.	Target "Motif:DTH_element4_ZB163" 263 549
scaffold1132	RepeatMasker	similarity	278280	278583	6.9	+	.	Target "Motif:RLG_element10_ZTIPO323" 7 310
scaffold1132	RepeatMasker	similarity	278629	279492	6.3	+	.	Target "Motif:RLG_element10_ZTIPO323" 312 1137
scaffold1132	RepeatMasker	similarity	279632	280957	4.9	+	.	Target "Motif:RLG_element10_ZTIPO323" 1339 2664
scaffold1132	RepeatMasker	similarity	281058	281194	7.3	+	.	Target "Motif:RLG_element10_ZTIPO323" 2807 2943
scaffold1132	RepeatMasker	similarity	281234	282473	6.5	+	.	Target "Motif:RLG_element10_ZTIPO323" 2944 4183
scaffold1133	RepeatMasker	similarity	1	196	7.5	+	.	Target "Motif:RLG_element3_ZTIPO323" 489 681
scaffold1133	RepeatMasker	similarity	67	928	6.8	+	.	Target "Motif:RLG_element3_ZTIPO323" 670 1543
scaffold1133	RepeatMasker	similarity	1038	1414	3.5	+	.	Target "Motif:RLG_element3_ZTIPO323" 1549 1925
scaffold1133	RepeatMasker	similarity	1492	1844	3.4	+	.	Target "Motif:RLG_element3_ZTIPO323" 2077 2429
scaffold1133	RepeatMasker	similarity	1926	2377	4	+	.	Target "Motif:RLG_element3_ZTIPO323" 2546 2997
scaffold1135	RepeatMasker	similarity	7	279	11.3	-	.	Target "Motif:RLC_element12_ZTIPO323" 1371 1640
scaffold1135	RepeatMasker	similarity	39	339	10	-	.	Target "Motif:RLC_element12_ZTIPO323" 1364 1672
scaffold1135	RepeatMasker	similarity	81	1645	7.8	-	.	Target "Motif:RLC_element12_ZTIPO323" 157 1682
scaffold1135	RepeatMasker	similarity	2073	2170	2	-	.	Target "Motif:RLG_element11_ZPST04IR55" 9389 9486
scaffold1136	RepeatMasker	similarity	5567	6033	16.4	+	.	Target "Motif:DTX_element2_ZTIPO323" 1 488
scaffold1136	RepeatMasker	similarity	5635	6034	11.4	+	.	Target "Motif:DTX_element2_ZPST04IR55" 1 400
scaffold1136	RepeatMasker	similarity	6108	6368	11.9	+	.	Target "Motif:DTX_element2_ZPST04IR55" 548 816
scaffold1136	RepeatMasker	similarity	6951	7237	24.3	-	.	Target "Motif:NoCat_element10_ZTIPO323" 643 947
scaffold1136	RepeatMasker	similarity	7238	7488	10.8	-	.	Target "Motif:NoCat_element10_ZTIPO323" 295 587
scaffold1136	RepeatMasker	similarity	7551	7605	5.7	-	.	Target "Motif:NoCat_element10_ZTIPO323" 3 55
scaffold1136	RepeatMasker	similarity	9434	9573	29.6	-	.	Target "Motif:DHH_element2_ZB163" 4331 4468
scaffold1136	RepeatMasker	similarity	9453	9582	22.9	-	.	Target "Motif:DTA_element2_ZTIPO323" 3704 3830
scaffold1136	RepeatMasker	similarity	14557	14594	8.1	+	.	Target "Motif:DHH_element3_ZTIPO323" 11611 11647
scaffold1136	RepeatMasker	similarity	21422	21518	21.4	-	.	Target "Motif:NoCat_element7_ZB163" 5565 5659
scaffold1136	RepeatMasker	similarity	24087	24559	4.7	+	.	Target "Motif:DTA_element2_ZTIPO323" 1 473
scaffold1136	RepeatMasker	similarity	24609	28214	5	+	.	Target "Motif:DTA_element2_ZTIPO323" 481 4071
scaffold1136	RepeatMasker	similarity	40615	40933	36.7	+	.	Target "Motif:RLC_element8_ZTIPO323" 3257 3575
scaffold1136	RepeatMasker	similarity	40737	40926	28.3	+	.	Target "Motif:RLC_element6_ZTIPO323" 526 712
scaffold1137	RepeatMasker	similarity	1	1180	5.2	+	.	Target "Motif:RLG_element3_ZTIPO323" 9965 11286
scaffold1137	RepeatMasker	similarity	1260	2116	6.3	+	.	Target "Motif:RLG_element3_ZTIPO323" 11428 12284
scaffold1137	RepeatMasker	similarity	2279	2426	4.7	+	.	Target "Motif:RLG_element14_ZPST04IR55" 13888 14035
scaffold1137	RepeatMasker	similarity	2520	2606	4.6	+	.	Target "Motif:RLG_element3_ZTIPO323" 12797 12883
scaffold1137	RepeatMasker	similarity	2706	3214	6.1	+	.	Target "Motif:RLG_element3_ZTIPO323" 12906 13414
scaffold1137	RepeatMasker	similarity	3272	3372	5	+	.	Target "Motif:RLG_element3_ZTIPO323" 13416 13518
scaffold1137	RepeatMasker	similarity	3480	4020	4.8	+	.	Target "Motif:RLG_element3_ZTIPO323" 13677 14220
scaffold1137	RepeatMasker	similarity	4010	4126	7.7	+	.	Target "Motif:RII_element1_ZTIPO323" 521 638
scaffold114	RepeatMasker	similarity	1	493	3.2	+	.	Target "Motif:RLG_element1_ZTIPO323" 1611 2103
scaffold114	RepeatMasker	similarity	631	1718	4	+	.	Target "Motif:RLG_element1_ZTIPO323" 2379 3466
scaffold114	RepeatMasker	similarity	1835	2676	2.6	+	.	Target "Motif:RLG_element1_ZTIPO323" 3734 4571
scaffold114	RepeatMasker	similarity	2814	3479	4	+	.	Target "Motif:RLG_element1_ZTIPO323" 4796 5461
scaffold114	RepeatMasker	similarity	3481	3708	4.8	+	.	Target "Motif:RII_element1_ZTIPO323" 14 255
scaffold114	RepeatMasker	similarity	3856	4449	4.5	+	.	Target "Motif:RII_element1_ZTIPO323" 451 1087
scaffold1140	RepeatMasker	similarity	2	179	9.6	-	.	Target "Motif:RLG_element10_ZPST04IR55" 1416 1594
scaffold1140	RepeatMasker	similarity	273	399	11.8	-	.	Target "Motif:RLG_element10_ZPST04IR55" 1084 1210
scaffold1140	RepeatMasker	similarity	550	621	9.7	-	.	Target "Motif:RLG_element9_ZB163" 828 899
scaffold1140	RepeatMasker	similarity	715	1303	7.1	-	.	Target "Motif:RLG_element10_ZPST04IR55" 220 808
scaffold1141	RepeatMasker	similarity	1	136	8.8	+	.	Target "Motif:RIL_element2_ZTIPO323" 19426 19561
scaffold1141	RepeatMasker	similarity	292	1000	3	+	.	Target "Motif:RIL_element2_ZTIPO323" 19660 20376
scaffold1144	RepeatMasker	similarity	1	137	2.9	+	.	Target "Motif:RLC_element2_ZB163" 1462 1598
scaffold1144	RepeatMasker	similarity	294	718	4.9	-	.	Target "Motif:RII_element2_ZTIPO323" 4455 4879
scaffold1144	RepeatMasker	similarity	841	923	2.4	-	.	Target "Motif:RII_element2_ZTIPO323" 4195 4277
scaffold1144	RepeatMasker	similarity	1060	1256	3	-	.	Target "Motif:RII_element2_ZTIPO323" 3800 3996
scaffold1146	RepeatMasker	similarity	1	137	4.4	-	.	Target "Motif:RLC_element1_ZTIPO323" 4308 4444
scaffold1146	RepeatMasker	similarity	233	396	7.3	-	.	Target "Motif:RLC_element1_ZTIPO323" 3989 4152
scaffold1146	RepeatMasker	similarity	401	633	15.1	+	.	Target "Motif:RLX-TRIM_element3_ZTIPO323" 220 425
scaffold1147	RepeatMasker	similarity	1	344	5.5	+	.	Target "Motif:RIL_element2_ZTIPO323" 3886 4229
scaffold1147	RepeatMasker	similarity	339	2535	13.2	+	.	Target "Motif:DTT_element3_ZPST04IR55" 5 2231
scaffold1147	RepeatMasker	similarity	2528	3339	6.3	+	.	Target "Motif:RIL_element2_ZTIPO323" 4218 5054
scaffold1147	RepeatMasker	similarity	3499	3727	9.2	+	.	Target "Motif:RIL_element2_ZTIPO323" 5109 5337
scaffold1147	RepeatMasker	similarity	3728	4135	16.7	-	.	Target "Motif:NoCat_element10_ZTIPO323" 494 947
scaffold115	RepeatMasker	similarity	1	482	3.1	-	.	Target "Motif:RLG_element10_ZTIPO323" 4627 5105
scaffold115	RepeatMasker	similarity	558	817	6.2	-	.	Target "Motif:RLG_element10_ZTIPO323" 4235 4494
scaffold115	RepeatMasker	similarity	934	1280	5.2	-	.	Target "Motif:RLG_element10_ZTIPO323" 3635 3981
scaffold1152	RepeatMasker	similarity	1	2422	5.1	-	.	Target "Motif:RLG_element5_ZTIPO323" 1112 3538
scaffold1152	RepeatMasker	similarity	2525	2634	4.5	-	.	Target "Motif:RLG_element5_ZTIPO323" 872 981
scaffold1152	RepeatMasker	similarity	2780	2855	2.6	-	.	Target "Motif:RLG_element5_ZTIPO323" 525 600
scaffold1152	RepeatMasker	similarity	2970	3309	4.4	-	.	Target "Motif:RLG_element5_ZTIPO323" 6 346
scaffold1152	RepeatMasker	similarity	3296	3685	15.4	-	.	Target "Motif:DTT_element3_ZPST04IR55" 922 1325
scaffold1152	RepeatMasker	similarity	3758	4520	20.7	-	.	Target "Motif:DTT_element6_ZB163" 2 764
scaffold1153	RepeatMasker	similarity	1	139	6.5	+	.	Target "Motif:RLC_element1_ZTIPO323" 2731 2869
scaffold1153	RepeatMasker	similarity	108	1405	6	+	.	Target "Motif:RLC_element2_ZB163" 4804 6147
scaffold1153	RepeatMasker	similarity	1494	1559	4.5	+	.	Target "Motif:RLC_element2_ZB163" 6293 6358
scaffold1153	RepeatMasker	similarity	123925	123970	17.4	+	.	Target "Motif:DTT_element1_ZTIPO323" 1 46
scaffold1153	RepeatMasker	similarity	123944	126113	27	-	.	Target "Motif:DTT_element6_ZTIPO323" 19 2177
scaffold1153	RepeatMasker	similarity	166725	167345	35.2	+	.	Target "Motif:NoCat_element75_ZB163" 78 706
scaffold1153	RepeatMasker	similarity	169607	171309	26.7	+	.	Target "Motif:DTT_element1_ZB163" 242 1940
scaffold1153	RepeatMasker	similarity	171039	172209	26.7	-	.	Target "Motif:NoCat_element78_ZB163" 161 1316
scaffold1153	RepeatMasker	similarity	171916	172805	30.6	+	.	Target "Motif:NoCat_element69_ZB163" 3 890
scaffold1153	RepeatMasker	similarity	173389	175609	10	+	.	Target "Motif:DTT_element10_ZTIPO323" 2 2216
scaffold1153	RepeatMasker	similarity	175812	176291	10.8	-	.	Target "Motif:NoCat_element10_ZTIPO323" 5 591
scaffold1153	RepeatMasker	similarity	176326	176634	27.9	+	.	Target "Motif:NoCat_element56_ZAST11IR611" 1016 1325
scaffold1153	RepeatMasker	similarity	194678	195239	0.5	+	.	Target "Motif:DTX_element2_ZTIPO323" 1 562
scaffold1153	RepeatMasker	similarity	195331	195503	0.6	+	.	Target "Motif:DTX_element2_ZTIPO323" 699 871
scaffold1153	RepeatMasker	similarity	201728	201821	29	+	.	Target "Motif:DTX-MITE_element1_ZTIPO323" 81 176
scaffold1153	RepeatMasker	similarity	203012	203710	6.9	-	.	Target "Motif:NoCat_element62_ZAST11IR611" 805 1515
scaffold1153	RepeatMasker	similarity	203787	205549	27.1	+	.	Target "Motif:DTA_element5_ZTIPO323" 933 2741
scaffold1153	RepeatMasker	similarity	205623	206764	19.4	+	.	Target "Motif:DTA_element5_ZTIPO323" 2876 4129
scaffold1153	RepeatMasker	similarity	206757	207684	5.5	+	.	Target "Motif:RII_element1_ZTIPO323" 24 986
scaffold1155	RepeatMasker	similarity	16780	16995	5.1	+	.	Target "Motif:RII_element1_ZTIPO323" 17 246
scaffold1155	RepeatMasker	similarity	17138	17210	5.5	+	.	Target "Motif:RII_element1_ZTIPO323" 512 584
scaffold1155	RepeatMasker	similarity	17345	17448	4.8	+	.	Target "Motif:RII_element1_ZTIPO323" 741 846
scaffold1155	RepeatMasker	similarity	17552	17950	5.8	+	.	Target "Motif:RII_element1_ZTIPO323" 1036 1440
scaffold1155	RepeatMasker	similarity	18004	18360	6.4	+	.	Target "Motif:RII_element1_ZTIPO323" 1550 1927
scaffold1155	RepeatMasker	similarity	18461	18692	3.9	+	.	Target "Motif:RII_element1_ZTIPO323" 2109 2340
scaffold1158	RepeatMasker	similarity	1	627	3	-	.	Target "Motif:RLG_element8_ZTIPO323" 5307 5961
scaffold1158	RepeatMasker	similarity	728	1991	4.7	-	.	Target "Motif:RLG_element8_ZTIPO323" 3853 5119
scaffold1158	RepeatMasker	similarity	2037	2327	7.2	-	.	Target "Motif:RLG_element8_ZTIPO323" 3558 3848
scaffold1159	RepeatMasker	similarity	1	78	12.8	-	.	Target "Motif:NoCat_element14_ZAST11IR611" 653 731
scaffold1159	RepeatMasker	similarity	76	137	0	-	.	Target "Motif:RIL_element2_ZTIPO323" 26739 26800
scaffold1159	RepeatMasker	similarity	239	1070	7.9	-	.	Target "Motif:RIL_element2_ZTIPO323" 25716 26585
scaffold1159	RepeatMasker	similarity	715	1135	13.8	-	.	Target "Motif:RIX_element1_ZPST04IR55" 10988 11431
scaffold1159	RepeatMasker	similarity	890	1135	9.8	-	.	Target "Motif:RIL_element2_ZTIPO323" 25537 25782
scaffold1159	RepeatMasker	similarity	1238	1449	4.2	-	.	Target "Motif:RIL_element2_ZTIPO323" 25135 25346
scaffold1159	RepeatMasker	similarity	1525	1626	2.9	-	.	Target "Motif:RIL_element2_ZTIPO323" 24914 25015
scaffold1160	RepeatMasker	similarity	1	372	10.1	-	.	Target "Motif:NoCat_element10_ZTIPO323" 12 481
scaffold1160	RepeatMasker	similarity	67	370	14.8	+	.	Target "Motif:NoCat_element14_ZAST11IR611" 521 811
scaffold1160	RepeatMasker	similarity	376	3519	10.9	-	.	Target "Motif:NoCat_element2_ZTIPO323" 1 3208
scaffold1163	RepeatMasker	similarity	1	34	8.8	-	.	Target "Motif:NoCat_element10_ZTIPO323" 279 312
scaffold1163	RepeatMasker	similarity	13	245	7.3	-	.	Target "Motif:NoCat_element10_ZTIPO323" 1 256
scaffold1163	RepeatMasker	similarity	849	987	29.9	-	.	Target "Motif:RLC_element3_ZAST11IR611" 3336 3471
scaffold1163	RepeatMasker	similarity	1323	1535	7.5	+	.	Target "Motif:RLG_element10_ZTIPO323" 6481 6693
scaffold1163	RepeatMasker	similarity	1593	2267	5.2	+	.	Target "Motif:RLG_element10_ZTIPO323" 322 996
scaffold1163	RepeatMasker	similarity	2331	2654	2.5	+	.	Target "Motif:RLG_element10_ZTIPO323" 999 1327
scaffold1163	RepeatMasker	similarity	2725	2836	3.6	+	.	Target "Motif:RLG_element10_ZTIPO323" 1522 1633
scaffold1163	RepeatMasker	similarity	2881	3673	4.5	+	.	Target "Motif:RLG_element10_ZTIPO323" 1639 2399
scaffold1163	RepeatMasker	similarity	3767	4451	5.5	+	.	Target "Motif:RLG_element10_ZTIPO323" 2551 3235
scaffold1167	RepeatMasker	similarity	1	519	10.6	-	.	Target "Motif:NoCat_element10_ZTIPO323" 1 600
scaffold1167	RepeatMasker	similarity	517	1118	3.6	-	.	Target "Motif:DTH_element11_ZB163" 1800 2409
scaffold1167	RepeatMasker	similarity	1252	2377	3.4	-	.	Target "Motif:DTH_element11_ZB163" 476 1605
scaffold1167	RepeatMasker	similarity	2537	2664	11.7	-	.	Target "Motif:DTH_element11_ZB163" 5 132
scaffold1167	RepeatMasker	similarity	2665	2931	4.1	+	.	Target "Motif:RLG_element1_ZTIPO323" 1 268
scaffold1168	RepeatMasker	similarity	1	137	6.6	+	.	Target "Motif:RLG_element3_ZTIPO323" 13664 13801
scaffold1168	RepeatMasker	similarity	250	475	5.4	+	.	Target "Motif:RLG_element3_ZTIPO323" 13991 14216
scaffold1168	RepeatMasker	similarity	473	902	26.2	+	.	Target "Motif:DHH_element2_ZPST04IR55" 692 1115
scaffold1168	RepeatMasker	similarity	897	1194	5.8	-	.	Target "Motif:RLG_element1_ZTIPO323" 1 263
scaffold1168	RepeatMasker	similarity	1194	2843	25.7	+	.	Target "Motif:DHH_element2_ZB163" 2917 4579
scaffold1168	RepeatMasker	similarity	2753	3137	9.9	-	.	Target "Motif:NoCat_element18_ZPST04IR55" 516 901
scaffold1168	RepeatMasker	similarity	3135	3464	13.4	+	.	Target "Motif:RLG_element6_ZPST04IR55" 1 329
scaffold1168	RepeatMasker	similarity	3465	3961	11.8	-	.	Target "Motif:NoCat_element18_ZPST04IR55" 2 523
scaffold1168	RepeatMasker	similarity	8701	8920	10.9	+	.	Target "Motif:DTT_element9_ZB163" 7 227
scaffold1168	RepeatMasker	similarity	20016	23450	9.6	+	.	Target "Motif:DTX_element3_ZPST04IR55" 3 3614
scaffold1169	RepeatMasker	similarity	1	447	2.7	-	.	Target "Motif:RLG_element10_ZTIPO323" 2789 3245
scaffold1169	RepeatMasker	similarity	578	988	3.4	-	.	Target "Motif:RLG_element10_ZTIPO323" 2161 2571
scaffold1169	RepeatMasker	similarity	1093	1642	3.6	-	.	Target "Motif:RLG_element10_ZTIPO323" 1447 1996
scaffold117	RepeatMasker	similarity	1	347	6	-	.	Target "Motif:RLG_element10_ZTIPO323" 5737 6083
scaffold117	RepeatMasker	similarity	348	1171	4.5	-	.	Target "Motif:RLG_element10_ZTIPO323" 3901 4724
scaffold117	RepeatMasker	similarity	1306	1368	1.6	-	.	Target "Motif:RLG_element10_ZTIPO323" 3690 3752
scaffold117	RepeatMasker	similarity	1489	2533	4.5	-	.	Target "Motif:RLG_element10_ZTIPO323" 2505 3549
scaffold1170	RepeatMasker	similarity	1	177	6.2	-	.	Target "Motif:NoCat_element10_ZTIPO323" 12 194
scaffold1170	RepeatMasker	similarity	4405	4550	25.3	+	.	Target "Motif:DTX_element6_ZPST04IR55" 320 465
scaffold1170	RepeatMasker	similarity	12056	12420	34.6	-	.	Target "Motif:RLG_element14_ZB163" 5530 5908
scaffold1170	RepeatMasker	similarity	12644	12705	3.2	-	.	Target "Motif:RLC_element12_ZTIPO323" 163 224
scaffold1172	RepeatMasker	similarity	1	133	16.8	-	.	Target "Motif:NoCat_element14_ZAST11IR611" 288 419
scaffold1172	RepeatMasker	similarity	35	137	4.8	+	.	Target "Motif:NoCat_element10_ZTIPO323" 532 639
scaffold1172	RepeatMasker	similarity	283	6231	10.3	+	.	Target "Motif:RLG_element10_ZTIPO323" 352 6303
scaffold1172	RepeatMasker	similarity	6232	6486	3.5	+	.	Target "Motif:RLG_element9_ZPST04IR55" 6773 7030
scaffold1172	RepeatMasker	similarity	6434	6997	11.8	+	.	Target "Motif:RLG_element6_ZPST04IR55" 6245 6803
scaffold1172	RepeatMasker	similarity	7079	7309	26.5	+	.	Target "Motif:DTT_element10_ZTIPO323" 1529 1741
scaffold1172	RepeatMasker	similarity	7309	7428	7.4	-	.	Target "Motif:NoCat_element24_ZAST11IR611" 18 134
scaffold1172	RepeatMasker	similarity	7309	7414	11.8	+	.	Target "Motif:RLG_element7_ZB163" 11681 11782
scaffold1172	RepeatMasker	similarity	7760	7838	22.7	-	.	Target "Motif:NoCat_element71_ZB163" 1129 1206
scaffold1172	RepeatMasker	similarity	8268	8636	26.8	+	.	Target "Motif:RLG_element7_ZB163" 69 446
scaffold1172	RepeatMasker	similarity	8642	8701	0	+	.	Target "Motif:NoCat_element10_ZTIPO323" 5 66
scaffold1172	RepeatMasker	similarity	8806	8888	3.8	+	.	Target "Motif:NoCat_element10_ZTIPO323" 260 339
scaffold1173	RepeatMasker	similarity	1	255	2.8	-	.	Target "Motif:DHH_element1_ZTIPO323" 3043 3297
scaffold1173	RepeatMasker	similarity	398	1472	4.7	-	.	Target "Motif:DHH_element1_ZTIPO323" 1727 2801
scaffold1173	RepeatMasker	similarity	1571	2753	4.7	-	.	Target "Motif:DHH_element1_ZTIPO323" 380 1562
scaffold1173	RepeatMasker	similarity	2831	3074	3.3	-	.	Target "Motif:DHH_element1_ZTIPO323" 3 246
scaffold1173	RepeatMasker	similarity	12655	16073	10.3	+	.	Target "Motif:DTM_element1_ZTIPO323" 1 3560
scaffold1173	RepeatMasker	similarity	58733	58792	22	+	.	Target "Motif:DTT_element7_ZB163" 2 60
scaffold1173	RepeatMasker	similarity	58743	61732	16.4	-	.	Target "Motif:DTT_element7_ZB163" 2 3034
scaffold1173	RepeatMasker	similarity	121724	125053	4.2	-	.	Target "Motif:DTH_element10_ZB163" 2 3332
scaffold1173	RepeatMasker	similarity	125410	125456	17	+	.	Target "Motif:DTT_element7_ZB163" 2 48
scaffold1173	RepeatMasker	similarity	125420	125825	14.8	-	.	Target "Motif:DTT_element7_ZB163" 2619 3034
scaffold1173	RepeatMasker	similarity	125826	125888	1.6	-	.	Target "Motif:RLG_element10_ZTIPO323" 6747 6809
scaffold1173	RepeatMasker	similarity	126027	126437	4.1	-	.	Target "Motif:RLG_element10_ZTIPO323" 6126 6536
scaffold1173	RepeatMasker	similarity	126439	126506	7.3	+	.	Target "Motif:RII_element1_ZTIPO323" 11 78
scaffold1173	RepeatMasker	similarity	126662	127003	7.3	+	.	Target "Motif:RII_element1_ZTIPO323" 341 688
scaffold1173	RepeatMasker	similarity	126993	127093	9	+	.	Target "Motif:DTH_element4_ZTIPO323" 2063 2162
scaffold1173	RepeatMasker	similarity	127096	127271	3.4	+	.	Target "Motif:RII_element2_ZTIPO323" 2 177
scaffold1173	RepeatMasker	similarity	127391	128016	2.9	-	.	Target "Motif:RII_element3_ZB163" 1909 2534
scaffold1173	RepeatMasker	similarity	128065	128178	5.3	+	.	Target "Motif:RII_element2_ZTIPO323" 1048 1161
scaffold1174	RepeatMasker	similarity	1	1255	4.6	+	.	Target "Motif:RLG_element11_ZTIPO323" 3756 4978
scaffold1174	RepeatMasker	similarity	1360	1942	2.6	+	.	Target "Motif:RLG_element11_ZTIPO323" 5143 5731
scaffold1175	RepeatMasker	similarity	1	605	6.1	-	.	Target "Motif:NoCat_element8_ZB163" 1851 2456
scaffold1175	RepeatMasker	similarity	601	940	3.5	+	.	Target "Motif:RLG_element3_ZTIPO323" 2 378
scaffold1175	RepeatMasker	similarity	1013	1111	4	+	.	Target "Motif:RLG_element3_ZTIPO323" 386 484
scaffold1175	RepeatMasker	similarity	1219	3643	5.2	+	.	Target "Motif:RLG_element3_ZTIPO323" 738 3210
scaffold1175	RepeatMasker	similarity	3755	3846	7.6	+	.	Target "Motif:RLG_element3_ZTIPO323" 3392 3483
scaffold1176	RepeatMasker	similarity	1	155	0.7	-	.	Target "Motif:RII_element1_ZTIPO323" 801 958
scaffold1176	RepeatMasker	similarity	265	775	2.5	-	.	Target "Motif:RII_element1_ZTIPO323" 14 532
scaffold1176	RepeatMasker	similarity	779	2589	29.4	-	.	Target "Motif:RLG_element12_ZTIPO323" 1 1826
scaffold1176	RepeatMasker	similarity	2614	4796	18.5	-	.	Target "Motif:NoCat_element7_ZTIPO323" 2 2246
scaffold1176	RepeatMasker	similarity	6462	6579	9.3	+	.	Target "Motif:DTM_element7_ZTIPO323" 2871 2988
scaffold1176	RepeatMasker	similarity	6640	6680	7.3	-	.	Target "Motif:DTM_element5_ZTIPO323" 1 41
scaffold1176	RepeatMasker	similarity	12637	12688	17.7	-	.	Target "Motif:DTX_element6_ZPST04IR55" 7801 7851
scaffold1176	RepeatMasker	similarity	12646	12720	23	+	.	Target "Motif:DTX_element6_ZPST04IR55" 9 84
scaffold1176	RepeatMasker	similarity	13166	13240	8	+	.	Target "Motif:NoCat_element25_ZB163" 3602 3677
scaffold1176	RepeatMasker	similarity	14150	14211	0	+	.	Target "Motif:RLC_element4_ZTIPO323" 1 63
scaffold1178	RepeatMasker	similarity	1	174	1.7	-	.	Target "Motif:DTH_element9_ZTIPO323" 1 174
scaffold1178	RepeatMasker	similarity	37756	37818	0	-	.	Target "Motif:RLC_element2_ZB163" 6295 6357
scaffold1178	RepeatMasker	similarity	37899	39254	5.6	-	.	Target "Motif:RLC_element2_ZB163" 4803 6158
scaffold1178	RepeatMasker	similarity	39323	39572	4.8	-	.	Target "Motif:RLC_element2_ZB163" 4399 4648
scaffold1178	RepeatMasker	similarity	39742	39929	3.7	-	.	Target "Motif:RLC_element2_ZB163" 3880 4067
scaffold1178	RepeatMasker	similarity	40077	40162	4.7	-	.	Target "Motif:RLC_element1_ZTIPO323" 3588 3673
scaffold1178	RepeatMasker	similarity	40314	40396	2.4	-	.	Target "Motif:RLG_element2_ZTIPO323" 10765 10847
scaffold1178	RepeatMasker	similarity	40534	41088	3.8	-	.	Target "Motif:RLG_element2_ZTIPO323" 9957 10512
scaffold1178	RepeatMasker	similarity	41182	41255	4	-	.	Target "Motif:RLG_element2_ZTIPO323" 9877 9951
scaffold1178	RepeatMasker	similarity	41381	41470	3.3	-	.	Target "Motif:RLG_element2_ZTIPO323" 9590 9679
scaffold118	RepeatMasker	similarity	1	62	3.3	+	.	Target "Motif:RII_element1_ZTIPO323" 5626 5686
scaffold118	RepeatMasker	similarity	63	2416	13.3	+	.	Target "Motif:NoCat_element7_ZB163" 1415 3863
scaffold118	RepeatMasker	similarity	2412	3124	7.4	+	.	Target "Motif:RLG_element3_ZTIPO323" 3 727
scaffold118	RepeatMasker	similarity	2960	3622	9.4	+	.	Target "Motif:RLG_element3_ZTIPO323" 613 1305
scaffold118	RepeatMasker	similarity	3711	4280	5.3	+	.	Target "Motif:RLG_element3_ZTIPO323" 1481 2062
scaffold118	RepeatMasker	similarity	4364	4627	3.4	+	.	Target "Motif:RLG_element3_ZTIPO323" 2200 2463
scaffold118	RepeatMasker	similarity	4736	5494	4.6	+	.	Target "Motif:RLG_element3_ZTIPO323" 2649 3407
scaffold1180	RepeatMasker	similarity	1	360	5.3	+	.	Target "Motif:NoCat_element10_ZTIPO323" 530 948
scaffold1180	RepeatMasker	similarity	362	1716	5.6	+	.	Target "Motif:RLG_element9_ZTIPO323" 68 1414
scaffold1180	RepeatMasker	similarity	1814	2530	5.4	+	.	Target "Motif:RLG_element9_ZTIPO323" 1573 2289
scaffold1181	RepeatMasker	similarity	1	147	6.1	-	.	Target "Motif:RII_element2_ZTIPO323" 2189 2335
scaffold1181	RepeatMasker	similarity	148	785	17.1	+	.	Target "Motif:RIX_element1_ZPST04IR55" 11528 12151
scaffold1181	RepeatMasker	similarity	4513	4833	19.3	+	.	Target "Motif:RLG_element13_ZPST04IR55" 6735 7059
scaffold1181	RepeatMasker	similarity	18269	18378	25.9	+	.	Target "Motif:NoCat_element68_ZAST11IR611" 182 289
scaffold1181	RepeatMasker	similarity	27398	27574	28.9	+	.	Target "Motif:RLC_element3_ZPST04IR55" 4 161
scaffold1181	RepeatMasker	similarity	38263	38312	20	+	.	Target "Motif:RLC_element5_ZTIPO323" 725 774
scaffold1181	RepeatMasker	similarity	59549	59724	4.5	+	.	Target "Motif:RLG_element11_ZTIPO323" 7 183
scaffold1181	RepeatMasker	similarity	60230	60304	10.8	+	.	Target "Motif:RIX_element1_ZB163" 7129 7204
scaffold1181	RepeatMasker	similarity	60239	60304	7.6	-	.	Target "Motif:RLG_element11_ZTIPO323" 9507 9572
scaffold1181	RepeatMasker	similarity	60419	60855	3.9	-	.	Target "Motif:RLG_element11_ZTIPO323" 8898 9347
scaffold1182	RepeatMasker	similarity	1	572	4.2	-	.	Target "Motif:RII_element1_ZTIPO323" 1277 1863
scaffold1182	RepeatMasker	similarity	665	772	2.8	-	.	Target "Motif:RII_element1_ZTIPO323" 968 1108
scaffold1182	RepeatMasker	similarity	913	983	4.2	-	.	Target "Motif:RII_element1_ZTIPO323" 667 737
scaffold1182	RepeatMasker	similarity	1105	1370	6	-	.	Target "Motif:RII_element1_ZTIPO323" 236 517
scaffold1182	RepeatMasker	similarity	1471	1518	4.2	-	.	Target "Motif:RII_element1_ZTIPO323" 15 62
scaffold1182	RepeatMasker	similarity	1520	1605	4.7	+	.	Target "Motif:RII_element1_ZTIPO323" 5552 5637
scaffold1182	RepeatMasker	similarity	1593	1695	1	+	.	Target "Motif:RII_element1_ZTIPO323" 5590 5692
scaffold1182	RepeatMasker	similarity	1695	2754	4.5	-	.	Target "Motif:RLG_element1_ZTIPO323" 4483 5542
scaffold1182	RepeatMasker	similarity	2756	2823	4.4	-	.	Target "Motif:RII_element1_ZTIPO323" 5615 5683
scaffold1183	RepeatMasker	similarity	1	90	1.1	-	.	Target "Motif:RII_element1_ZTIPO323" 1355 1444
scaffold1183	RepeatMasker	similarity	92	925	5.3	-	.	Target "Motif:RLG_element8_ZTIPO323" 4563 5399
scaffold1183	RepeatMasker	similarity	1008	2153	5.3	-	.	Target "Motif:RLG_element8_ZTIPO323" 3267 4413
scaffold1183	RepeatMasker	similarity	2275	2495	5.4	-	.	Target "Motif:RLG_element8_ZTIPO323" 2861 3081
scaffold1183	RepeatMasker	similarity	2596	2696	7.9	-	.	Target "Motif:RLG_element8_ZTIPO323" 2607 2707
scaffold1183	RepeatMasker	similarity	2830	3028	7.5	-	.	Target "Motif:RLG_element8_ZTIPO323" 2186 2384
scaffold1183	RepeatMasker	similarity	3095	3292	8.6	-	.	Target "Motif:RLG_element8_ZTIPO323" 1878 2075
scaffold1183	RepeatMasker	similarity	3397	4488	7.4	-	.	Target "Motif:RLG_element8_ZTIPO323" 522 1651
scaffold1187	RepeatMasker	similarity	1	918	12.3	+	.	Target "Motif:RLC_element5_ZTIPO323" 4305 5227
scaffold1187	RepeatMasker	similarity	3	1302	22.9	-	.	Target "Motif:RLC_element7_ZTIPO323" 1 1312
scaffold1187	RepeatMasker	similarity	32446	32508	3.2	+	.	Target "Motif:RLC_element4_ZTIPO323" 1 64
scaffold1187	RepeatMasker	similarity	32622	33060	6.4	+	.	Target "Motif:RLC_element4_ZTIPO323" 220 658
scaffold1187	RepeatMasker	similarity	33129	35560	4.4	+	.	Target "Motif:RLC_element4_ZTIPO323" 784 3215
scaffold1187	RepeatMasker	similarity	35623	35695	2.7	+	.	Target "Motif:RLC_element4_ZTIPO323" 3224 3296
scaffold1187	RepeatMasker	similarity	35759	36314	4.3	+	.	Target "Motif:RLC_element4_ZTIPO323" 3473 4030
scaffold1187	RepeatMasker	similarity	36315	36441	3.1	-	.	Target "Motif:RII_element2_ZTIPO323" 4986 5112
scaffold119	RepeatMasker	similarity	1	1187	5.8	+	.	Target "Motif:RLG_element3_ZTIPO323" 7133 8345
scaffold119	RepeatMasker	similarity	1298	1360	3.2	+	.	Target "Motif:RLG_element3_ZTIPO323" 8518 8580
scaffold119	RepeatMasker	similarity	1503	1600	5.1	+	.	Target "Motif:RLG_element3_ZTIPO323" 8784 8881
scaffold119	RepeatMasker	similarity	1695	2295	7.8	+	.	Target "Motif:RLG_element3_ZTIPO323" 9037 9640
scaffold119	RepeatMasker	similarity	2275	3164	5.4	+	.	Target "Motif:RLG_element3_ZTIPO323" 9775 10784
scaffold119	RepeatMasker	similarity	3176	3271	9.4	+	.	Target "Motif:RII_element1_ZTIPO323" 15 110
scaffold119	RepeatMasker	similarity	3403	4007	5.3	+	.	Target "Motif:RII_element1_ZTIPO323" 348 959
scaffold119	RepeatMasker	similarity	4174	4753	7.2	+	.	Target "Motif:RII_element1_ZTIPO323" 1286 1880
scaffold1191	RepeatMasker	similarity	1	8974	4.1	+	.	Target "Motif:DHH_element3_ZTIPO323" 491 9366
scaffold1191	RepeatMasker	similarity	9017	9384	3.5	+	.	Target "Motif:DHH_element3_ZTIPO323" 9370 9738
scaffold1191	RepeatMasker	similarity	9453	10908	4.3	+	.	Target "Motif:DHH_element3_ZTIPO323" 9872 11374
scaffold1191	RepeatMasker	similarity	10983	11145	1.8	+	.	Target "Motif:DHH_element3_ZTIPO323" 11504 11666
scaffold1191	RepeatMasker	similarity	22783	23240	8.9	+	.	Target "Motif:DTT_element7_ZB163" 2 463
scaffold1191	RepeatMasker	similarity	23236	23301	4.6	-	.	Target "Motif:RII_element1_ZTIPO323" 5621 5685
scaffold1193	RepeatMasker	similarity	1	138	5.1	-	.	Target "Motif:RLG_element10_ZTIPO323" 298 435
scaffold1193	RepeatMasker	similarity	132	2486	4.8	-	.	Target "Motif:RLG_element3_ZTIPO323" 11863 14218
scaffold1194	RepeatMasker	similarity	1	576	12.3	-	.	Target "Motif:NoCat_element10_ZTIPO323" 18 636
scaffold1194	RepeatMasker	similarity	633	1378	24	-	.	Target "Motif:NoCat_element52_ZB163" 42 796
scaffold1194	RepeatMasker	similarity	1503	3269	18.6	-	.	Target "Motif:DTM_element4_ZTIPO323" 2 1767
scaffold1196	RepeatMasker	similarity	1	137	2.9	-	.	Target "Motif:RLC_element1_ZTIPO323" 456 592
scaffold1196	RepeatMasker	similarity	243	352	3.6	-	.	Target "Motif:RLC_element2_ZB163" 198 307
scaffold1196	RepeatMasker	similarity	422	482	4.9	-	.	Target "Motif:RLC_element2_ZB163" 1 61
scaffold1196	RepeatMasker	similarity	43348	47554	6.7	+	.	Target "Motif:DTX_element1_ZTIPO323" 1 4274
scaffold1196	RepeatMasker	similarity	47643	48607	8.3	+	.	Target "Motif:DTX_element1_ZTIPO323" 4478 5476
scaffold1196	RepeatMasker	similarity	48608	49131	3.8	+	.	Target "Motif:DTX-MITE_element5_ZTIPO323" 54 579
scaffold1196	RepeatMasker	similarity	59523	59801	6.1	-	.	Target "Motif:RLC_element2_ZB163" 6079 6357
scaffold1197	RepeatMasker	similarity	1	964	4.6	+	.	Target "Motif:RLG_element10_ZTIPO323" 3882 4845
scaffold1197	RepeatMasker	similarity	1061	2896	4	+	.	Target "Motif:RLG_element10_ZTIPO323" 5011 6811
scaffold1197	RepeatMasker	similarity	11969	12041	18.9	-	.	Target "Motif:DTM_element2_ZB163" 5886 5957
scaffold1197	RepeatMasker	similarity	12748	13476	9.1	-	.	Target "Motif:NoCat_element45_ZAST11IR611" 1 740
scaffold1197	RepeatMasker	similarity	13626	13688	3.2	-	.	Target "Motif:RII_element2_ZTIPO323" 5048 5110
scaffold1198	RepeatMasker	similarity	1	159	9.7	+	.	Target "Motif:NoCat_element34_ZB163" 3419 3580
scaffold1198	RepeatMasker	similarity	208	696	7.9	+	.	Target "Motif:DTX_element1_ZTIPO323" 4686 5157
scaffold1198	RepeatMasker	similarity	808	939	16.9	+	.	Target "Motif:NoCat_element34_ZB163" 4258 4401
scaffold1200	RepeatMasker	similarity	1	291	6.2	-	.	Target "Motif:RII_element1_ZTIPO323" 256 592
scaffold1200	RepeatMasker	similarity	1859	1986	25.6	-	.	Target "Motif:NoCat_element8_ZPST04IR55" 2236 2365
scaffold1200	RepeatMasker	similarity	3846	3963	30.4	-	.	Target "Motif:NoCat_element24_ZPST04IR55" 1212 1329
scaffold1200	RepeatMasker	similarity	4188	4505	9.1	-	.	Target "Motif:RLG_element3_ZTIPO323" 13904 14219
scaffold1200	RepeatMasker	similarity	4651	5035	32.3	-	.	Target "Motif:NoCat_element8_ZPST04IR55" 139 524
scaffold1200	RepeatMasker	similarity	5835	6508	16.3	-	.	Target "Motif:NoCat_element70_ZB163" 525 1208
scaffold1200	RepeatMasker	similarity	6475	6544	24.3	+	.	Target "Motif:DTX_element5_ZTIPO323" 3975 4048
scaffold1200	RepeatMasker	similarity	7026	7477	17.5	-	.	Target "Motif:NoCat_element14_ZAST11IR611" 331 811
scaffold1200	RepeatMasker	similarity	7477	7763	21.7	+	.	Target "Motif:NoCat_element10_ZTIPO323" 643 947
scaffold1200	RepeatMasker	similarity	7901	7931	3.2	-	.	Target "Motif:NoCat_element70_ZB163" 10 40
scaffold1200	RepeatMasker	similarity	7997	8126	20.8	-	.	Target "Motif:NoCat_element34_ZPST04IR55" 981 1106
scaffold1201	RepeatMasker	similarity	830	919	31.1	-	.	Target "Motif:NoCat_element24_ZPST04IR55" 1240 1329
scaffold1201	RepeatMasker	similarity	900	1190	7.3	-	.	Target "Motif:RLG_element1_ZTIPO323" 1 287
scaffold1201	RepeatMasker	similarity	933	1190	5	-	.	Target "Motif:RLG_element1_ZTIPO323" 12452 12709
scaffold1201	RepeatMasker	similarity	2678	3338	17.6	-	.	Target "Motif:NoCat_element70_ZB163" 516 1208
scaffold1201	RepeatMasker	similarity	3304	3368	27.7	+	.	Target "Motif:DTX_element5_ZTIPO323" 3983 4048
scaffold1201	RepeatMasker	similarity	4103	4195	15.4	-	.	Target "Motif:NoCat_element34_ZPST04IR55" 981 1071
scaffold1202	RepeatMasker	similarity	1	271	7	+	.	Target "Motif:RLC_element2_ZB163" 6087 6357
scaffold1202	RepeatMasker	similarity	4668	4937	3.7	-	.	Target "Motif:RLC_element1_ZTIPO323" 6127 6406
scaffold1203	RepeatMasker	similarity	46909	47397	2.9	+	.	Target "Motif:DTX-MITE_element11_ZTIPO323" 1 476
scaffold1203	RepeatMasker	similarity	115320	123231	8.9	+	.	Target "Motif:DHH_element5_ZB163" 5 7981
scaffold1203	RepeatMasker	similarity	123243	123306	6.2	+	.	Target "Motif:RII_element1_ZTIPO323" 15 78
scaffold1203	RepeatMasker	similarity	123389	123615	4	+	.	Target "Motif:RII_element1_ZTIPO323" 212 451
scaffold1204	RepeatMasker	similarity	2	179	0.6	+	.	Target "Motif:RLG_element8_ZTIPO323" 6215 6392
scaffold1204	RepeatMasker	similarity	179	213	2.9	-	.	Target "Motif:DTH_element6_ZB163" 1 35
scaffold1204	RepeatMasker	similarity	217	1452	2.7	-	.	Target "Motif:NoCat_element43_ZB163" 2 1237
scaffold1204	RepeatMasker	similarity	17636	18783	22.4	+	.	Target "Motif:DTT_element2_ZTIPO323" 3 1145
scaffold1204	RepeatMasker	similarity	18784	19235	11.6	+	.	Target "Motif:NoCat_element10_ZTIPO323" 1 542
scaffold1205	RepeatMasker	similarity	1	1645	12.7	-	.	Target "Motif:RLG_element16_ZPST04IR55" 6752 8420
scaffold1205	RepeatMasker	similarity	1593	1684	16.4	-	.	Target "Motif:RLG_element16_ZPST04IR55" 6596 6681
scaffold1205	RepeatMasker	similarity	1833	2427	10.4	-	.	Target "Motif:RLG_element16_ZPST04IR55" 5816 6413
scaffold1208	RepeatMasker	similarity	1466	1643	14.7	-	.	Target "Motif:RLC_element5_ZPST04IR55" 4 180
scaffold1208	RepeatMasker	similarity	9398	9474	16.8	+	.	Target "Motif:DTX_element6_ZPST04IR55" 7784 7851
scaffold1208	RepeatMasker	similarity	9733	9874	4.9	+	.	Target "Motif:RII_element1_ZTIPO323" 18 159
scaffold1208	RepeatMasker	similarity	10000	10122	3.2	+	.	Target "Motif:RII_element1_ZTIPO323" 364 486
scaffold1208	RepeatMasker	similarity	10207	10332	4.8	+	.	Target "Motif:RII_element1_ZTIPO323" 701 828
scaffold1208	RepeatMasker	similarity	10438	10538	5	+	.	Target "Motif:RII_element1_ZTIPO323" 1040 1140
scaffold1208	RepeatMasker	similarity	10631	11054	7	+	.	Target "Motif:RII_element1_ZTIPO323" 1277 1676
scaffold1209	RepeatMasker	similarity	1	448	2.7	+	.	Target "Motif:RLG_element11_ZTIPO323" 3930 4368
scaffold1209	RepeatMasker	similarity	550	1490	4.5	+	.	Target "Motif:RLG_element11_ZTIPO323" 4544 5443
scaffold1209	RepeatMasker	similarity	1572	1865	4.1	+	.	Target "Motif:RLG_element11_ZPST04IR55" 5535 5851
scaffold1209	RepeatMasker	similarity	1978	2649	2.7	+	.	Target "Motif:RLG_element11_ZTIPO323" 6002 6686
scaffold1209	RepeatMasker	similarity	2737	3310	3.3	+	.	Target "Motif:RLG_element11_ZTIPO323" 6898 7516
scaffold121	RepeatMasker	similarity	14789	14995	13	+	.	Target "Motif:RLC_element2_ZB163" 6151 6357
scaffold121	RepeatMasker	similarity	14825	15179	3.7	+	.	Target "Motif:RLC_element2_ZB163" 2 376
scaffold121	RepeatMasker	similarity	15316	15693	4.5	+	.	Target "Motif:RLC_element2_ZB163" 561 938
scaffold121	RepeatMasker	similarity	15804	16243	6.4	+	.	Target "Motif:RLC_element2_ZB163" 1092 1531
scaffold121	RepeatMasker	similarity	16359	16689	5.1	+	.	Target "Motif:RLC_element2_ZB163" 1753 2083
scaffold121	RepeatMasker	similarity	16750	17070	2.5	+	.	Target "Motif:RLC_element1_ZTIPO323" 2099 2431
scaffold121	RepeatMasker	similarity	17071	17133	1.6	+	.	Target "Motif:RLC_element1_ZTIPO323" 2727 2789
scaffold1210	RepeatMasker	similarity	1	138	5.1	-	.	Target "Motif:RLC_element1_ZTIPO323" 2666 2803
scaffold1210	RepeatMasker	similarity	257	369	7.1	-	.	Target "Motif:RLC_element1_ZTIPO323" 2352 2466
scaffold1210	RepeatMasker	similarity	453	1596	5.2	-	.	Target "Motif:RLC_element2_ZB163" 1037 2180
scaffold1212	RepeatMasker	similarity	1	1588	4.9	+	.	Target "Motif:RIL_element2_ZTIPO323" 15895 17482
scaffold1212	RepeatMasker	similarity	1697	1997	3.3	+	.	Target "Motif:RIL_element2_ZTIPO323" 17655 17955
scaffold1212	RepeatMasker	similarity	2162	2244	4.8	+	.	Target "Motif:RIL_element2_ZTIPO323" 18169 18251
scaffold1213	RepeatMasker	similarity	1	2657	5.3	+	.	Target "Motif:RIL_element2_ZTIPO323" 19378 22058
scaffold1213	RepeatMasker	similarity	2742	4421	13.5	+	.	Target "Motif:RIX_element1_ZPST04IR55" 7686 9412
scaffold1213	RepeatMasker	similarity	4461	5302	5	+	.	Target "Motif:RIL_element2_ZTIPO323" 23968 24809
scaffold1214	RepeatMasker	similarity	1	598	4.5	-	.	Target "Motif:DHH_element1_ZTIPO323" 8074 8671
scaffold1214	RepeatMasker	similarity	642	973	5.1	-	.	Target "Motif:DHH_element1_ZTIPO323" 7736 8067
scaffold1214	RepeatMasker	similarity	1040	1129	3.3	-	.	Target "Motif:DHH_element1_ZTIPO323" 7512 7601
scaffold1214	RepeatMasker	similarity	1229	1533	6.9	-	.	Target "Motif:DHH_element1_ZTIPO323" 7058 7362
scaffold1214	RepeatMasker	similarity	1600	2890	4.8	-	.	Target "Motif:DHH_element1_ZTIPO323" 5765 7055
scaffold1214	RepeatMasker	similarity	2946	3034	3.4	-	.	Target "Motif:DHH_element1_ZTIPO323" 5670 5758
scaffold1216	RepeatMasker	similarity	1	1258	5.4	-	.	Target "Motif:DHH_element1_ZTIPO323" 2458 3715
scaffold1216	RepeatMasker	similarity	1326	2023	6	-	.	Target "Motif:DHH_element1_ZTIPO323" 1627 2324
scaffold1216	RepeatMasker	similarity	2108	3466	6.2	-	.	Target "Motif:DHH_element1_ZTIPO323" 112 1470
scaffold1216	RepeatMasker	similarity	96797	96879	15.7	+	.	Target "Motif:NoCat_element10_ZB163" 979 1064
scaffold1216	RepeatMasker	similarity	96914	97043	21	+	.	Target "Motif:NoCat_element10_ZB163" 901 1027
scaffold1216	RepeatMasker	similarity	96914	97005	12.8	+	.	Target "Motif:DHH_element5_ZB163" 7734 7821
scaffold1216	RepeatMasker	similarity	96945	97076	18.9	+	.	Target "Motif:DHH_element6_ZPST04IR55" 6988 7125
scaffold1216	RepeatMasker	similarity	159561	160390	9.3	-	.	Target "Motif:NoCat_element51_ZB163" 1 830
scaffold1216	RepeatMasker	similarity	160393	161150	7.7	-	.	Target "Motif:NoCat_element42_ZB163" 2 771
scaffold1216	RepeatMasker	similarity	161371	162980	10.9	-	.	Target "Motif:NoCat_element35_ZB163" 1 1626
scaffold1216	RepeatMasker	similarity	164905	166514	10.4	+	.	Target "Motif:NoCat_element35_ZB163" 1 1626
scaffold1216	RepeatMasker	similarity	166734	167220	8	+	.	Target "Motif:NoCat_element42_ZB163" 1 487
scaffold1216	RepeatMasker	similarity	167221	167277	1.8	-	.	Target "Motif:RII_element1_ZTIPO323" 5627 5682
scaffold1218	RepeatMasker	similarity	1	925	5.4	-	.	Target "Motif:RLG_element8_ZTIPO323" 5048 6063
scaffold1218	RepeatMasker	similarity	1044	2123	2.9	-	.	Target "Motif:RLG_element8_ZTIPO323" 3749 4836
scaffold1219	RepeatMasker	similarity	2	414	30.3	+	.	Target "Motif:NoCat_element1_ZTIPO323" 2377 2788
scaffold1219	RepeatMasker	similarity	47	416	29.9	+	.	Target "Motif:NoCat_element1_ZTIPO323" 1620 2000
scaffold1219	RepeatMasker	similarity	11795	11857	1.6	+	.	Target "Motif:RLC_element12_ZTIPO323" 1 63
scaffold1219	RepeatMasker	similarity	11946	13441	6.6	+	.	Target "Motif:RLC_element12_ZTIPO323" 199 1682
scaffold1219	RepeatMasker	similarity	13187	13497	5.5	+	.	Target "Motif:RLC_element12_ZTIPO323" 1371 1682
scaffold1219	RepeatMasker	similarity	13243	13543	11.3	+	.	Target "Motif:RLC_element12_ZTIPO323" 1371 1672
scaffold1219	RepeatMasker	similarity	13725	13798	2.7	+	.	Target "Motif:RLC_element12_ZTIPO323" 108 181
scaffold122	RepeatMasker	similarity	1	149	3.4	+	.	Target "Motif:RLG_element7_ZTIPO323" 2144 2292
scaffold122	RepeatMasker	similarity	268	337	2.9	+	.	Target "Motif:RLG_element7_ZTIPO323" 2322 2391
scaffold122	RepeatMasker	similarity	462	1775	4.2	+	.	Target "Motif:RLG_element7_ZTIPO323" 2542 3855
scaffold122	RepeatMasker	similarity	1832	2600	5.5	+	.	Target "Motif:RLG_element7_ZTIPO323" 3862 4630
scaffold122	RepeatMasker	similarity	2707	3032	4.6	+	.	Target "Motif:RLG_element7_ZTIPO323" 4815 5140
scaffold122	RepeatMasker	similarity	3142	3642	3.8	+	.	Target "Motif:RLG_element7_ZTIPO323" 5342 5842
scaffold122	RepeatMasker	similarity	3802	4457	4	+	.	Target "Motif:RLG_element7_ZTIPO323" 6095 6750
scaffold122	RepeatMasker	similarity	4592	6052	22.9	-	.	Target "Motif:NoCat_element68_ZAST11IR611" 1448 2933
scaffold122	RepeatMasker	similarity	6145	7123	25	+	.	Target "Motif:DTX_element6_ZTIPO323" 2371 3352
scaffold122	RepeatMasker	similarity	7102	7456	22.1	-	.	Target "Motif:NoCat_element68_ZAST11IR611" 5 358
scaffold122	RepeatMasker	similarity	14532	14892	7.8	-	.	Target "Motif:DXX_element2_ZTIPO323" 6724 7084
scaffold1220	RepeatMasker	similarity	1	878	6.2	+	.	Target "Motif:DTT_element1_ZPST04IR55" 244 1122
scaffold1220	RepeatMasker	similarity	878	1255	4.2	-	.	Target "Motif:RLG_element7_ZTIPO323" 4 381
scaffold1220	RepeatMasker	similarity	1256	1778	5.3	+	.	Target "Motif:DTT_element7_ZB163" 1618 2146
scaffold1220	RepeatMasker	similarity	1782	1968	3.2	+	.	Target "Motif:NoCat_element10_ZTIPO323" 5 194
scaffold1220	RepeatMasker	similarity	1789	2285	13.9	-	.	Target "Motif:NoCat_element14_ZAST11IR611" 331 810
scaffold1220	RepeatMasker	similarity	2285	2326	7.1	+	.	Target "Motif:NoCat_element10_ZTIPO323" 643 684
scaffold1220	RepeatMasker	similarity	2457	3346	11.1	+	.	Target "Motif:DTT_element7_ZB163" 2134 3034
scaffold1220	RepeatMasker	similarity	3302	3356	14.8	-	.	Target "Motif:DTT_element7_ZB163" 2 55
scaffold1221	RepeatMasker	similarity	1	806	10.5	-	.	Target "Motif:RLG_element3_ZTIPO323" 10155 11000
scaffold1221	RepeatMasker	similarity	572	1745	4.8	-	.	Target "Motif:RLG_element3_ZTIPO323" 9053 10289
scaffold1221	RepeatMasker	similarity	1846	1922	2.6	-	.	Target "Motif:RLG_element3_ZTIPO323" 8848 8924
scaffold1224	RepeatMasker	similarity	1	59	0	+	.	Target "Motif:RII_element1_ZTIPO323" 5622 5679
scaffold1224	RepeatMasker	similarity	64	1099	5.5	-	.	Target "Motif:DMM_element2_ZPST04IR55" 8365 9400
scaffold1224	RepeatMasker	similarity	1092	1259	6.5	-	.	Target "Motif:DMM_element2_ZPST04IR55" 7152 7319
scaffold1224	RepeatMasker	similarity	1335	2124	8.2	-	.	Target "Motif:DMM_element2_ZPST04IR55" 6216 6973
scaffold1224	RepeatMasker	similarity	2218	2505	5.9	-	.	Target "Motif:DMM_element2_ZPST04IR55" 5773 6060
scaffold1224	RepeatMasker	similarity	2646	3007	7.8	-	.	Target "Motif:DMM_element2_ZPST04IR55" 5163 5521
scaffold1224	RepeatMasker	similarity	2949	3015	21.6	-	.	Target "Motif:DMM_element2_ZPST04IR55" 5437 5502
scaffold1224	RepeatMasker	similarity	2968	3015	4.2	-	.	Target "Motif:DMM_element2_ZPST04IR55" 4244 4291
scaffold1224	RepeatMasker	similarity	3081	3223	4.2	-	.	Target "Motif:DMM_element2_ZPST04IR55" 4870 5012
scaffold1225	RepeatMasker	similarity	1	734	5	-	.	Target "Motif:RLG_element2_ZTIPO323" 3980 4713
scaffold1225	RepeatMasker	similarity	883	1266	9.4	+	.	Target "Motif:RLG_element10_ZPST04IR55" 314 697
scaffold1228	RepeatMasker	similarity	1	67	1.5	-	.	Target "Motif:RII_element2_ZTIPO323" 2 68
scaffold1228	RepeatMasker	similarity	1499	1626	27.4	+	.	Target "Motif:NoCat_element59_ZPST04IR55" 7078 7203
scaffold1228	RepeatMasker	similarity	1513	1772	16.9	+	.	Target "Motif:NoCat_element34_ZPST04IR55" 190 459
scaffold123	RepeatMasker	similarity	1	824	9.2	+	.	Target "Motif:RLG_element4_ZTIPO323" 7088 7953
scaffold123	RepeatMasker	similarity	939	1210	4.4	+	.	Target "Motif:RLG_element4_ZTIPO323" 8168 8439
scaffold123	RepeatMasker	similarity	1244	1390	15.7	-	.	Target "Motif:NoCat_element15_ZB163" 1 137
scaffold123	RepeatMasker	similarity	1311	1413	23.1	+	.	Target "Motif:RLG_element1_ZTIPO323" 186 279
scaffold123	RepeatMasker	similarity	1340	1411	17.1	-	.	Target "Motif:RLG_element13_ZAST11IR611" 3570 3643
scaffold123	RepeatMasker	similarity	1648	1725	16.9	-	.	Target "Motif:DTT_element2_ZTIPO323" 3 80
scaffold123	RepeatMasker	similarity	1724	1924	9	+	.	Target "Motif:DTM_element5_ZTIPO323" 3239 3439
scaffold1230	RepeatMasker	similarity	1	522	22.2	+	.	Target "Motif:NoCat_element14_ZB163" 1650 2159
scaffold1230	RepeatMasker	similarity	592	679	22.7	+	.	Target "Motif:NoCat_element14_ZB163" 2296 2383
scaffold1230	RepeatMasker	similarity	901	3044	15.2	-	.	Target "Motif:DTT_element2_ZAST11IR611" 1 2164
scaffold1230	RepeatMasker	similarity	3251	3657	9.8	+	.	Target "Motif:NoCat_element10_ZTIPO323" 1 496
scaffold1235	RepeatMasker	similarity	1	138	5.8	-	.	Target "Motif:RIL_element2_ZTIPO323" 17689 17826
scaffold1235	RepeatMasker	similarity	263	843	5	-	.	Target "Motif:RIL_element2_ZTIPO323" 16833 17413
scaffold1235	RepeatMasker	similarity	937	1061	6.4	-	.	Target "Motif:RIL_element2_ZTIPO323" 16477 16601
scaffold1235	RepeatMasker	similarity	1115	1224	2.7	-	.	Target "Motif:RIL_element2_ZTIPO323" 16367 16476
scaffold1237	RepeatMasker	similarity	1	2671	9	-	.	Target "Motif:DTX_element1_ZTIPO323" 1578 4269
scaffold1237	RepeatMasker	similarity	2765	4154	7.8	-	.	Target "Motif:DTX_element1_ZTIPO323" 1 1391
scaffold1237	RepeatMasker	similarity	10310	11151	24	-	.	Target "Motif:NoCat_element51_ZB163" 1 830
scaffold1237	RepeatMasker	similarity	11154	11927	29.4	-	.	Target "Motif:NoCat_element42_ZB163" 1 771
scaffold1237	RepeatMasker	similarity	12147	13321	19.8	-	.	Target "Motif:NoCat_element35_ZB163" 435 1626
scaffold1237	RepeatMasker	similarity	13317	13682	15	-	.	Target "Motif:NoCat_element35_ZB163" 1 368
scaffold1237	RepeatMasker	similarity	77734	77800	19.4	-	.	Target "Motif:DTX_element5_ZTIPO323" 3956 4022
scaffold1237	RepeatMasker	similarity	145910	145971	16.4	+	.	Target "Motif:DTX-MITE_element7_ZTIPO323" 125 186
scaffold1237	RepeatMasker	similarity	146580	150405	20.7	+	.	Target "Motif:DTX_element3_ZTIPO323" 1 3800
scaffold1237	RepeatMasker	similarity	150456	155063	21	+	.	Target "Motif:RIL_element1_ZAST11IR611" 1 4643
scaffold1237	RepeatMasker	similarity	152938	156117	2.6	+	.	Target "Motif:RIL_element1_ZTIPO323" 1 3180
scaffold1237	RepeatMasker	similarity	154120	157029	2.6	+	.	Target "Motif:RIL_element1_ZTIPO323" 1183 4093
scaffold1237	RepeatMasker	similarity	203500	203567	17.6	+	.	Target "Motif:DTX_element4_ZAST11IR611" 1 68
scaffold1237	RepeatMasker	similarity	204543	204901	1.1	+	.	Target "Motif:DTX-MITE_element4_ZTIPO323" 2 360
scaffold1237	RepeatMasker	similarity	207419	209603	20.3	+	.	Target "Motif:DTT_element8_ZTIPO323" 3 2269
scaffold1237	RepeatMasker	similarity	249577	249661	13.4	+	.	Target "Motif:DTX-MITE_element7_ZTIPO323" 130 211
scaffold1238	RepeatMasker	similarity	1	337	3	-	.	Target "Motif:NoCat_element8_ZTIPO323" 3617 3953
scaffold1238	RepeatMasker	similarity	424	873	5.8	-	.	Target "Motif:NoCat_element8_ZTIPO323" 2945 3394
scaffold1238	RepeatMasker	similarity	872	934	7.9	-	.	Target "Motif:NoCat_element10_ZTIPO323" 132 194
scaffold1238	RepeatMasker	similarity	1015	2100	3.4	-	.	Target "Motif:NoCat_element8_ZTIPO323" 1874 2959
scaffold1241	RepeatMasker	similarity	1	233	8.6	+	.	Target "Motif:NoCat_element56_ZPST04IR55" 69 301
scaffold1241	RepeatMasker	similarity	278	1418	20.7	-	.	Target "Motif:DTX_element2_ZB163" 5805 6987
scaffold1241	RepeatMasker	similarity	519	1418	10.9	+	.	Target "Motif:NoCat_element56_ZPST04IR55" 591 1490
scaffold1241	RepeatMasker	similarity	1508	1687	7.2	+	.	Target "Motif:NoCat_element56_ZPST04IR55" 1665 1844
scaffold1241	RepeatMasker	similarity	1795	2144	11.1	+	.	Target "Motif:NoCat_element56_ZPST04IR55" 1981 2330
scaffold1241	RepeatMasker	similarity	2240	3154	19.6	-	.	Target "Motif:DTX_element2_ZB163" 3922 4834
scaffold1242	RepeatMasker	similarity	2	138	12.4	+	.	Target "Motif:RLC_element7_ZTIPO323" 5051 5187
scaffold1242	RepeatMasker	similarity	309	1100	17.9	+	.	Target "Motif:RLC_element7_ZTIPO323" 5375 6191
scaffold1245	RepeatMasker	similarity	6	166	9.4	-	.	Target "Motif:NoCat_element14_ZAST11IR611" 1 164
scaffold1245	RepeatMasker	similarity	1177	1325	19.5	+	.	Target "Motif:DTX_element1_ZTIPO323" 1 163
scaffold1246	RepeatMasker	similarity	1	138	6.5	+	.	Target "Motif:RII_element1_ZTIPO323" 3026 3163
scaffold1246	RepeatMasker	similarity	304	380	2.6	+	.	Target "Motif:RII_element1_ZTIPO323" 3413 3489
scaffold1246	RepeatMasker	similarity	536	688	8.5	+	.	Target "Motif:RII_element1_ZTIPO323" 3763 3915
scaffold1246	RepeatMasker	similarity	774	1018	6.1	+	.	Target "Motif:RII_element1_ZTIPO323" 4057 4301
scaffold1247	RepeatMasker	similarity	1	80	5	+	.	Target "Motif:RLG_element2_ZTIPO323" 10771 10850
scaffold1247	RepeatMasker	similarity	78	1015	18.6	+	.	Target "Motif:DTT_element2_ZAST11IR611" 1237 2164
scaffold1247	RepeatMasker	similarity	13855	13957	26.2	-	.	Target "Motif:DTX_element5_ZTIPO323" 3940 4045
scaffold1247	RepeatMasker	similarity	13867	13966	25	-	.	Target "Motif:DTX_element5_ZTIPO323" 3943 4045
scaffold1247	RepeatMasker	similarity	13882	13981	23.5	-	.	Target "Motif:DTX_element5_ZTIPO323" 3943 4036
scaffold1247	RepeatMasker	similarity	13905	14005	24.3	-	.	Target "Motif:DTX_element5_ZTIPO323" 3943 4037
scaffold1247	RepeatMasker	similarity	60507	60810	16.2	-	.	Target "Motif:NoCat_element59_ZPST04IR55" 8897 9210
scaffold1247	RepeatMasker	similarity	159670	159757	9.1	+	.	Target "Motif:DTH_element2_ZTIPO323" 2 89
scaffold1247	RepeatMasker	similarity	159766	160343	6.8	-	.	Target "Motif:NoCat_element50_ZB163" 1 577
scaffold1247	RepeatMasker	similarity	160604	161551	9.2	+	.	Target "Motif:NoCat_element90_ZB163" 1 930
scaffold1247	RepeatMasker	similarity	163782	163875	21.4	+	.	Target "Motif:NoCat_element7_ZTIPO323" 377 465
scaffold1247	RepeatMasker	similarity	164068	165687	32.8	+	.	Target "Motif:NoCat_element7_ZTIPO323" 638 2250
scaffold1247	RepeatMasker	similarity	165717	168185	20.6	+	.	Target "Motif:RLG_element12_ZTIPO323" 7 2487
scaffold1247	RepeatMasker	similarity	168063	169154	27.5	+	.	Target "Motif:RLG_element14_ZTIPO323" 3 1124
scaffold1247	RepeatMasker	similarity	169280	169427	20.8	-	.	Target "Motif:DTM_element7_ZTIPO323" 2240 2386
scaffold1247	RepeatMasker	similarity	169288	169400	16.8	-	.	Target "Motif:RLG_element4_ZPST04IR55" 2336 2448
scaffold1247	RepeatMasker	similarity	169307	169561	25.2	-	.	Target "Motif:NoCat_element15_ZB163" 330 611
scaffold1247	RepeatMasker	similarity	169642	169688	9.7	+	.	Target "Motif:RLG_element17_ZPST04IR55" 1497 1538
scaffold1247	RepeatMasker	similarity	169811	171364	12	+	.	Target "Motif:NoCat_element90_ZB163" 909 2514
scaffold1247	RepeatMasker	similarity	171419	172817	14.7	+	.	Target "Motif:NoCat_element90_ZB163" 2484 3882
scaffold1247	RepeatMasker	similarity	172822	173834	9.4	+	.	Target "Motif:NoCat_element72_ZB163" 1 989
scaffold1247	RepeatMasker	similarity	173834	174624	4.9	-	.	Target "Motif:RLG_element10_ZTIPO323" 6020 6811
scaffold1247	RepeatMasker	similarity	174770	175131	5	-	.	Target "Motif:RLG_element10_ZTIPO323" 5364 5725
scaffold1247	RepeatMasker	similarity	175196	179019	6.3	-	.	Target "Motif:RLG_element3_ZTIPO323" 10161 14095
scaffold1247	RepeatMasker	similarity	178768	179148	15.4	-	.	Target "Motif:RLG_element14_ZPST04IR55" 11505 11955
scaffold1248	RepeatMasker	similarity	1	178	25.1	+	.	Target "Motif:NoCat_element48_ZPST04IR55" 1744 1953
scaffold1248	RepeatMasker	similarity	1	131	26.1	+	.	Target "Motif:NoCat_element48_ZPST04IR55" 1652 1790
scaffold1248	RepeatMasker	similarity	1	76	6.6	+	.	Target "Motif:NoCat_element48_ZPST04IR55" 1838 1913
scaffold1248	RepeatMasker	similarity	268	1587	7.7	+	.	Target "Motif:NoCat_element48_ZPST04IR55" 2145 3461
scaffold1248	RepeatMasker	similarity	1689	9472	8.5	+	.	Target "Motif:NoCat_element48_ZPST04IR55" 3462 11257
scaffold1248	RepeatMasker	similarity	9415	14897	10.8	+	.	Target "Motif:NoCat_element48_ZPST04IR55" 11246 16723
scaffold1248	RepeatMasker	similarity	14896	14958	1.6	-	.	Target "Motif:RII_element1_ZTIPO323" 5622 5682
scaffold1250	RepeatMasker	similarity	1	62	9.7	-	.	Target "Motif:NoCat_element14_ZAST11IR611" 1 62
scaffold1250	RepeatMasker	similarity	62	328	3	-	.	Target "Motif:RLG_element11_ZTIPO323" 2996 3262
scaffold1250	RepeatMasker	similarity	467	1769	4.1	-	.	Target "Motif:RLG_element11_ZTIPO323" 1451 2753
scaffold1250	RepeatMasker	similarity	1869	2035	5.4	-	.	Target "Motif:RLG_element11_ZTIPO323" 1136 1302
scaffold1251	RepeatMasker	similarity	1	1038	3.1	+	.	Target "Motif:RLG_element11_ZTIPO323" 4469 5521
scaffold1251	RepeatMasker	similarity	1141	1282	1.4	+	.	Target "Motif:RLG_element11_ZTIPO323" 5664 5805
scaffold1253	RepeatMasker	similarity	23020	24813	3.7	-	.	Target "Motif:RLC_element4_ZTIPO323" 6486 8279
scaffold1253	RepeatMasker	similarity	24862	24940	3.8	-	.	Target "Motif:RLC_element4_ZTIPO323" 6400 6478
scaffold1253	RepeatMasker	similarity	24989	25594	5	-	.	Target "Motif:RLC_element4_ZTIPO323" 5791 6396
scaffold1254	RepeatMasker	similarity	1	296	2.4	-	.	Target "Motif:RLG_element11_ZTIPO323" 2 313
scaffold1254	RepeatMasker	similarity	62693	64785	14.3	+	.	Target "Motif:RLC_element5_ZB163" 2 2167
scaffold1254	RepeatMasker	similarity	64756	64861	27.4	+	.	Target "Motif:RLG_element2_ZAST11IR611" 3121 3229
scaffold1254	RepeatMasker	similarity	64784	65698	15.1	+	.	Target "Motif:RLG_element14_ZPST04IR55" 1 923
scaffold1254	RepeatMasker	similarity	65297	65940	9.4	+	.	Target "Motif:RLG_element3_ZTIPO323" 670 1347
scaffold1254	RepeatMasker	similarity	66004	66590	5.8	+	.	Target "Motif:RLG_element3_ZTIPO323" 1134 1727
scaffold1254	RepeatMasker	similarity	66650	66830	3.9	+	.	Target "Motif:RLG_element3_ZTIPO323" 1730 1910
scaffold1254	RepeatMasker	similarity	66874	67724	4.5	+	.	Target "Motif:RLG_element3_ZTIPO323" 1918 2746
scaffold1254	RepeatMasker	similarity	67831	68089	3.1	+	.	Target "Motif:RLG_element3_ZTIPO323" 2900 3158
scaffold1254	RepeatMasker	similarity	68189	69119	3.8	+	.	Target "Motif:RLG_element3_ZTIPO323" 3361 4292
scaffold1254	RepeatMasker	similarity	69169	70119	4.1	+	.	Target "Motif:RLG_element3_ZTIPO323" 4296 5247
scaffold1254	RepeatMasker	similarity	70216	70355	2.9	+	.	Target "Motif:RLG_element3_ZTIPO323" 5311 5450
scaffold1258	RepeatMasker	similarity	1	375	5.9	-	.	Target "Motif:RIL_element2_ZTIPO323" 17520 17894
scaffold1258	RepeatMasker	similarity	444	812	15.4	+	.	Target "Motif:NoCat_element57_ZB163" 5 373
scaffold1258	RepeatMasker	similarity	729	1370	14.2	+	.	Target "Motif:NoCat_element57_ZB163" 376 1017
scaffold1258	RepeatMasker	similarity	1368	2327	4.6	+	.	Target "Motif:RLG_element6_ZTIPO323" 5347 6306
scaffold1258	RepeatMasker	similarity	2454	2626	3.5	+	.	Target "Motif:RLG_element6_ZTIPO323" 6559 6731
scaffold1258	RepeatMasker	similarity	2618	2717	18	+	.	Target "Motif:NoCat_element57_ZB163" 1153 1252
scaffold1258	RepeatMasker	similarity	3589	6042	13.8	+	.	Target "Motif:NoCat_element62_ZB163" 1 2444
scaffold1258	RepeatMasker	similarity	7617	9998	19.4	+	.	Target "Motif:NoCat_element30_ZB163" 1 2390
scaffold1258	RepeatMasker	similarity	10047	10226	17.2	+	.	Target "Motif:NoCat_element30_ZB163" 2478 2657
scaffold1258	RepeatMasker	similarity	10234	10825	3.4	-	.	Target "Motif:RIL_element2_ZTIPO323" 26197 26800
scaffold1258	RepeatMasker	similarity	10885	11683	13.9	-	.	Target "Motif:RIX_element1_ZPST04IR55" 10575 11423
scaffold1259	RepeatMasker	similarity	1	139	7.2	+	.	Target "Motif:RII_element1_ZTIPO323" 4345 4483
scaffold1259	RepeatMasker	similarity	242	328	12.6	+	.	Target "Motif:RII_element1_ZTIPO323" 4512 4598
scaffold1259	RepeatMasker	similarity	425	1018	8.4	+	.	Target "Motif:RII_element1_ZTIPO323" 4784 5377
scaffold126	RepeatMasker	similarity	1	60	6.7	-	.	Target "Motif:NoCat_element14_ZAST11IR611" 2 61
scaffold126	RepeatMasker	similarity	57	967	5	+	.	Target "Motif:RLG_element2_ZTIPO323" 9706 10618
scaffold126	RepeatMasker	similarity	1060	3792	6.1	+	.	Target "Motif:NoCat_element7_ZB163" 1706 4632
scaffold126	RepeatMasker	similarity	3881	4678	7.3	+	.	Target "Motif:DTX_element5_ZTIPO323" 5023 5873
scaffold126	RepeatMasker	similarity	162036	166605	4.4	+	.	Target "Motif:DTM_element2_ZTIPO323" 2 4610
scaffold126	RepeatMasker	similarity	171400	171668	35.5	-	.	Target "Motif:DXX_element2_ZTIPO323" 858 1126
scaffold126	RepeatMasker	similarity	171836	172050	32.7	-	.	Target "Motif:DXX_element2_ZTIPO323" 353 569
scaffold126	RepeatMasker	similarity	279526	281241	4	-	.	Target "Motif:RLG_element11_ZTIPO323" 7806 9575
scaffold1260	RepeatMasker	similarity	1	63	1.6	-	.	Target "Motif:NoCat_element10_ZTIPO323" 634 696
scaffold1260	RepeatMasker	similarity	63	137	6.7	-	.	Target "Motif:NoCat_element10_ZTIPO323" 519 595
scaffold1260	RepeatMasker	similarity	201	480	7.9	-	.	Target "Motif:NoCat_element10_ZTIPO323" 179 515
scaffold1260	RepeatMasker	similarity	941	992	11.8	-	.	Target "Motif:RLC_element3_ZAST11IR611" 278 329
scaffold1260	RepeatMasker	similarity	947	1275	14.1	+	.	Target "Motif:DTM_element1_ZTIPO323" 3173 3502
scaffold1260	RepeatMasker	similarity	17936	18008	18.1	-	.	Target "Motif:NoCat_element64_ZB163" 491 562
scaffold1261	RepeatMasker	similarity	1	1724	4.8	+	.	Target "Motif:RIL_element2_ZTIPO323" 19839 21582
scaffold1261	RepeatMasker	similarity	1783	3183	5.4	+	.	Target "Motif:RIL_element2_ZTIPO323" 21735 23135
scaffold1261	RepeatMasker	similarity	3301	4489	5	+	.	Target "Motif:RIL_element2_ZTIPO323" 23334 24523
scaffold1262	RepeatMasker	similarity	1	672	10.2	-	.	Target "Motif:NoCat_element29_ZB163" 1 640
scaffold1262	RepeatMasker	similarity	33459	37075	4.3	+	.	Target "Motif:NoCat_element8_ZTIPO323" 2 3639
scaffold1265	RepeatMasker	similarity	1	349	6.3	+	.	Target "Motif:RLG_element2_ZTIPO323" 7611 7959
scaffold1265	RepeatMasker	similarity	432	527	2.1	+	.	Target "Motif:RLG_element2_ZTIPO323" 7965 8062
scaffold1265	RepeatMasker	similarity	635	1275	4.4	+	.	Target "Motif:RLG_element2_ZTIPO323" 8194 8834
scaffold1266	RepeatMasker	similarity	1	776	3.2	-	.	Target "Motif:DHH_element1_ZTIPO323" 4048 4823
scaffold1266	RepeatMasker	similarity	866	980	1.7	-	.	Target "Motif:DHH_element1_ZTIPO323" 3758 3872
scaffold1266	RepeatMasker	similarity	1065	1508	5	-	.	Target "Motif:DHH_element1_ZTIPO323" 3125 3568
scaffold1266	RepeatMasker	similarity	1605	2714	4.6	-	.	Target "Motif:DHH_element1_ZTIPO323" 1855 2964
scaffold1266	RepeatMasker	similarity	2784	3041	7	-	.	Target "Motif:DHH_element1_ZTIPO323" 1594 1851
scaffold1267	RepeatMasker	similarity	1	425	3.3	+	.	Target "Motif:RLG_element7_ZTIPO323" 765 1189
scaffold1267	RepeatMasker	similarity	514	633	4.2	+	.	Target "Motif:RLG_element7_ZTIPO323" 1348 1467
scaffold1267	RepeatMasker	similarity	717	1275	3.9	+	.	Target "Motif:RLG_element7_ZTIPO323" 1614 2172
scaffold1267	RepeatMasker	similarity	1356	1915	4.5	+	.	Target "Motif:RLG_element7_ZTIPO323" 2329 2888
scaffold1267	RepeatMasker	similarity	1997	2223	5.7	+	.	Target "Motif:RLG_element7_ZTIPO323" 3045 3271
scaffold1267	RepeatMasker	similarity	2332	2517	3.2	+	.	Target "Motif:RLG_element7_ZTIPO323" 3427 3612
scaffold1267	RepeatMasker	similarity	2621	3977	3.8	+	.	Target "Motif:RLG_element7_ZTIPO323" 3775 5103
scaffold1268	RepeatMasker	similarity	1	250	8.8	+	.	Target "Motif:RII_element1_ZTIPO323" 5199 5448
scaffold1268	RepeatMasker	similarity	340	434	5.3	+	.	Target "Motif:RII_element1_ZTIPO323" 5593 5686
scaffold1268	RepeatMasker	similarity	80325	80462	23.9	+	.	Target "Motif:NoCat_element35_ZB163" 1 154
scaffold1268	RepeatMasker	similarity	80797	80886	25.6	+	.	Target "Motif:NoCat_element51_ZB163" 741 830
scaffold1268	RepeatMasker	similarity	100862	101289	7.3	-	.	Target "Motif:RLC_element4_ZTIPO323" 7870 8279
scaffold1268	RepeatMasker	similarity	101359	103011	8	-	.	Target "Motif:RLC_element4_ZTIPO323" 6061 7720
scaffold1268	RepeatMasker	similarity	103015	104628	11.7	-	.	Target "Motif:RLC_element4_ZTIPO323" 4489 6102
scaffold1268	RepeatMasker	similarity	104649	104896	4.8	+	.	Target "Motif:RII_element1_ZTIPO323" 24 271
scaffold127	RepeatMasker	similarity	1	367	3.3	+	.	Target "Motif:RLG_element1_ZTIPO323" 5901 6267
scaffold127	RepeatMasker	similarity	432	908	3.1	+	.	Target "Motif:RLG_element1_ZTIPO323" 6373 6849
scaffold127	RepeatMasker	similarity	1004	1080	12	+	.	Target "Motif:RLG_element1_ZTIPO323" 6999 7073
scaffold127	RepeatMasker	similarity	1050	1883	3.6	+	.	Target "Motif:RLG_element1_ZTIPO323" 11875 12709
scaffold127	RepeatMasker	similarity	1875	3606	6.3	-	.	Target "Motif:NoCat_element6_ZPST04IR55" 1 1733
scaffold127	RepeatMasker	similarity	3472	5654	9.2	+	.	Target "Motif:NoCat_element1_ZPST04IR55" 1 2180
scaffold127	RepeatMasker	similarity	5674	8641	7.3	+	.	Target "Motif:NoCat_element21_ZPST04IR55" 1 2983
scaffold127	RepeatMasker	similarity	8777	8824	11.8	-	.	Target "Motif:RLG_element17_ZPST04IR55" 1496 1538
scaffold127	RepeatMasker	similarity	8996	9110	20.5	+	.	Target "Motif:NoCat_element15_ZB163" 496 611
scaffold127	RepeatMasker	similarity	9009	9130	21.7	-	.	Target "Motif:DTH_element1_ZTIPO323" 632 754
scaffold127	RepeatMasker	similarity	9017	9118	19.6	+	.	Target "Motif:RLG_element4_ZPST04IR55" 2336 2437
scaffold127	RepeatMasker	similarity	9196	10163	13.8	-	.	Target "Motif:RLG_element14_ZTIPO323" 252 1209
scaffold127	RepeatMasker	similarity	10162	10855	7.2	+	.	Target "Motif:RLG_element3_ZTIPO323" 4 710
scaffold127	RepeatMasker	similarity	10706	11124	14	+	.	Target "Motif:RLG_element14_ZAST11IR611" 39 440
scaffold127	RepeatMasker	similarity	10985	12754	15.8	+	.	Target "Motif:RLG_element14_ZPST04IR55" 1510 3345
scaffold127	RepeatMasker	similarity	11484	12754	6.6	+	.	Target "Motif:RLG_element3_ZTIPO323" 1470 2755
scaffold127	RepeatMasker	similarity	12835	13976	5	+	.	Target "Motif:RLG_element3_ZTIPO323" 2764 3897
scaffold127	RepeatMasker	similarity	14133	14462	5.8	+	.	Target "Motif:RLG_element3_ZTIPO323" 4146 4475
scaffold127	RepeatMasker	similarity	14520	14873	4.2	+	.	Target "Motif:RLG_element3_ZTIPO323" 4579 4933
scaffold127	RepeatMasker	similarity	14994	15712	6.4	+	.	Target "Motif:RLG_element3_ZTIPO323" 4955 5676
scaffold127	RepeatMasker	similarity	15797	16374	5.2	+	.	Target "Motif:RLG_element3_ZTIPO323" 5840 6417
scaffold1270	RepeatMasker	similarity	1	586	2.7	+	.	Target "Motif:RLG_element1_ZTIPO323" 2248 2833
scaffold1270	RepeatMasker	similarity	585	680	7.3	+	.	Target "Motif:RII_element1_ZTIPO323" 15 110
scaffold1270	RepeatMasker	similarity	793	1073	10	+	.	Target "Motif:RII_element1_ZTIPO323" 280 582
scaffold1270	RepeatMasker	similarity	1180	1678	8.2	+	.	Target "Motif:RII_element1_ZTIPO323" 600 1133
scaffold1270	RepeatMasker	similarity	1745	2188	11.5	+	.	Target "Motif:RII_element1_ZTIPO323" 1263 1727
scaffold1270	RepeatMasker	similarity	2301	3019	8.2	+	.	Target "Motif:RII_element1_ZTIPO323" 1941 2659
scaffold1270	RepeatMasker	similarity	3094	3218	3.2	+	.	Target "Motif:RII_element1_ZTIPO323" 2825 2949
scaffold1274	RepeatMasker	similarity	1	821	6.1	+	.	Target "Motif:RIL_element2_ZTIPO323" 25960 26781
scaffold1274	RepeatMasker	similarity	821	1241	14.2	+	.	Target "Motif:NoCat_element14_ZAST11IR611" 1 466
scaffold1274	RepeatMasker	similarity	1100	1270	12.3	-	.	Target "Motif:NoCat_element10_ZTIPO323" 415 591
scaffold1274	RepeatMasker	similarity	1259	1398	15.1	+	.	Target "Motif:NoCat_element14_ZAST11IR611" 526 662
scaffold1274	RepeatMasker	similarity	1329	1417	14.6	-	.	Target "Motif:NoCat_element10_ZTIPO323" 165 256
scaffold1274	RepeatMasker	similarity	1503	1531	0	+	.	Target "Motif:RIL_element2_ZTIPO323" 26772 26800
scaffold1274	RepeatMasker	similarity	1535	3749	9.2	+	.	Target "Motif:DTX_element1_ZB163" 739 3012
scaffold1274	RepeatMasker	similarity	9272	9492	3.2	-	.	Target "Motif:RLC_element1_ZTIPO323" 6175 6405
scaffold1276	RepeatMasker	similarity	1	139	3.6	+	.	Target "Motif:RLC_element1_ZTIPO323" 5841 5979
scaffold1276	RepeatMasker	similarity	265	355	4.4	+	.	Target "Motif:RLC_element2_ZB163" 6141 6231
scaffold1276	RepeatMasker	similarity	112753	112799	8.5	+	.	Target "Motif:NoCat_element67_ZB163" 1204 1250
scaffold1276	RepeatMasker	similarity	112988	113052	4.6	-	.	Target "Motif:RLC_element1_ZTIPO323" 122 186
scaffold128	RepeatMasker	similarity	1	175	4	+	.	Target "Motif:RII_element1_ZTIPO323" 5521 5694
scaffold128	RepeatMasker	similarity	2076	2805	2.7	-	.	Target "Motif:RLG_element1_ZTIPO323" 11977 12706
scaffold128	RepeatMasker	similarity	2912	3429	4.2	-	.	Target "Motif:RLG_element1_ZTIPO323" 11219 11742
scaffold128	RepeatMasker	similarity	3531	3680	3.3	-	.	Target "Motif:RLG_element1_ZTIPO323" 10911 11060
scaffold128	RepeatMasker	similarity	3790	3885	8.3	+	.	Target "Motif:RII_element1_ZTIPO323" 15 110
scaffold1280	RepeatMasker	similarity	1	247	5.7	+	.	Target "Motif:RIL_element2_ZTIPO323" 11492 11738
scaffold1280	RepeatMasker	similarity	290	395	5.7	+	.	Target "Motif:RIL_element2_ZTIPO323" 11744 11849
scaffold1280	RepeatMasker	similarity	504	2264	4.7	+	.	Target "Motif:RIL_element2_ZTIPO323" 12009 13769
scaffold1283	RepeatMasker	similarity	1	1122	8.3	-	.	Target "Motif:RLG_element3_ZTIPO323" 670 1820
scaffold1283	RepeatMasker	similarity	218	1667	18.3	-	.	Target "Motif:RLG_element14_ZPST04IR55" 1 1486
scaffold1283	RepeatMasker	similarity	1659	2080	5.7	-	.	Target "Motif:DMM_element1_ZPST04IR55" 5905 6327
scaffold1283	RepeatMasker	similarity	2083	2357	7.3	-	.	Target "Motif:RLG_element15_ZPST04IR55" 1 275
scaffold1283	RepeatMasker	similarity	2358	4202	9.4	-	.	Target "Motif:DMM_element1_ZPST04IR55" 3955 5907
scaffold1283	RepeatMasker	similarity	3847	7942	9.4	-	.	Target "Motif:DMM_element1_ZPST04IR55" 1 4123
scaffold1283	RepeatMasker	similarity	11437	14943	18.5	+	.	Target "Motif:DTH_element8_ZB163" 1 3583
scaffold1283	RepeatMasker	similarity	19091	19308	13.2	-	.	Target "Motif:DTT_element4_ZTIPO323" 4412 4628
scaffold1283	RepeatMasker	similarity	19378	21245	12.1	-	.	Target "Motif:DTT_element4_ZTIPO323" 2388 4234
scaffold1283	RepeatMasker	similarity	22993	25209	21.9	+	.	Target "Motif:NoCat_element7_ZTIPO323" 1 2243
scaffold1283	RepeatMasker	similarity	25237	26852	30	+	.	Target "Motif:RLG_element12_ZTIPO323" 1 1626
scaffold1283	RepeatMasker	similarity	26956	27726	29.3	+	.	Target "Motif:RLG_element12_ZTIPO323" 1726 2487
scaffold1283	RepeatMasker	similarity	27602	27842	27.9	+	.	Target "Motif:RLG_element14_ZTIPO323" 1 241
scaffold1283	RepeatMasker	similarity	27961	28823	27.8	+	.	Target "Motif:RLG_element14_ZTIPO323" 354 1209
scaffold1283	RepeatMasker	similarity	28885	29028	25.9	+	.	Target "Motif:DHH_element2_ZB163" 4329 4470
scaffold1283	RepeatMasker	similarity	28893	28995	18.6	-	.	Target "Motif:DTM_element4_ZB163" 3348 3450
scaffold1283	RepeatMasker	similarity	28898	29015	23.5	-	.	Target "Motif:RLG_element4_ZPST04IR55" 2321 2437
scaffold1283	RepeatMasker	similarity	29378	31779	17	-	.	Target "Motif:DTT_element4_ZTIPO323" 1 2392
scaffold1284	RepeatMasker	similarity	2	280	15.1	-	.	Target "Motif:DXX_element2_ZTIPO323" 1 299
scaffold1284	RepeatMasker	similarity	24762	24957	3.1	+	.	Target "Motif:DHH_element3_ZTIPO323" 2 197
scaffold1284	RepeatMasker	similarity	25016	32372	4.8	+	.	Target "Motif:DHH_element3_ZTIPO323" 200 7598
scaffold1284	RepeatMasker	similarity	32442	34447	3.9	+	.	Target "Motif:DHH_element3_ZTIPO323" 7730 9736
scaffold1284	RepeatMasker	similarity	34509	36255	4.3	+	.	Target "Motif:DHH_element3_ZTIPO323" 9873 11666
scaffold1284	RepeatMasker	similarity	50670	52230	11.2	-	.	Target "Motif:NoCat_element4_ZB163" 1 1556
scaffold1284	RepeatMasker	similarity	51695	53057	25.8	+	.	Target "Motif:DYX_element1_ZTIPO323" 1 1398
scaffold1284	RepeatMasker	similarity	53057	53918	11.5	-	.	Target "Motif:NoCat_element10_ZTIPO323" 12 950
scaffold1284	RepeatMasker	similarity	53979	54467	27.7	+	.	Target "Motif:DYX_element1_ZTIPO323" 1439 1937
scaffold1284	RepeatMasker	similarity	72759	73118	1.9	-	.	Target "Motif:DTX-MITE_element4_ZTIPO323" 1 360
scaffold1284	RepeatMasker	similarity	338030	338145	0.9	-	.	Target "Motif:DTX-MITE_element10_ZTIPO323" 370 484
scaffold1284	RepeatMasker	similarity	338291	338367	2.6	-	.	Target "Motif:DTX-MITE_element10_ZTIPO323" 71 147
scaffold1285	RepeatMasker	similarity	61	4909	6.8	+	.	Target "Motif:DHH_element1_ZTIPO323" 139 4987
scaffold1285	RepeatMasker	similarity	5001	5487	12	+	.	Target "Motif:DHH_element1_ZTIPO323" 5164 5673
scaffold1285	RepeatMasker	similarity	5182	6272	8.3	+	.	Target "Motif:DHH_element1_ZTIPO323" 5406 6520
scaffold1285	RepeatMasker	similarity	6273	6521	7.6	+	.	Target "Motif:RLG_element3_ZTIPO323" 13904 14157
scaffold1285	RepeatMasker	similarity	6613	6953	6.5	+	.	Target "Motif:RLG_element3_ZTIPO323" 379 727
scaffold1285	RepeatMasker	similarity	6789	8566	5.6	+	.	Target "Motif:RLG_element3_ZTIPO323" 613 2428
scaffold1285	RepeatMasker	similarity	8704	8892	5.3	+	.	Target "Motif:RLG_element3_ZTIPO323" 2649 2837
scaffold1286	RepeatMasker	similarity	2	1185	14.4	-	.	Target "Motif:RLG_element14_ZPST04IR55" 1 1208
scaffold1286	RepeatMasker	similarity	1184	1547	5.2	+	.	Target "Motif:NoCat_element2_ZTIPO323" 1453 1816
scaffold1286	RepeatMasker	similarity	1548	1660	5.3	+	.	Target "Motif:RLG_element2_ZTIPO323" 3825 3937
scaffold1286	RepeatMasker	similarity	1661	2088	4.2	+	.	Target "Motif:RLG_element2_ZTIPO323" 3979 4407
scaffold1287	RepeatMasker	similarity	1	2394	4.8	+	.	Target "Motif:NoCat_element8_ZTIPO323" 4578 6994
scaffold1287	RepeatMasker	similarity	2659	3722	5.3	-	.	Target "Motif:DXX_element2_ZTIPO323" 6021 7084
scaffold1287	RepeatMasker	similarity	3680	3731	13.7	+	.	Target "Motif:DXX_element2_ZTIPO323" 6007 6057
scaffold1287	RepeatMasker	similarity	3798	6913	3.4	-	.	Target "Motif:DXX_element2_ZTIPO323" 3060 6156
scaffold1287	RepeatMasker	similarity	6988	9845	3	-	.	Target "Motif:DXX_element2_ZTIPO323" 1 2911
scaffold1287	RepeatMasker	similarity	59161	59604	5.2	-	.	Target "Motif:RLC_element1_ZTIPO323" 5953 6406
scaffold1289	RepeatMasker	similarity	1	574	13.8	-	.	Target "Motif:RLG_element8_ZPST04IR55" 348 932
scaffold1289	RepeatMasker	similarity	695	897	6	-	.	Target "Motif:RLG_element8_ZPST04IR55" 1 200
scaffold1289	RepeatMasker	similarity	893	1598	13	+	.	Target "Motif:DTX_element1_ZB163" 2277 3012
scaffold1289	RepeatMasker	similarity	34433	34920	32.9	+	.	Target "Motif:NoCat_element75_ZB163" 127 617
scaffold1289	RepeatMasker	similarity	44232	48645	3.4	-	.	Target "Motif:DTM_element2_ZTIPO323" 182 4610
scaffold1289	RepeatMasker	similarity	48709	48737	0	-	.	Target "Motif:DTM_element2_ZTIPO323" 1 29
scaffold1289	RepeatMasker	similarity	52226	52316	7.7	+	.	Target "Motif:DTX_element3_ZTIPO323" 1 91
scaffold1289	RepeatMasker	similarity	52314	52627	7.6	-	.	Target "Motif:DTX_element6_ZPST04IR55" 7538 7851
scaffold1289	RepeatMasker	similarity	52705	55262	6.4	-	.	Target "Motif:NoCat_element8_ZB163" 1 2602
scaffold1289	RepeatMasker	similarity	54890	55362	10.4	-	.	Target "Motif:DTX_element6_ZPST04IR55" 4596 5069
scaffold129	RepeatMasker	similarity	2	600	5.7	-	.	Target "Motif:RLG_element2_ZTIPO323" 6975 7573
scaffold129	RepeatMasker	similarity	693	1303	4.1	-	.	Target "Motif:RLG_element2_ZTIPO323" 6164 6786
scaffold129	RepeatMasker	similarity	1425	2172	4.3	-	.	Target "Motif:RLG_element2_ZTIPO323" 5389 6140
scaffold1290	RepeatMasker	similarity	1	139	3.6	+	.	Target "Motif:RLG_element10_ZTIPO323" 2170 2308
scaffold1290	RepeatMasker	similarity	261	841	5	+	.	Target "Motif:RLG_element10_ZTIPO323" 2514 3094
scaffold1290	RepeatMasker	similarity	932	1036	4.8	-	.	Target "Motif:RLG_element16_ZB163" 2733 2837
scaffold1290	RepeatMasker	similarity	1153	1367	3.3	+	.	Target "Motif:RLG_element10_ZTIPO323" 3670 3884
scaffold1290	RepeatMasker	similarity	1364	1425	0	+	.	Target "Motif:NoCat_element10_ZTIPO323" 3 62
scaffold1292	RepeatMasker	similarity	1	594	6.6	+	.	Target "Motif:RLG_element2_ZTIPO323" 6297 6890
scaffold1292	RepeatMasker	similarity	714	1601	7.9	+	.	Target "Motif:RLG_element2_ZTIPO323" 7129 8016
scaffold1293	RepeatMasker	similarity	1	588	10.9	+	.	Target "Motif:RLG_element18_ZB163" 5963 6525
scaffold1293	RepeatMasker	similarity	1	414	6.3	+	.	Target "Motif:RLG_element9_ZPST04IR55" 5960 6372
scaffold1293	RepeatMasker	similarity	698	880	4.9	+	.	Target "Motif:RLG_element9_ZPST04IR55" 6707 6889
scaffold1293	RepeatMasker	similarity	764	978	8.8	+	.	Target "Motif:RLG_element9_ZPST04IR55" 1 256
scaffold1293	RepeatMasker	similarity	878	990	9.7	+	.	Target "Motif:RLG_element2_ZTIPO323" 3980 4092
scaffold1293	RepeatMasker	similarity	964	1047	23.6	+	.	Target "Motif:DTH_element5_ZB163" 2069 2145
scaffold1293	RepeatMasker	similarity	1317	1494	34.9	+	.	Target "Motif:DTA_element6_ZTIPO323" 1397 1572
scaffold1293	RepeatMasker	similarity	2232	2429	35.4	+	.	Target "Motif:DTA_element6_ZTIPO323" 2319 2516
scaffold1293	RepeatMasker	similarity	30340	32447	8.6	-	.	Target "Motif:DTH_element1_ZTIPO323" 2368 4462
scaffold1293	RepeatMasker	similarity	32624	32741	13.7	-	.	Target "Motif:NoCat_element10_ZTIPO323" 489 611
scaffold1293	RepeatMasker	similarity	32641	32741	13.9	+	.	Target "Motif:NoCat_element14_ZAST11IR611" 325 425
scaffold1293	RepeatMasker	similarity	32847	33060	9.8	-	.	Target "Motif:NoCat_element10_ZTIPO323" 1 217
scaffold1293	RepeatMasker	similarity	33060	35194	6.7	-	.	Target "Motif:DTH_element1_ZTIPO323" 290 2379
scaffold1293	RepeatMasker	similarity	35026	35667	7.3	-	.	Target "Motif:DTH_element1_ZTIPO323" 8 634
scaffold1293	RepeatMasker	similarity	68446	68934	9.6	-	.	Target "Motif:RLC_element4_ZPST04IR55" 4902 5397
scaffold1293	RepeatMasker	similarity	68853	68952	14.7	+	.	Target "Motif:RLG_element15_ZPST04IR55" 6020 6099
scaffold1293	RepeatMasker	similarity	68935	68965	3.2	-	.	Target "Motif:RLC_element6_ZB163" 383 413
scaffold1293	RepeatMasker	similarity	68961	69014	14.8	+	.	Target "Motif:RLC_element6_ZB163" 473 530
scaffold1293	RepeatMasker	similarity	72666	72738	21.1	+	.	Target "Motif:DTA_element7_ZTIPO323" 2865 2937
scaffold1293	RepeatMasker	similarity	72749	75550	25.5	+	.	Target "Motif:DTA_element1_ZTIPO323" 119 2943
scaffold1293	RepeatMasker	similarity	132792	132852	3.3	-	.	Target "Motif:NoCat_element16_ZAST11IR611" 626 686
scaffold1293	RepeatMasker	similarity	132915	133434	7.7	-	.	Target "Motif:NoCat_element55_ZPST04IR55" 1377 1896
scaffold1293	RepeatMasker	similarity	133524	133992	8.7	-	.	Target "Motif:NoCat_element55_ZPST04IR55" 771 1239
scaffold1294	RepeatMasker	similarity	4	139	12.5	+	.	Target "Motif:RLC_element7_ZTIPO323" 5032 5167
scaffold1294	RepeatMasker	similarity	281	1072	20.1	+	.	Target "Motif:RLC_element7_ZTIPO323" 5375 6191
scaffold1296	RepeatMasker	similarity	1	724	3.2	-	.	Target "Motif:RLG_element5_ZTIPO323" 5 730
scaffold1296	RepeatMasker	similarity	724	897	1.7	+	.	Target "Motif:DTH_element5_ZTIPO323" 2567 2740
scaffold1296	RepeatMasker	similarity	978	1438	4.8	+	.	Target "Motif:DTH_element5_ZTIPO323" 2945 3406
scaffold1296	RepeatMasker	similarity	18442	18480	10.3	+	.	Target "Motif:DTM_element1_ZTIPO323" 8 46
scaffold1296	RepeatMasker	similarity	18503	18679	11.1	-	.	Target "Motif:DTX-MITE_element7_ZTIPO323" 136 309
scaffold1296	RepeatMasker	similarity	19387	19680	26.6	-	.	Target "Motif:DTX_element3_ZTIPO323" 3530 3800
scaffold1296	RepeatMasker	similarity	19387	19602	16.9	-	.	Target "Motif:NoCat_element33_ZB163" 3592 3825
scaffold1296	RepeatMasker	similarity	19630	21876	19.2	-	.	Target "Motif:DTX_element3_ZTIPO323" 673 2942
scaffold1296	RepeatMasker	similarity	21921	22607	13.6	-	.	Target "Motif:DTX_element3_ZTIPO323" 1 688
scaffold1296	RepeatMasker	similarity	31054	31154	16	+	.	Target "Motif:RIL_element2_ZTIPO323" 17343 17438
scaffold1296	RepeatMasker	similarity	31119	31153	2.9	-	.	Target "Motif:DTA_element1_ZTIPO323" 2 36
scaffold1297	RepeatMasker	similarity	440	1937	5.2	-	.	Target "Motif:DTX_element1_ZTIPO323" 3954 5476
scaffold1297	RepeatMasker	similarity	2070	2627	5.2	-	.	Target "Motif:DTX_element1_ZTIPO323" 3373 3930
scaffold1297	RepeatMasker	similarity	2684	5873	3.5	-	.	Target "Motif:DTX_element1_ZTIPO323" 1 3223
scaffold1297	RepeatMasker	similarity	10013	10127	21.9	+	.	Target "Motif:RLC_element11_ZTIPO323" 5548 5657
scaffold1297	RepeatMasker	similarity	10083	10142	15.2	+	.	Target "Motif:RLC_element7_ZTIPO323" 76 138
scaffold1297	RepeatMasker	similarity	10102	10164	17.8	+	.	Target "Motif:RLC_element2_ZTIPO323" 98 159
scaffold1297	RepeatMasker	similarity	10333	10367	8.6	+	.	Target "Motif:NoCat_element90_ZB163" 47 82
scaffold1297	RepeatMasker	similarity	10885	10982	14.3	+	.	Target "Motif:RLC_element3_ZTIPO323" 844 941
scaffold1297	RepeatMasker	similarity	11373	11848	30.9	+	.	Target "Motif:RLC_element11_ZTIPO323" 31 491
scaffold1297	RepeatMasker	similarity	12495	12904	33.3	+	.	Target "Motif:RLC_element11_ZTIPO323" 1090 1502
scaffold1297	RepeatMasker	similarity	13012	14486	31.7	+	.	Target "Motif:RLC_element11_ZTIPO323" 1604 3027
scaffold1297	RepeatMasker	similarity	14580	16198	27.1	+	.	Target "Motif:RLC_element11_ZTIPO323" 3058 4677
scaffold1297	RepeatMasker	similarity	16335	16500	20.5	+	.	Target "Motif:RLC_element11_ZTIPO323" 5495 5657
scaffold13	RepeatMasker	similarity	1	259	12.6	-	.	Target "Motif:NoCat_element10_ZTIPO323" 219 510
scaffold13	RepeatMasker	similarity	340	389	2	+	.	Target "Motif:RII_element1_ZTIPO323" 5643 5691
scaffold13	RepeatMasker	similarity	385	2157	15	-	.	Target "Motif:RLG_element14_ZB163" 3951 5726
scaffold13	RepeatMasker	similarity	2055	2707	22.8	+	.	Target "Motif:RLG_element16_ZPST04IR55" 5350 6029
scaffold13	RepeatMasker	similarity	2715	2777	6.3	+	.	Target "Motif:RII_element1_ZTIPO323" 18 80
scaffold13	RepeatMasker	similarity	2868	4264	4	+	.	Target "Motif:RII_element1_ZTIPO323" 215 1673
scaffold130	RepeatMasker	similarity	1	711	9.7	+	.	Target "Motif:NoCat_element3_ZTIPO323" 164 880
scaffold130	RepeatMasker	similarity	776	944	5.9	-	.	Target "Motif:DMM_element1_ZPST04IR55" 1462 1630
scaffold130	RepeatMasker	similarity	944	3192	4.9	-	.	Target "Motif:RLG_element5_ZTIPO323" 4598 6830
scaffold130	RepeatMasker	similarity	3319	3390	2.8	-	.	Target "Motif:RLG_element5_ZTIPO323" 4343 4414
scaffold130	RepeatMasker	similarity	3508	3809	5.6	-	.	Target "Motif:RLG_element5_ZTIPO323" 3844 4157
scaffold130	RepeatMasker	similarity	3924	5545	5.4	-	.	Target "Motif:RLG_element2_ZTIPO323" 1980 3601
scaffold1300	RepeatMasker	similarity	1	62	6.5	-	.	Target "Motif:NoCat_element14_ZAST11IR611" 1 62
scaffold1300	RepeatMasker	similarity	60	262	7.9	+	.	Target "Motif:NoCat_element10_ZTIPO323" 115 371
scaffold1300	RepeatMasker	similarity	250	582	9.9	+	.	Target "Motif:NoCat_element10_ZTIPO323" 438 763
scaffold1300	RepeatMasker	similarity	678	951	3.3	-	.	Target "Motif:RLC_element4_ZTIPO323" 1 275
scaffold1301	RepeatMasker	similarity	1	2401	5.5	-	.	Target "Motif:RIL_element2_ZTIPO323" 22384 24798
scaffold1301	RepeatMasker	similarity	2394	2918	5.7	+	.	Target "Motif:NoCat_element9_ZTIPO323" 1 524
scaffold1301	RepeatMasker	similarity	2984	5563	6.1	+	.	Target "Motif:NoCat_element9_ZTIPO323" 629 3193
scaffold1301	RepeatMasker	similarity	5560	5620	0	-	.	Target "Motif:RIL_element2_ZTIPO323" 26739 26799
scaffold1301	RepeatMasker	similarity	5710	6416	4	-	.	Target "Motif:RIL_element2_ZTIPO323" 25801 26544
scaffold1302	RepeatMasker	similarity	1	315	5.4	-	.	Target "Motif:NoCat_element9_ZTIPO323" 3226 3540
scaffold1302	RepeatMasker	similarity	425	568	6.9	-	.	Target "Motif:NoCat_element9_ZTIPO323" 2909 3052
scaffold1302	RepeatMasker	similarity	638	2698	6.3	-	.	Target "Motif:NoCat_element9_ZTIPO323" 819 2902
scaffold1303	RepeatMasker	similarity	1	555	6.7	-	.	Target "Motif:RLG_element2_ZTIPO323" 3992 4546
scaffold1303	RepeatMasker	similarity	975	1033	10.2	-	.	Target "Motif:NoCat_element5_ZPST04IR55" 1574 1632
scaffold1310	RepeatMasker	similarity	1	734	5.5	+	.	Target "Motif:RLC_element1_ZTIPO323" 2011 2750
scaffold1310	RepeatMasker	similarity	835	1358	6.5	+	.	Target "Motif:RLC_element2_ZB163" 2964 3487
scaffold1310	RepeatMasker	similarity	1359	1734	9.2	+	.	Target "Motif:NoCat_element10_ZTIPO323" 1 398
scaffold1310	RepeatMasker	similarity	1594	2046	20.4	-	.	Target "Motif:NoCat_element14_ZAST11IR611" 137 642
scaffold1310	RepeatMasker	similarity	1707	2194	15.9	+	.	Target "Motif:NoCat_element10_ZTIPO323" 417 947
scaffold1310	RepeatMasker	similarity	2194	2354	5	+	.	Target "Motif:RLC_element1_ZTIPO323" 3487 3647
scaffold1310	RepeatMasker	similarity	2477	2695	5	+	.	Target "Motif:RLC_element2_ZB163" 3911 4129
scaffold1310	RepeatMasker	similarity	2798	3236	5	+	.	Target "Motif:RLC_element2_ZB163" 4288 4726
scaffold1312	RepeatMasker	similarity	1	743	4.6	+	.	Target "Motif:DHH_element1_ZTIPO323" 11620 12362
scaffold1312	RepeatMasker	similarity	863	1323	4.8	+	.	Target "Motif:DHH_element1_ZTIPO323" 12545 13005
scaffold1312	RepeatMasker	similarity	1473	1996	4.6	+	.	Target "Motif:DHH_element1_ZTIPO323" 13195 13718
scaffold1312	RepeatMasker	similarity	2931	4353	30	+	.	Target "Motif:DTT_element4_ZTIPO323" 16 1433
scaffold1312	RepeatMasker	similarity	3300	4452	11.9	+	.	Target "Motif:DTT_element9_ZTIPO323" 1 1156
scaffold1312	RepeatMasker	similarity	4502	7011	9.3	+	.	Target "Motif:DTT_element9_ZTIPO323" 1162 3662
scaffold1312	RepeatMasker	similarity	7073	7591	29.4	+	.	Target "Motif:DTT_element3_ZTIPO323" 3827 4337
scaffold1312	RepeatMasker	similarity	7962	8229	24	+	.	Target "Motif:RLG_element2_ZTIPO323" 10592 10848
scaffold1312	RepeatMasker	similarity	8844	9000	25	-	.	Target "Motif:RLG_element6_ZTIPO323" 6561 6719
scaffold1312	RepeatMasker	similarity	21926	21976	14	+	.	Target "Motif:DTH_element8_ZB163" 1 51
scaffold1312	RepeatMasker	similarity	21974	22264	28	+	.	Target "Motif:DTH_element4_ZTIPO323" 3066 3356
scaffold1312	RepeatMasker	similarity	22165	22264	18.9	+	.	Target "Motif:DTH_element8_ZB163" 3483 3583
scaffold1312	RepeatMasker	similarity	26378	27815	28.6	+	.	Target "Motif:DTT_element3_ZTIPO323" 2 1441
scaffold1312	RepeatMasker	similarity	26759	28017	29.1	+	.	Target "Motif:DTT_element9_ZTIPO323" 1 1262
scaffold1312	RepeatMasker	similarity	28019	30034	15.4	+	.	Target "Motif:DTX_element4_ZTIPO323" 1 2116
scaffold1312	RepeatMasker	similarity	28592	30168	7.2	-	.	Target "Motif:DTX_element1_ZTIPO323" 3302 4885
scaffold1312	RepeatMasker	similarity	30132	30281	14.2	+	.	Target "Motif:RLG_element9_ZPST04IR55" 6736 6885
scaffold1312	RepeatMasker	similarity	30164	30281	5.9	+	.	Target "Motif:RLG_element2_ZTIPO323" 3820 3937
scaffold1312	RepeatMasker	similarity	30282	30469	3.2	+	.	Target "Motif:RLG_element2_ZTIPO323" 3979 4166
scaffold1313	RepeatMasker	similarity	1	872	6.7	-	.	Target "Motif:RLC_element4_ZTIPO323" 5937 6808
scaffold1313	RepeatMasker	similarity	1022	2621	4.2	-	.	Target "Motif:RLC_element4_ZTIPO323" 4059 5659
scaffold1313	RepeatMasker	similarity	2685	3180	3	-	.	Target "Motif:RLC_element4_ZTIPO323" 3412 3909
scaffold1313	RepeatMasker	similarity	3278	4619	4.5	-	.	Target "Motif:RLC_element4_ZTIPO323" 1953 3294
scaffold1313	RepeatMasker	similarity	4616	5049	6.8	-	.	Target "Motif:NoCat_element10_ZTIPO323" 487 950
scaffold1316	RepeatMasker	similarity	1	63	0	+	.	Target "Motif:RII_element1_ZTIPO323" 5626 5687
scaffold1316	RepeatMasker	similarity	66	197	8.3	+	.	Target "Motif:RLG_element3_ZTIPO323" 9488 9621
scaffold1316	RepeatMasker	similarity	128	221	23.3	+	.	Target "Motif:RLG_element14_ZPST04IR55" 10220 10317
scaffold1316	RepeatMasker	similarity	229	2479	16	+	.	Target "Motif:RLG_element14_ZPST04IR55" 11361 13552
scaffold1316	RepeatMasker	similarity	889	2482	5.1	+	.	Target "Motif:RLG_element3_ZTIPO323" 10595 12197
scaffold1316	RepeatMasker	similarity	2620	2698	5.1	+	.	Target "Motif:RLG_element3_ZTIPO323" 12398 12476
scaffold1318	RepeatMasker	similarity	1	396	6.6	-	.	Target "Motif:RLG_element2_ZTIPO323" 5466 5861
scaffold1318	RepeatMasker	similarity	480	1826	7	-	.	Target "Motif:RLG_element2_ZTIPO323" 3979 5325
scaffold1318	RepeatMasker	similarity	1827	1965	16.7	-	.	Target "Motif:RLG_element18_ZB163" 6787 6924
scaffold1318	RepeatMasker	similarity	1827	1947	6.7	-	.	Target "Motif:RLG_element2_ZTIPO323" 10585 10704
scaffold1318	RepeatMasker	similarity	1931	2238	5.2	+	.	Target "Motif:RIL_element2_ZTIPO323" 25816 26122
scaffold1318	RepeatMasker	similarity	2336	2495	8.1	+	.	Target "Motif:RIL_element2_ZTIPO323" 26275 26434
scaffold1319	RepeatMasker	similarity	2	908	4.6	+	.	Target "Motif:DHH_element1_ZTIPO323" 12812 13718
scaffold1319	RepeatMasker	similarity	26490	26692	18.2	+	.	Target "Motif:DTH_element1_ZTIPO323" 8 210
scaffold1319	RepeatMasker	similarity	26758	26876	12.1	+	.	Target "Motif:DTH_element1_ZTIPO323" 4345 4462
scaffold1319	RepeatMasker	similarity	29306	30348	24.6	+	.	Target "Motif:DTX_element1_ZB163" 9 1084
scaffold1319	RepeatMasker	similarity	33797	34096	7.3	-	.	Target "Motif:RLC_element4_ZPST04IR55" 5096 5397
scaffold1319	RepeatMasker	similarity	35097	35210	5.4	+	.	Target "Motif:NoCat_element68_ZAST11IR611" 1 111
scaffold1319	RepeatMasker	similarity	35213	35501	8.7	+	.	Target "Motif:NoCat_element68_ZAST11IR611" 3477 3772
scaffold1319	RepeatMasker	similarity	35516	35846	23.9	-	.	Target "Motif:NoCat_element56_ZAST11IR611" 1009 1328
scaffold1319	RepeatMasker	similarity	36107	36345	5	-	.	Target "Motif:RLC_element4_ZTIPO323" 1 240
scaffold1319	RepeatMasker	similarity	153133	153201	4.4	+	.	Target "Motif:NoCat_element10_ZTIPO323" 1 68
scaffold1319	RepeatMasker	similarity	153343	153574	8.1	+	.	Target "Motif:NoCat_element10_ZTIPO323" 355 588
scaffold1319	RepeatMasker	similarity	154067	155178	14.3	+	.	Target "Motif:DTT_element2_ZAST11IR611" 1 1142
scaffold1320	RepeatMasker	similarity	1	781	5	+	.	Target "Motif:RLG_element2_ZTIPO323" 9777 10591
scaffold1320	RepeatMasker	similarity	911	1097	9.6	-	.	Target "Motif:RLG_element10_ZTIPO323" 7 193
scaffold1320	RepeatMasker	similarity	1097	1807	4.9	-	.	Target "Motif:RLC_element4_ZTIPO323" 5791 6501
scaffold1320	RepeatMasker	similarity	1889	3153	5.6	-	.	Target "Motif:RLC_element4_ZTIPO323" 4395 5659
scaffold1320	RepeatMasker	similarity	3268	3555	3.8	-	.	Target "Motif:RLC_element4_ZTIPO323" 3937 4224
scaffold1320	RepeatMasker	similarity	3668	3886	3.2	-	.	Target "Motif:RLC_element4_ZTIPO323" 3523 3743
scaffold1320	RepeatMasker	similarity	3967	4159	3.1	-	.	Target "Motif:RLC_element4_ZTIPO323" 3212 3404
scaffold1320	RepeatMasker	similarity	4237	4451	4.7	-	.	Target "Motif:RLC_element4_ZTIPO323" 2848 3062
scaffold1320	RepeatMasker	similarity	4537	4932	3	-	.	Target "Motif:RLC_element4_ZTIPO323" 2320 2715
scaffold1320	RepeatMasker	similarity	5029	7168	3.9	-	.	Target "Motif:RLC_element4_ZTIPO323" 1 2162
scaffold1320	RepeatMasker	similarity	10088	10215	18.7	-	.	Target "Motif:DTM_element2_ZTIPO323" 4351 4477
scaffold1320	RepeatMasker	similarity	12427	13774	5.5	-	.	Target "Motif:NoCat_element52_ZB163" 1 1318
scaffold1320	RepeatMasker	similarity	12812	14621	28.4	-	.	Target "Motif:DTM_element3_ZTIPO323" 1074 2883
scaffold1320	RepeatMasker	similarity	13828	15720	2.8	-	.	Target "Motif:DTM_element4_ZTIPO323" 2 1887
scaffold1320	RepeatMasker	similarity	17293	18288	4.8	-	.	Target "Motif:NoCat_element77_ZB163" 1 991
scaffold1320	RepeatMasker	similarity	17534	18386	27.8	-	.	Target "Motif:DTX_element4_ZTIPO323" 4387 5248
scaffold1320	RepeatMasker	similarity	18388	18610	22.8	-	.	Target "Motif:NoCat_element10_ZTIPO323" 700 947
scaffold1320	RepeatMasker	similarity	18706	18978	10.1	-	.	Target "Motif:NoCat_element10_ZTIPO323" 334 563
scaffold1320	RepeatMasker	similarity	18706	18791	9.3	+	.	Target "Motif:NoCat_element14_ZAST11IR611" 354 439
scaffold1321	RepeatMasker	similarity	1	198	5	+	.	Target "Motif:RLG_element2_ZTIPO323" 7702 7899
scaffold1321	RepeatMasker	similarity	261	514	5.9	+	.	Target "Motif:RLG_element9_ZPST04IR55" 4082 4335
scaffold1321	RepeatMasker	similarity	580	1260	4.7	+	.	Target "Motif:RLG_element2_ZTIPO323" 8278 8952
scaffold1322	RepeatMasker	similarity	1	506	8.7	+	.	Target "Motif:RLG_element4_ZTIPO323" 7192 7697
scaffold1322	RepeatMasker	similarity	585	1127	5.2	+	.	Target "Motif:RLG_element4_ZTIPO323" 7889 8439
scaffold1322	RepeatMasker	similarity	1898	1987	8.4	+	.	Target "Motif:RLG_element2_ZTIPO323" 10570 10654
scaffold1322	RepeatMasker	similarity	1925	1987	1.6	+	.	Target "Motif:RLG_element2_ZTIPO323" 3825 3887
scaffold1324	RepeatMasker	similarity	1	148	6.1	+	.	Target "Motif:RLG_element10_ZTIPO323" 787 934
scaffold1324	RepeatMasker	similarity	226	991	5.6	+	.	Target "Motif:RLG_element10_ZTIPO323" 1163 1929
scaffold1324	RepeatMasker	similarity	1085	1448	6.3	+	.	Target "Motif:RLG_element10_ZTIPO323" 2078 2441
scaffold1324	RepeatMasker	similarity	1449	1509	3.3	+	.	Target "Motif:RLG_element8_ZTIPO323" 5 66
scaffold1324	RepeatMasker	similarity	1597	3417	5.1	+	.	Target "Motif:RLG_element8_ZTIPO323" 256 2132
scaffold1324	RepeatMasker	similarity	3465	3544	2.5	+	.	Target "Motif:RLG_element8_ZTIPO323" 2139 2218
scaffold1324	RepeatMasker	similarity	3610	3715	5.7	+	.	Target "Motif:RLG_element8_ZTIPO323" 2226 2331
scaffold1324	RepeatMasker	similarity	3763	4560	4.5	+	.	Target "Motif:RLG_element8_ZTIPO323" 2335 3132
scaffold1324	RepeatMasker	similarity	4663	4751	5.6	+	.	Target "Motif:RLG_element8_ZTIPO323" 3305 3393
scaffold1324	RepeatMasker	similarity	4779	6395	5.9	+	.	Target "Motif:RLG_element8_ZTIPO323" 3523 5142
scaffold1324	RepeatMasker	similarity	6460	7227	4.7	+	.	Target "Motif:RLG_element8_ZTIPO323" 5151 5944
scaffold1325	RepeatMasker	similarity	1	165	4.8	-	.	Target "Motif:RLG_element2_ZTIPO323" 8850 9014
scaffold1325	RepeatMasker	similarity	271	865	4.4	-	.	Target "Motif:RLG_element2_ZTIPO323" 8054 8648
scaffold1325	RepeatMasker	similarity	1007	1464	4.6	-	.	Target "Motif:RLG_element2_ZTIPO323" 7354 7811
scaffold1327	RepeatMasker	similarity	1	122	4.9	+	.	Target "Motif:RII_element2_ZTIPO323" 3441 3562
scaffold1327	RepeatMasker	similarity	117	707	3.4	+	.	Target "Motif:RII_element2_ZTIPO323" 3307 3898
scaffold1327	RepeatMasker	similarity	813	987	4	+	.	Target "Motif:RII_element2_ZTIPO323" 4062 4236
scaffold1327	RepeatMasker	similarity	1101	1431	3.6	+	.	Target "Motif:RII_element2_ZTIPO323" 4486 4816
scaffold1329	RepeatMasker	similarity	1	890	4.9	+	.	Target "Motif:RIL_element2_ZTIPO323" 16578 17436
scaffold1329	RepeatMasker	similarity	968	1410	3.8	+	.	Target "Motif:RIL_element2_ZTIPO323" 17560 18002
scaffold1332	RepeatMasker	similarity	1	184	6.5	-	.	Target "Motif:RLC_element2_ZB163" 2 185
scaffold1332	RepeatMasker	similarity	5011	5134	25.9	-	.	Target "Motif:NoCat_element58_ZPST04IR55" 3770 3879
scaffold1332	RepeatMasker	similarity	29939	30342	3.2	-	.	Target "Motif:DTX-MITE_element5_ZTIPO323" 202 579
scaffold1332	RepeatMasker	similarity	30430	30468	2.6	-	.	Target "Motif:DTX-MITE_element5_ZTIPO323" 5 43
scaffold1332	RepeatMasker	similarity	96814	97261	35.6	-	.	Target "Motif:DTH_element9_ZTIPO323" 2121 2571
scaffold1332	RepeatMasker	similarity	96991	97243	29.9	+	.	Target "Motif:NoCat_element65_ZAST11IR611" 368 623
scaffold1332	RepeatMasker	similarity	97601	97827	21.4	-	.	Target "Motif:DTH_element10_ZTIPO323" 682 888
scaffold1332	RepeatMasker	similarity	98015	99089	31.4	-	.	Target "Motif:DTH_element9_ZTIPO323" 301 1369
scaffold1333	RepeatMasker	similarity	1	365	4	-	.	Target "Motif:RLG_element11_ZTIPO323" 202 534
scaffold1333	RepeatMasker	similarity	7424	7570	24.1	+	.	Target "Motif:RLC_element4_ZB163" 261 406
scaffold1333	RepeatMasker	similarity	18030	18598	3.3	-	.	Target "Motif:DTX-MITE_element5_ZTIPO323" 5 580
scaffold1333	RepeatMasker	similarity	22257	22456	33.9	+	.	Target "Motif:RLC_element9_ZTIPO323" 1527 1722
scaffold1333	RepeatMasker	similarity	22552	22615	23.4	+	.	Target "Motif:NoCat_element32_ZB163" 2003 2068
scaffold1333	RepeatMasker	similarity	22560	22686	23.8	+	.	Target "Motif:DTA_element5_ZTIPO323" 3815 3940
scaffold1333	RepeatMasker	similarity	22567	22672	18.1	+	.	Target "Motif:RLC_element5_ZB163" 4641 4747
scaffold1333	RepeatMasker	similarity	30354	30511	14.7	+	.	Target "Motif:DTX_element5_ZTIPO323" 50 208
scaffold1333	RepeatMasker	similarity	30380	32486	9.9	+	.	Target "Motif:DTX_element5_ZTIPO323" 132 2333
scaffold1333	RepeatMasker	similarity	32481	33283	15.3	-	.	Target "Motif:NoCat_element57_ZAST11IR611" 2 768
scaffold1333	RepeatMasker	similarity	33358	33505	13.7	-	.	Target "Motif:NoCat_element57_ZAST11IR611" 953 1097
scaffold1333	RepeatMasker	similarity	33452	33939	28.7	-	.	Target "Motif:NoCat_element15_ZB163" 119 625
scaffold1333	RepeatMasker	similarity	33582	34003	19.7	-	.	Target "Motif:NoCat_element57_ZAST11IR611" 569 959
scaffold1333	RepeatMasker	similarity	34007	35225	12.9	-	.	Target "Motif:DTX_element3_ZPST04IR55" 2131 3373
scaffold1333	RepeatMasker	similarity	35297	37081	13.5	-	.	Target "Motif:DTX_element3_ZPST04IR55" 67 1969
scaffold1333	RepeatMasker	similarity	66341	67433	5.3	-	.	Target "Motif:DTH_element11_ZB163" 2489 3591
scaffold1333	RepeatMasker	similarity	67340	67573	13.9	-	.	Target "Motif:DTH_element11_ZB163" 2394 2636
scaffold1333	RepeatMasker	similarity	67480	67573	6.4	-	.	Target "Motif:DTH_element2_ZTIPO323" 2399 2492
scaffold1333	RepeatMasker	similarity	67571	67629	8.5	+	.	Target "Motif:NoCat_element14_ZAST11IR611" 1 59
scaffold1336	RepeatMasker	similarity	1	521	4.6	+	.	Target "Motif:RLG_element6_ZTIPO323" 5609 6161
scaffold1336	RepeatMasker	similarity	537	1529	4.3	-	.	Target "Motif:RIL_element2_ZTIPO323" 25806 26799
scaffold1337	RepeatMasker	similarity	1	78	6.7	-	.	Target "Motif:NoCat_element10_ZTIPO323" 434 509
scaffold1337	RepeatMasker	similarity	10	140	15.3	+	.	Target "Motif:NoCat_element14_ZAST11IR611" 414 585
scaffold1337	RepeatMasker	similarity	57	139	6	-	.	Target "Motif:NoCat_element10_ZTIPO323" 316 401
scaffold1337	RepeatMasker	similarity	318	724	26.2	+	.	Target "Motif:DTT_element4_ZTIPO323" 406 812
scaffold1337	RepeatMasker	similarity	734	1369	10.5	-	.	Target "Motif:NoCat_element33_ZPST04IR55" 1 662
scaffold1337	RepeatMasker	similarity	1435	2266	14.8	+	.	Target "Motif:NoCat_element11_ZPST04IR55" 1 847
scaffold1337	RepeatMasker	similarity	2298	4405	14.9	+	.	Target "Motif:NoCat_element11_ZPST04IR55" 816 2944
scaffold1337	RepeatMasker	similarity	4469	4614	1.4	+	.	Target "Motif:RII_element1_ZTIPO323" 5534 5678
scaffold1337	RepeatMasker	similarity	4615	5641	10.2	-	.	Target "Motif:NoCat_element14_ZPST04IR55" 163 1277
scaffold1337	RepeatMasker	similarity	5546	5877	22.4	-	.	Target "Motif:NoCat_element25_ZPST04IR55" 482 807
scaffold1337	RepeatMasker	similarity	5829	6903	10.7	+	.	Target "Motif:NoCat_element54_ZPST04IR55" 200 1227
scaffold1337	RepeatMasker	similarity	6874	6956	6.5	-	.	Target "Motif:RLG_element1_ZTIPO323" 196 272
scaffold1337	RepeatMasker	similarity	6894	6956	1.6	-	.	Target "Motif:RLG_element1_ZTIPO323" 12647 12709
scaffold1337	RepeatMasker	similarity	7100	7675	2.4	-	.	Target "Motif:RLG_element1_ZTIPO323" 11859 12434
scaffold1337	RepeatMasker	similarity	7799	7953	3.9	-	.	Target "Motif:RLG_element1_ZTIPO323" 11467 11627
scaffold1338	RepeatMasker	similarity	1	74	11.1	+	.	Target "Motif:RII_element1_ZTIPO323" 5624 5695
scaffold1338	RepeatMasker	similarity	1	61	0	-	.	Target "Motif:NoCat_element10_ZTIPO323" 4 66
scaffold1338	RepeatMasker	similarity	144750	144907	14.5	-	.	Target "Motif:NoCat_element33_ZPST04IR55" 648 804
scaffold1338	RepeatMasker	similarity	145002	145044	13.9	+	.	Target "Motif:NoCat_element8_ZPST04IR55" 3668 3711
scaffold1338	RepeatMasker	similarity	145041	145099	16.9	+	.	Target "Motif:NoCat_element8_ZPST04IR55" 3742 3801
scaffold1338	RepeatMasker	similarity	146208	146269	1.6	-	.	Target "Motif:RII_element1_ZTIPO323" 5618 5678
scaffold1338	RepeatMasker	similarity	146376	146465	3.4	+	.	Target "Motif:NoCat_element10_ZTIPO323" 282 370
scaffold1338	RepeatMasker	similarity	146439	146633	13.3	+	.	Target "Motif:NoCat_element10_ZTIPO323" 400 602
scaffold134	RepeatMasker	similarity	1	154	3.2	+	.	Target "Motif:RLG_element7_ZTIPO323" 319 472
scaffold134	RepeatMasker	similarity	254	1616	3.5	+	.	Target "Motif:RLG_element7_ZTIPO323" 495 1835
scaffold134	RepeatMasker	similarity	1703	2759	3.5	+	.	Target "Motif:RLG_element7_ZTIPO323" 1982 3038
scaffold134	RepeatMasker	similarity	2783	3010	4.8	+	.	Target "Motif:RLG_element7_ZTIPO323" 3114 3341
scaffold134	RepeatMasker	similarity	3000	3931	4.3	+	.	Target "Motif:RLG_element7_ZTIPO323" 4606 5537
scaffold134	RepeatMasker	similarity	3929	3989	0	+	.	Target "Motif:NoCat_element10_ZTIPO323" 3 65
scaffold1340	RepeatMasker	similarity	1	235	5.5	+	.	Target "Motif:RLG_element8_ZTIPO323" 3180 3414
scaffold1340	RepeatMasker	similarity	375	1365	6	+	.	Target "Motif:RLG_element8_ZTIPO323" 3639 4630
scaffold1340	RepeatMasker	similarity	1417	2181	5.1	+	.	Target "Motif:RLG_element8_ZTIPO323" 4632 5399
scaffold1340	RepeatMasker	similarity	2152	2188	0	+	.	Target "Motif:RLG_element8_ZTIPO323" 5410 5447
scaffold1340	RepeatMasker	similarity	2298	2767	9.8	+	.	Target "Motif:RLG_element8_ZTIPO323" 5611 6082
scaffold1341	RepeatMasker	similarity	1	62	6.5	+	.	Target "Motif:RII_element1_ZTIPO323" 461 522
scaffold1341	RepeatMasker	similarity	64	1506	17.4	+	.	Target "Motif:RLG_element14_ZPST04IR55" 2 1486
scaffold1341	RepeatMasker	similarity	578	3151	6.7	+	.	Target "Motif:RLG_element3_ZTIPO323" 655 3259
scaffold1341	RepeatMasker	similarity	3260	3658	3.8	+	.	Target "Motif:RLG_element3_ZTIPO323" 3489 3888
scaffold1341	RepeatMasker	similarity	3752	4220	5.1	+	.	Target "Motif:RLG_element3_ZTIPO323" 4007 4475
scaffold1341	RepeatMasker	similarity	4320	4396	3.9	+	.	Target "Motif:RLG_element3_ZTIPO323" 4623 4699
scaffold1341	RepeatMasker	similarity	4497	4629	6.8	+	.	Target "Motif:RLG_element3_ZTIPO323" 4834 4966
scaffold1341	RepeatMasker	similarity	4730	5293	4.4	+	.	Target "Motif:RLG_element3_ZTIPO323" 5140 5717
scaffold1341	RepeatMasker	similarity	5425	5501	6.5	+	.	Target "Motif:RLG_element3_ZTIPO323" 5932 6008
scaffold1341	RepeatMasker	similarity	5617	8830	5.9	+	.	Target "Motif:RLG_element3_ZTIPO323" 6032 9273
scaffold1341	RepeatMasker	similarity	8957	9076	6.7	+	.	Target "Motif:RLG_element3_ZTIPO323" 9500 9620
scaffold1341	RepeatMasker	similarity	9075	9117	0	+	.	Target "Motif:RLG_element3_ZTIPO323" 9775 9817
scaffold1341	RepeatMasker	similarity	9095	9276	5.7	-	.	Target "Motif:RII_element1_ZTIPO323" 5522 5698
scaffold1342	RepeatMasker	similarity	1	767	20.1	+	.	Target "Motif:DTX_element4_ZPST04IR55" 3826 4619
scaffold1342	RepeatMasker	similarity	7469	7737	7.1	-	.	Target "Motif:NoCat_element10_ZTIPO323" 626 951
scaffold1342	RepeatMasker	similarity	7813	8183	14.3	+	.	Target "Motif:NoCat_element14_ZAST11IR611" 425 811
scaffold1342	RepeatMasker	similarity	40459	41932	10.2	+	.	Target "Motif:DTX_element4_ZTIPO323" 744 2291
scaffold1342	RepeatMasker	similarity	42021	43109	6.6	+	.	Target "Motif:DTX_element4_ZTIPO323" 2438 3536
scaffold1342	RepeatMasker	similarity	43021	43120	29.3	-	.	Target "Motif:DTX_element5_ZTIPO323" 2131 2230
scaffold1342	RepeatMasker	similarity	43109	48240	8.9	-	.	Target "Motif:RLG_element5_ZTIPO323" 1673 6829
scaffold1342	RepeatMasker	similarity	48359	49888	8.8	-	.	Target "Motif:RLG_element5_ZTIPO323" 1 1531
scaffold1342	RepeatMasker	similarity	49884	51604	5.4	+	.	Target "Motif:DTX_element4_ZTIPO323" 3531 5218
scaffold1342	RepeatMasker	similarity	51605	52519	9.3	+	.	Target "Motif:RLG_element5_ZTIPO323" 6 921
scaffold1342	RepeatMasker	similarity	52503	52580	9.2	+	.	Target "Motif:RLG_element2_ZTIPO323" 10578 10653
scaffold1346	RepeatMasker	similarity	1	594	3.4	+	.	Target "Motif:RLG_element11_ZTIPO323" 1721 2314
scaffold1346	RepeatMasker	similarity	662	909	3.2	+	.	Target "Motif:RLG_element11_ZTIPO323" 2436 2683
scaffold1346	RepeatMasker	similarity	978	1260	3.2	+	.	Target "Motif:RLG_element11_ZTIPO323" 2824 3106
scaffold1348	RepeatMasker	similarity	1	493	6.3	-	.	Target "Motif:RLG_element5_ZTIPO323" 6 499
scaffold1348	RepeatMasker	similarity	494	1099	7	-	.	Target "Motif:DTT_element7_ZB163" 1849 2423
scaffold1348	RepeatMasker	similarity	1153	2877	8.6	-	.	Target "Motif:DTT_element7_ZB163" 2 1734
scaffold1348	RepeatMasker	similarity	2875	3118	7	-	.	Target "Motif:DXX_element1_ZTIPO323" 1 244
scaffold135	RepeatMasker	similarity	1	617	3.1	+	.	Target "Motif:RIL_element2_ZTIPO323" 17714 18339
scaffold135	RepeatMasker	similarity	714	1311	4.7	+	.	Target "Motif:RIL_element2_ZTIPO323" 18771 19391
scaffold135	RepeatMasker	similarity	1181	2130	5	+	.	Target "Motif:RIL_element2_ZTIPO323" 19373 20322
scaffold1350	RepeatMasker	similarity	99638	99691	8.2	+	.	Target "Motif:RLC_element4_ZPST04IR55" 126 179
scaffold1350	RepeatMasker	similarity	133665	134161	3.4	-	.	Target "Motif:DTX-MITE_element6_ZTIPO323" 3 501
scaffold1350	RepeatMasker	similarity	134199	134888	17.4	-	.	Target "Motif:NoCat_element75_ZB163" 18 707
scaffold1350	RepeatMasker	similarity	134910	135729	18.6	+	.	Target "Motif:NoCat_element59_ZB163" 1 817
scaffold1350	RepeatMasker	similarity	135748	136001	5.5	+	.	Target "Motif:RII_element1_ZTIPO323" 12 267
scaffold1350	RepeatMasker	similarity	136111	136463	5.7	+	.	Target "Motif:RII_element1_ZTIPO323" 307 678
scaffold1351	RepeatMasker	similarity	1	95	2.1	-	.	Target "Motif:RLG_element11_ZTIPO323" 6 100
scaffold1351	RepeatMasker	similarity	31274	31496	12.1	+	.	Target "Motif:DTA_element7_ZTIPO323" 2955 3177
scaffold1351	RepeatMasker	similarity	90129	90291	20.8	-	.	Target "Motif:RSX_element1_ZTIPO323" 446 607
scaffold1351	RepeatMasker	similarity	90438	90613	18.8	+	.	Target "Motif:DTA_element2_ZB163" 2726 2904
scaffold1351	RepeatMasker	similarity	146905	148187	3.2	-	.	Target "Motif:DHH_element1_ZTIPO323" 12441 13719
scaffold1354	RepeatMasker	similarity	1	1077	3.9	+	.	Target "Motif:RII_element2_ZTIPO323" 3247 4323
scaffold1355	RepeatMasker	similarity	1	163	4.3	-	.	Target "Motif:RII_element1_ZTIPO323" 494 662
scaffold1355	RepeatMasker	similarity	265	341	7.8	-	.	Target "Motif:RII_element1_ZTIPO323" 254 333
scaffold1355	RepeatMasker	similarity	439	489	3.9	-	.	Target "Motif:RII_element1_ZTIPO323" 17 67
scaffold1355	RepeatMasker	similarity	669	945	21.7	+	.	Target "Motif:DTT_element8_ZTIPO323" 19 296
scaffold1355	RepeatMasker	similarity	947	1119	6.4	-	.	Target "Motif:NoCat_element10_ZTIPO323" 1 194
scaffold1355	RepeatMasker	similarity	1115	1971	23.9	+	.	Target "Motif:DTT_element6_ZTIPO323" 280 1136
scaffold1357	RepeatMasker	similarity	1	606	3.6	-	.	Target "Motif:RLG_element11_ZTIPO323" 2896 3501
scaffold1357	RepeatMasker	similarity	700	1224	2.9	-	.	Target "Motif:RLG_element11_ZTIPO323" 2247 2771
scaffold1357	RepeatMasker	similarity	1350	1690	6.2	-	.	Target "Motif:RLG_element11_ZPST04IR55" 1728 2074
scaffold1357	RepeatMasker	similarity	1810	1923	2.6	-	.	Target "Motif:RLG_element11_ZTIPO323" 1421 1534
scaffold1357	RepeatMasker	similarity	2011	2265	5.1	-	.	Target "Motif:RLG_element11_ZTIPO323" 1006 1260
scaffold1357	RepeatMasker	similarity	2343	3192	4	-	.	Target "Motif:RLG_element11_ZTIPO323" 6 857
scaffold1359	RepeatMasker	similarity	1	2045	5	-	.	Target "Motif:RIL_element2_ZTIPO323" 21062 23106
scaffold1359	RepeatMasker	similarity	1953	2665	6.2	-	.	Target "Motif:RIL_element2_ZTIPO323" 20401 21082
scaffold1359	RepeatMasker	similarity	2777	2831	7.3	-	.	Target "Motif:RIL_element2_ZTIPO323" 20150 20204
scaffold1359	RepeatMasker	similarity	2835	3402	4.8	-	.	Target "Motif:RIL_element2_ZTIPO323" 26231 26800
scaffold1359	RepeatMasker	similarity	3502	4578	15.1	+	.	Target "Motif:RIX_element1_ZB163" 730 1834
scaffold1359	RepeatMasker	similarity	3795	4578	4.9	-	.	Target "Motif:RIL_element2_ZTIPO323" 25080 25878
scaffold1359	RepeatMasker	similarity	4641	4731	3.3	-	.	Target "Motif:RIL_element2_ZTIPO323" 24981 25071
scaffold136	RepeatMasker	similarity	1	307	4.9	+	.	Target "Motif:RLG_element10_ZTIPO323" 1106 1413
scaffold136	RepeatMasker	similarity	422	1296	4.6	+	.	Target "Motif:RLG_element10_ZTIPO323" 1661 2535
scaffold1360	RepeatMasker	similarity	1	626	5.8	-	.	Target "Motif:RLC_element1_ZTIPO323" 2228 2855
scaffold1360	RepeatMasker	similarity	783	1100	5.3	-	.	Target "Motif:RLC_element2_ZB163" 1663 1980
scaffold1360	RepeatMasker	similarity	1243	1336	6.4	-	.	Target "Motif:RLC_element2_ZB163" 1321 1414
scaffold1361	RepeatMasker	similarity	1	141	10.6	+	.	Target "Motif:DTX_element1_ZTIPO323" 1742 1882
scaffold1361	RepeatMasker	similarity	224	951	9.3	-	.	Target "Motif:DTX_element4_ZPST04IR55" 1769 2579
scaffold1361	RepeatMasker	similarity	1044	1322	8.2	+	.	Target "Motif:DTX_element1_ZTIPO323" 2955 3233
scaffold1361	RepeatMasker	similarity	1429	1878	8.2	+	.	Target "Motif:DTX_element1_ZTIPO323" 3417 3866
scaffold1362	RepeatMasker	similarity	1	380	7.1	-	.	Target "Motif:RLG_element11_ZTIPO323" 241 622
scaffold1362	RepeatMasker	similarity	5656	6267	15.2	-	.	Target "Motif:NoCat_element75_ZB163" 95 706
scaffold1362	RepeatMasker	similarity	7748	7860	20	-	.	Target "Motif:RLC_element3_ZAST11IR611" 3350 3447
scaffold1362	RepeatMasker	similarity	7748	7845	25.8	+	.	Target "Motif:RLC_element5_ZB163" 1549 1646
scaffold1362	RepeatMasker	similarity	9422	9777	32.6	+	.	Target "Motif:RLC_element9_ZTIPO323" 328 685
scaffold1362	RepeatMasker	similarity	9833	9900	21.6	+	.	Target "Motif:RLC_element10_ZTIPO323" 2130 2194
scaffold1362	RepeatMasker	similarity	10639	11043	23.6	+	.	Target "Motif:RLC_element5_ZB163" 4366 4747
scaffold1362	RepeatMasker	similarity	10924	11063	21.3	+	.	Target "Motif:DTA_element5_ZTIPO323" 3808 3946
scaffold1362	RepeatMasker	similarity	11499	12418	14.6	+	.	Target "Motif:NoCat_element59_ZB163" 1 917
scaffold1362	RepeatMasker	similarity	12653	16301	13.2	+	.	Target "Motif:DTT_element3_ZTIPO323" 238 3887
scaffold1362	RepeatMasker	similarity	16295	16360	3	+	.	Target "Motif:NoCat_element10_ZTIPO323" 1 68
scaffold1362	RepeatMasker	similarity	16501	16724	10.7	+	.	Target "Motif:NoCat_element10_ZTIPO323" 380 587
scaffold1362	RepeatMasker	similarity	16725	17002	21.8	+	.	Target "Motif:NoCat_element10_ZTIPO323" 643 947
scaffold1362	RepeatMasker	similarity	17003	17481	19.8	+	.	Target "Motif:DTT_element3_ZTIPO323" 3875 4352
scaffold1362	RepeatMasker	similarity	30572	30634	3.2	-	.	Target "Motif:RLG_element11_ZTIPO323" 118 181
scaffold1363	RepeatMasker	similarity	1	2105	5.2	+	.	Target "Motif:RLG_element2_ZTIPO323" 8071 10171
scaffold1363	RepeatMasker	similarity	2216	2569	4.8	+	.	Target "Motif:RLG_element2_ZTIPO323" 10364 10715
scaffold1363	RepeatMasker	similarity	2446	2658	12.7	+	.	Target "Motif:RLG_element18_ZB163" 2 255
scaffold1363	RepeatMasker	similarity	2670	4014	14.1	+	.	Target "Motif:NoCat_element3_ZTIPO323" 1 1351
scaffold1363	RepeatMasker	similarity	4020	4492	18.3	-	.	Target "Motif:NoCat_element14_ZAST11IR611" 333 811
scaffold1363	RepeatMasker	similarity	4495	4561	4.5	+	.	Target "Motif:NoCat_element10_ZTIPO323" 644 715
scaffold1363	RepeatMasker	similarity	4629	5503	13.5	+	.	Target "Motif:NoCat_element3_ZTIPO323" 1342 2223
scaffold1363	RepeatMasker	similarity	5502	6840	15.9	+	.	Target "Motif:DTT_element4_ZB163" 1 1339
scaffold1363	RepeatMasker	similarity	6837	7273	18.6	+	.	Target "Motif:NoCat_element3_ZTIPO323" 2221 2667
scaffold1363	RepeatMasker	similarity	14498	15863	13.1	+	.	Target "Motif:NoCat_element7_ZB163" 9 1426
scaffold1363	RepeatMasker	similarity	15868	16101	4.7	+	.	Target "Motif:RII_element1_ZTIPO323" 17 250
scaffold1363	RepeatMasker	similarity	16190	16268	10.1	+	.	Target "Motif:RII_element1_ZTIPO323" 500 578
scaffold1366	RepeatMasker	similarity	80217	80296	21.2	-	.	Target "Motif:DHH_element5_ZPST04IR55" 7902 7981
scaffold1366	RepeatMasker	similarity	80223	80286	12.5	-	.	Target "Motif:DHH_element4_ZTIPO323" 7937 8000
scaffold1366	RepeatMasker	similarity	80236	80294	10.2	-	.	Target "Motif:DHH_element4_ZTIPO323" 7996 8054
scaffold1366	RepeatMasker	similarity	80736	80922	29.9	+	.	Target "Motif:DHH_element4_ZPST04IR55" 9230 9416
scaffold1366	RepeatMasker	similarity	81498	81673	23.3	+	.	Target "Motif:RIX_element1_ZAST11IR611" 254 434
scaffold1366	RepeatMasker	similarity	88221	89319	15.9	-	.	Target "Motif:NoCat_element35_ZAST11IR611" 1 1094
scaffold1366	RepeatMasker	similarity	115703	115980	5.4	+	.	Target "Motif:DTH_element5_ZTIPO323" 2 284
scaffold1366	RepeatMasker	similarity	115905	116247	5	+	.	Target "Motif:DTH_element5_ZTIPO323" 252 596
scaffold1366	RepeatMasker	similarity	116245	116455	14.4	-	.	Target "Motif:NoCat_element57_ZAST11IR611" 562 770
scaffold1366	RepeatMasker	similarity	116450	117182	3.3	+	.	Target "Motif:DTH_element5_ZTIPO323" 592 1326
scaffold1367	RepeatMasker	similarity	1	164	6.7	-	.	Target "Motif:RLG_element2_ZTIPO323" 8932 9098
scaffold1367	RepeatMasker	similarity	284	413	7.7	-	.	Target "Motif:RLG_element2_ZTIPO323" 8639 8768
scaffold1367	RepeatMasker	similarity	527	792	7.1	-	.	Target "Motif:RLG_element2_ZTIPO323" 8237 8502
scaffold1367	RepeatMasker	similarity	919	995	5.2	-	.	Target "Motif:RLG_element2_ZTIPO323" 7866 7942
scaffold1367	RepeatMasker	similarity	1101	1848	5.9	-	.	Target "Motif:RLG_element2_ZTIPO323" 6985 7732
scaffold1367	RepeatMasker	similarity	1967	2730	6.5	-	.	Target "Motif:RLG_element2_ZTIPO323" 6024 6787
scaffold1368	RepeatMasker	similarity	2	318	6.3	-	.	Target "Motif:DTX_element5_ZTIPO323" 4845 5161
scaffold1368	RepeatMasker	similarity	419	4891	13.8	+	.	Target "Motif:DTX_element3_ZPST04IR55" 1052 5578
scaffold137	RepeatMasker	similarity	1	284	4.6	+	.	Target "Motif:RIL_element2_ZTIPO323" 25137 25420
scaffold137	RepeatMasker	similarity	418	611	20.6	+	.	Target "Motif:RIX_element1_ZPST04IR55" 11021 11214
scaffold137	RepeatMasker	similarity	439	1562	7.2	+	.	Target "Motif:RIL_element2_ZTIPO323" 25656 26800
scaffold137	RepeatMasker	similarity	1565	3389	4.6	+	.	Target "Motif:RIL_element2_ZTIPO323" 2678 4537
scaffold137	RepeatMasker	similarity	3502	3861	7.2	+	.	Target "Motif:RIL_element2_ZTIPO323" 4695 5054
scaffold137	RepeatMasker	similarity	4183	5853	5.9	+	.	Target "Motif:RIL_element2_ZTIPO323" 5086 6758
scaffold137	RepeatMasker	similarity	5740	6426	5.8	+	.	Target "Motif:RIL_element2_ZTIPO323" 7085 7771
scaffold137	RepeatMasker	similarity	6478	10189	6.4	+	.	Target "Motif:RIL_element2_ZTIPO323" 7931 11642
scaffold137	RepeatMasker	similarity	10243	10895	6.3	+	.	Target "Motif:RIL_element2_ZTIPO323" 11736 12388
scaffold137	RepeatMasker	similarity	10743	12401	8.7	+	.	Target "Motif:RIL_element2_ZTIPO323" 12378 14066
scaffold137	RepeatMasker	similarity	11974	13049	11.2	+	.	Target "Motif:RIL_element2_ZTIPO323" 13549 14627
scaffold137	RepeatMasker	similarity	13101	13283	5.5	+	.	Target "Motif:RIL_element2_ZTIPO323" 14631 14813
scaffold137	RepeatMasker	similarity	13339	14260	15.3	+	.	Target "Motif:RIX_element1_ZPST04IR55" 2138 3072
scaffold137	RepeatMasker	similarity	14129	14503	5.6	+	.	Target "Motif:RIL_element2_ZTIPO323" 16319 16693
scaffold137	RepeatMasker	similarity	14583	15668	5.6	+	.	Target "Motif:RIL_element2_ZTIPO323" 16917 18020
scaffold137	RepeatMasker	similarity	15816	15910	4.2	+	.	Target "Motif:RIL_element2_ZTIPO323" 18192 18286
scaffold137	RepeatMasker	similarity	15828	16135	18.1	+	.	Target "Motif:NoCat_element14_ZB163" 6218 6539
scaffold137	RepeatMasker	similarity	15985	16582	6.2	+	.	Target "Motif:RIL_element2_ZTIPO323" 18289 18914
scaffold137	RepeatMasker	similarity	16340	16786	5.6	+	.	Target "Motif:RIL_element2_ZTIPO323" 19261 19707
scaffold137	RepeatMasker	similarity	16839	20303	7	+	.	Target "Motif:RIL_element2_ZTIPO323" 19714 23216
scaffold137	RepeatMasker	similarity	17540	21968	7	+	.	Target "Motif:RIL_element2_ZTIPO323" 20453 24945
scaffold137	RepeatMasker	similarity	22069	22139	2.8	+	.	Target "Motif:RIL_element2_ZTIPO323" 24970 25040
scaffold137	RepeatMasker	similarity	22294	23784	13.4	+	.	Target "Motif:RIX_element1_ZPST04IR55" 10670 12151
scaffold137	RepeatMasker	similarity	23622	23804	20.3	-	.	Target "Motif:NoCat_element30_ZB163" 2856 3037
scaffold137	RepeatMasker	similarity	23803	24025	20.3	-	.	Target "Motif:RIX_element1_ZB163" 3557 3780
scaffold137	RepeatMasker	similarity	23859	24592	9.1	+	.	Target "Motif:RIL_element2_ZTIPO323" 23111 23846
scaffold137	RepeatMasker	similarity	24650	25358	7.5	+	.	Target "Motif:RIL_element2_ZTIPO323" 23856 24564
scaffold137	RepeatMasker	similarity	25437	25826	4.9	+	.	Target "Motif:RIL_element2_ZTIPO323" 24747 25136
scaffold137	RepeatMasker	similarity	25952	27363	12.4	+	.	Target "Motif:RIX_element1_ZPST04IR55" 10749 12151
scaffold137	RepeatMasker	similarity	27365	27831	4.1	+	.	Target "Motif:RIL_element2_ZTIPO323" 26333 26800
scaffold137	RepeatMasker	similarity	27666	27960	19.4	-	.	Target "Motif:NoCat_element30_ZB163" 2776 3037
scaffold137	RepeatMasker	similarity	27944	30799	16.3	-	.	Target "Motif:NoCat_element30_ZB163" 1 2865
scaffold137	RepeatMasker	similarity	32470	34908	11.4	-	.	Target "Motif:NoCat_element62_ZB163" 1 2444
scaffold137	RepeatMasker	similarity	35720	36641	11.5	-	.	Target "Motif:NoCat_element57_ZB163" 376 1252
scaffold137	RepeatMasker	similarity	36545	36929	13.5	-	.	Target "Motif:NoCat_element57_ZB163" 2 373
scaffold137	RepeatMasker	similarity	37090	37229	7	+	.	Target "Motif:NoCat_element4_ZTIPO323" 7233 7333
scaffold137	RepeatMasker	similarity	37306	37414	28.6	-	.	Target "Motif:RLC_element3_ZPST04IR55" 16 122
scaffold137	RepeatMasker	similarity	37306	37372	21.2	+	.	Target "Motif:RIL_element2_ZTIPO323" 4577 4643
scaffold137	RepeatMasker	similarity	39400	39625	23.5	+	.	Target "Motif:NoCat_element33_ZB163" 139 357
scaffold137	RepeatMasker	similarity	39417	39616	20	+	.	Target "Motif:DTX_element3_ZTIPO323" 144 344
scaffold137	RepeatMasker	similarity	39628	43732	28.6	-	.	Target "Motif:DTA_element2_ZTIPO323" 2 4071
scaffold137	RepeatMasker	similarity	40164	41319	4.7	+	.	Target "Motif:NoCat_element39_ZAST11IR611" 1 1145
scaffold137	RepeatMasker	similarity	43729	43838	12.1	+	.	Target "Motif:DTX_element3_ZTIPO323" 342 455
scaffold1373	RepeatMasker	similarity	1	1069	5.1	+	.	Target "Motif:NoCat_element4_ZTIPO323" 3819 4886
scaffold1374	RepeatMasker	similarity	1	2898	5	-	.	Target "Motif:DHH_element1_ZTIPO323" 758 3655
scaffold1374	RepeatMasker	similarity	2954	3022	3	-	.	Target "Motif:RII_element1_ZTIPO323" 5618 5685
scaffold1378	RepeatMasker	similarity	1	505	9.5	-	.	Target "Motif:NoCat_element10_ZTIPO323" 1 585
scaffold1378	RepeatMasker	similarity	506	1727	5.3	+	.	Target "Motif:DTH_element1_ZTIPO323" 1284 2507
scaffold1378	RepeatMasker	similarity	1728	2182	7.2	+	.	Target "Motif:RLG_element2_ZTIPO323" 1 455
scaffold1379	RepeatMasker	similarity	1	845	5.3	+	.	Target "Motif:RLG_element3_ZTIPO323" 13334 14216
scaffold1379	RepeatMasker	similarity	842	933	3.3	-	.	Target "Motif:NoCat_element8_ZB163" 1765 1856
scaffold1379	RepeatMasker	similarity	985	1092	10.2	-	.	Target "Motif:NoCat_element8_ZB163" 1648 1757
scaffold1379	RepeatMasker	similarity	1207	1512	3.9	-	.	Target "Motif:DTX_element6_ZPST04IR55" 5893 6198
scaffold138	RepeatMasker	similarity	1	1228	11	-	.	Target "Motif:NoCat_element62_ZB163" 1 1254
scaffold138	RepeatMasker	similarity	2025	2120	17.7	-	.	Target "Motif:NoCat_element57_ZB163" 1157 1252
scaffold138	RepeatMasker	similarity	2116	2955	3.3	-	.	Target "Motif:RLG_element6_ZTIPO323" 5892 6731
scaffold1381	RepeatMasker	similarity	2	216	21.3	+	.	Target "Motif:NoCat_element10_ZTIPO323" 713 948
scaffold1381	RepeatMasker	similarity	277	1787	31.7	+	.	Target "Motif:RLC_element11_ZTIPO323" 3102 4604
scaffold1381	RepeatMasker	similarity	1927	2027	19.1	+	.	Target "Motif:RLC_element6_ZTIPO323" 1920 2006
scaffold1381	RepeatMasker	similarity	2392	2924	2.8	+	.	Target "Motif:RLG_element5_ZTIPO323" 3 541
scaffold1381	RepeatMasker	similarity	3062	4115	3.8	+	.	Target "Motif:RLG_element5_ZTIPO323" 777 1798
scaffold1382	RepeatMasker	similarity	1	168	3.6	-	.	Target "Motif:RII_element1_ZTIPO323" 240 423
scaffold1382	RepeatMasker	similarity	291	682	2.5	+	.	Target "Motif:NoCat_element8_ZTIPO323" 6362 6755
scaffold1382	RepeatMasker	similarity	797	855	0	+	.	Target "Motif:NoCat_element8_ZTIPO323" 6936 6994
scaffold1383	RepeatMasker	similarity	1	878	6.2	+	.	Target "Motif:RLG_element10_ZTIPO323" 5676 6555
scaffold1383	RepeatMasker	similarity	1031	1174	18.8	+	.	Target "Motif:DTT_element9_ZB163" 1464 1607
scaffold1383	RepeatMasker	similarity	1171	1231	3.3	+	.	Target "Motif:RII_element1_ZTIPO323" 16 76
scaffold1388	RepeatMasker	similarity	1	356	5.1	+	.	Target "Motif:RLG_element5_ZTIPO323" 712 1067
scaffold1388	RepeatMasker	similarity	478	834	4.8	+	.	Target "Motif:RLG_element5_ZTIPO323" 1234 1590
scaffold1388	RepeatMasker	similarity	979	1891	5.9	+	.	Target "Motif:RLG_element2_ZTIPO323" 1862 2774
scaffold1388	RepeatMasker	similarity	1892	1957	6.1	-	.	Target "Motif:RII_element1_ZTIPO323" 5622 5690
scaffold1388	RepeatMasker	similarity	2062	3083	9	-	.	Target "Motif:RII_element1_ZTIPO323" 4430 5451
scaffold1388	RepeatMasker	similarity	3219	4179	7.8	-	.	Target "Motif:RII_element1_ZTIPO323" 3277 4238
scaffold1388	RepeatMasker	similarity	4179	4287	7.3	+	.	Target "Motif:RII_element1_ZTIPO323" 15 123
scaffold139	RepeatMasker	similarity	27093	27270	15.1	-	.	Target "Motif:RLC_element3_ZTIPO323" 6947 7127
scaffold139	RepeatMasker	similarity	27117	27270	20.6	-	.	Target "Motif:RLC_element11_ZTIPO323" 5430 5590
scaffold139	RepeatMasker	similarity	27862	27949	24.4	-	.	Target "Motif:RLC_element3_ZTIPO323" 6113 6199
scaffold139	RepeatMasker	similarity	27875	27949	21.3	-	.	Target "Motif:RLC_element6_ZTIPO323" 1909 1984
scaffold139	RepeatMasker	similarity	28099	29543	30.9	-	.	Target "Motif:RLC_element11_ZTIPO323" 3169 4604
scaffold139	RepeatMasker	similarity	30082	30767	35.1	-	.	Target "Motif:RLC_element11_ZTIPO323" 1903 2585
scaffold139	RepeatMasker	similarity	30764	30838	19.1	+	.	Target "Motif:DTT_element2_ZPST04IR55" 1358 1438
scaffold139	RepeatMasker	similarity	32961	33039	15.5	-	.	Target "Motif:RLG_element8_ZB163" 364 458
scaffold139	RepeatMasker	similarity	32983	34101	4.3	+	.	Target "Motif:RLG_element10_ZTIPO323" 8 1112
scaffold139	RepeatMasker	similarity	34147	34508	6.1	+	.	Target "Motif:RLG_element10_ZTIPO323" 1113 1475
[truncated: 7,668 more rows]
