# Supplementary material for: Highly flexible infection programs in a specialized wheat pathogen
Source: Ecol Evol. 2018 Dec 26;9(1):275–94. doi: 10.1002/ece3.4724 (PMC6342133; doi:10.1002/ece3.4724)
Supplement: Supplementary file 8 [file ECE3-9-275-s008.xlsx]

## Sheet: Tabelle1
##gff-version 2
##date 2017-09-15
##sequence-region Zt10_assembly_1kb.fasta
C653684	RepeatMasker	similarity	1	35	2.9	-	.	Target "Motif:RLC_element7_ZTIPO323" 2 36
C653712	RepeatMasker	similarity	97	498	31.3	-	.	Target "Motif:NoCat_element86_ZB163" 1024 1428
C653712	RepeatMasker	similarity	105	622	33.9	+	.	Target "Motif:NoCat_element9_ZAST11IR611" 245 765
C653712	RepeatMasker	similarity	823	931	25.7	+	.	Target "Motif:NoCat_element59_ZAST11IR611" 786 895
C653712	RepeatMasker	similarity	843	895	18.9	+	.	Target "Motif:NoCat_element9_ZAST11IR611" 1004 1056
C654218	RepeatMasker	similarity	1	1466	26.4	+	.	Target "Motif:NoCat_element4_ZTIPO323" 1768 3230
C654436	RepeatMasker	similarity	1	149	19.5	+	.	Target "Motif:DTM_element1_ZPST04IR55" 4170 4321
C654436	RepeatMasker	similarity	1526	1576	5.9	+	.	Target "Motif:RLG_element15_ZPST04IR55" 1 51
C655430	RepeatMasker	similarity	3	1825	29.7	+	.	Target "Motif:RLG_element13_ZTIPO323" 3303 5161
C655734	RepeatMasker	similarity	2342	2367	0	+	.	Target "Motif:DTT_element10_ZTIPO323" 1 26
C655844	RepeatMasker	similarity	1	96	19.8	+	.	Target "Motif:DTH_element8_ZB163" 3487 3583
C656012	RepeatMasker	similarity	15	496	16.6	+	.	Target "Motif:NoCat_element23_ZB163" 721 1202
C656012	RepeatMasker	similarity	499	1562	20.3	-	.	Target "Motif:NoCat_element50_ZAST11IR611" 1 1068
C656248	RepeatMasker	similarity	1	67	20.9	+	.	Target "Motif:DTT_element8_ZTIPO323" 2199 2269
C656248	RepeatMasker	similarity	11	67	14.3	-	.	Target "Motif:DTT_element8_ZTIPO323" 3 59
C656626	RepeatMasker	similarity	1662	1736	21.6	-	.	Target "Motif:DTT_element10_ZTIPO323" 1932 2006
C656664	RepeatMasker	similarity	3019	3043	0	+	.	Target "Motif:NoCat_element7_ZB163" 1 25
C657308	RepeatMasker	similarity	3457	3553	22.5	+	.	Target "Motif:NoCat_element7_ZB163" 5565 5659
C657790	RepeatMasker	similarity	4	44	9.8	+	.	Target "Motif:NoCat_element36_ZB163" 885 925
C657790	RepeatMasker	similarity	2985	4119	35.8	-	.	Target "Motif:DHH_element1_ZB163" 5460 6616
C658600	RepeatMasker	similarity	1	68	11.8	-	.	Target "Motif:DHH_element2_ZB163" 4175 4242
C658600	RepeatMasker	similarity	771	912	31.2	-	.	Target "Motif:DHH_element5_ZPST04IR55" 5352 5493
C658600	RepeatMasker	similarity	1098	1190	26.1	+	.	Target "Motif:NoCat_element85_ZB163" 2295 2379
C658600	RepeatMasker	similarity	2255	2356	24.2	-	.	Target "Motif:DHH_element1_ZB163" 4690 4791
C658600	RepeatMasker	similarity	2674	2912	33.4	-	.	Target "Motif:DHH_element1_ZB163" 4143 4379
C658600	RepeatMasker	similarity	2838	2987	29.1	-	.	Target "Motif:DHH_element6_ZPST04IR55" 2940 3089
C658600	RepeatMasker	similarity	3361	3514	29.3	-	.	Target "Motif:DHH_element4_ZTIPO323" 2648 2812
C658600	RepeatMasker	similarity	3378	3496	25.2	-	.	Target "Motif:DHH_element5_ZB163" 3040 3159
C658600	RepeatMasker	similarity	4363	4700	30.6	-	.	Target "Motif:DHH_element1_ZB163" 2152 2501
C658650	RepeatMasker	similarity	5109	5133	0	+	.	Target "Motif:DTT_element1_ZTIPO323" 1 25
C658666	RepeatMasker	similarity	1	27	3.7	-	.	Target "Motif:RLC_element1_ZTIPO323" 2 28
C658994	RepeatMasker	similarity	3	46	6.8	-	.	Target "Motif:DHH_element5_ZB163" 7 50
C659108	RepeatMasker	similarity	5762	5791	3.3	+	.	Target "Motif:DTH_element5_ZTIPO323" 2 31
C659166	RepeatMasker	similarity	5855	5879	0	-	.	Target "Motif:DTH_element1_ZTIPO323" 4438 4462
C659258	RepeatMasker	similarity	5956	6011	16.4	-	.	Target "Motif:NoCat_element46_ZPST04IR55" 153 208
C659556	RepeatMasker	similarity	1	68	13.2	+	.	Target "Motif:DTT_element8_ZTIPO323" 2199 2270
C659556	RepeatMasker	similarity	11	67	12.3	-	.	Target "Motif:DTT_element8_ZTIPO323" 3 59
C659626	RepeatMasker	similarity	6458	6660	9.4	-	.	Target "Motif:NoCat_element8_ZPST04IR55" 3602 3805
C659714	RepeatMasker	similarity	1	26	0	-	.	Target "Motif:DTA_element2_ZTIPO323" 1 26
C659742	RepeatMasker	similarity	306	3559	30.1	-	.	Target "Motif:RLG_element13_ZTIPO323" 1881 5172
C659742	RepeatMasker	similarity	3720	4094	29.7	-	.	Target "Motif:RLG_element13_ZTIPO323" 1310 1684
C659742	RepeatMasker	similarity	4354	4696	30.9	-	.	Target "Motif:RLG_element13_ZTIPO323" 662 1018
C659742	RepeatMasker	similarity	4788	5338	36.4	-	.	Target "Motif:RLG_element13_ZTIPO323" 52 604
C659824	RepeatMasker	similarity	1	27	0	-	.	Target "Motif:DTH_element1_ZTIPO323" 3 29
C660284	RepeatMasker	similarity	5173	5228	8.9	-	.	Target "Motif:RLG_element14_ZPST04IR55" 967 1022
C660774	RepeatMasker	similarity	9329	9439	17.4	-	.	Target "Motif:DTX_element1_ZB163" 2899 3011
C661344	RepeatMasker	similarity	11728	11752	0	-	.	Target "Motif:RLC_element3_ZTIPO323" 7155 7179
C661538	RepeatMasker	similarity	1	25	0	-	.	Target "Motif:DTT_element2_ZB163" 3 27
C661662	RepeatMasker	similarity	1	61	3.3	+	.	Target "Motif:RLG_element11_ZTIPO323" 9513 9574
C661662	RepeatMasker	similarity	12976	13240	29.4	+	.	Target "Motif:DTT_element3_ZTIPO323" 243 503
C661662	RepeatMasker	similarity	13121	13245	14.4	+	.	Target "Motif:DTT_element9_ZTIPO323" 1 125
C661770	RepeatMasker	similarity	1	25	0	-	.	Target "Motif:DTH_element8_ZTIPO323" 1 25
C661836	RepeatMasker	similarity	1	96	22.9	+	.	Target "Motif:DTH_element8_ZB163" 3487 3583
C662080	RepeatMasker	similarity	16073	16160	10.2	-	.	Target "Motif:RLC_element8_ZTIPO323" 6138 6225
C662610	RepeatMasker	similarity	26970	26994	0	-	.	Target "Motif:NoCat_element75_ZB163" 683 707
scaffold1	RepeatMasker	similarity	527	590	15.1	-	.	Target "Motif:NoCat_element70_ZB163" 1013 1072
scaffold1	RepeatMasker	similarity	906	1006	21.2	-	.	Target "Motif:NoCat_element70_ZB163" 605 705
scaffold10	RepeatMasker	similarity	1	55	9.1	-	.	Target "Motif:DTM_element1_ZB163" 886 940
scaffold10	RepeatMasker	similarity	443	874	8.8	-	.	Target "Motif:DTM_element1_ZB163" 113 544
scaffold10	RepeatMasker	similarity	1284	1326	9.3	-	.	Target "Motif:DTM_element1_ZB163" 1 43
scaffold10	RepeatMasker	similarity	1292	1491	27.1	+	.	Target "Motif:DTM_element1_ZPST04IR55" 3661 3875
scaffold10	RepeatMasker	similarity	1828	1962	6.7	+	.	Target "Motif:DTM_element1_ZPST04IR55" 3908 4042
scaffold10	RepeatMasker	similarity	2182	2376	11.8	+	.	Target "Motif:RLX-TRIM_element1_ZTIPO323" 173 379
scaffold100	RepeatMasker	similarity	1	64	7.8	+	.	Target "Motif:DTM_element5_ZTIPO323" 3785 3848
scaffold100	RepeatMasker	similarity	2674	2739	21.9	+	.	Target "Motif:NoCat_element73_ZAST11IR611" 762 825
scaffold100	RepeatMasker	similarity	57578	58963	6	-	.	Target "Motif:RIL_element2_ZTIPO323" 10236 11621
scaffold100	RepeatMasker	similarity	59082	59501	6	-	.	Target "Motif:RIL_element2_ZTIPO323" 9733 10152
scaffold100	RepeatMasker	similarity	59899	60059	5	-	.	Target "Motif:RIL_element2_ZTIPO323" 9538 9698
scaffold100	RepeatMasker	similarity	60486	62799	9.3	-	.	Target "Motif:RIL_element2_ZTIPO323" 7196 9528
scaffold100	RepeatMasker	similarity	66739	67358	9.5	-	.	Target "Motif:NoCat_element79_ZB163" 1 625
scaffold100	RepeatMasker	similarity	67358	70263	7.5	-	.	Target "Motif:DTH_element5_ZB163" 1 2906
scaffold1001	RepeatMasker	similarity	1	52	9.6	+	.	Target "Motif:RLG_element9_ZTIPO323" 8228 8279
scaffold1001	RepeatMasker	similarity	1308	1509	29.9	+	.	Target "Motif:DHH_element2_ZPST04IR55" 1259 1463
scaffold1001	RepeatMasker	similarity	1371	1509	31.6	+	.	Target "Motif:DHH_element2_ZB163" 3132 3267
scaffold1001	RepeatMasker	similarity	1958	2501	30.6	+	.	Target "Motif:DHH_element2_ZB163" 3326 3875
scaffold1001	RepeatMasker	similarity	3131	3178	8.3	+	.	Target "Motif:DHH_element2_ZB163" 4185 4237
scaffold1001	RepeatMasker	similarity	3616	3676	3.3	+	.	Target "Motif:DHH_element2_ZB163" 4287 4346
scaffold1001	RepeatMasker	similarity	3817	3906	15.6	+	.	Target "Motif:DHH_element2_ZB163" 4440 4543
scaffold1001	RepeatMasker	similarity	3859	3919	8.2	-	.	Target "Motif:NoCat_element18_ZPST04IR55" 841 901
scaffold1001	RepeatMasker	similarity	4463	4730	12.3	-	.	Target "Motif:NoCat_element18_ZPST04IR55" 107 387
scaffold1003	RepeatMasker	similarity	516	566	15.7	-	.	Target "Motif:RLG_element13_ZAST11IR611" 7443 7496
scaffold1003	RepeatMasker	similarity	731	1268	15	+	.	Target "Motif:NoCat_element4_ZB163" 173 712
scaffold1003	RepeatMasker	similarity	1181	1504	24.3	+	.	Target "Motif:NoCat_element4_ZB163" 590 903
scaffold1004	RepeatMasker	similarity	1	52	9.6	+	.	Target "Motif:DTA_element3_ZTIPO323" 959 1010
scaffold1004	RepeatMasker	similarity	446	476	6.5	+	.	Target "Motif:DTX_element1_ZB163" 1421 1451
scaffold1004	RepeatMasker	similarity	885	909	0	+	.	Target "Motif:DTX_element1_ZB163" 1841 1865
scaffold1004	RepeatMasker	similarity	1510	1549	7.5	+	.	Target "Motif:DTX_element1_ZB163" 2419 2464
scaffold1004	RepeatMasker	similarity	1915	2154	9.5	+	.	Target "Motif:DTX_element1_ZB163" 2781 3011
scaffold1005	RepeatMasker	similarity	1	25	0	-	.	Target "Motif:RLG_element14_ZPST04IR55" 2 26
scaffold1005	RepeatMasker	similarity	18	186	27.1	-	.	Target "Motif:NoCat_element8_ZPST04IR55" 1478 1649
scaffold1005	RepeatMasker	similarity	937	1210	30.2	-	.	Target "Motif:NoCat_element70_ZB163" 2186 2441
scaffold1005	RepeatMasker	similarity	1146	1433	35.9	-	.	Target "Motif:NoCat_element8_ZPST04IR55" 239 527
scaffold1006	RepeatMasker	similarity	1	52	13.5	-	.	Target "Motif:RLG_element3_ZPST04IR55" 289 340
scaffold1006	RepeatMasker	similarity	559	606	10.4	-	.	Target "Motif:DTX_element1_ZPST04IR55" 3144 3191
scaffold1006	RepeatMasker	similarity	1001	1198	13.6	-	.	Target "Motif:DTX_element1_ZPST04IR55" 2813 3010
scaffold1006	RepeatMasker	similarity	1573	1666	17	-	.	Target "Motif:DTX_element1_ZPST04IR55" 2370 2463
scaffold1006	RepeatMasker	similarity	2061	2102	9.5	-	.	Target "Motif:DTX_element1_ZPST04IR55" 1976 2023
scaffold1009	RepeatMasker	similarity	2143	2183	4.9	-	.	Target "Motif:DTM_element3_ZTIPO323" 2978 3018
scaffold1010	RepeatMasker	similarity	1	130	30	+	.	Target "Motif:DTT_element9_ZTIPO323" 1356 1486
scaffold1011	RepeatMasker	similarity	1	54	14.8	-	.	Target "Motif:DTX_element1_ZTIPO323" 1662 1715
scaffold1011	RepeatMasker	similarity	421	619	15.1	+	.	Target "Motif:DTX_element4_ZPST04IR55" 3252 3462
scaffold1011	RepeatMasker	similarity	1262	1542	16.7	+	.	Target "Motif:DTX_element4_ZPST04IR55" 3703 3985
scaffold1011	RepeatMasker	similarity	1736	1977	26	-	.	Target "Motif:NoCat_element3_ZB163" 204 458
scaffold1011	RepeatMasker	similarity	1780	1991	20.3	-	.	Target "Motif:DTX_element1_ZTIPO323" 203 413
scaffold1011	RepeatMasker	similarity	2413	2665	14.2	+	.	Target "Motif:DTH_element5_ZTIPO323" 2 299
scaffold1011	RepeatMasker	similarity	2619	2815	6.6	+	.	Target "Motif:DTH_element5_ZTIPO323" 3074 3273
scaffold1014	RepeatMasker	similarity	25527	25978	9	-	.	Target "Motif:DTT_element4_ZTIPO323" 4157 4627
scaffold1014	RepeatMasker	similarity	26258	26295	2.6	-	.	Target "Motif:DTT_element4_ZTIPO323" 3860 3897
scaffold1015	RepeatMasker	similarity	8	114	15.9	+	.	Target "Motif:RLG_element7_ZPST04IR55" 6787 6893
scaffold1016	RepeatMasker	similarity	8505	8608	7.7	+	.	Target "Motif:RLC_element3_ZPST04IR55" 2 113
scaffold1016	RepeatMasker	similarity	8602	8872	13.7	+	.	Target "Motif:RLG_element1_ZTIPO323" 1282 1553
scaffold1018	RepeatMasker	similarity	1	61	11.5	-	.	Target "Motif:RLG_element9_ZPST04IR55" 301 361
scaffold1018	RepeatMasker	similarity	778	822	8.9	+	.	Target "Motif:NoCat_element75_ZB163" 569 613
scaffold1018	RepeatMasker	similarity	17593	17765	27.8	-	.	Target "Motif:RLC_element7_ZTIPO323" 6745 6924
scaffold1019	RepeatMasker	similarity	14301	14470	1.2	-	.	Target "Motif:RLC_element2_ZB163" 5914 6075
scaffold102	RepeatMasker	similarity	625	662	10.5	+	.	Target "Motif:RIL_element2_ZTIPO323" 8516 8553
scaffold102	RepeatMasker	similarity	2863	2901	15.4	+	.	Target "Motif:RIL_element2_ZTIPO323" 8515 8553
scaffold102	RepeatMasker	similarity	5142	5270	23.3	+	.	Target "Motif:NoCat_element4_ZTIPO323" 1427 1561
scaffold102	RepeatMasker	similarity	5271	5415	23.4	+	.	Target "Motif:RLX-TRIM_element3_ZTIPO323" 92 249
scaffold102	RepeatMasker	similarity	5817	6293	14.8	+	.	Target "Motif:RLX-TRIM_element3_ZTIPO323" 65 578
scaffold102	RepeatMasker	similarity	7033	7095	15.9	-	.	Target "Motif:RLC_element1_ZPST04IR55" 1746 1808
scaffold1020	RepeatMasker	similarity	1	57	5.3	-	.	Target "Motif:RII_element1_ZTIPO323" 434 490
scaffold1020	RepeatMasker	similarity	333	497	10.3	-	.	Target "Motif:RII_element1_ZTIPO323" 9 174
scaffold1020	RepeatMasker	similarity	496	544	14.3	+	.	Target "Motif:RLC_element7_ZTIPO323" 6581 6629
scaffold1020	RepeatMasker	similarity	941	1051	14.4	+	.	Target "Motif:RLC_element7_ZTIPO323" 6653 6763
scaffold1021	RepeatMasker	similarity	1	60	5	+	.	Target "Motif:DHH_element3_ZTIPO323" 8125 8184
scaffold1021	RepeatMasker	similarity	809	913	4.8	+	.	Target "Motif:DHH_element3_ZTIPO323" 8851 8955
scaffold1021	RepeatMasker	similarity	1292	1350	3.4	+	.	Target "Motif:DHH_element3_ZTIPO323" 9304 9362
scaffold1023	RepeatMasker	similarity	1	54	7.4	+	.	Target "Motif:RLG_element16_ZAST11IR611" 5830 5883
scaffold1023	RepeatMasker	similarity	387	492	21.1	+	.	Target "Motif:DTM_element1_ZTIPO323" 779 889
scaffold1023	RepeatMasker	similarity	920	962	9.3	+	.	Target "Motif:RLG_element8_ZB163" 430 472
scaffold1024	RepeatMasker	similarity	7	103	21.6	+	.	Target "Motif:RLG_element13_ZB163" 3472 3584
scaffold1024	RepeatMasker	similarity	64	130	15.4	-	.	Target "Motif:RLG_element13_ZPST04IR55" 6455 6520
scaffold1024	RepeatMasker	similarity	498	553	10.7	-	.	Target "Motif:RLG_element13_ZPST04IR55" 6066 6121
scaffold1026	RepeatMasker	similarity	1	67	7.5	-	.	Target "Motif:DTT_element5_ZB163" 1938 2004
scaffold1026	RepeatMasker	similarity	398	503	5.7	-	.	Target "Motif:DTT_element5_ZB163" 1540 1645
scaffold1026	RepeatMasker	similarity	906	1015	6.4	-	.	Target "Motif:DTT_element5_ZB163" 1062 1171
scaffold1026	RepeatMasker	similarity	1338	1408	8.4	-	.	Target "Motif:DTT_element1_ZTIPO323" 697 767
scaffold1027	RepeatMasker	similarity	3837	4148	22.5	+	.	Target "Motif:NoCat_element56_ZAST11IR611" 1040 1345
scaffold1027	RepeatMasker	similarity	4175	4238	10.9	-	.	Target "Motif:RLC_element4_ZTIPO323" 177 240
scaffold1028	RepeatMasker	similarity	1280	1672	31.4	-	.	Target "Motif:RIL_element1_ZTIPO323" 1699 2084
scaffold1028	RepeatMasker	similarity	2533	2998	33.3	-	.	Target "Motif:RIL_element1_ZTIPO323" 375 847
scaffold1028	RepeatMasker	similarity	3141	3376	27.4	-	.	Target "Motif:RIL_element1_ZAST11IR611" 2564 2800
scaffold1028	RepeatMasker	similarity	3888	4011	8.9	+	.	Target "Motif:NoCat_element10_ZTIPO323" 515 647
scaffold1028	RepeatMasker	similarity	4309	4689	34.3	-	.	Target "Motif:RIL_element1_ZAST11IR611" 2148 2528
scaffold1028	RepeatMasker	similarity	4848	5286	34.7	-	.	Target "Motif:RIL_element1_ZAST11IR611" 1581 2021
scaffold1028	RepeatMasker	similarity	5977	6407	32.5	-	.	Target "Motif:RIL_element1_ZAST11IR611" 465 885
scaffold1032	RepeatMasker	similarity	1	105	16.4	+	.	Target "Motif:NoCat_element57_ZAST11IR611" 762 889
scaffold1032	RepeatMasker	similarity	375	456	6.8	+	.	Target "Motif:NoCat_element57_ZAST11IR611" 1024 1097
scaffold1032	RepeatMasker	similarity	1344	1456	17.3	+	.	Target "Motif:NoCat_element57_ZAST11IR611" 321 450
scaffold1033	RepeatMasker	similarity	1	609	29.8	-	.	Target "Motif:DTH_element1_ZTIPO323" 1441 2082
scaffold1033	RepeatMasker	similarity	595	719	26	-	.	Target "Motif:DTH_element1_ZTIPO323" 1048 1170
scaffold1033	RepeatMasker	similarity	1485	1829	25.6	-	.	Target "Motif:DTH_element1_ZTIPO323" 514 872
scaffold1033	RepeatMasker	similarity	2205	2415	14.2	+	.	Target "Motif:NoCat_element64_ZB163" 276 486
scaffold1033	RepeatMasker	similarity	2712	2781	15.7	+	.	Target "Motif:NoCat_element64_ZB163" 494 563
scaffold1033	RepeatMasker	similarity	4373	4424	25	+	.	Target "Motif:NoCat_element36_ZB163" 876 927
scaffold1033	RepeatMasker	similarity	11922	11976	7.3	-	.	Target "Motif:DTX_element3_ZB163" 3616 3671
scaffold1033	RepeatMasker	similarity	12380	12478	10.1	-	.	Target "Motif:DTX_element3_ZB163" 3453 3569
scaffold1034	RepeatMasker	similarity	76187	76289	26.2	-	.	Target "Motif:DTX_element5_ZTIPO323" 3940 4045
scaffold1034	RepeatMasker	similarity	76199	76298	25	-	.	Target "Motif:DTX_element5_ZTIPO323" 3943 4045
scaffold1034	RepeatMasker	similarity	76214	76313	23.5	-	.	Target "Motif:DTX_element5_ZTIPO323" 3943 4036
scaffold1034	RepeatMasker	similarity	76237	76337	24.3	-	.	Target "Motif:DTX_element5_ZTIPO323" 3943 4037
scaffold1034	RepeatMasker	similarity	87115	87233	4.2	+	.	Target "Motif:DTH_element1_ZTIPO323" 8 126
scaffold1036	RepeatMasker	similarity	68	187	5	-	.	Target "Motif:NoCat_element4_ZB163" 1437 1556
scaffold1036	RepeatMasker	similarity	466	607	15.5	-	.	Target "Motif:NoCat_element4_ZB163" 1053 1194
scaffold1036	RepeatMasker	similarity	964	1016	11.3	-	.	Target "Motif:NoCat_element4_ZB163" 686 738
scaffold1036	RepeatMasker	similarity	1393	1476	2.4	+	.	Target "Motif:DYX_element1_ZTIPO323" 174 271
scaffold1037	RepeatMasker	similarity	1	67	22.4	-	.	Target "Motif:RLG_element7_ZB163" 8676 8745
scaffold1037	RepeatMasker	similarity	430	557	12.5	-	.	Target "Motif:RLG_element7_ZB163" 8211 8340
scaffold1037	RepeatMasker	similarity	871	1032	18.5	-	.	Target "Motif:RLG_element7_ZB163" 7774 7935
scaffold1037	RepeatMasker	similarity	1435	1481	17	-	.	Target "Motif:RLG_element7_ZB163" 7360 7406
scaffold1039	RepeatMasker	similarity	12418	12522	17.4	-	.	Target "Motif:RLG_element11_ZPST04IR55" 42 153
scaffold1039	RepeatMasker	similarity	14198	14469	24.7	-	.	Target "Motif:DTM_element3_ZTIPO323" 2885 3120
scaffold1039	RepeatMasker	similarity	14878	15398	22.3	-	.	Target "Motif:DTM_element3_ZTIPO323" 2317 2858
scaffold1039	RepeatMasker	similarity	15022	17137	28.4	+	.	Target "Motif:NoCat_element63_ZB163" 27 2215
scaffold1039	RepeatMasker	similarity	15839	17668	28.9	-	.	Target "Motif:DTM_element4_ZTIPO323" 43 1887
scaffold1039	RepeatMasker	similarity	21803	21832	6.7	+	.	Target "Motif:RLC_element6_ZB163" 393 422
scaffold1039	RepeatMasker	similarity	22103	22356	27.8	-	.	Target "Motif:RLC_element4_ZAST11IR611" 2859 3127
scaffold104	RepeatMasker	similarity	1	97	8.2	-	.	Target "Motif:NoCat_element1_ZTIPO323" 766 862
scaffold104	RepeatMasker	similarity	426	833	14.9	-	.	Target "Motif:NoCat_element1_ZTIPO323" 336 752
scaffold104	RepeatMasker	similarity	5488	5825	25.7	-	.	Target "Motif:NoCat_element1_ZTIPO323" 1 331
scaffold104	RepeatMasker	similarity	26428	26501	13.5	+	.	Target "Motif:DTM_element3_ZTIPO323" 394 467
scaffold1040	RepeatMasker	similarity	1	170	8.8	-	.	Target "Motif:RLC_element7_ZTIPO323" 4325 4494
scaffold1040	RepeatMasker	similarity	466	620	7.7	-	.	Target "Motif:RLC_element7_ZTIPO323" 3909 4063
scaffold1040	RepeatMasker	similarity	1050	1323	6.9	-	.	Target "Motif:RLC_element7_ZTIPO323" 3578 3853
scaffold1040	RepeatMasker	similarity	1092	2175	28.9	+	.	Target "Motif:RLC_element5_ZTIPO323" 1857 2964
scaffold1040	RepeatMasker	similarity	1298	2359	9.3	-	.	Target "Motif:RLC_element7_ZTIPO323" 2469 3540
scaffold1040	RepeatMasker	similarity	2746	2812	10.4	-	.	Target "Motif:RLC_element7_ZTIPO323" 2060 2126
scaffold1043	RepeatMasker	similarity	45944	46000	24.6	-	.	Target "Motif:NoCat_element29_ZB163" 385 441
scaffold1043	RepeatMasker	similarity	46032	46092	14.8	+	.	Target "Motif:NoCat_element8_ZTIPO323" 6933 6993
scaffold1048	RepeatMasker	similarity	4	239	7.6	+	.	Target "Motif:DMM_element1_ZPST04IR55" 2464 2702
scaffold1048	RepeatMasker	similarity	477	666	9.5	+	.	Target "Motif:DMM_element1_ZPST04IR55" 2877 3066
scaffold1048	RepeatMasker	similarity	1029	1063	5.7	+	.	Target "Motif:DMM_element1_ZPST04IR55" 3380 3414
scaffold1048	RepeatMasker	similarity	1484	1519	2.8	+	.	Target "Motif:DMM_element1_ZPST04IR55" 3812 3847
scaffold1049	RepeatMasker	similarity	1	63	7.9	+	.	Target "Motif:NoCat_element42_ZB163" 559 621
scaffold1049	RepeatMasker	similarity	473	708	2.5	+	.	Target "Motif:NoCat_element51_ZB163" 227 470
scaffold1049	RepeatMasker	similarity	9363	9425	3.2	+	.	Target "Motif:NoCat_element66_ZB163" 253 319
scaffold1050	RepeatMasker	similarity	28	134	12.2	-	.	Target "Motif:RLG_element10_ZTIPO323" 3627 3733
scaffold1050	RepeatMasker	similarity	438	558	9.9	+	.	Target "Motif:RLG_element16_ZB163" 2759 2879
scaffold1050	RepeatMasker	similarity	988	1017	10	+	.	Target "Motif:RLG_element16_ZB163" 3260 3289
scaffold1052	RepeatMasker	similarity	1	79	10.1	+	.	Target "Motif:DHH_element6_ZPST04IR55" 81 159
scaffold1052	RepeatMasker	similarity	461	531	12.7	+	.	Target "Motif:DHH_element6_ZPST04IR55" 533 603
scaffold1052	RepeatMasker	similarity	764	1385	9.3	+	.	Target "Motif:DHH_element6_ZPST04IR55" 813 1428
scaffold1052	RepeatMasker	similarity	1801	1914	9.7	+	.	Target "Motif:DHH_element5_ZB163" 2121 2224
scaffold1052	RepeatMasker	similarity	2071	2135	10.8	+	.	Target "Motif:DHH_element6_ZPST04IR55" 1670 1734
scaffold1052	RepeatMasker	similarity	2515	2659	6.2	+	.	Target "Motif:DHH_element6_ZPST04IR55" 1748 1893
scaffold1052	RepeatMasker	similarity	2885	2925	2.4	-	.	Target "Motif:DHH_element1_ZAST11IR611" 5797 5837
scaffold1052	RepeatMasker	similarity	3285	3428	9.7	+	.	Target "Motif:DHH_element5_ZB163" 2772 2915
scaffold1052	RepeatMasker	similarity	3460	3520	11.5	+	.	Target "Motif:DHH_element5_ZB163" 2604 2664
scaffold1052	RepeatMasker	similarity	3732	3881	4.7	+	.	Target "Motif:DHH_element5_ZB163" 3178 3327
scaffold1052	RepeatMasker	similarity	3883	3951	2.9	+	.	Target "Motif:DHH_element5_ZB163" 2916 2985
scaffold1052	RepeatMasker	similarity	4169	4235	4.5	+	.	Target "Motif:DHH_element6_ZPST04IR55" 2907 2973
scaffold1053	RepeatMasker	similarity	21159	21918	4.5	+	.	Target "Motif:DTT_element3_ZTIPO323" 2 761
scaffold1053	RepeatMasker	similarity	22229	22682	3.3	+	.	Target "Motif:DTT_element3_ZTIPO323" 770 1226
scaffold1053	RepeatMasker	similarity	23052	24378	3.5	+	.	Target "Motif:DTT_element3_ZTIPO323" 1236 2562
scaffold1053	RepeatMasker	similarity	24529	26207	3.7	+	.	Target "Motif:DTT_element3_ZTIPO323" 2675 4353
scaffold1053	RepeatMasker	similarity	41463	41902	4.9	+	.	Target "Motif:DTX_element2_ZTIPO323" 1 430
scaffold1054	RepeatMasker	similarity	3	72	25.7	+	.	Target "Motif:DTH_element8_ZB163" 1207 1276
scaffold1054	RepeatMasker	similarity	429	537	10.1	+	.	Target "Motif:DTH_element4_ZTIPO323" 1378 1486
scaffold1054	RepeatMasker	similarity	908	949	0	+	.	Target "Motif:DTH_element4_ZTIPO323" 1826 1867
scaffold1054	RepeatMasker	similarity	1318	1367	6	+	.	Target "Motif:DTH_element8_ZB163" 2411 2460
scaffold1055	RepeatMasker	similarity	1	80	6.2	+	.	Target "Motif:DTH_element7_ZB163" 2319 2399
scaffold1055	RepeatMasker	similarity	65	185	5.1	+	.	Target "Motif:DTH_element7_ZB163" 2336 2453
scaffold1055	RepeatMasker	similarity	338	607	4.4	+	.	Target "Motif:DTH_element7_ZB163" 2554 2823
scaffold1055	RepeatMasker	similarity	785	1198	6.5	+	.	Target "Motif:DTH_element7_ZB163" 2946 3373
scaffold1056	RepeatMasker	similarity	1	70	10	+	.	Target "Motif:NoCat_element48_ZPST04IR55" 15811 15880
scaffold1056	RepeatMasker	similarity	450	481	6.2	+	.	Target "Motif:NoCat_element48_ZPST04IR55" 16219 16250
scaffold1056	RepeatMasker	similarity	854	962	10.1	+	.	Target "Motif:NoCat_element48_ZPST04IR55" 16587 16695
scaffold1056	RepeatMasker	similarity	1308	1353	13	+	.	Target "Motif:NoCat_element48_ZPST04IR55" 17008 17053
scaffold1057	RepeatMasker	similarity	1917	2121	25	-	.	Target "Motif:RIL_element1_ZTIPO323" 3887 4093
scaffold1058	RepeatMasker	similarity	1	267	12.7	+	.	Target "Motif:NoCat_element59_ZB163" 507 773
scaffold1059	RepeatMasker	similarity	1	200	14.5	+	.	Target "Motif:RLG_element5_ZPST04IR55" 9235 9445
scaffold1059	RepeatMasker	similarity	478	622	15.9	+	.	Target "Motif:RLG_element5_ZPST04IR55" 9672 9816
scaffold1059	RepeatMasker	similarity	996	1060	10.8	+	.	Target "Motif:RLG_element5_ZPST04IR55" 10147 10211
scaffold106	RepeatMasker	similarity	1	100	9	+	.	Target "Motif:RLC_element5_ZTIPO323" 1266 1365
scaffold106	RepeatMasker	similarity	834	970	13.4	+	.	Target "Motif:RLC_element5_ZTIPO323" 2056 2198
scaffold106	RepeatMasker	similarity	1276	1475	14.5	+	.	Target "Motif:RLC_element5_ZTIPO323" 2470 2669
scaffold106	RepeatMasker	similarity	1838	1892	5.5	+	.	Target "Motif:RLC_element5_ZTIPO323" 2989 3043
scaffold1060	RepeatMasker	similarity	1	199	11.6	+	.	Target "Motif:NoCat_element48_ZPST04IR55" 555 753
scaffold1060	RepeatMasker	similarity	937	1024	23.9	+	.	Target "Motif:NoCat_element48_ZPST04IR55" 1069 1157
scaffold1061	RepeatMasker	similarity	2	859	24.6	+	.	Target "Motif:DHH_element1_ZB163" 5220 6068
scaffold1061	RepeatMasker	similarity	1161	1762	29.3	+	.	Target "Motif:DHH_element1_ZB163" 6072 6676
scaffold1061	RepeatMasker	similarity	2066	2395	28.6	+	.	Target "Motif:DHH_element1_ZB163" 6708 7052
scaffold1061	RepeatMasker	similarity	2803	2843	17.1	+	.	Target "Motif:DHH_element2_ZB163" 4425 4465
scaffold1065	RepeatMasker	similarity	21	2334	27.4	+	.	Target "Motif:RLG_element16_ZPST04IR55" 2855 5154
scaffold1065	RepeatMasker	similarity	2149	2589	16.8	-	.	Target "Motif:RLG_element15_ZB163" 1550 2008
scaffold1065	RepeatMasker	similarity	2618	3603	26.2	-	.	Target "Motif:RLG_element15_ZB163" 392 1398
scaffold1067	RepeatMasker	similarity	3	227	14.4	+	.	Target "Motif:DTT_element10_ZTIPO323" 1388 1606
scaffold1067	RepeatMasker	similarity	495	698	16.7	+	.	Target "Motif:DTT_element14_ZTIPO323" 1842 2045
scaffold1068	RepeatMasker	similarity	1	601	4.7	-	.	Target "Motif:DTX_element1_ZTIPO323" 1 607
scaffold1068	RepeatMasker	similarity	20217	20294	13.1	+	.	Target "Motif:DTT_element10_ZTIPO323" 14 99
scaffold1068	RepeatMasker	similarity	20380	20448	21.7	+	.	Target "Motif:DTT_element10_ZTIPO323" 2149 2217
scaffold1069	RepeatMasker	similarity	3	289	11.8	-	.	Target "Motif:RLG_element5_ZPST04IR55" 1629 1915
scaffold1069	RepeatMasker	similarity	432	708	13.3	-	.	Target "Motif:RLG_element5_ZPST04IR55" 1242 1524
scaffold1069	RepeatMasker	similarity	990	1059	7.1	-	.	Target "Motif:RLG_element5_ZPST04IR55" 924 993
scaffold1069	RepeatMasker	similarity	1456	1599	18.8	-	.	Target "Motif:RLG_element5_ZPST04IR55" 771 914
scaffold1069	RepeatMasker	similarity	1807	1982	6.2	-	.	Target "Motif:RLG_element5_ZPST04IR55" 431 606
scaffold1069	RepeatMasker	similarity	2275	2310	2.8	-	.	Target "Motif:RLG_element5_ZPST04IR55" 146 181
scaffold1070	RepeatMasker	similarity	1	136	10.3	-	.	Target "Motif:NoCat_element51_ZB163" 162 297
scaffold1070	RepeatMasker	similarity	502	612	9.9	-	.	Target "Motif:NoCat_element42_ZB163" 487 597
scaffold1070	RepeatMasker	similarity	973	1023	9.8	-	.	Target "Motif:NoCat_element42_ZB163" 118 168
scaffold1070	RepeatMasker	similarity	1395	1484	8.9	-	.	Target "Motif:NoCat_element35_ZB163" 1537 1626
scaffold1070	RepeatMasker	similarity	1805	1921	10.3	-	.	Target "Motif:NoCat_element35_ZB163" 1139 1255
scaffold1072	RepeatMasker	similarity	3022	3204	29.7	+	.	Target "Motif:NoCat_element7_ZTIPO323" 657 853
scaffold1072	RepeatMasker	similarity	3843	3936	11.7	-	.	Target "Motif:RIX_element1_ZTIPO323" 2 95
scaffold1072	RepeatMasker	similarity	4065	4184	8.3	+	.	Target "Motif:RLG_element15_ZAST11IR611" 3 122
scaffold1072	RepeatMasker	similarity	4374	4464	13.2	-	.	Target "Motif:RLG_element11_ZB163" 7984 8074
scaffold1072	RepeatMasker	similarity	4467	4522	16.1	+	.	Target "Motif:RLG_element8_ZPST04IR55" 1 56
scaffold1076	RepeatMasker	similarity	2009	2035	0	-	.	Target "Motif:NoCat_element43_ZPST04IR55" 546 572
scaffold1076	RepeatMasker	similarity	2367	2457	9.9	-	.	Target "Motif:NoCat_element12_ZB163" 1 93
scaffold1076	RepeatMasker	similarity	15947	16059	3.5	-	.	Target "Motif:DHH_element1_ZTIPO323" 13606 13718
scaffold1077	RepeatMasker	similarity	1	136	14.7	-	.	Target "Motif:RLC_element4_ZTIPO323" 2601 2736
scaffold1077	RepeatMasker	similarity	546	602	17.5	+	.	Target "Motif:NoCat_element57_ZAST11IR611" 567 623
scaffold1079	RepeatMasker	similarity	116	243	12.7	+	.	Target "Motif:NoCat_element50_ZB163" 459 577
scaffold108	RepeatMasker	similarity	1	100	9	+	.	Target "Motif:RLG_element3_ZTIPO323" 3960 4059
scaffold108	RepeatMasker	similarity	878	914	8.1	+	.	Target "Motif:RLG_element14_ZPST04IR55" 5341 5377
scaffold108	RepeatMasker	similarity	1296	1342	4.3	+	.	Target "Motif:RLG_element14_ZPST04IR55" 5730 5776
scaffold1080	RepeatMasker	similarity	1	188	15.4	+	.	Target "Motif:DTT_element4_ZTIPO323" 4441 4627
scaffold1086	RepeatMasker	similarity	81	277	25.9	+	.	Target "Motif:NoCat_element55_ZAST11IR611" 22 221
scaffold1086	RepeatMasker	similarity	752	795	20.4	+	.	Target "Motif:RLG_element2_ZAST11IR611" 2431 2474
scaffold1087	RepeatMasker	similarity	1	82	6.1	+	.	Target "Motif:NoCat_element2_ZB163" 313 394
scaffold1087	RepeatMasker	similarity	528	632	28.2	+	.	Target "Motif:DTH_element1_ZTIPO323" 2884 2987
scaffold1090	RepeatMasker	similarity	8	255	16.5	+	.	Target "Motif:NoCat_element4_ZTIPO323" 4981 5228
scaffold1090	RepeatMasker	similarity	567	862	15.5	+	.	Target "Motif:NoCat_element4_ZTIPO323" 5334 5630
scaffold1090	RepeatMasker	similarity	1073	1260	18.1	+	.	Target "Motif:NoCat_element4_ZTIPO323" 5372 5559
scaffold1090	RepeatMasker	similarity	1653	1765	10.6	+	.	Target "Motif:NoCat_element4_ZTIPO323" 6397 6510
scaffold1090	RepeatMasker	similarity	1937	1996	21.7	+	.	Target "Motif:NoCat_element4_ZTIPO323" 5363 5422
scaffold1090	RepeatMasker	similarity	1937	1982	13	+	.	Target "Motif:NoCat_element4_ZTIPO323" 6483 6528
scaffold1090	RepeatMasker	similarity	2365	2401	2.7	+	.	Target "Motif:NoCat_element4_ZTIPO323" 7035 7071
scaffold1091	RepeatMasker	similarity	14278	14335	19	+	.	Target "Motif:NoCat_element59_ZPST04IR55" 3288 3345
scaffold1091	RepeatMasker	similarity	14298	14595	12.8	-	.	Target "Motif:NoCat_element59_ZPST04IR55" 8490 8787
scaffold1091	RepeatMasker	similarity	21952	21990	12.8	+	.	Target "Motif:RLG_element10_ZB163" 2333 2371
scaffold1091	RepeatMasker	similarity	31610	31692	9.6	+	.	Target "Motif:RLG_element3_ZTIPO323" 10452 10536
scaffold1091	RepeatMasker	similarity	42061	42167	28	+	.	Target "Motif:NoCat_element29_ZPST04IR55" 1678 1784
scaffold1091	RepeatMasker	similarity	104150	104198	14.6	-	.	Target "Motif:NoCat_element9_ZTIPO323" 8800 8847
scaffold1091	RepeatMasker	similarity	115234	115398	31.5	-	.	Target "Motif:NoCat_element46_ZPST04IR55" 42 206
scaffold1091	RepeatMasker	similarity	155241	155494	23.1	-	.	Target "Motif:DTX_element3_ZB163" 3401 3648
scaffold1094	RepeatMasker	similarity	1	61	3.3	-	.	Target "Motif:DTT_element1_ZAST11IR611" 940 1000
scaffold1094	RepeatMasker	similarity	220	355	8.8	-	.	Target "Motif:DTT_element1_ZAST11IR611" 686 821
scaffold1094	RepeatMasker	similarity	663	783	7.4	-	.	Target "Motif:DTT_element1_ZAST11IR611" 524 645
scaffold1094	RepeatMasker	similarity	926	1128	5.9	-	.	Target "Motif:DTT_element1_ZAST11IR611" 220 422
scaffold1094	RepeatMasker	similarity	14103	14201	6.1	-	.	Target "Motif:DTX_element5_ZTIPO323" 5772 5873
scaffold1094	RepeatMasker	similarity	14621	14655	8.6	-	.	Target "Motif:DTX_element5_ZTIPO323" 5524 5558
scaffold1095	RepeatMasker	similarity	1	139	17.3	+	.	Target "Motif:NoCat_element17_ZB163" 927 1065
scaffold1095	RepeatMasker	similarity	446	754	8.8	+	.	Target "Motif:NoCat_element17_ZB163" 1333 1664
scaffold1095	RepeatMasker	similarity	1319	1741	21.3	-	.	Target "Motif:DTX-MITE_element8_ZTIPO323" 1 414
scaffold1095	RepeatMasker	similarity	20580	20617	10.5	+	.	Target "Motif:NoCat_element7_ZB163" 592 629
scaffold1096	RepeatMasker	similarity	41168	41214	4.3	-	.	Target "Motif:DTX-MITE_element2_ZTIPO323" 476 522
scaffold1096	RepeatMasker	similarity	41392	41720	7.6	-	.	Target "Motif:DTX-MITE_element2_ZTIPO323" 2 330
scaffold1096	RepeatMasker	similarity	42198	42482	21.2	+	.	Target "Motif:NoCat_element68_ZAST11IR611" 4 292
scaffold1096	RepeatMasker	similarity	42488	43903	23.3	+	.	Target "Motif:NoCat_element68_ZAST11IR611" 406 1832
scaffold1096	RepeatMasker	similarity	44174	44222	8.2	+	.	Target "Motif:RLG_element10_ZPST04IR55" 1736 1784
scaffold1098	RepeatMasker	similarity	4	139	9.6	+	.	Target "Motif:DHH_element3_ZPST04IR55" 3988 4123
scaffold1098	RepeatMasker	similarity	482	614	3	-	.	Target "Motif:NoCat_element6_ZB163" 720 852
scaffold1098	RepeatMasker	similarity	919	1084	4.2	+	.	Target "Motif:DHH_element3_ZPST04IR55" 4500 4665
scaffold1098	RepeatMasker	similarity	1362	1472	9	+	.	Target "Motif:DHH_element3_ZPST04IR55" 4948 5058
scaffold1099	RepeatMasker	similarity	1	259	2.4	+	.	Target "Motif:NoCat_element6_ZTIPO323" 1755 2002
scaffold1099	RepeatMasker	similarity	201	267	16.7	+	.	Target "Motif:DMM_element2_ZPST04IR55" 12204 12272
scaffold1099	RepeatMasker	similarity	7513	7674	18.9	-	.	Target "Motif:NoCat_element33_ZPST04IR55" 620 804
scaffold1099	RepeatMasker	similarity	8179	8222	9.3	+	.	Target "Motif:DTA_element5_ZTIPO323" 3549 3592
scaffold1099	RepeatMasker	similarity	8835	8938	25.5	+	.	Target "Motif:NoCat_element11_ZPST04IR55" 526 629
scaffold1099	RepeatMasker	similarity	9019	9248	30.5	+	.	Target "Motif:NoCat_element11_ZPST04IR55" 658 890
scaffold1099	RepeatMasker	similarity	9317	9380	25	-	.	Target "Motif:NoCat_element76_ZB163" 697 760
scaffold1099	RepeatMasker	similarity	9527	10001	30.6	+	.	Target "Motif:NoCat_element26_ZPST04IR55" 458 935
scaffold1099	RepeatMasker	similarity	10306	10605	30.3	+	.	Target "Motif:NoCat_element11_ZPST04IR55" 2035 2338
scaffold1099	RepeatMasker	similarity	11339	11433	29.5	+	.	Target "Motif:DHH_element1_ZB163" 1202 1299
scaffold1099	RepeatMasker	similarity	12339	12686	32.6	+	.	Target "Motif:NoCat_element59_ZPST04IR55" 6060 6407
scaffold1099	RepeatMasker	similarity	12726	12849	31.4	+	.	Target "Motif:NoCat_element59_ZPST04IR55" 6332 6449
scaffold11	RepeatMasker	similarity	1	61	9.8	+	.	Target "Motif:NoCat_element62_ZAST11IR611" 265 327
scaffold11	RepeatMasker	similarity	466	511	2.2	+	.	Target "Motif:NoCat_element62_ZAST11IR611" 721 767
scaffold11	RepeatMasker	similarity	929	1272	6.7	+	.	Target "Motif:NoCat_element62_ZAST11IR611" 1165 1510
scaffold11	RepeatMasker	similarity	2511	2605	12.6	+	.	Target "Motif:RLC_element4_ZTIPO323" 499 593
scaffold11	RepeatMasker	similarity	2756	3053	7.4	+	.	Target "Motif:RLC_element4_ZTIPO323" 687 986
scaffold11	RepeatMasker	similarity	3236	3418	16.5	+	.	Target "Motif:RLC_element4_ZTIPO323" 1113 1295
scaffold11	RepeatMasker	similarity	3706	3816	14.4	+	.	Target "Motif:RLC_element4_ZTIPO323" 1299 1409
scaffold11	RepeatMasker	similarity	3994	4068	10.7	+	.	Target "Motif:RLC_element4_ZTIPO323" 1545 1619
scaffold11	RepeatMasker	similarity	4439	4599	12.4	+	.	Target "Motif:RLC_element4_ZTIPO323" 1629 1789
scaffold11	RepeatMasker	similarity	4802	4988	15.1	+	.	Target "Motif:RLC_element4_ZTIPO323" 1949 2135
scaffold11	RepeatMasker	similarity	5326	5474	12.8	+	.	Target "Motif:RLC_element4_ZTIPO323" 2428 2576
scaffold11	RepeatMasker	similarity	5879	5939	13.1	+	.	Target "Motif:RLC_element4_ZTIPO323" 2933 2993
scaffold11	RepeatMasker	similarity	6259	6535	11.9	+	.	Target "Motif:RLC_element4_ZTIPO323" 3270 3546
scaffold11	RepeatMasker	similarity	6764	6992	15.7	+	.	Target "Motif:RLC_element4_ZTIPO323" 3730 3958
scaffold11	RepeatMasker	similarity	7244	7304	16.4	+	.	Target "Motif:RLC_element4_ZTIPO323" 4171 4231
scaffold110	RepeatMasker	similarity	1	46	10.9	+	.	Target "Motif:NoCat_element35_ZB163" 1064 1109
scaffold110	RepeatMasker	similarity	435	568	15.9	+	.	Target "Motif:NoCat_element35_ZB163" 1469 1602
scaffold1100	RepeatMasker	similarity	6320	6392	2.7	-	.	Target "Motif:DXX_element2_ZTIPO323" 7013 7085
scaffold1100	RepeatMasker	similarity	6670	6722	0	-	.	Target "Motif:DXX_element2_ZTIPO323" 6714 6766
scaffold1101	RepeatMasker	similarity	1	63	7.9	-	.	Target "Motif:NoCat_element68_ZAST11IR611" 427 489
scaffold1101	RepeatMasker	similarity	225	320	10.5	-	.	Target "Motif:NoCat_element68_ZAST11IR611" 127 224
scaffold1101	RepeatMasker	similarity	36944	37072	10.5	+	.	Target "Motif:DTX-MITE_element11_ZTIPO323" 1 116
scaffold1101	RepeatMasker	similarity	37503	37993	17.7	+	.	Target "Motif:DTX-MITE_element11_ZTIPO323" 142 625
scaffold1101	RepeatMasker	similarity	39609	39667	6.8	+	.	Target "Motif:DTX_element1_ZPST04IR55" 4 62
scaffold1101	RepeatMasker	similarity	39746	39827	18.3	+	.	Target "Motif:DTX_element1_ZPST04IR55" 3105 3186
scaffold1103	RepeatMasker	similarity	1	92	3.3	-	.	Target "Motif:RLC_element5_ZB163" 2002 2095
scaffold1103	RepeatMasker	similarity	336	404	14.5	-	.	Target "Motif:RLC_element5_ZB163" 1741 1809
scaffold1103	RepeatMasker	similarity	771	829	10.2	-	.	Target "Motif:RLC_element5_ZB163" 1622 1680
scaffold1103	RepeatMasker	similarity	1109	1309	12.8	-	.	Target "Motif:RLC_element5_ZB163" 1183 1384
scaffold1103	RepeatMasker	similarity	1522	1756	18.7	-	.	Target "Motif:RLC_element5_ZB163" 775 1015
scaffold1104	RepeatMasker	similarity	1	80	7.5	-	.	Target "Motif:RLC_element1_ZTIPO323" 205 284
scaffold1104	RepeatMasker	similarity	102149	102247	22.7	-	.	Target "Motif:DTX_element1_ZB163" 3 101
scaffold1104	RepeatMasker	similarity	133371	133507	5.1	-	.	Target "Motif:DTX-MITE_element5_ZTIPO323" 447 585
scaffold1107	RepeatMasker	similarity	1634	1675	2.4	-	.	Target "Motif:RLG_element10_ZTIPO323" 6770 6811
scaffold1107	RepeatMasker	similarity	1908	2009	13.7	-	.	Target "Motif:RLG_element6_ZPST04IR55" 6462 6565
scaffold1107	RepeatMasker	similarity	1908	1996	9	-	.	Target "Motif:RLG_element10_ZTIPO323" 8 96
scaffold1107	RepeatMasker	similarity	75055	75173	12.6	+	.	Target "Motif:RLC_element8_ZTIPO323" 6105 6224
scaffold1107	RepeatMasker	similarity	76136	76361	17.4	-	.	Target "Motif:RLG_element9_ZPST04IR55" 6808 7027
scaffold1107	RepeatMasker	similarity	76770	76929	18.2	-	.	Target "Motif:NoCat_element46_ZPST04IR55" 49 205
scaffold1107	RepeatMasker	similarity	85512	85576	26.1	+	.	Target "Motif:NoCat_element41_ZPST04IR55" 1 66
scaffold1107	RepeatMasker	similarity	85663	85745	9.8	+	.	Target "Motif:RLG_element8_ZB163" 1 82
scaffold1107	RepeatMasker	similarity	86139	86539	18.8	-	.	Target "Motif:RLG_element12_ZPST04IR55" 6460 6913
scaffold1107	RepeatMasker	similarity	86521	86947	20.5	-	.	Target "Motif:RLG_element10_ZPST04IR55" 6355 6781
scaffold1107	RepeatMasker	similarity	86918	86999	17.1	-	.	Target "Motif:RIX_element1_ZAST11IR611" 6915 7001
scaffold1107	RepeatMasker	similarity	86946	86999	7.4	-	.	Target "Motif:RIX_element1_ZPST04IR55" 12089 12142
scaffold1107	RepeatMasker	similarity	87002	88306	20.9	-	.	Target "Motif:RLG_element17_ZPST04IR55" 392 1685
scaffold1109	RepeatMasker	similarity	1	88	15.9	+	.	Target "Motif:NoCat_element44_ZB163" 639 732
scaffold1109	RepeatMasker	similarity	469	660	4.7	+	.	Target "Motif:NoCat_element32_ZB163" 26 227
scaffold1109	RepeatMasker	similarity	940	991	19.2	+	.	Target "Motif:DTM_element1_ZTIPO323" 1600 1651
scaffold1109	RepeatMasker	similarity	946	1052	14.9	+	.	Target "Motif:DTM_element6_ZTIPO323" 285 394
scaffold1109	RepeatMasker	similarity	1366	1433	10.3	+	.	Target "Motif:NoCat_element32_ZB163" 861 928
scaffold1110	RepeatMasker	similarity	1	90	13.3	+	.	Target "Motif:RLG_element9_ZPST04IR55" 4215 4304
scaffold1110	RepeatMasker	similarity	490	584	12.6	+	.	Target "Motif:RLG_element2_ZTIPO323" 8490 8584
scaffold1110	RepeatMasker	similarity	985	1138	12.3	+	.	Target "Motif:RLG_element9_ZPST04IR55" 5108 5261
scaffold1110	RepeatMasker	similarity	1537	1583	12.8	+	.	Target "Motif:RLG_element18_ZB163" 5631 5677
scaffold1110	RepeatMasker	similarity	1963	2023	11.5	+	.	Target "Motif:RLG_element9_ZPST04IR55" 6003 6063
scaffold1110	RepeatMasker	similarity	2367	2494	18	+	.	Target "Motif:RLG_element2_ZTIPO323" 10183 10310
scaffold1110	RepeatMasker	similarity	2834	2877	9.1	+	.	Target "Motif:RLG_element9_ZPST04IR55" 6766 6809
scaffold1112	RepeatMasker	similarity	2932	3416	23.2	+	.	Target "Motif:RLG_element7_ZPST04IR55" 477 997
scaffold1112	RepeatMasker	similarity	98572	98713	15.5	+	.	Target "Motif:NoCat_element10_ZTIPO323" 280 426
scaffold1113	RepeatMasker	similarity	460	576	11.1	-	.	Target "Motif:NoCat_element4_ZB163" 1335 1451
scaffold1113	RepeatMasker	similarity	960	1003	4.5	-	.	Target "Motif:NoCat_element4_ZB163" 940 983
scaffold1115	RepeatMasker	similarity	1	52	5.8	+	.	Target "Motif:RLG_element16_ZAST11IR611" 5644 5695
scaffold1118	RepeatMasker	similarity	2676	2718	9.3	-	.	Target "Motif:DTM_element3_ZTIPO323" 2885 2927
scaffold1119	RepeatMasker	similarity	84	143	11.7	-	.	Target "Motif:NoCat_element35_ZB163" 1551 1610
scaffold1119	RepeatMasker	similarity	900	954	5.5	-	.	Target "Motif:NoCat_element35_ZB163" 794 849
scaffold1122	RepeatMasker	similarity	107	158	23.1	+	.	Target "Motif:NoCat_element55_ZAST11IR611" 921 972
scaffold1123	RepeatMasker	similarity	1	32	3.1	-	.	Target "Motif:RLC_element1_ZTIPO323" 4 35
scaffold1123	RepeatMasker	similarity	17951	18049	7.1	-	.	Target "Motif:DTA_element3_ZTIPO323" 2835 2933
scaffold1124	RepeatMasker	similarity	6205	6400	29.1	-	.	Target "Motif:DTA_element6_ZTIPO323" 2321 2516
scaffold1124	RepeatMasker	similarity	7980	8106	26	-	.	Target "Motif:DTA_element6_ZTIPO323" 1445 1571
scaffold1124	RepeatMasker	similarity	8827	9026	34.5	-	.	Target "Motif:DTA_element6_ZTIPO323" 802 1001
scaffold1124	RepeatMasker	similarity	9786	9834	18.4	-	.	Target "Motif:DTX_element1_ZPST04IR55" 3143 3191
scaffold1124	RepeatMasker	similarity	10143	10241	18.8	+	.	Target "Motif:DTX_element1_ZPST04IR55" 1 99
scaffold1124	RepeatMasker	similarity	10218	10363	24.4	-	.	Target "Motif:NoCat_element46_ZPST04IR55" 48 205
scaffold1124	RepeatMasker	similarity	11830	11854	0	-	.	Target "Motif:RLG_element6_ZPST04IR55" 305 329
scaffold1125	RepeatMasker	similarity	1	53	3.8	+	.	Target "Motif:DTT_element6_ZB163" 1835 1887
scaffold1125	RepeatMasker	similarity	256	375	7.5	+	.	Target "Motif:DTT_element6_ZB163" 2065 2184
scaffold1131	RepeatMasker	similarity	1	196	4.6	+	.	Target "Motif:NoCat_element4_ZTIPO323" 3259 3454
scaffold1131	RepeatMasker	similarity	506	726	0.5	+	.	Target "Motif:NoCat_element4_ZTIPO323" 3688 3908
scaffold1131	RepeatMasker	similarity	939	1148	0	+	.	Target "Motif:NoCat_element4_ZTIPO323" 4070 4279
scaffold1133	RepeatMasker	similarity	20477	20588	27	+	.	Target "Motif:NoCat_element46_ZPST04IR55" 57 175
scaffold1133	RepeatMasker	similarity	20634	20677	13.6	-	.	Target "Motif:DTT_element6_ZB163" 2140 2185
scaffold1133	RepeatMasker	similarity	20927	20971	11.1	+	.	Target "Motif:DTT_element5_ZTIPO323" 2149 2193
scaffold1133	RepeatMasker	similarity	32654	32776	0.8	-	.	Target "Motif:DTX-MITE_element8_ZTIPO323" 293 415
scaffold1133	RepeatMasker	similarity	42875	43112	1.7	-	.	Target "Motif:DTX_element6_ZTIPO323" 3343 3584
scaffold1134	RepeatMasker	similarity	65687	65719	6.1	+	.	Target "Motif:DTT_element7_ZB163" 3 35
scaffold1134	RepeatMasker	similarity	66474	66511	2.6	+	.	Target "Motif:DTT_element7_ZB163" 723 760
scaffold1137	RepeatMasker	similarity	2	231	8.7	-	.	Target "Motif:RLG_element7_ZPST04IR55" 2814 3043
scaffold1137	RepeatMasker	similarity	412	482	16.9	-	.	Target "Motif:RLG_element7_ZPST04IR55" 2599 2669
scaffold1137	RepeatMasker	similarity	483	583	6.9	-	.	Target "Motif:RLG_element7_ZPST04IR55" 2552 2652
scaffold1137	RepeatMasker	similarity	953	1042	16.7	-	.	Target "Motif:RLG_element7_ZPST04IR55" 2121 2210
scaffold1137	RepeatMasker	similarity	1320	1491	12.8	-	.	Target "Motif:RLG_element7_ZPST04IR55" 1690 1870
scaffold1138	RepeatMasker	similarity	40040	40288	2.8	-	.	Target "Motif:NoCat_element8_ZTIPO323" 6745 6993
scaffold1138	RepeatMasker	similarity	40656	40777	0	-	.	Target "Motif:NoCat_element8_ZTIPO323" 6289 6410
scaffold1138	RepeatMasker	similarity	41103	41252	2	-	.	Target "Motif:NoCat_element8_ZTIPO323" 5843 5992
scaffold1138	RepeatMasker	similarity	41566	41598	6.1	-	.	Target "Motif:NoCat_element8_ZTIPO323" 5528 5560
scaffold1138	RepeatMasker	similarity	42004	42064	1.6	-	.	Target "Motif:NoCat_element8_ZTIPO323" 5100 5160
scaffold114	RepeatMasker	similarity	2	101	23.5	+	.	Target "Motif:RYN_element1_ZTIPO323" 1748 1847
scaffold114	RepeatMasker	similarity	434	564	28.8	+	.	Target "Motif:RYN_element1_ZTIPO323" 2145 2275
scaffold114	RepeatMasker	similarity	1774	1815	11.9	+	.	Target "Motif:NoCat_element10_ZTIPO323" 547 589
scaffold1141	RepeatMasker	similarity	48	362	17.8	-	.	Target "Motif:DTM_element1_ZTIPO323" 51 371
scaffold1141	RepeatMasker	similarity	411	473	1.6	+	.	Target "Motif:DHH_element1_ZTIPO323" 13659 13721
scaffold1142	RepeatMasker	similarity	45489	45698	16.2	+	.	Target "Motif:NoCat_element59_ZPST04IR55" 10529 10741
scaffold1145	RepeatMasker	similarity	1	92	14.1	+	.	Target "Motif:RLG_element1_ZTIPO323" 260 351
scaffold1145	RepeatMasker	similarity	88	148	8.2	-	.	Target "Motif:RLG_element8_ZB163" 369 429
scaffold1145	RepeatMasker	similarity	366	1082	20	-	.	Target "Motif:RLG_element8_ZB163" 6125 6851
scaffold1146	RepeatMasker	similarity	1	90	5.6	+	.	Target "Motif:DHH_element6_ZPST04IR55" 7421 7510
scaffold1146	RepeatMasker	similarity	6250	7066	15.8	+	.	Target "Motif:DTT_element5_ZTIPO323" 2 811
scaffold1146	RepeatMasker	similarity	6250	6901	7.2	+	.	Target "Motif:DTT_element6_ZB163" 2 658
scaffold1148	RepeatMasker	similarity	1	148	15.5	+	.	Target "Motif:DTT_element10_ZTIPO323" 171 328
scaffold1148	RepeatMasker	similarity	912	983	16.7	+	.	Target "Motif:DTT_element10_ZTIPO323" 1025 1096
scaffold1148	RepeatMasker	similarity	1321	1377	19.3	+	.	Target "Motif:DTT_element10_ZTIPO323" 1394 1450
scaffold1148	RepeatMasker	similarity	1614	1818	16.1	+	.	Target "Motif:DTT_element10_ZTIPO323" 1684 1888
scaffold1148	RepeatMasker	similarity	2026	2157	2.3	+	.	Target "Motif:DTT_element10_ZTIPO323" 2086 2217
scaffold1149	RepeatMasker	similarity	1	53	3.8	-	.	Target "Motif:DHH_element6_ZPST04IR55" 5276 5328
scaffold1149	RepeatMasker	similarity	373	397	0	-	.	Target "Motif:DHH_element5_ZB163" 5672 5696
scaffold1149	RepeatMasker	similarity	821	869	7.1	+	.	Target "Motif:DHH_element1_ZAST11IR611" 2965 3007
scaffold1149	RepeatMasker	similarity	1188	1296	6.4	-	.	Target "Motif:DHH_element5_ZB163" 5195 5303
scaffold1149	RepeatMasker	similarity	1685	1806	11.5	-	.	Target "Motif:DHH_element5_ZB163" 4696 4818
scaffold1149	RepeatMasker	similarity	2220	2283	3.1	-	.	Target "Motif:DHH_element6_ZPST04IR55" 3577 3640
scaffold1149	RepeatMasker	similarity	2665	2745	10.7	-	.	Target "Motif:DHH_element5_ZB163" 3838 3912
scaffold115	RepeatMasker	similarity	1	54	7.4	+	.	Target "Motif:RLC_element1_ZTIPO323" 6172 6225
scaffold115	RepeatMasker	similarity	2814	2870	8.8	-	.	Target "Motif:NoCat_element4_ZB163" 1195 1251
scaffold1150	RepeatMasker	similarity	43233	43420	2.1	+	.	Target "Motif:DHH_element1_ZTIPO323" 148 340
scaffold1153	RepeatMasker	similarity	1596	1626	9.7	+	.	Target "Motif:RLG_element9_ZTIPO323" 415 445
scaffold1155	RepeatMasker	similarity	1	229	16.2	-	.	Target "Motif:RLG_element5_ZPST04IR55" 4781 5009
scaffold1155	RepeatMasker	similarity	448	579	12.9	-	.	Target "Motif:RLG_element5_ZPST04IR55" 4477 4609
scaffold1155	RepeatMasker	similarity	1007	1041	2.9	-	.	Target "Motif:RLG_element5_ZPST04IR55" 4406 4440
scaffold1155	RepeatMasker	similarity	1429	1473	2.2	-	.	Target "Motif:RLG_element5_ZPST04IR55" 4022 4066
scaffold1156	RepeatMasker	similarity	1	150	7.8	+	.	Target "Motif:DTX_element1_ZPST04IR55" 1187 1330
scaffold1156	RepeatMasker	similarity	503	542	0	+	.	Target "Motif:DTX_element4_ZAST11IR611" 1643 1682
scaffold1156	RepeatMasker	similarity	949	1004	12.5	+	.	Target "Motif:DTX_element1_ZPST04IR55" 2052 2107
scaffold1159	RepeatMasker	similarity	1	150	6	-	.	Target "Motif:DTA_element7_ZTIPO323" 492 641
scaffold1159	RepeatMasker	similarity	428	557	9.2	-	.	Target "Motif:DTA_element7_ZTIPO323" 122 251
scaffold1159	RepeatMasker	similarity	555	623	22.1	+	.	Target "Motif:NoCat_element66_ZAST11IR611" 1 68
scaffold1159	RepeatMasker	similarity	555	595	19.5	+	.	Target "Motif:DTM_element5_ZTIPO323" 1 41
scaffold116	RepeatMasker	similarity	1	42	4.8	+	.	Target "Motif:RLG_element18_ZB163" 7024 7065
scaffold116	RepeatMasker	similarity	5232	5331	23.9	+	.	Target "Motif:NoCat_element24_ZAST11IR611" 755 846
scaffold116	RepeatMasker	similarity	5374	5423	12	-	.	Target "Motif:NoCat_element4_ZB163" 1501 1550
scaffold116	RepeatMasker	similarity	5683	5755	2.7	-	.	Target "Motif:NoCat_element4_ZB163" 1205 1277
scaffold116	RepeatMasker	similarity	6047	6157	5.4	-	.	Target "Motif:NoCat_element4_ZB163" 1083 1193
scaffold116	RepeatMasker	similarity	6454	6614	4.3	-	.	Target "Motif:NoCat_element4_ZB163" 655 815
scaffold116	RepeatMasker	similarity	6996	7033	2.8	-	.	Target "Motif:NoCat_element4_ZB163" 274 309
scaffold116	RepeatMasker	similarity	7463	7495	9.1	+	.	Target "Motif:DYX_element1_ZTIPO323" 680 712
scaffold1160	RepeatMasker	similarity	1	150	12.7	-	.	Target "Motif:RLC_element7_ZTIPO323" 2416 2565
scaffold1160	RepeatMasker	similarity	494	545	13.5	-	.	Target "Motif:RLC_element7_ZTIPO323" 2060 2111
scaffold1160	RepeatMasker	similarity	876	1025	13.3	-	.	Target "Motif:RLC_element7_ZTIPO323" 1608 1758
scaffold1160	RepeatMasker	similarity	1318	1460	6.3	-	.	Target "Motif:RLC_element7_ZTIPO323" 1204 1346
scaffold1160	RepeatMasker	similarity	1736	1880	13.1	-	.	Target "Motif:RLC_element7_ZTIPO323" 822 966
scaffold1162	RepeatMasker	similarity	1696	1846	22.9	-	.	Target "Motif:NoCat_element46_ZPST04IR55" 43 191
scaffold1162	RepeatMasker	similarity	57680	57713	14.7	-	.	Target "Motif:DMM_element2_ZPST04IR55" 11914 11947
scaffold1162	RepeatMasker	similarity	58114	58150	5.4	-	.	Target "Motif:NoCat_element3_ZAST11IR611" 802 838
scaffold1162	RepeatMasker	similarity	58531	58579	8.2	-	.	Target "Motif:NoCat_element20_ZB163" 262 310
scaffold1163	RepeatMasker	similarity	25594	25641	22.9	-	.	Target "Motif:DTM_element3_ZTIPO323" 2885 2932
scaffold1167	RepeatMasker	similarity	6073	6109	13.5	-	.	Target "Motif:RLC_element2_ZB163" 143 179
scaffold1167	RepeatMasker	similarity	6080	6109	3.3	-	.	Target "Motif:RLC_element2_ZB163" 6328 6357
scaffold1167	RepeatMasker	similarity	6541	6568	7.1	-	.	Target "Motif:RLC_element1_ZTIPO323" 5941 5968
scaffold1168	RepeatMasker	similarity	1	153	18.3	-	.	Target "Motif:NoCat_element14_ZB163" 2211 2366
scaffold1168	RepeatMasker	similarity	472	535	14.1	-	.	Target "Motif:NoCat_element14_ZB163" 1860 1923
scaffold1168	RepeatMasker	similarity	932	996	16.9	-	.	Target "Motif:NoCat_element14_ZB163" 1787 1851
scaffold1168	RepeatMasker	similarity	1270	1320	9.8	-	.	Target "Motif:DTT_element2_ZAST11IR611" 1307 1357
scaffold117	RepeatMasker	similarity	1	1093	20.4	+	.	Target "Motif:DTH_element1_ZTIPO323" 1679 2761
scaffold117	RepeatMasker	similarity	1782	2104	28.2	+	.	Target "Motif:NoCat_element2_ZB163" 1087 1407
scaffold117	RepeatMasker	similarity	2466	2618	27.4	+	.	Target "Motif:DTH_element1_ZTIPO323" 3598 3747
scaffold117	RepeatMasker	similarity	2881	3073	25	+	.	Target "Motif:DTH_element1_ZTIPO323" 3995 4187
scaffold117	RepeatMasker	similarity	17501	17685	22.9	-	.	Target "Motif:NoCat_element66_ZB163" 1 186
scaffold1170	RepeatMasker	similarity	1	61	6.6	+	.	Target "Motif:NoCat_element51_ZB163" 569 630
scaffold1171	RepeatMasker	similarity	1	81	3.7	+	.	Target "Motif:DTT_element2_ZB163" 1769 1849
scaffold1171	RepeatMasker	similarity	438	521	2.4	+	.	Target "Motif:DTT_element2_ZB163" 2154 2237
scaffold1171	RepeatMasker	similarity	1699	1781	19.3	+	.	Target "Motif:NoCat_element46_ZPST04IR55" 117 199
scaffold1171	RepeatMasker	similarity	1900	1994	10.5	+	.	Target "Motif:NoCat_element4_ZPST04IR55" 98 192
scaffold1171	RepeatMasker	similarity	25439	25509	21.1	-	.	Target "Motif:DMM_element1_ZPST04IR55" 4305 4375
scaffold1172	RepeatMasker	similarity	1	52	9.6	+	.	Target "Motif:RLG_element8_ZTIPO323" 119 170
scaffold1172	RepeatMasker	similarity	374	602	11.8	-	.	Target "Motif:RLG_element16_ZAST11IR611" 5808 6036
scaffold1172	RepeatMasker	similarity	594	664	12.7	-	.	Target "Motif:RLG_element11_ZB163" 8109 8179
scaffold1172	RepeatMasker	similarity	663	1540	22.9	-	.	Target "Motif:RLG_element11_ZPST04IR55" 245 1176
scaffold1175	RepeatMasker	similarity	1	154	38.3	+	.	Target "Motif:RLC_element7_ZTIPO323" 2641 2794
scaffold1175	RepeatMasker	similarity	386	584	18.6	-	.	Target "Motif:RLC_element5_ZTIPO323" 2445 2643
scaffold1175	RepeatMasker	similarity	861	1006	16.1	-	.	Target "Motif:RLC_element5_ZTIPO323" 2056 2207
scaffold1176	RepeatMasker	similarity	1	173	13.3	+	.	Target "Motif:RIX_element1_ZPST04IR55" 11430 11603
scaffold1176	RepeatMasker	similarity	465	592	19.7	+	.	Target "Motif:RIX_element1_ZPST04IR55" 11835 11967
scaffold1176	RepeatMasker	similarity	991	1048	12.1	-	.	Target "Motif:RIX_element1_ZB163" 97 154
scaffold1176	RepeatMasker	similarity	1203	1609	25.8	-	.	Target "Motif:NoCat_element40_ZB163" 1 395
scaffold1176	RepeatMasker	similarity	11874	12285	4.4	+	.	Target "Motif:DTX-MITE_element8_ZTIPO323" 1 415
scaffold1176	RepeatMasker	similarity	13250	13274	0	+	.	Target "Motif:DTT_element5_ZTIPO323" 1 25
scaffold1176	RepeatMasker	similarity	13476	13513	13.2	+	.	Target "Motif:DTT_element5_ZTIPO323" 190 227
scaffold1177	RepeatMasker	similarity	1	154	14.3	+	.	Target "Motif:RLC_element4_ZTIPO323" 5247 5410
scaffold1177	RepeatMasker	similarity	546	593	16.7	+	.	Target "Motif:RLC_element4_ZTIPO323" 5761 5808
scaffold1177	RepeatMasker	similarity	994	1041	12.5	+	.	Target "Motif:RLC_element4_ZTIPO323" 6164 6211
scaffold1178	RepeatMasker	similarity	1	82	13.4	+	.	Target "Motif:DHH_element5_ZB163" 382 468
scaffold1178	RepeatMasker	similarity	437	474	0	+	.	Target "Motif:DHH_element6_ZPST04IR55" 85 122
scaffold1178	RepeatMasker	similarity	888	931	9.1	+	.	Target "Motif:DHH_element6_ZPST04IR55" 134 177
scaffold1178	RepeatMasker	similarity	1307	1435	7.8	+	.	Target "Motif:DHH_element6_ZPST04IR55" 540 668
scaffold1178	RepeatMasker	similarity	1745	1773	3.5	+	.	Target "Motif:DHH_element6_ZPST04IR55" 973 1001
scaffold1178	RepeatMasker	similarity	2189	2221	3	+	.	Target "Motif:DHH_element5_ZB163" 2052 2084
scaffold1179	RepeatMasker	similarity	1	52	7.7	+	.	Target "Motif:RLG_element9_ZB163" 4907 4958
scaffold1179	RepeatMasker	similarity	387	513	22.7	+	.	Target "Motif:RLG_element10_ZPST04IR55" 5238 5350
scaffold1179	RepeatMasker	similarity	877	924	8.3	+	.	Target "Motif:RLG_element10_ZPST04IR55" 5689 5736
scaffold1179	RepeatMasker	similarity	1743	1787	17.8	+	.	Target "Motif:RLG_element12_ZAST11IR611" 5469 5513
scaffold1179	RepeatMasker	similarity	2066	2790	30.1	-	.	Target "Motif:DTM_element1_ZTIPO323" 611 1344
scaffold118	RepeatMasker	similarity	22292	22415	14.3	+	.	Target "Motif:RLC_element12_ZTIPO323" 27 154
scaffold118	RepeatMasker	similarity	28219	28290	7	+	.	Target "Motif:RIL_element1_ZAST11IR611" 1 73
scaffold118	RepeatMasker	similarity	28281	28340	10	-	.	Target "Motif:DXX-MITE_element1_ZPST04IR55" 613 672
scaffold118	RepeatMasker	similarity	28292	29029	8.1	-	.	Target "Motif:DTT_element2_ZPST04IR55" 1825 2589
scaffold118	RepeatMasker	similarity	29189	29255	7.5	-	.	Target "Motif:DTT_element2_ZPST04IR55" 1628 1694
scaffold118	RepeatMasker	similarity	29601	30538	13.6	-	.	Target "Motif:DTT_element2_ZPST04IR55" 685 1609
scaffold118	RepeatMasker	similarity	30858	30964	13.1	-	.	Target "Motif:DTT_element2_ZPST04IR55" 283 389
scaffold118	RepeatMasker	similarity	31106	33130	20.1	-	.	Target "Motif:DTT_element4_ZTIPO323" 186 2203
scaffold1180	RepeatMasker	similarity	1	364	15.7	-	.	Target "Motif:DTH_element9_ZTIPO323" 2 358
scaffold1180	RepeatMasker	similarity	48310	48354	8.9	+	.	Target "Motif:NoCat_element41_ZAST11IR611" 514 558
scaffold1182	RepeatMasker	similarity	1	55	18.2	-	.	Target "Motif:RLG_element7_ZB163" 740 794
scaffold1182	RepeatMasker	similarity	334	462	29.5	-	.	Target "Motif:RLG_element7_ZB163" 411 539
scaffold1182	RepeatMasker	similarity	886	1024	23.1	-	.	Target "Motif:RLG_element7_ZB163" 196 340
scaffold1183	RepeatMasker	similarity	1	226	25.7	-	.	Target "Motif:DTX_element3_ZAST11IR611" 560 785
scaffold1183	RepeatMasker	similarity	4	192	20.6	-	.	Target "Motif:DTX_element1_ZPST04IR55" 569 757
scaffold1183	RepeatMasker	similarity	505	676	12.2	-	.	Target "Motif:DTX_element1_ZPST04IR55" 128 300
scaffold1187	RepeatMasker	similarity	1	157	11.5	+	.	Target "Motif:NoCat_element5_ZTIPO323" 782 939
scaffold1187	RepeatMasker	similarity	501	572	8.3	+	.	Target "Motif:NoCat_element5_ZTIPO323" 1244 1315
scaffold1187	RepeatMasker	similarity	948	1000	17	-	.	Target "Motif:DMM_element2_ZPST04IR55" 1923 1975
scaffold1188	RepeatMasker	similarity	1	121	7.4	-	.	Target "Motif:RLC_element2_ZB163" 2 122
scaffold119	RepeatMasker	similarity	33024	33224	24.3	-	.	Target "Motif:NoCat_element79_ZB163" 317 509
scaffold119	RepeatMasker	similarity	33499	34186	30.2	-	.	Target "Motif:DTH_element7_ZTIPO323" 2106 2784
scaffold119	RepeatMasker	similarity	33551	33880	28.3	-	.	Target "Motif:DTH_element5_ZB163" 2555 2894
scaffold119	RepeatMasker	similarity	34230	34973	3.2	-	.	Target "Motif:DTH_element4_ZB163" 1052 1794
scaffold119	RepeatMasker	similarity	35296	36328	4.1	-	.	Target "Motif:DTH_element4_ZB163" 1 1033
scaffold119	RepeatMasker	similarity	35297	36816	25.5	-	.	Target "Motif:DTH_element5_ZB163" 1 1484
scaffold119	RepeatMasker	similarity	52555	52629	4	+	.	Target "Motif:RLC_element2_ZB163" 2 76
scaffold119	RepeatMasker	similarity	53501	53532	3.1	+	.	Target "Motif:RLC_element1_ZTIPO323" 876 907
scaffold1190	RepeatMasker	similarity	1	49	10.4	-	.	Target "Motif:RLC_element1_ZTIPO323" 6216 6263
scaffold1190	RepeatMasker	similarity	1	40	5	-	.	Target "Motif:RLC_element1_ZTIPO323" 3 42
scaffold1190	RepeatMasker	similarity	43416	43598	3.8	-	.	Target "Motif:DTT_element7_ZTIPO323" 1791 1973
scaffold1190	RepeatMasker	similarity	43832	43888	5.3	-	.	Target "Motif:DTT_element3_ZB163" 1564 1620
scaffold1190	RepeatMasker	similarity	44753	44792	0	-	.	Target "Motif:DTT_element3_ZB163" 1382 1421
scaffold1190	RepeatMasker	similarity	44992	45030	2.6	-	.	Target "Motif:DTT_element7_ZTIPO323" 1202 1240
scaffold1190	RepeatMasker	similarity	45169	45198	0	-	.	Target "Motif:DTT_element9_ZB163" 1019 1048
scaffold1190	RepeatMasker	similarity	45578	45633	5.4	-	.	Target "Motif:DTT_element7_ZTIPO323" 926 981
scaffold1190	RepeatMasker	similarity	46045	46074	0	-	.	Target "Motif:DTT_element7_ZTIPO323" 512 541
scaffold1190	RepeatMasker	similarity	46504	46573	4.3	-	.	Target "Motif:DTT_element7_ZTIPO323" 40 109
scaffold1194	RepeatMasker	similarity	65	159	20.2	-	.	Target "Motif:NoCat_element42_ZB163" 524 618
scaffold1194	RepeatMasker	similarity	1365	1404	15	-	.	Target "Motif:NoCat_element35_ZB163" 1229 1268
scaffold1194	RepeatMasker	similarity	1812	1859	4.2	-	.	Target "Motif:NoCat_element35_ZB163" 800 848
scaffold1197	RepeatMasker	similarity	1	25	0	-	.	Target "Motif:RLG_element5_ZTIPO323" 2 26
scaffold1197	RepeatMasker	similarity	22	57	8.3	-	.	Target "Motif:DTM_element4_ZB163" 235 270
scaffold1197	RepeatMasker	similarity	10437	10530	21.3	-	.	Target "Motif:RIL_element2_ZTIPO323" 2344 2437
scaffold1197	RepeatMasker	similarity	17850	17894	22.2	+	.	Target "Motif:DTM_element1_ZTIPO323" 3231 3275
scaffold1200	RepeatMasker	similarity	1	262	4.6	+	.	Target "Motif:DTM_element3_ZTIPO323" 2893 3184
scaffold1200	RepeatMasker	similarity	340	403	14.1	-	.	Target "Motif:DTM_element3_ZTIPO323" 1 64
scaffold1200	RepeatMasker	similarity	33993	34238	13.8	+	.	Target "Motif:DTM_element4_ZB163" 1 246
scaffold1201	RepeatMasker	similarity	1	79	5.1	+	.	Target "Motif:DTM_element1_ZPST04IR55" 4230 4307
scaffold1201	RepeatMasker	similarity	6512	6946	20.4	+	.	Target "Motif:NoCat_element55_ZAST11IR611" 2628 3071
scaffold1203	RepeatMasker	similarity	1	64	3.1	-	.	Target "Motif:NoCat_element4_ZTIPO323" 2605 2668
scaffold1203	RepeatMasker	similarity	289	529	1.7	-	.	Target "Motif:NoCat_element4_ZTIPO323" 2182 2422
scaffold1203	RepeatMasker	similarity	840	976	0	-	.	Target "Motif:NoCat_element4_ZTIPO323" 1768 1904
scaffold1203	RepeatMasker	similarity	1228	1456	0	-	.	Target "Motif:NoCat_element4_ZTIPO323" 1328 1556
scaffold1207	RepeatMasker	similarity	1	70	4.3	-	.	Target "Motif:DHH_element4_ZTIPO323" 14119 14188
scaffold1207	RepeatMasker	similarity	448	478	3.2	-	.	Target "Motif:DHH_element4_ZTIPO323" 13752 13782
scaffold1207	RepeatMasker	similarity	871	1008	4.3	-	.	Target "Motif:DHH_element4_ZTIPO323" 13243 13380
scaffold1207	RepeatMasker	similarity	1281	1347	3	-	.	Target "Motif:DHH_element4_ZTIPO323" 12963 13029
scaffold1209	RepeatMasker	similarity	1	69	14	+	.	Target "Motif:RLC_element2_ZB163" 143 201
scaffold1209	RepeatMasker	similarity	1	30	6.7	+	.	Target "Motif:RLC_element2_ZB163" 6328 6357
scaffold1209	RepeatMasker	similarity	24270	24323	7.4	-	.	Target "Motif:DHH_element1_ZTIPO323" 13300 13353
scaffold1209	RepeatMasker	similarity	24691	24722	6.2	-	.	Target "Motif:DHH_element1_ZTIPO323" 12936 12967
scaffold121	RepeatMasker	similarity	4629	4888	10.4	-	.	Target "Motif:NoCat_element32_ZB163" 2136 2386
scaffold121	RepeatMasker	similarity	5098	5150	7.5	-	.	Target "Motif:DTM_element6_ZTIPO323" 1722 1774
scaffold1211	RepeatMasker	similarity	17	102	4.5	+	.	Target "Motif:NoCat_element57_ZAST11IR611" 849 918
scaffold1211	RepeatMasker	similarity	445	542	10.5	+	.	Target "Motif:NoCat_element57_ZAST11IR611" 1 102
scaffold1214	RepeatMasker	similarity	64	767	20.5	-	.	Target "Motif:DTH_element6_ZB163" 1568 2289
scaffold1214	RepeatMasker	similarity	883	1079	22.8	-	.	Target "Motif:DTH_element6_ZB163" 1293 1489
scaffold1214	RepeatMasker	similarity	1425	1491	11.9	+	.	Target "Motif:DTH_element2_ZTIPO323" 1172 1238
scaffold1214	RepeatMasker	similarity	1595	2063	19.5	-	.	Target "Motif:DTH_element6_ZB163" 692 1149
scaffold1214	RepeatMasker	similarity	2232	2792	22.4	-	.	Target "Motif:DTH_element6_ZB163" 3 559
scaffold1214	RepeatMasker	similarity	2804	3977	20.4	-	.	Target "Motif:NoCat_element43_ZB163" 2 1231
scaffold1215	RepeatMasker	similarity	1	352	7.4	+	.	Target "Motif:RLG_element11_ZTIPO323" 9216 9569
scaffold1215	RepeatMasker	similarity	14627	14802	23.1	+	.	Target "Motif:RLC_element3_ZPST04IR55" 4 161
scaffold1218	RepeatMasker	similarity	1	65	3.1	-	.	Target "Motif:DTT_element2_ZB163" 1420 1484
scaffold1218	RepeatMasker	similarity	469	545	3.9	-	.	Target "Motif:DTT_element12_ZTIPO323" 952 1028
scaffold1218	RepeatMasker	similarity	956	1100	2.8	-	.	Target "Motif:DTT_element12_ZTIPO323" 675 819
scaffold1218	RepeatMasker	similarity	1547	1654	0.9	-	.	Target "Motif:DTT_element2_ZB163" 532 639
scaffold1218	RepeatMasker	similarity	1798	2075	4.7	-	.	Target "Motif:DTT_element12_ZTIPO323" 144 422
scaffold1218	RepeatMasker	similarity	32909	33407	3.8	-	.	Target "Motif:DTX-MITE_element1_ZTIPO323" 1 500
scaffold1219	RepeatMasker	similarity	61584	61614	0	-	.	Target "Motif:DMM_element2_ZPST04IR55" 12067 12097
scaffold122	RepeatMasker	similarity	1	40	5	+	.	Target "Motif:DTA_element5_ZTIPO323" 4172 4211
scaffold122	RepeatMasker	similarity	103483	103658	27.8	+	.	Target "Motif:RLG_element1_ZAST11IR611" 140 318
scaffold122	RepeatMasker	similarity	104033	104457	31.1	+	.	Target "Motif:NoCat_element9_ZTIPO323" 1 428
scaffold122	RepeatMasker	similarity	104723	104830	3.7	-	.	Target "Motif:RLG_element4_ZTIPO323" 8332 8439
scaffold122	RepeatMasker	similarity	105189	105254	12.1	-	.	Target "Motif:RLG_element4_ZTIPO323" 7940 8005
scaffold122	RepeatMasker	similarity	106037	106112	16	-	.	Target "Motif:RLG_element15_ZAST11IR611" 6803 6878
scaffold122	RepeatMasker	similarity	106519	106598	8.8	-	.	Target "Motif:RLG_element15_ZAST11IR611" 6359 6438
scaffold122	RepeatMasker	similarity	106944	107022	5.1	-	.	Target "Motif:RLG_element15_ZAST11IR611" 5980 6058
scaffold1221	RepeatMasker	similarity	1	70	11.4	+	.	Target "Motif:RLG_element11_ZTIPO323" 8548 8617
scaffold1221	RepeatMasker	similarity	435	476	4.8	+	.	Target "Motif:RLG_element11_ZTIPO323" 8929 8970
scaffold1221	RepeatMasker	similarity	836	876	4.9	+	.	Target "Motif:RLG_element11_ZTIPO323" 9296 9336
scaffold1221	RepeatMasker	similarity	7020	7197	18.2	-	.	Target "Motif:NoCat_element33_ZPST04IR55" 627 804
scaffold1222	RepeatMasker	similarity	1	169	8.9	+	.	Target "Motif:DHH_element3_ZPST04IR55" 5581 5749
scaffold1222	RepeatMasker	similarity	520	620	7.9	+	.	Target "Motif:DHH_element3_ZPST04IR55" 6071 6171
scaffold1222	RepeatMasker	similarity	1041	1103	3.2	+	.	Target "Motif:DHH_element3_ZPST04IR55" 6563 6625
scaffold1226	RepeatMasker	similarity	50788	50911	5.7	-	.	Target "Motif:DTT_element2_ZB163" 2114 2237
scaffold1228	RepeatMasker	similarity	1	74	16.2	-	.	Target "Motif:NoCat_element3_ZTIPO323" 2118 2191
scaffold1228	RepeatMasker	similarity	452	553	10.8	-	.	Target "Motif:NoCat_element2_ZTIPO323" 414 515
scaffold1228	RepeatMasker	similarity	954	999	4.3	-	.	Target "Motif:NoCat_element2_ZTIPO323" 1 46
scaffold1228	RepeatMasker	similarity	9403	9447	6.8	+	.	Target "Motif:DTM_element1_ZPST04IR55" 1 44
scaffold1228	RepeatMasker	similarity	10243	10308	1.5	-	.	Target "Motif:DTX-MITE_element4_ZTIPO323" 1 66
scaffold123	RepeatMasker	similarity	2726	3345	11.7	-	.	Target "Motif:DTH_element3_ZTIPO323" 2727 3328
scaffold123	RepeatMasker	similarity	3796	4628	15.4	-	.	Target "Motif:DTH_element3_ZTIPO323" 1865 2706
scaffold123	RepeatMasker	similarity	4873	5186	12.7	-	.	Target "Motif:DTH_element3_ZTIPO323" 1545 1861
scaffold123	RepeatMasker	similarity	5559	6019	15.6	-	.	Target "Motif:DTH_element3_ZTIPO323" 1073 1528
scaffold123	RepeatMasker	similarity	6204	7243	17.3	-	.	Target "Motif:DTH_element3_ZTIPO323" 3 1048
scaffold123	RepeatMasker	similarity	30509	30573	26.1	-	.	Target "Motif:NoCat_element46_ZPST04IR55" 127 192
scaffold123	RepeatMasker	similarity	81241	81583	2.9	-	.	Target "Motif:RLC_element4_ZTIPO323" 7935 8278
scaffold123	RepeatMasker	similarity	81950	82046	2.1	-	.	Target "Motif:RLC_element4_ZTIPO323" 7499 7595
scaffold1230	RepeatMasker	similarity	18	125	31.1	-	.	Target "Motif:NoCat_element8_ZPST04IR55" 139 246
scaffold1230	RepeatMasker	similarity	1153	1203	12.8	-	.	Target "Motif:NoCat_element34_ZPST04IR55" 1070 1116
scaffold1230	RepeatMasker	similarity	1472	1601	5.3	-	.	Target "Motif:NoCat_element34_ZPST04IR55" 750 852
scaffold1230	RepeatMasker	similarity	1928	2059	9.4	-	.	Target "Motif:NoCat_element34_ZPST04IR55" 340 468
scaffold1235	RepeatMasker	similarity	19	57	7.7	-	.	Target "Motif:DHH_element1_ZTIPO323" 154 192
scaffold1235	RepeatMasker	similarity	25380	25405	0	+	.	Target "Motif:DTT_element7_ZTIPO323" 1 26
scaffold1239	RepeatMasker	similarity	1	79	8.9	-	.	Target "Motif:DMM_element2_ZPST04IR55" 2620 2698
scaffold1239	RepeatMasker	similarity	451	485	5.7	+	.	Target "Motif:NoCat_element5_ZTIPO323" 1358 1392
scaffold1239	RepeatMasker	similarity	843	992	15.3	+	.	Target "Motif:NoCat_element6_ZTIPO323" 119 268
scaffold1239	RepeatMasker	similarity	1387	1418	9.4	+	.	Target "Motif:NoCat_element6_ZTIPO323" 627 658
scaffold1239	RepeatMasker	similarity	1830	2013	12.5	+	.	Target "Motif:NoCat_element6_ZTIPO323" 1026 1209
scaffold1239	RepeatMasker	similarity	2310	2544	14.9	+	.	Target "Motif:NoCat_element6_ZTIPO323" 1469 1738
scaffold1239	RepeatMasker	similarity	2769	2841	13.9	-	.	Target "Motif:DMM_element2_ZPST04IR55" 33 105
scaffold124	RepeatMasker	similarity	1	53	7.5	+	.	Target "Motif:DTM_element3_ZTIPO323" 2458 2510
scaffold124	RepeatMasker	similarity	494	537	6.8	+	.	Target "Motif:DTM_element3_ZTIPO323" 2940 2983
scaffold124	RepeatMasker	similarity	36476	36629	2.6	+	.	Target "Motif:DTT_element3_ZB163" 1 154
scaffold124	RepeatMasker	similarity	36998	37252	8.1	+	.	Target "Motif:DTT_element7_ZTIPO323" 171 397
scaffold124	RepeatMasker	similarity	37053	37691	16.9	+	.	Target "Motif:DTT_element8_ZB163" 228 796
scaffold124	RepeatMasker	similarity	37246	37706	3.3	+	.	Target "Motif:DTT_element3_ZB163" 350 808
scaffold124	RepeatMasker	similarity	38006	38069	3.1	+	.	Target "Motif:DTT_element3_ZB163" 1071 1134
scaffold124	RepeatMasker	similarity	38405	38600	6.6	+	.	Target "Motif:DTT_element3_ZB163" 1429 1624
scaffold124	RepeatMasker	similarity	38779	39016	1.3	+	.	Target "Motif:DTT_element3_ZB163" 1763 1992
scaffold124	RepeatMasker	similarity	39234	39262	3.5	+	.	Target "Motif:DTT_element3_ZB163" 2180 2208
scaffold124	RepeatMasker	similarity	39808	39838	9.7	-	.	Target "Motif:DTX-MITE_element2_ZB163" 447 477
scaffold124	RepeatMasker	similarity	39812	40238	7.5	-	.	Target "Motif:DTX_element3_ZB163" 3320 3773
scaffold124	RepeatMasker	similarity	40372	41407	8.7	-	.	Target "Motif:DTX_element3_ZB163" 2164 3249
scaffold124	RepeatMasker	similarity	41829	41897	5.8	+	.	Target "Motif:NoCat_element65_ZAST11IR611" 870 944
scaffold124	RepeatMasker	similarity	42295	42323	0	-	.	Target "Motif:DTH_element8_ZTIPO323" 1498 1526
scaffold1240	RepeatMasker	similarity	128	223	21.9	+	.	Target "Motif:DTT_element13_ZTIPO323" 2417 2513
scaffold1240	RepeatMasker	similarity	130	237	26.9	+	.	Target "Motif:DTT_element7_ZB163" 2883 3001
scaffold1240	RepeatMasker	similarity	976	1030	12.7	-	.	Target "Motif:DTT_element10_ZTIPO323" 2 56
scaffold1244	RepeatMasker	similarity	101744	101789	10.9	-	.	Target "Motif:NoCat_element52_ZB163" 1273 1318
scaffold1244	RepeatMasker	similarity	101886	101999	14.9	-	.	Target "Motif:DTX-MITE_element1_ZTIPO323" 86 183
scaffold1244	RepeatMasker	similarity	102099	102163	18.5	-	.	Target "Motif:DTM_element4_ZTIPO323" 2 66
scaffold1245	RepeatMasker	similarity	34	136	9.1	+	.	Target "Motif:NoCat_element4_ZTIPO323" 3288 3386
scaffold125	RepeatMasker	similarity	16268	16370	21.7	+	.	Target "Motif:RLG_element2_ZTIPO323" 10575 10662
scaffold125	RepeatMasker	similarity	27418	27545	17.2	-	.	Target "Motif:NoCat_element7_ZB163" 5553 5685
scaffold125	RepeatMasker	similarity	27739	27792	9.3	-	.	Target "Motif:NoCat_element7_ZB163" 5256 5309
scaffold125	RepeatMasker	similarity	28161	28221	8.2	+	.	Target "Motif:RLG_element10_ZPST04IR55" 107 167
scaffold1251	RepeatMasker	similarity	1153	1199	9.7	-	.	Target "Motif:RLG_element17_ZPST04IR55" 1497 1538
scaffold1251	RepeatMasker	similarity	1405	1480	21.3	+	.	Target "Motif:NoCat_element3_ZPST04IR55" 2961 3038
scaffold1251	RepeatMasker	similarity	1546	2642	23.4	-	.	Target "Motif:RLG_element14_ZTIPO323" 3 1124
scaffold1251	RepeatMasker	similarity	2433	2851	31.7	-	.	Target "Motif:RLG_element13_ZTIPO323" 4035 4450
scaffold1251	RepeatMasker	similarity	2520	4981	25.6	-	.	Target "Motif:RLG_element12_ZTIPO323" 14 2487
scaffold1251	RepeatMasker	similarity	5015	5980	31.1	-	.	Target "Motif:NoCat_element7_ZTIPO323" 1273 2250
scaffold1253	RepeatMasker	similarity	1	50	6	+	.	Target "Motif:RLG_element2_ZTIPO323" 10798 10847
scaffold1253	RepeatMasker	similarity	154	183	10	-	.	Target "Motif:NoCat_element68_ZAST11IR611" 3743 3772
scaffold1253	RepeatMasker	similarity	522	605	11.9	-	.	Target "Motif:DTX_element6_ZTIPO323" 3276 3359
scaffold1253	RepeatMasker	similarity	941	1025	3.5	-	.	Target "Motif:DTX_element6_ZTIPO323" 2893 2977
scaffold1253	RepeatMasker	similarity	1435	1527	10.8	+	.	Target "Motif:NoCat_element68_ZAST11IR611" 1249 1342
scaffold1254	RepeatMasker	similarity	2	61	6.7	-	.	Target "Motif:RLG_element18_ZB163" 1091 1150
scaffold1254	RepeatMasker	similarity	433	574	5.6	-	.	Target "Motif:RLG_element2_ZTIPO323" 4457 4598
scaffold1254	RepeatMasker	similarity	888	1009	10.7	-	.	Target "Motif:RLG_element2_ZTIPO323" 4049 4170
scaffold1254	RepeatMasker	similarity	1834	1860	0	+	.	Target "Motif:RLG_element3_ZPST04IR55" 401 427
scaffold1258	RepeatMasker	similarity	979	1003	0	-	.	Target "Motif:RLG_element5_ZTIPO323" 6595 6619
scaffold1261	RepeatMasker	similarity	2	297	31.6	+	.	Target "Motif:RLG_element12_ZTIPO323" 1268 1572
scaffold1261	RepeatMasker	similarity	2	239	32.2	+	.	Target "Motif:RLG_element13_ZTIPO323" 3158 3395
scaffold1261	RepeatMasker	similarity	794	2206	30	+	.	Target "Motif:RLG_element17_ZPST04IR55" 12 1432
scaffold1261	RepeatMasker	similarity	2348	2527	22	+	.	Target "Motif:RLG_element17_ZPST04IR55" 1475 1650
scaffold1261	RepeatMasker	similarity	5867	6502	32.2	+	.	Target "Motif:RLG_element12_ZTIPO323" 309 946
scaffold1261	RepeatMasker	similarity	6205	6631	27.2	+	.	Target "Motif:RLG_element13_ZPST04IR55" 2576 3020
scaffold1261	RepeatMasker	similarity	6564	6776	26.2	+	.	Target "Motif:RLG_element15_ZPST04IR55" 3100 3312
scaffold1261	RepeatMasker	similarity	6592	6776	28.7	+	.	Target "Motif:RLG_element12_ZTIPO323" 1094 1281
scaffold1263	RepeatMasker	similarity	1	68	5.9	+	.	Target "Motif:RLG_element11_ZTIPO323" 8555 8622
scaffold1263	RepeatMasker	similarity	334	493	6.2	+	.	Target "Motif:RLG_element11_ZTIPO323" 8857 9028
scaffold1263	RepeatMasker	similarity	760	1070	5.8	+	.	Target "Motif:RLG_element11_ZTIPO323" 9259 9570
scaffold1263	RepeatMasker	similarity	3286	3825	6.8	-	.	Target "Motif:DTX_element5_ZTIPO323" 5078 5640
scaffold1269	RepeatMasker	similarity	1	61	8.2	-	.	Target "Motif:RLG_element2_ZTIPO323" 4271 4331
scaffold1269	RepeatMasker	similarity	522	1645	32	+	.	Target "Motif:RLG_element13_ZTIPO323" 4037 5163
scaffold1269	RepeatMasker	similarity	2013	4320	16.2	-	.	Target "Motif:RLG_element2_ZB163" 1 2284
scaffold1269	RepeatMasker	similarity	4321	4412	16.3	-	.	Target "Motif:RLC_element8_ZTIPO323" 1 92
scaffold1269	RepeatMasker	similarity	4325	4974	26.9	-	.	Target "Motif:RLC_element7_ZTIPO323" 117 758
scaffold1269	RepeatMasker	similarity	24196	24297	8.8	-	.	Target "Motif:NoCat_element36_ZB163" 659 764
scaffold127	RepeatMasker	similarity	1	33	6.1	+	.	Target "Motif:DHH_element6_ZPST04IR55" 7818 7850
scaffold127	RepeatMasker	similarity	213	348	28.1	-	.	Target "Motif:NoCat_element15_ZB163" 501 635
scaffold127	RepeatMasker	similarity	11229	11628	10.8	+	.	Target "Motif:DTT_element2_ZB163" 3 404
scaffold127	RepeatMasker	similarity	12015	12143	11.8	+	.	Target "Motif:DTT_element12_ZTIPO323" 409 536
scaffold127	RepeatMasker	similarity	12104	12154	17.1	-	.	Target "Motif:DHH_element5_ZPST04IR55" 14556 14602
scaffold127	RepeatMasker	similarity	12665	12718	5.6	+	.	Target "Motif:DTT_element2_ZB163" 503 556
scaffold1271	RepeatMasker	similarity	8851	8929	13.9	-	.	Target "Motif:NoCat_element43_ZPST04IR55" 494 572
scaffold1271	RepeatMasker	similarity	9276	9357	12.2	-	.	Target "Motif:NoCat_element12_ZB163" 2 95
scaffold1274	RepeatMasker	similarity	1	52	5.8	-	.	Target "Motif:RII_element1_ZTIPO323" 4256 4307
scaffold1274	RepeatMasker	similarity	467	590	6.5	-	.	Target "Motif:RII_element1_ZTIPO323" 3751 3874
scaffold1274	RepeatMasker	similarity	889	1079	14.9	+	.	Target "Motif:RLG_element14_ZPST04IR55" 60 252
scaffold1274	RepeatMasker	similarity	1427	1593	16.2	+	.	Target "Motif:RLG_element17_ZB163" 2215 2387
scaffold1275	RepeatMasker	similarity	4	357	0.3	+	.	Target "Motif:NoCat_element4_ZTIPO323" 166 519
scaffold1275	RepeatMasker	similarity	611	850	0.4	+	.	Target "Motif:NoCat_element4_ZTIPO323" 732 971
scaffold1275	RepeatMasker	similarity	1137	1196	0	+	.	Target "Motif:NoCat_element4_ZTIPO323" 1217 1276
scaffold1278	RepeatMasker	similarity	907	931	0	+	.	Target "Motif:DTT_element5_ZTIPO323" 1 25
scaffold1278	RepeatMasker	similarity	1057	1112	3.6	+	.	Target "Motif:DTT_element5_ZTIPO323" 110 165
scaffold128	RepeatMasker	similarity	66	2595	30.7	-	.	Target "Motif:DTM_element4_ZB163" 632 3157
scaffold128	RepeatMasker	similarity	2964	3432	11.8	-	.	Target "Motif:DTM_element5_ZTIPO323" 61 528
scaffold128	RepeatMasker	similarity	24172	24987	8.5	+	.	Target "Motif:NoCat_element44_ZPST04IR55" 12 821
scaffold128	RepeatMasker	similarity	24958	25075	14.4	+	.	Target "Motif:NoCat_element44_ZPST04IR55" 722 839
scaffold128	RepeatMasker	similarity	25214	25301	11.4	+	.	Target "Motif:NoCat_element44_ZPST04IR55" 937 1024
scaffold128	RepeatMasker	similarity	25628	25842	12.3	+	.	Target "Motif:NoCat_element44_ZPST04IR55" 1033 1229
scaffold128	RepeatMasker	similarity	26439	26544	11.3	+	.	Target "Motif:NoCat_element44_ZPST04IR55" 1734 1839
scaffold128	RepeatMasker	similarity	26704	27126	9.2	+	.	Target "Motif:NoCat_element44_ZPST04IR55" 1928 2350
scaffold1282	RepeatMasker	similarity	6	78	17.8	-	.	Target "Motif:NoCat_element10_ZB163" 958 1042
scaffold1282	RepeatMasker	similarity	159	205	10.6	+	.	Target "Motif:DTX_element3_ZB163" 1 47
scaffold1282	RepeatMasker	similarity	883	922	10	+	.	Target "Motif:DTH_element8_ZTIPO323" 656 695
scaffold1282	RepeatMasker	similarity	1341	1390	6	+	.	Target "Motif:DTH_element8_ZTIPO323" 1086 1135
scaffold1284	RepeatMasker	similarity	3011	3089	6.3	+	.	Target "Motif:DHH_element1_ZTIPO323" 2 80
scaffold1285	RepeatMasker	similarity	1	63	7.9	-	.	Target "Motif:DHH_element2_ZTIPO323" 6379 6450
scaffold1285	RepeatMasker	similarity	1004	1068	26.1	-	.	Target "Motif:RLC_element1_ZPST04IR55" 1560 1624
scaffold1286	RepeatMasker	similarity	1	67	11.9	+	.	Target "Motif:DTM_element3_ZTIPO323" 3101 3167
scaffold1286	RepeatMasker	similarity	22421	22463	7	-	.	Target "Motif:RLC_element1_ZTIPO323" 6149 6191
scaffold1287	RepeatMasker	similarity	4904	5231	17.5	-	.	Target "Motif:DTH_element1_ZTIPO323" 4152 4462
scaffold1287	RepeatMasker	similarity	5195	5285	13.2	+	.	Target "Motif:RIX_element1_ZTIPO323" 965 1064
scaffold1288	RepeatMasker	similarity	1	210	14.8	+	.	Target "Motif:DTT_element4_ZB163" 1037 1246
scaffold1288	RepeatMasker	similarity	620	716	26.8	+	.	Target "Motif:DTA_element2_ZB163" 657 753
scaffold1288	RepeatMasker	similarity	750	800	21.6	+	.	Target "Motif:DHH_element2_ZTIPO323" 1899 1950
scaffold1288	RepeatMasker	similarity	837	1482	29	+	.	Target "Motif:DTA_element2_ZB163" 873 1533
scaffold1288	RepeatMasker	similarity	2210	2455	25	+	.	Target "Motif:DTA_element2_ZB163" 2225 2469
scaffold129	RepeatMasker	similarity	1	92	22.8	-	.	Target "Motif:DTX_element3_ZPST04IR55" 2 101
scaffold129	RepeatMasker	similarity	17227	17486	23.3	+	.	Target "Motif:NoCat_element43_ZB163" 2 262
scaffold129	RepeatMasker	similarity	17825	18680	19.4	+	.	Target "Motif:NoCat_element43_ZB163" 344 1232
scaffold129	RepeatMasker	similarity	18584	18778	31.4	+	.	Target "Motif:DTH_element9_ZB163" 1042 1233
scaffold129	RepeatMasker	similarity	18689	19270	16.1	+	.	Target "Motif:DTH_element6_ZB163" 1 584
scaffold129	RepeatMasker	similarity	19442	20027	17.5	+	.	Target "Motif:DTH_element6_ZB163" 717 1304
scaffold129	RepeatMasker	similarity	20346	21455	23.8	+	.	Target "Motif:DTH_element6_ZB163" 1319 2405
scaffold129	RepeatMasker	similarity	26231	26297	16.4	+	.	Target "Motif:DTT_element10_ZTIPO323" 2150 2216
scaffold129	RepeatMasker	similarity	26379	26547	20.5	-	.	Target "Motif:DTX-MITE_element7_ZTIPO323" 130 311
scaffold129	RepeatMasker	similarity	27765	27885	5.8	+	.	Target "Motif:DTX-MITE_element6_ZTIPO323" 3 123
scaffold129	RepeatMasker	similarity	28160	28257	5.1	+	.	Target "Motif:DTX-MITE_element6_ZTIPO323" 404 501
scaffold129	RepeatMasker	similarity	72525	72650	17	+	.	Target "Motif:NoCat_element66_ZB163" 256 375
scaffold129	RepeatMasker	similarity	75784	75930	27.7	+	.	Target "Motif:DHH_element4_ZTIPO323" 2652 2798
scaffold129	RepeatMasker	similarity	78006	78111	28.2	+	.	Target "Motif:DHH_element2_ZB163" 1877 1982
scaffold129	RepeatMasker	similarity	78762	78936	38.9	+	.	Target "Motif:DHH_element5_ZPST04IR55" 4422 4596
scaffold1290	RepeatMasker	similarity	1	90	7.9	-	.	Target "Motif:NoCat_element66_ZAST11IR611" 1 89
scaffold1290	RepeatMasker	similarity	1665	1753	18.6	+	.	Target "Motif:RLG_element17_ZB163" 6644 6729
scaffold1290	RepeatMasker	similarity	1669	1734	10.6	+	.	Target "Motif:RLG_element8_ZAST11IR611" 12 77
scaffold1290	RepeatMasker	similarity	1734	1897	11.6	+	.	Target "Motif:DTT_element2_ZAST11IR611" 2001 2164
scaffold1291	RepeatMasker	similarity	1	87	2.3	-	.	Target "Motif:DTA_element1_ZTIPO323" 2082 2168
scaffold1291	RepeatMasker	similarity	506	550	0	-	.	Target "Motif:DTA_element1_ZTIPO323" 1649 1693
scaffold1291	RepeatMasker	similarity	871	1059	4.8	-	.	Target "Motif:DTA_element1_ZTIPO323" 1179 1367
scaffold1291	RepeatMasker	similarity	1292	1332	2.4	-	.	Target "Motif:DTA_element1_ZTIPO323" 944 984
scaffold1291	RepeatMasker	similarity	1742	1781	5	-	.	Target "Motif:DTA_element1_ZTIPO323" 519 558
scaffold1292	RepeatMasker	similarity	1	216	15.7	+	.	Target "Motif:NoCat_element2_ZB163" 276 494
scaffold1292	RepeatMasker	similarity	380	574	15.9	+	.	Target "Motif:NoCat_element2_ZB163" 619 814
scaffold1294	RepeatMasker	similarity	60074	60104	3.2	+	.	Target "Motif:DTA_element3_ZTIPO323" 388 418
scaffold1295	RepeatMasker	similarity	1	61	13.1	+	.	Target "Motif:DTT_element6_ZB163" 1827 1887
scaffold1295	RepeatMasker	similarity	20728	21801	14.6	+	.	Target "Motif:DTT_element1_ZAST11IR611" 1 1053
scaffold1295	RepeatMasker	similarity	20936	22409	30.1	+	.	Target "Motif:NoCat_element50_ZAST11IR611" 192 1661
scaffold1295	RepeatMasker	similarity	21422	22852	30.1	-	.	Target "Motif:NoCat_element23_ZB163" 240 1681
scaffold1295	RepeatMasker	similarity	22452	23279	6.3	-	.	Target "Motif:NoCat_element41_ZAST11IR611" 1 823
scaffold1296	RepeatMasker	similarity	441	659	14.2	-	.	Target "Motif:DTM_element3_ZTIPO323" 2889 3134
scaffold1296	RepeatMasker	similarity	1056	1103	18.8	-	.	Target "Motif:DTM_element3_ZTIPO323" 2478 2525
scaffold1296	RepeatMasker	similarity	1458	1492	8.6	+	.	Target "Motif:NoCat_element63_ZB163" 570 605
scaffold1296	RepeatMasker	similarity	1913	1958	15.2	+	.	Target "Motif:NoCat_element63_ZB163" 997 1042
scaffold1297	RepeatMasker	similarity	1	58	1.7	+	.	Target "Motif:DTT_element6_ZB163" 1304 1361
scaffold1297	RepeatMasker	similarity	507	720	9.3	+	.	Target "Motif:DTT_element6_ZB163" 1798 2013
scaffold1297	RepeatMasker	similarity	13653	13789	4.4	-	.	Target "Motif:DHH_element1_ZTIPO323" 13582 13718
scaffold1298	RepeatMasker	similarity	2	108	3.7	-	.	Target "Motif:DTA_element4_ZTIPO323" 1 107
scaffold1298	RepeatMasker	similarity	25739	26224	32.6	-	.	Target "Motif:NoCat_element75_ZB163" 128 616
scaffold1298	RepeatMasker	similarity	115209	115251	9.3	+	.	Target "Motif:RLG_element11_ZTIPO323" 1 43
scaffold13	RepeatMasker	similarity	1	58	8.6	+	.	Target "Motif:RLG_element9_ZPST04IR55" 2289 2346
scaffold13	RepeatMasker	similarity	446	557	9.8	+	.	Target "Motif:RLG_element9_ZPST04IR55" 2696 2807
scaffold13	RepeatMasker	similarity	910	984	10.7	+	.	Target "Motif:RLG_element18_ZB163" 3111 3185
scaffold13	RepeatMasker	similarity	1407	1438	9.4	+	.	Target "Motif:RLG_element2_ZTIPO323" 7397 7428
scaffold13	RepeatMasker	similarity	1822	1918	9.3	+	.	Target "Motif:RLG_element2_ZTIPO323" 7763 7859
scaffold13	RepeatMasker	similarity	2326	2374	4.1	+	.	Target "Motif:RLG_element9_ZPST04IR55" 4397 4445
scaffold1300	RepeatMasker	similarity	1487	1777	5.8	+	.	Target "Motif:DXX_element1_ZTIPO323" 64 364
scaffold1302	RepeatMasker	similarity	36675	36841	6.6	-	.	Target "Motif:DTX-MITE_element5_ZTIPO323" 412 579
scaffold1302	RepeatMasker	similarity	37203	37289	5.8	-	.	Target "Motif:DTX-MITE_element5_ZTIPO323" 4 92
scaffold1302	RepeatMasker	similarity	37281	37326	9.1	+	.	Target "Motif:DTT_element3_ZTIPO323" 4291 4336
scaffold1302	RepeatMasker	similarity	42446	42626	32.2	+	.	Target "Motif:DTX-MITE_element7_ZTIPO323" 130 304
scaffold1302	RepeatMasker	similarity	60997	61414	36	+	.	Target "Motif:RIL_element1_ZAST11IR611" 478 885
scaffold1302	RepeatMasker	similarity	62247	63337	36	+	.	Target "Motif:RIL_element1_ZAST11IR611" 1723 2812
scaffold1302	RepeatMasker	similarity	63430	63916	34.8	+	.	Target "Motif:RIL_element1_ZTIPO323" 358 835
scaffold1302	RepeatMasker	similarity	63496	65127	36.1	+	.	Target "Motif:RIL_element1_ZAST11IR611" 2920 4551
scaffold1302	RepeatMasker	similarity	66125	66181	7	+	.	Target "Motif:RLG_element2_ZPST04IR55" 836 892
scaffold1303	RepeatMasker	similarity	1	87	8.1	+	.	Target "Motif:DTA_element1_ZTIPO323" 2082 2168
scaffold1303	RepeatMasker	similarity	480	705	3.5	+	.	Target "Motif:DTA_element1_ZTIPO323" 2534 2759
scaffold1303	RepeatMasker	similarity	61410	61557	31.7	+	.	Target "Motif:RIX_element1_ZPST04IR55" 4795 4941
scaffold1303	RepeatMasker	similarity	97438	97687	39.1	+	.	Target "Motif:NoCat_element54_ZAST11IR611" 111 357
scaffold1304	RepeatMasker	similarity	20916	20954	5.1	-	.	Target "Motif:DTX_element2_ZTIPO323" 712 750
scaffold1306	RepeatMasker	similarity	1	25	0	+	.	Target "Motif:RLG_element10_ZTIPO323" 642 666
scaffold1306	RepeatMasker	similarity	25	237	24.7	+	.	Target "Motif:NoCat_element1_ZB163" 2 230
scaffold1306	RepeatMasker	similarity	905	1040	26.1	-	.	Target "Motif:DTA_element5_ZB163" 3370 3507
scaffold1306	RepeatMasker	similarity	924	1034	21.8	-	.	Target "Motif:DTA_element4_ZTIPO323" 2 112
scaffold1307	RepeatMasker	similarity	1	95	12.6	-	.	Target "Motif:DTA_element2_ZTIPO323" 483 577
scaffold1307	RepeatMasker	similarity	503	613	4.5	-	.	Target "Motif:DTA_element2_ZTIPO323" 2 112
scaffold1307	RepeatMasker	similarity	19107	19186	33.8	+	.	Target "Motif:NoCat_element58_ZPST04IR55" 6 85
scaffold1307	RepeatMasker	similarity	19447	19527	25	+	.	Target "Motif:NoCat_element58_ZPST04IR55" 3781 3862
scaffold1309	RepeatMasker	similarity	18	257	6.7	+	.	Target "Motif:DHH_element1_ZAST11IR611" 264 508
scaffold1309	RepeatMasker	similarity	446	1338	12	-	.	Target "Motif:DHH_element6_ZPST04IR55" 6362 7216
scaffold1309	RepeatMasker	similarity	1446	1654	5.9	+	.	Target "Motif:DHH_element1_ZAST11IR611" 1642 1853
scaffold1310	RepeatMasker	similarity	17	104	23.3	+	.	Target "Motif:NoCat_element26_ZPST04IR55" 223 310
scaffold1310	RepeatMasker	similarity	420	525	25.2	-	.	Target "Motif:NoCat_element76_ZB163" 259 364
scaffold1311	RepeatMasker	similarity	2	52	5.9	+	.	Target "Motif:RLG_element18_ZB163" 6558 6608
scaffold1311	RepeatMasker	similarity	506	813	31.9	-	.	Target "Motif:RLG_element13_ZTIPO323" 3710 4011
scaffold1311	RepeatMasker	similarity	1061	2721	31	-	.	Target "Motif:RLG_element13_ZTIPO323" 1811 3477
scaffold1311	RepeatMasker	similarity	2824	3178	34.9	-	.	Target "Motif:RLG_element13_ZTIPO323" 1318 1672
scaffold1311	RepeatMasker	similarity	4075	4475	29.4	-	.	Target "Motif:RLG_element13_ZTIPO323" 64 460
scaffold1311	RepeatMasker	similarity	6354	9520	16.4	+	.	Target "Motif:RLG_element2_ZB163" 2277 5452
scaffold1312	RepeatMasker	similarity	77	297	25.5	+	.	Target "Motif:RLG_element10_ZB163" 8996 9230
scaffold1312	RepeatMasker	similarity	77	162	21.4	-	.	Target "Motif:RLG_element1_ZPST04IR55" 228 313
scaffold1312	RepeatMasker	similarity	134	374	20.4	+	.	Target "Motif:NoCat_element15_ZB163" 1 258
scaffold1312	RepeatMasker	similarity	375	706	13.9	+	.	Target "Motif:DTX_element6_ZPST04IR55" 7473 7805
scaffold1313	RepeatMasker	similarity	1	237	24.7	+	.	Target "Motif:RLC_element1_ZPST04IR55" 1817 2061
scaffold1313	RepeatMasker	similarity	655	707	21.2	-	.	Target "Motif:RLX-TRIM_element3_ZTIPO323" 191 242
scaffold1313	RepeatMasker	similarity	963	1004	11.9	-	.	Target "Motif:RLX-TRIM_element3_ZTIPO323" 655 696
scaffold1313	RepeatMasker	similarity	1428	1470	18.6	-	.	Target "Motif:RLX-TRIM_element3_ZTIPO323" 550 592
scaffold1314	RepeatMasker	similarity	1	247	2.9	-	.	Target "Motif:NoCat_element48_ZPST04IR55" 9187 9429
scaffold1314	RepeatMasker	similarity	597	640	2.3	-	.	Target "Motif:NoCat_element48_ZPST04IR55" 8824 8867
scaffold1314	RepeatMasker	similarity	1059	1094	16.7	-	.	Target "Motif:NoCat_element48_ZPST04IR55" 8787 8822
scaffold1315	RepeatMasker	similarity	1	53	5.7	+	.	Target "Motif:NoCat_element3_ZTIPO323" 2419 2471
scaffold1317	RepeatMasker	similarity	1	43	4.7	+	.	Target "Motif:DTX_element1_ZTIPO323" 5434 5476
scaffold1317	RepeatMasker	similarity	1624	1667	13.6	+	.	Target "Motif:DTX_element1_ZPST04IR55" 1 44
scaffold1317	RepeatMasker	similarity	45332	45786	18.9	-	.	Target "Motif:RLC_element11_ZTIPO323" 5208 5657
scaffold1317	RepeatMasker	similarity	45662	45809	34	-	.	Target "Motif:RIX_element1_ZAST11IR611" 106 253
scaffold1317	RepeatMasker	similarity	46226	46262	10.8	-	.	Target "Motif:RLC_element11_ZTIPO323" 4760 4796
scaffold1318	RepeatMasker	similarity	14	89	27.6	-	.	Target "Motif:DHH_element4_ZB163" 404 479
scaffold1318	RepeatMasker	similarity	24	82	22	-	.	Target "Motif:DHH_element5_ZB163" 616 674
scaffold1318	RepeatMasker	similarity	365	702	6.3	-	.	Target "Motif:DHH_element5_ZB163" 5 366
scaffold1318	RepeatMasker	similarity	3266	3430	18	+	.	Target "Motif:RLG_element17_ZPST04IR55" 1525 1685
scaffold1319	RepeatMasker	similarity	1	95	8.2	+	.	Target "Motif:NoCat_element48_ZPST04IR55" 3853 3938
scaffold1319	RepeatMasker	similarity	280	510	2.6	+	.	Target "Motif:NoCat_element48_ZPST04IR55" 4084 4314
scaffold1319	RepeatMasker	similarity	863	913	7.8	+	.	Target "Motif:NoCat_element48_ZPST04IR55" 4316 4366
scaffold1319	RepeatMasker	similarity	1096	1142	8.5	+	.	Target "Motif:NoCat_element48_ZPST04IR55" 4511 4557
scaffold1319	RepeatMasker	similarity	1578	1619	2.4	+	.	Target "Motif:NoCat_element48_ZPST04IR55" 4970 5011
scaffold1322	RepeatMasker	similarity	1	281	15.3	-	.	Target "Motif:DTX_element3_ZTIPO323" 2701 2986
scaffold1322	RepeatMasker	similarity	584	723	1.4	-	.	Target "Motif:DTX_element3_ZTIPO323" 2285 2428
scaffold1323	RepeatMasker	similarity	1	257	11.3	+	.	Target "Motif:RLC_element5_ZB163" 2509 2770
scaffold1323	RepeatMasker	similarity	1061	1092	3.1	+	.	Target "Motif:RLC_element5_ZB163" 3496 3527
scaffold1324	RepeatMasker	similarity	445	493	18.4	-	.	Target "Motif:NoCat_element9_ZTIPO323" 1 49
scaffold1324	RepeatMasker	similarity	848	882	14.3	-	.	Target "Motif:DTT_element4_ZTIPO323" 3813 3847
scaffold1324	RepeatMasker	similarity	1597	1644	11.5	+	.	Target "Motif:NoCat_element24_ZB163" 1 44
scaffold1324	RepeatMasker	similarity	2150	2205	21.4	-	.	Target "Motif:DHH_element5_ZPST04IR55" 25 80
scaffold1325	RepeatMasker	similarity	1	25	0	-	.	Target "Motif:NoCat_element31_ZB163" 2 26
scaffold1325	RepeatMasker	similarity	414	525	19.1	+	.	Target "Motif:RLG_element17_ZB163" 5797 5912
scaffold1325	RepeatMasker	similarity	426	512	13.8	-	.	Target "Motif:RIX_element1_ZTIPO323" 894 980
scaffold1325	RepeatMasker	similarity	524	918	19.1	-	.	Target "Motif:RIX_element1_ZTIPO323" 4 396
scaffold1326	RepeatMasker	similarity	1	92	6.5	+	.	Target "Motif:DTX_element1_ZTIPO323" 5385 5476
scaffold1327	RepeatMasker	similarity	47950	47977	7.1	-	.	Target "Motif:DTX_element2_ZTIPO323" 844 871
scaffold1331	RepeatMasker	similarity	1	83	4.8	-	.	Target "Motif:DTT_element2_ZB163" 676 758
scaffold1331	RepeatMasker	similarity	405	486	6.1	-	.	Target "Motif:DTT_element2_ZB163" 298 379
scaffold1331	RepeatMasker	similarity	47129	47232	3.9	+	.	Target "Motif:DTA_element5_ZTIPO323" 1 104
scaffold1332	RepeatMasker	similarity	1	34	2.9	+	.	Target "Motif:DTX-MITE_element10_ZTIPO323" 451 484
scaffold1332	RepeatMasker	similarity	20379	20444	3	+	.	Target "Motif:DHH_element3_ZTIPO323" 2 67
scaffold1332	RepeatMasker	similarity	20622	20657	5.6	+	.	Target "Motif:DHH_element3_ZTIPO323" 233 268
scaffold1332	RepeatMasker	similarity	20872	20906	2.9	+	.	Target "Motif:DHH_element3_ZTIPO323" 455 489
scaffold1332	RepeatMasker	similarity	21039	21076	7.9	+	.	Target "Motif:DHH_element3_ZTIPO323" 600 637
scaffold1334	RepeatMasker	similarity	442	468	3.7	+	.	Target "Motif:RLG_element7_ZB163" 11093 11119
scaffold1334	RepeatMasker	similarity	810	936	11.9	+	.	Target "Motif:RLG_element7_ZB163" 11414 11541
scaffold1334	RepeatMasker	similarity	15946	15984	0	+	.	Target "Motif:NoCat_element8_ZTIPO323" 322 360
scaffold1334	RepeatMasker	similarity	16382	16443	4.8	+	.	Target "Motif:NoCat_element8_ZTIPO323" 723 784
scaffold1335	RepeatMasker	similarity	10566	10647	18.3	+	.	Target "Motif:DTX_element4_ZTIPO323" 1 82
scaffold1335	RepeatMasker	similarity	11041	11165	12.8	+	.	Target "Motif:DTX_element4_ZTIPO323" 414 538
scaffold1335	RepeatMasker	similarity	11534	11580	14.9	-	.	Target "Motif:NoCat_element34_ZB163" 3469 3515
scaffold1336	RepeatMasker	similarity	1	63	4.8	-	.	Target "Motif:DTH_element7_ZB163" 879 941
scaffold1336	RepeatMasker	similarity	463	512	4	-	.	Target "Motif:DTH_element7_ZB163" 473 522
scaffold1336	RepeatMasker	similarity	471	748	4.7	+	.	Target "Motif:DTH_element3_ZTIPO323" 2823 3101
scaffold1336	RepeatMasker	similarity	1092	1148	3.5	-	.	Target "Motif:DTH_element7_ZB163" 150 206
scaffold1336	RepeatMasker	similarity	1254	1333	6.2	-	.	Target "Motif:DTH_element7_ZB163" 1 80
scaffold1337	RepeatMasker	similarity	1393	1444	17.3	+	.	Target "Motif:DTX_element3_ZPST04IR55" 5533 5585
scaffold1338	RepeatMasker	similarity	16873	17002	7.7	+	.	Target "Motif:RLG_element11_ZPST04IR55" 296 425
scaffold1338	RepeatMasker	similarity	17337	17364	0	+	.	Target "Motif:RLG_element11_ZPST04IR55" 719 746
scaffold1338	RepeatMasker	similarity	17798	17822	0	+	.	Target "Motif:RLG_element11_ZPST04IR55" 1155 1179
scaffold1339	RepeatMasker	similarity	33	79	21.3	-	.	Target "Motif:DTX_element3_ZPST04IR55" 1 48
scaffold1339	RepeatMasker	similarity	44	77	8.8	+	.	Target "Motif:DTX_element5_ZTIPO323" 5840 5873
scaffold1339	RepeatMasker	similarity	274	939	3.6	+	.	Target "Motif:DTH_element7_ZB163" 1 666
scaffold1339	RepeatMasker	similarity	1333	1384	4	+	.	Target "Motif:DTH_element7_ZB163" 1023 1072
scaffold134	RepeatMasker	similarity	64353	65451	15.9	+	.	Target "Motif:NoCat_element35_ZAST11IR611" 1 1094
scaffold134	RepeatMasker	similarity	72062	72237	29.6	-	.	Target "Motif:RIX_element1_ZAST11IR611" 254 434
scaffold134	RepeatMasker	similarity	72944	73127	26.6	-	.	Target "Motif:DHH_element4_ZPST04IR55" 9230 9416
scaffold134	RepeatMasker	similarity	73567	73646	21.2	+	.	Target "Motif:DHH_element5_ZPST04IR55" 7902 7981
scaffold134	RepeatMasker	similarity	73569	73627	10.2	+	.	Target "Motif:DHH_element4_ZTIPO323" 7996 8054
scaffold134	RepeatMasker	similarity	73577	73640	12.5	+	.	Target "Motif:DHH_element4_ZTIPO323" 7937 8000
scaffold134	RepeatMasker	similarity	111775	112011	27.2	+	.	Target "Motif:NoCat_element50_ZAST11IR611" 977 1213
scaffold134	RepeatMasker	similarity	111775	111853	6.8	+	.	Target "Motif:DTT_element1_ZAST11IR611" 980 1053
scaffold134	RepeatMasker	similarity	112417	112798	29.7	-	.	Target "Motif:NoCat_element23_ZB163" 689 1071
scaffold134	RepeatMasker	similarity	113144	113178	8.6	+	.	Target "Motif:RLG_element2_ZTIPO323" 4153 4187
scaffold1341	RepeatMasker	similarity	1	57	15.8	+	.	Target "Motif:DTA_element5_ZTIPO323" 3201 3257
scaffold1341	RepeatMasker	similarity	476	515	2.5	+	.	Target "Motif:DTA_element5_ZTIPO323" 3616 3655
scaffold1341	RepeatMasker	similarity	877	1083	1	+	.	Target "Motif:DTA_element5_ZTIPO323" 4012 4211
scaffold1343	RepeatMasker	similarity	1	415	7.5	+	.	Target "Motif:NoCat_element10_ZPST04IR55" 127 539
scaffold1343	RepeatMasker	similarity	771	871	4	+	.	Target "Motif:NoCat_element10_ZPST04IR55" 866 966
scaffold1343	RepeatMasker	similarity	1204	1252	2	-	.	Target "Motif:NoCat_element21_ZB163" 1590 1638
scaffold1343	RepeatMasker	similarity	1654	1722	10.1	+	.	Target "Motif:NoCat_element10_ZPST04IR55" 1673 1741
scaffold1343	RepeatMasker	similarity	2058	2121	6.2	+	.	Target "Motif:NoCat_element10_ZPST04IR55" 2051 2114
scaffold1344	RepeatMasker	similarity	1	52	3.9	-	.	Target "Motif:DTX_element1_ZTIPO323" 662 713
scaffold1344	RepeatMasker	similarity	428	467	7.5	-	.	Target "Motif:DTX_element1_ZTIPO323" 284 323
scaffold1344	RepeatMasker	similarity	756	781	0	-	.	Target "Motif:DTX_element1_ZTIPO323" 1 26
scaffold1344	RepeatMasker	similarity	11605	11707	20	+	.	Target "Motif:NoCat_element18_ZPST04IR55" 68 168
scaffold1344	RepeatMasker	similarity	22569	22795	15.6	+	.	Target "Motif:NoCat_element18_ZPST04IR55" 171 406
scaffold1347	RepeatMasker	similarity	4461	4492	6.2	+	.	Target "Motif:NoCat_element8_ZTIPO323" 2 33
scaffold1347	RepeatMasker	similarity	9461	9681	12.3	+	.	Target "Motif:RLG_element1_ZPST04IR55" 13234 13450
scaffold1347	RepeatMasker	similarity	9700	9738	5.1	+	.	Target "Motif:RLG_element1_ZPST04IR55" 13380 13419
scaffold1348	RepeatMasker	similarity	3396	3479	23.8	+	.	Target "Motif:NoCat_element46_ZPST04IR55" 48 140
scaffold1348	RepeatMasker	similarity	21438	21601	22.2	-	.	Target "Motif:RIL_element2_ZTIPO323" 2285 2430
scaffold1348	RepeatMasker	similarity	28373	28550	11.2	-	.	Target "Motif:DTT_element2_ZTIPO323" 1753 1930
scaffold1348	RepeatMasker	similarity	28876	28973	12.6	-	.	Target "Motif:DTT_element9_ZB163" 1421 1518
scaffold1349	RepeatMasker	similarity	4	72	11.6	-	.	Target "Motif:NoCat_element10_ZTIPO323" 207 278
scaffold1349	RepeatMasker	similarity	43983	44069	20.7	+	.	Target "Motif:NoCat_element2_ZPST04IR55" 85 171
scaffold1349	RepeatMasker	similarity	44018	44218	19.9	+	.	Target "Motif:NoCat_element2_ZPST04IR55" 486 686
scaffold1349	RepeatMasker	similarity	53751	53788	7.9	+	.	Target "Motif:NoCat_element7_ZB163" 881 918
scaffold135	RepeatMasker	similarity	3911	4071	19.5	+	.	Target "Motif:NoCat_element34_ZPST04IR55" 179 345
scaffold135	RepeatMasker	similarity	4045	4870	12.1	+	.	Target "Motif:NoCat_element59_ZPST04IR55" 7409 8226
scaffold135	RepeatMasker	similarity	4687	4907	21.7	+	.	Target "Motif:NoCat_element59_ZPST04IR55" 7969 8212
scaffold135	RepeatMasker	similarity	4818	4949	21.1	+	.	Target "Motif:NoCat_element59_ZPST04IR55" 7969 8083
scaffold135	RepeatMasker	similarity	4837	4954	21.5	-	.	Target "Motif:NoCat_element18_ZPST04IR55" 274 377
scaffold135	RepeatMasker	similarity	5400	5586	28	-	.	Target "Motif:DHH_element5_ZB163" 8129 8305
scaffold135	RepeatMasker	similarity	6070	6118	18.4	+	.	Target "Motif:DTX_element5_ZTIPO323" 3981 4029
scaffold135	RepeatMasker	similarity	7405	7643	38.5	-	.	Target "Motif:NoCat_element35_ZPST04IR55" 2273 2514
scaffold135	RepeatMasker	similarity	7710	9995	26.2	-	.	Target "Motif:NoCat_element35_ZPST04IR55" 27 2281
scaffold135	RepeatMasker	similarity	48808	48894	29.9	+	.	Target "Motif:RIL_element2_ZTIPO323" 17350 17436
scaffold135	RepeatMasker	similarity	54062	54216	19.5	-	.	Target "Motif:DHH_element1_ZB163" 482 645
scaffold135	RepeatMasker	similarity	54165	54246	13.4	-	.	Target "Motif:DHH_element1_ZB163" 396 477
scaffold135	RepeatMasker	similarity	54759	55070	11.3	-	.	Target "Motif:DHH_element1_ZB163" 1 320
scaffold135	RepeatMasker	similarity	72620	75272	16.1	-	.	Target "Motif:NoCat_element76_ZB163" 1 2687
scaffold135	RepeatMasker	similarity	77632	77701	21.4	+	.	Target "Motif:NoCat_element76_ZB163" 1949 2021
scaffold135	RepeatMasker	similarity	77827	78196	28.4	+	.	Target "Motif:NoCat_element59_ZPST04IR55" 6060 6406
scaffold135	RepeatMasker	similarity	78582	78668	17.8	+	.	Target "Motif:NoCat_element59_ZPST04IR55" 6460 6534
scaffold135	RepeatMasker	similarity	79044	79568	26.9	+	.	Target "Motif:NoCat_element59_ZPST04IR55" 6564 7135
scaffold135	RepeatMasker	similarity	79804	79902	11.6	+	.	Target "Motif:NoCat_element34_ZPST04IR55" 258 359
scaffold135	RepeatMasker	similarity	80239	80346	14.4	+	.	Target "Motif:NoCat_element34_ZPST04IR55" 510 610
scaffold1350	RepeatMasker	similarity	1	58	10.3	-	.	Target "Motif:RLG_element7_ZTIPO323" 397 454
scaffold1350	RepeatMasker	similarity	251	282	3.1	-	.	Target "Motif:RLG_element7_ZTIPO323" 167 198
scaffold1350	RepeatMasker	similarity	38415	38807	2.6	-	.	Target "Motif:NoCat_element36_ZB163" 548 925
scaffold1352	RepeatMasker	similarity	1	53	15.1	+	.	Target "Motif:RIL_element2_ZTIPO323" 26507 26559
scaffold1352	RepeatMasker	similarity	477	593	18.9	+	.	Target "Motif:RLC_element3_ZB163" 8114 8221
scaffold1352	RepeatMasker	similarity	617	719	5.9	-	.	Target "Motif:DHH_element1_ZTIPO323" 12761 12847
scaffold1353	RepeatMasker	similarity	1	55	5.5	+	.	Target "Motif:DTX_element2_ZTIPO323" 726 780
scaffold1353	RepeatMasker	similarity	12816	12850	2.9	-	.	Target "Motif:RLC_element4_ZTIPO323" 8245 8279
scaffold1355	RepeatMasker	similarity	2	129	7	+	.	Target "Motif:DHH_element1_ZTIPO323" 13591 13718
scaffold1355	RepeatMasker	similarity	981	1086	8.5	+	.	Target "Motif:DTA_element4_ZTIPO323" 2 107
scaffold1356	RepeatMasker	similarity	13718	13777	18.3	+	.	Target "Motif:DTX_element3_ZAST11IR611" 1 60
scaffold1358	RepeatMasker	similarity	2	147	8.2	-	.	Target "Motif:DTX_element5_ZTIPO323" 218 368
scaffold136	RepeatMasker	similarity	1	113	12.4	+	.	Target "Motif:DTX_element1_ZB163" 2899 3011
scaffold136	RepeatMasker	similarity	16	126	28.1	+	.	Target "Motif:RIX_element1_ZPST04IR55" 3431 3540
scaffold136	RepeatMasker	similarity	27092	29030	22.6	-	.	Target "Motif:DTA_element7_ZTIPO323" 921 2847
scaffold136	RepeatMasker	similarity	29359	30287	22.3	-	.	Target "Motif:DTA_element1_ZTIPO323" 1 923
scaffold136	RepeatMasker	similarity	33579	34082	18.8	+	.	Target "Motif:DTX-MITE_element1_ZTIPO323" 8 498
scaffold136	RepeatMasker	similarity	34081	34409	17.6	+	.	Target "Motif:NoCat_element56_ZAST11IR611" 1017 1334
scaffold136	RepeatMasker	similarity	34430	34525	25.3	+	.	Target "Motif:DTM_element3_ZTIPO323" 1 96
scaffold136	RepeatMasker	similarity	34731	35063	11.1	+	.	Target "Motif:DTM_element3_ZTIPO323" 222 576
scaffold136	RepeatMasker	similarity	35242	35451	20.7	-	.	Target "Motif:NoCat_element63_ZB163" 1842 2054
scaffold1360	RepeatMasker	similarity	512	621	6.4	-	.	Target "Motif:RLG_element1_ZTIPO323" 7110 7219
scaffold1362	RepeatMasker	similarity	2	191	8.4	+	.	Target "Motif:NoCat_element62_ZAST11IR611" 1325 1514
scaffold1363	RepeatMasker	similarity	1	132	9.8	+	.	Target "Motif:DTX-MITE_element5_ZTIPO323" 447 580
scaffold1363	RepeatMasker	similarity	860	1041	26.8	-	.	Target "Motif:DTH_element5_ZTIPO323" 2819 2994
scaffold1363	RepeatMasker	similarity	1279	1334	17.9	-	.	Target "Motif:DTH_element5_ZTIPO323" 2495 2553
scaffold1363	RepeatMasker	similarity	1755	1805	15.7	+	.	Target "Motif:DTH_element10_ZTIPO323" 395 445
scaffold1364	RepeatMasker	similarity	1	52	15.4	-	.	Target "Motif:DTX_element5_ZTIPO323" 371 427
scaffold1364	RepeatMasker	similarity	69345	69442	15.8	+	.	Target "Motif:RIL_element1_ZAST11IR611" 4 100
scaffold1364	RepeatMasker	similarity	167549	167857	24.4	+	.	Target "Motif:NoCat_element56_ZAST11IR611" 1016 1325
scaffold1365	RepeatMasker	similarity	3426	3553	18.7	+	.	Target "Motif:DTM_element2_ZTIPO323" 4351 4477
scaffold1365	RepeatMasker	similarity	8340	8662	2.8	+	.	Target "Motif:DHH_element3_ZPST04IR55" 1 323
scaffold1369	RepeatMasker	similarity	1	132	6.1	-	.	Target "Motif:DTA_element3_ZTIPO323" 2 133
scaffold1369	RepeatMasker	similarity	4763	4936	29.2	-	.	Target "Motif:RLG_element14_ZTIPO323" 849 1021
scaffold1369	RepeatMasker	similarity	15683	15732	14	-	.	Target "Motif:DTT_element7_ZB163" 1 50
scaffold1369	RepeatMasker	similarity	15980	16389	9.8	+	.	Target "Motif:DTT_element6_ZB163" 2 411
scaffold1369	RepeatMasker	similarity	16565	16800	2.5	+	.	Target "Motif:DTT_element2_ZTIPO323" 545 791
scaffold1369	RepeatMasker	similarity	16767	16800	2.9	+	.	Target "Motif:DTT_element6_ZB163" 757 790
scaffold1372	RepeatMasker	similarity	1	67	6	+	.	Target "Motif:RLC_element4_ZTIPO323" 8212 8278
scaffold1373	RepeatMasker	similarity	1	52	7.7	-	.	Target "Motif:DTM_element1_ZPST04IR55" 86 137
scaffold1374	RepeatMasker	similarity	1	71	8.4	-	.	Target "Motif:NoCat_element9_ZTIPO323" 921 991
scaffold1374	RepeatMasker	similarity	956	993	13.2	-	.	Target "Motif:NoCat_element9_ZTIPO323" 1 38
scaffold1374	RepeatMasker	similarity	1376	1407	3.1	+	.	Target "Motif:RIX_element1_ZPST04IR55" 10900 10931
scaffold1374	RepeatMasker	similarity	1809	1879	11.3	+	.	Target "Motif:RIX_element1_ZAST11IR611" 6177 6247
scaffold1374	RepeatMasker	similarity	2066	2308	3.7	+	.	Target "Motif:RIX_element1_ZPST04IR55" 11544 11785
scaffold1374	RepeatMasker	similarity	2760	3049	7	+	.	Target "Motif:RIX_element1_ZPST04IR55" 11862 12151
scaffold1374	RepeatMasker	similarity	7931	8003	20.6	+	.	Target "Motif:DHH_element5_ZB163" 3143 3220
scaffold1375	RepeatMasker	similarity	39832	39980	29.5	-	.	Target "Motif:NoCat_element46_ZPST04IR55" 48 206
scaffold1376	RepeatMasker	similarity	10298	10366	14.5	+	.	Target "Motif:DTA_element3_ZTIPO323" 3 71
scaffold1378	RepeatMasker	similarity	1	54	11.1	+	.	Target "Motif:DTX_element1_ZTIPO323" 4549 4605
scaffold1378	RepeatMasker	similarity	395	510	6.9	+	.	Target "Motif:DTX_element1_ZTIPO323" 4888 5003
scaffold1378	RepeatMasker	similarity	891	1027	8.8	+	.	Target "Motif:DTX_element1_ZTIPO323" 5340 5476
scaffold1378	RepeatMasker	similarity	2872	2967	16.8	+	.	Target "Motif:DTX_element3_ZPST04IR55" 1 104
scaffold1378	RepeatMasker	similarity	3372	3403	6.2	-	.	Target "Motif:DTX_element5_ZTIPO323" 5672 5703
scaffold1379	RepeatMasker	similarity	1	52	5.8	+	.	Target "Motif:DHH_element3_ZTIPO323" 11477 11528
scaffold1379	RepeatMasker	similarity	72385	72480	6.3	+	.	Target "Motif:RLG_element11_ZTIPO323" 1 96
scaffold1381	RepeatMasker	similarity	6264	6781	3.1	+	.	Target "Motif:DTX-MITE_element2_ZTIPO323" 1 518
scaffold1383	RepeatMasker	similarity	909	1034	13.5	+	.	Target "Motif:DTA_element5_ZTIPO323" 1 126
scaffold1383	RepeatMasker	similarity	1273	1362	10	+	.	Target "Motif:DTA_element5_ZTIPO323" 328 417
scaffold1383	RepeatMasker	similarity	1795	1829	8.6	-	.	Target "Motif:DTA_element5_ZB163" 2746 2780
scaffold1383	RepeatMasker	similarity	2223	2260	2.6	+	.	Target "Motif:DTA_element5_ZTIPO323" 1186 1223
scaffold1384	RepeatMasker	similarity	1	26	3.9	-	.	Target "Motif:RLC_element1_ZTIPO323" 3 28
scaffold1384	RepeatMasker	similarity	49023	49258	5.1	+	.	Target "Motif:DTX-MITE_element11_ZTIPO323" 1 236
scaffold1385	RepeatMasker	similarity	1	433	33.7	+	.	Target "Motif:RLG_element12_ZTIPO323" 516 948
scaffold1385	RepeatMasker	similarity	522	846	32	+	.	Target "Motif:RLG_element12_ZAST11IR611" 2004 2317
scaffold1385	RepeatMasker	similarity	576	867	26.7	+	.	Target "Motif:RLG_element12_ZTIPO323" 1151 1445
scaffold1385	RepeatMasker	similarity	1600	2004	28.8	+	.	Target "Motif:RLG_element2_ZTIPO323" 7919 8325
scaffold1385	RepeatMasker	similarity	1745	1973	33.3	+	.	Target "Motif:RLG_element12_ZTIPO323" 2258 2487
scaffold1385	RepeatMasker	similarity	1875	2005	28.1	+	.	Target "Motif:RLG_element13_ZTIPO323" 4268 4398
scaffold1385	RepeatMasker	similarity	2682	2840	34	+	.	Target "Motif:DTA_element2_ZTIPO323" 3661 3833
scaffold1385	RepeatMasker	similarity	2727	2988	20.4	-	.	Target "Motif:NoCat_element15_ZB163" 331 622
scaffold1385	RepeatMasker	similarity	6260	6310	19.6	-	.	Target "Motif:RLG_element12_ZB163" 4072 4124
scaffold1385	RepeatMasker	similarity	6533	6769	31.6	+	.	Target "Motif:RLG_element12_ZTIPO323" 291 527
scaffold1388	RepeatMasker	similarity	1	209	3.8	-	.	Target "Motif:RLC_element4_ZTIPO323" 1 210
scaffold1388	RepeatMasker	similarity	9066	9184	33.6	-	.	Target "Motif:NoCat_element59_ZPST04IR55" 1 119
scaffold1388	RepeatMasker	similarity	9092	9198	30.8	-	.	Target "Motif:NoCat_element59_ZPST04IR55" 2 108
scaffold1388	RepeatMasker	similarity	9107	9214	32.4	-	.	Target "Motif:NoCat_element59_ZPST04IR55" 1 108
scaffold1388	RepeatMasker	similarity	36105	36239	20	+	.	Target "Motif:NoCat_element3_ZPST04IR55" 3579 3713
scaffold1388	RepeatMasker	similarity	149715	149761	8.5	-	.	Target "Motif:RLC_element5_ZB163" 4528 4574
scaffold1388	RepeatMasker	similarity	150138	150188	21.6	-	.	Target "Motif:RLC_element9_ZTIPO323" 1312 1362
scaffold1389	RepeatMasker	similarity	1	278	5.8	+	.	Target "Motif:DTT_element7_ZTIPO323" 1463 1740
scaffold1389	RepeatMasker	similarity	444	774	5.1	+	.	Target "Motif:DTT_element7_ZTIPO323" 1873 2203
scaffold1389	RepeatMasker	similarity	6002	6087	3.5	-	.	Target "Motif:NoCat_element51_ZB163" 745 830
scaffold1389	RepeatMasker	similarity	6440	6475	2.8	-	.	Target "Motif:NoCat_element51_ZB163" 396 431
scaffold1391	RepeatMasker	similarity	9890	10021	14.4	-	.	Target "Motif:DTT_element8_ZB163" 2065 2196
scaffold1391	RepeatMasker	similarity	10421	10460	5	-	.	Target "Motif:DTT_element9_ZB163" 1810 1849
scaffold1393	RepeatMasker	similarity	1	55	9.1	+	.	Target "Motif:DTX_element3_ZB163" 3142 3197
scaffold1393	RepeatMasker	similarity	497	533	10.8	+	.	Target "Motif:DTX_element3_ZB163" 3332 3368
scaffold1393	RepeatMasker	similarity	705	922	6.9	+	.	Target "Motif:DTX_element3_ZB163" 3550 3773
scaffold1393	RepeatMasker	similarity	23738	23762	0	-	.	Target "Motif:NoCat_element68_ZAST11IR611" 3748 3772
scaffold1393	RepeatMasker	similarity	24189	24219	6.5	-	.	Target "Motif:DTX_element6_ZTIPO323" 3276 3306
scaffold1395	RepeatMasker	similarity	19292	19430	4.3	-	.	Target "Motif:DTT_element6_ZTIPO323" 2057 2195
scaffold1396	RepeatMasker	similarity	1	52	5.8	+	.	Target "Motif:RLG_element10_ZAST11IR611" 1720 1771
scaffold1396	RepeatMasker	similarity	466	3091	15	+	.	Target "Motif:DTH_element9_ZB163" 947 3574
scaffold1396	RepeatMasker	similarity	3317	3367	11.8	+	.	Target "Motif:DTX_element1_ZTIPO323" 1 51
scaffold1397	RepeatMasker	similarity	1	233	0.9	+	.	Target "Motif:RSX_element1_ZTIPO323" 376 608
scaffold1397	RepeatMasker	similarity	1155	1201	10.6	-	.	Target "Motif:DTT_element10_ZTIPO323" 2 48
scaffold1397	RepeatMasker	similarity	7113	7142	0	-	.	Target "Motif:RIX_element1_ZPST04IR55" 11734 11763
scaffold1397	RepeatMasker	similarity	7558	7606	10.2	-	.	Target "Motif:RIX_element1_ZPST04IR55" 11300 11348
scaffold1399	RepeatMasker	similarity	1	39	5.1	-	.	Target "Motif:RLC_element1_ZTIPO323" 4 42
scaffold1399	RepeatMasker	similarity	14036	14060	0	-	.	Target "Motif:RLC_element4_ZTIPO323" 8255 8279
scaffold1399	RepeatMasker	similarity	16979	17498	3.7	-	.	Target "Motif:DTT_element2_ZB163" 1693 2237
scaffold140	RepeatMasker	similarity	7300	7325	3.9	+	.	Target "Motif:DHH_element1_ZAST11IR611" 2 27
scaffold1400	RepeatMasker	similarity	1	75	2.7	+	.	Target "Motif:DTA_element4_ZTIPO323" 3668 3742
scaffold1400	RepeatMasker	similarity	120	159	7.5	-	.	Target "Motif:NoCat_element1_ZB163" 132 171
scaffold1400	RepeatMasker	similarity	21581	21776	21.1	+	.	Target "Motif:DTA_element5_ZB163" 1 195
scaffold1401	RepeatMasker	similarity	18826	18861	11.1	+	.	Target "Motif:NoCat_element16_ZPST04IR55" 105 140
scaffold1404	RepeatMasker	similarity	1265	1349	7.1	-	.	Target "Motif:NoCat_element8_ZTIPO323" 6909 6993
scaffold1405	RepeatMasker	similarity	1083	1154	9.7	-	.	Target "Motif:DXX_element2_ZTIPO323" 7013 7084
scaffold1405	RepeatMasker	similarity	1439	1490	5.8	-	.	Target "Motif:DXX_element2_ZTIPO323" 6714 6765
scaffold1406	RepeatMasker	similarity	1	85	15.3	+	.	Target "Motif:DTX_element4_ZTIPO323" 4711 4795
scaffold1406	RepeatMasker	similarity	497	807	12	-	.	Target "Motif:DTX_element1_ZTIPO323" 1 311
scaffold1406	RepeatMasker	similarity	107824	107944	1.6	-	.	Target "Motif:DTX-MITE_element8_ZTIPO323" 295 415
scaffold1408	RepeatMasker	similarity	1	37	5.4	+	.	Target "Motif:DTM_element3_ZTIPO323" 2903 2939
scaffold1408	RepeatMasker	similarity	15	213	7.5	+	.	Target "Motif:DTM_element3_ZTIPO323" 2947 3148
scaffold141	RepeatMasker	similarity	1172	1259	34.1	+	.	Target "Motif:RIL_element1_ZAST11IR611" 1934 2021
scaffold141	RepeatMasker	similarity	2175	2414	27.9	+	.	Target "Motif:RIL_element1_ZAST11IR611" 2273 2513
scaffold1412	RepeatMasker	similarity	1	32	3.1	-	.	Target "Motif:DHH_element1_ZTIPO323" 3 34
scaffold1412	RepeatMasker	similarity	43684	43777	10.6	-	.	Target "Motif:NoCat_element7_ZB163" 5579 5686
scaffold1412	RepeatMasker	similarity	43930	43954	0	-	.	Target "Motif:NoCat_element7_ZB163" 5377 5401
scaffold1413	RepeatMasker	similarity	1	52	3.9	+	.	Target "Motif:NoCat_element17_ZB163" 962 1013
scaffold1413	RepeatMasker	similarity	503	747	5.7	+	.	Target "Motif:RLG_element11_ZTIPO323" 9330 9575
scaffold1413	RepeatMasker	similarity	13915	14002	22.7	+	.	Target "Motif:DTX_element3_ZPST04IR55" 3 98
scaffold1414	RepeatMasker	similarity	1	53	17	-	.	Target "Motif:NoCat_element10_ZTIPO323" 413 472
scaffold1414	RepeatMasker	similarity	550	1075	18.1	+	.	Target "Motif:RLG_element1_ZAST11IR611" 1 531
scaffold1414	RepeatMasker	similarity	1076	1732	17.1	+	.	Target "Motif:RLG_element1_ZAST11IR611" 1384 2041
scaffold1414	RepeatMasker	similarity	2317	2381	15.4	-	.	Target "Motif:DHH_element1_ZTIPO323" 13310 13374
scaffold1414	RepeatMasker	similarity	2758	2830	15.1	-	.	Target "Motif:DHH_element1_ZTIPO323" 12893 12965
scaffold1415	RepeatMasker	similarity	1	52	5.8	+	.	Target "Motif:RLG_element11_ZTIPO323" 8840 8891
scaffold1415	RepeatMasker	similarity	340	537	4.5	+	.	Target "Motif:RLG_element11_ZTIPO323" 9172 9369
scaffold1415	RepeatMasker	similarity	19044	19129	10.9	+	.	Target "Motif:DTX-MITE_element7_ZTIPO323" 233 316
scaffold1415	RepeatMasker	similarity	19133	19175	11.6	+	.	Target "Motif:DTM_element1_ZTIPO323" 3518 3560
scaffold1415	RepeatMasker	similarity	22429	22532	17.6	+	.	Target "Motif:DTX_element3_ZPST04IR55" 3 113
scaffold1417	RepeatMasker	similarity	1570	2026	19.3	+	.	Target "Motif:DTX_element1_ZB163" 2 494
scaffold1417	RepeatMasker	similarity	2034	2072	12.8	+	.	Target "Motif:NoCat_element10_ZTIPO323" 12 50
scaffold1417	RepeatMasker	similarity	2040	2072	3	-	.	Target "Motif:NoCat_element14_ZAST11IR611" 775 807
scaffold142	RepeatMasker	similarity	1	46	15.2	+	.	Target "Motif:RLC_element1_ZTIPO323" 153 200
scaffold142	RepeatMasker	similarity	3262	3357	22.6	+	.	Target "Motif:NoCat_element8_ZPST04IR55" 3511 3611
scaffold142	RepeatMasker	similarity	39917	40242	34.6	+	.	Target "Motif:NoCat_element4_ZB163" 379 706
scaffold142	RepeatMasker	similarity	39951	40027	28.6	-	.	Target "Motif:DYX_element1_ZTIPO323" 42 118
scaffold142	RepeatMasker	similarity	48334	48545	3.5	+	.	Target "Motif:DTA_element2_ZTIPO323" 2 201
scaffold142	RepeatMasker	similarity	48867	48980	7	+	.	Target "Motif:DTA_element2_ZTIPO323" 211 324
scaffold142	RepeatMasker	similarity	49177	49392	14.3	-	.	Target "Motif:NoCat_element62_ZAST11IR611" 803 1022
scaffold142	RepeatMasker	similarity	49551	49902	24.6	-	.	Target "Motif:NoCat_element62_ZAST11IR611" 340 705
scaffold142	RepeatMasker	similarity	49616	49902	12.9	+	.	Target "Motif:DTA_element2_ZTIPO323" 844 1133
scaffold142	RepeatMasker	similarity	50073	50154	13.4	+	.	Target "Motif:DTA_element2_ZTIPO323" 1244 1325
scaffold142	RepeatMasker	similarity	50594	50786	7.8	+	.	Target "Motif:DTA_element2_ZTIPO323" 1354 1557
scaffold142	RepeatMasker	similarity	50946	51022	5.2	+	.	Target "Motif:DTA_element2_ZTIPO323" 1653 1729
scaffold142	RepeatMasker	similarity	51380	51441	4.8	+	.	Target "Motif:DTA_element2_ZTIPO323" 2052 2113
scaffold1420	RepeatMasker	similarity	25309	25397	2.2	+	.	Target "Motif:NoCat_element8_ZTIPO323" 272 360
scaffold1420	RepeatMasker	similarity	25768	25816	6.1	+	.	Target "Motif:NoCat_element8_ZTIPO323" 669 717
scaffold1420	RepeatMasker	similarity	26216	26246	0	+	.	Target "Motif:NoCat_element8_ZTIPO323" 741 771
scaffold1420	RepeatMasker	similarity	26609	26653	11.1	+	.	Target "Motif:NoCat_element8_ZTIPO323" 1108 1152
scaffold1421	RepeatMasker	similarity	201	247	8.5	+	.	Target "Motif:NoCat_element67_ZB163" 1204 1250
scaffold1422	RepeatMasker	similarity	2	255	32.5	-	.	Target "Motif:DTT_element4_ZTIPO323" 185 437
scaffold1422	RepeatMasker	similarity	47	438	28.1	-	.	Target "Motif:DTT_element3_ZTIPO323" 2 394
scaffold1422	RepeatMasker	similarity	7762	7965	6.9	-	.	Target "Motif:NoCat_element68_ZAST11IR611" 3567 3772
scaffold1422	RepeatMasker	similarity	8590	8628	5.1	-	.	Target "Motif:NoCat_element68_ZAST11IR611" 2857 2895
scaffold1422	RepeatMasker	similarity	9058	9104	6.4	+	.	Target "Motif:DTX_element6_ZTIPO323" 1331 1377
scaffold1423	RepeatMasker	similarity	1	67	4.5	+	.	Target "Motif:NoCat_element36_ZB163" 512 578
scaffold1423	RepeatMasker	similarity	22655	22703	10.2	-	.	Target "Motif:DTM_element1_ZTIPO323" 1 49
scaffold1426	RepeatMasker	similarity	22740	22929	18.9	-	.	Target "Motif:DTM_element1_ZTIPO323" 3346 3554
scaffold1426	RepeatMasker	similarity	22809	23103	17	-	.	Target "Motif:NoCat_element31_ZB163" 50 355
scaffold1426	RepeatMasker	similarity	22914	23103	9.5	+	.	Target "Motif:RLG_element1_ZPST04IR55" 13308 13497
scaffold1427	RepeatMasker	similarity	2279	2441	17.8	+	.	Target "Motif:DTX_element1_ZTIPO323" 1 178
scaffold1428	RepeatMasker	similarity	28223	28582	36.2	-	.	Target "Motif:RIL_element2_ZTIPO323" 4698 5057
scaffold1429	RepeatMasker	similarity	5418	5642	15.6	+	.	Target "Motif:DTX_element3_ZPST04IR55" 3 242
scaffold1429	RepeatMasker	similarity	6097	6121	0	-	.	Target "Motif:DTX_element5_ZTIPO323" 5138 5162
scaffold143	RepeatMasker	similarity	950	1052	29.1	-	.	Target "Motif:DTT_element9_ZTIPO323" 1356 1459
scaffold1430	RepeatMasker	similarity	1	57	5.3	+	.	Target "Motif:DTT_element7_ZB163" 2480 2539
scaffold1432	RepeatMasker	similarity	1	62	4.8	+	.	Target "Motif:NoCat_element8_ZTIPO323" 6637 6698
scaffold1433	RepeatMasker	similarity	1	63	7.9	+	.	Target "Motif:DTH_element1_ZTIPO323" 3735 3797
scaffold1433	RepeatMasker	similarity	484	785	5	+	.	Target "Motif:DTH_element1_ZTIPO323" 4160 4462
scaffold1433	RepeatMasker	similarity	36586	36889	16.2	-	.	Target "Motif:NoCat_element59_ZPST04IR55" 8897 9210
scaffold1433	RepeatMasker	similarity	121863	121904	9.5	+	.	Target "Motif:RLC_element1_ZTIPO323" 1 42
scaffold1434	RepeatMasker	similarity	328	359	6.2	+	.	Target "Motif:DTX_element3_ZB163" 3343 3374
scaffold1436	RepeatMasker	similarity	8496	8535	7.5	-	.	Target "Motif:NoCat_element51_ZB163" 578 618
scaffold1437	RepeatMasker	similarity	23372	23454	18.3	+	.	Target "Motif:DTM_element3_ZTIPO323" 1 83
scaffold1438	RepeatMasker	similarity	1	324	2.5	-	.	Target "Motif:DTH_element1_ZTIPO323" 5 328
scaffold1438	RepeatMasker	similarity	104218	104322	27.4	+	.	Target "Motif:RLG_element7_ZTIPO323" 6830 6929
scaffold1438	RepeatMasker	similarity	104242	104334	25.8	+	.	Target "Motif:RLG_element10_ZTIPO323" 240 334
scaffold1439	RepeatMasker	similarity	14	72	20.3	-	.	Target "Motif:RLC_element5_ZB163" 148 211
scaffold1439	RepeatMasker	similarity	31193	31276	20	-	.	Target "Motif:NoCat_element59_ZPST04IR55" 5294 5374
scaffold144	RepeatMasker	similarity	49529	49570	11.9	+	.	Target "Motif:NoCat_element63_ZB163" 153 194
scaffold1440	RepeatMasker	similarity	26336	26362	3.7	-	.	Target "Motif:DHH_element3_ZTIPO323" 11642 11668
scaffold1440	RepeatMasker	similarity	26572	26601	3.3	-	.	Target "Motif:DHH_element3_ZTIPO323" 11430 11459
scaffold1440	RepeatMasker	similarity	26975	27002	7.1	-	.	Target "Motif:DHH_element4_ZPST04IR55" 10373 10400
scaffold1442	RepeatMasker	similarity	1	91	6.6	-	.	Target "Motif:NoCat_element7_ZB163" 2446 2536
scaffold1442	RepeatMasker	similarity	511	543	6.1	-	.	Target "Motif:DTX_element5_ZTIPO323" 2080 2112
scaffold1442	RepeatMasker	similarity	959	1002	13.6	+	.	Target "Motif:DTX_element3_ZPST04IR55" 3986 4029
scaffold1442	RepeatMasker	similarity	1403	1449	6.4	-	.	Target "Motif:NoCat_element7_ZB163" 1124 1170
scaffold1442	RepeatMasker	similarity	1693	1926	5.6	+	.	Target "Motif:DTX_element3_ZPST04IR55" 4636 4896
scaffold1442	RepeatMasker	similarity	2046	2339	10.9	-	.	Target "Motif:DTX_element5_ZTIPO323" 315 620
scaffold1442	RepeatMasker	similarity	2417	2548	16.3	-	.	Target "Motif:NoCat_element7_ZB163" 1 161
scaffold1443	RepeatMasker	similarity	3132	3225	6.4	-	.	Target "Motif:NoCat_element7_ZB163" 5579 5686
scaffold1443	RepeatMasker	similarity	3374	3525	2.6	-	.	Target "Motif:DTX_element5_ZTIPO323" 5405 5562
scaffold1444	RepeatMasker	similarity	1	62	9.7	+	.	Target "Motif:RLG_element9_ZTIPO323" 8229 8290
scaffold1444	RepeatMasker	similarity	24166	24222	8.8	+	.	Target "Motif:DTM_element3_ZTIPO323" 238 294
scaffold1444	RepeatMasker	similarity	24355	24394	17.5	+	.	Target "Motif:DTM_element3_ZTIPO323" 448 487
scaffold1444	RepeatMasker	similarity	24787	24841	10.9	+	.	Target "Motif:DTM_element3_ZTIPO323" 854 909
scaffold1445	RepeatMasker	similarity	1	55	9.1	-	.	Target "Motif:RLC_element4_ZTIPO323" 1181 1235
scaffold1445	RepeatMasker	similarity	484	523	7.5	-	.	Target "Motif:RLC_element4_ZTIPO323" 747 786
scaffold1446	RepeatMasker	similarity	3944	4205	3.4	+	.	Target "Motif:RLG_element11_ZTIPO323" 7 269
scaffold1447	RepeatMasker	similarity	1	103	6.8	+	.	Target "Motif:RLC_element1_ZTIPO323" 6304 6406
scaffold1447	RepeatMasker	similarity	4076	4107	3.1	-	.	Target "Motif:RLC_element1_ZTIPO323" 6374 6405
scaffold1447	RepeatMasker	similarity	4316	4511	4.1	-	.	Target "Motif:RLC_element1_ZTIPO323" 6004 6199
scaffold1449	RepeatMasker	similarity	4205	4393	5.8	-	.	Target "Motif:DTA_element5_ZTIPO323" 4023 4211
scaffold145	RepeatMasker	similarity	1	63	4.8	+	.	Target "Motif:DTT_element9_ZTIPO323" 488 550
scaffold145	RepeatMasker	similarity	269	344	6.6	+	.	Target "Motif:DTT_element9_ZTIPO323" 1107 1182
scaffold145	RepeatMasker	similarity	474	505	3.1	+	.	Target "Motif:DTT_element9_ZTIPO323" 916 948
scaffold145	RepeatMasker	similarity	726	830	2.9	+	.	Target "Motif:DTT_element9_ZTIPO323" 1184 1288
scaffold145	RepeatMasker	similarity	1272	2459	8	+	.	Target "Motif:DTT_element9_ZTIPO323" 1327 2527
scaffold145	RepeatMasker	similarity	2862	2986	13.6	+	.	Target "Motif:DTT_element9_ZTIPO323" 2538 2662
scaffold145	RepeatMasker	similarity	3009	3155	21.4	-	.	Target "Motif:RLG_element8_ZPST04IR55" 1 154
scaffold145	RepeatMasker	similarity	3094	3253	22.6	+	.	Target "Motif:RLG_element8_ZPST04IR55" 2039 2197
scaffold145	RepeatMasker	similarity	3283	6773	29.4	-	.	Target "Motif:RLG_element13_ZTIPO323" 1811 5326
scaffold145	RepeatMasker	similarity	6995	8478	13.8	+	.	Target "Motif:RLG_element8_ZPST04IR55" 2055 3562
scaffold145	RepeatMasker	similarity	7218	12529	19.2	-	.	Target "Motif:RLG_element13_ZTIPO323" 2 5326
scaffold145	RepeatMasker	similarity	12160	14070	16.2	-	.	Target "Motif:RLG_element8_ZPST04IR55" 180 2055
scaffold145	RepeatMasker	similarity	14246	14291	2.2	-	.	Target "Motif:RLG_element8_ZPST04IR55" 1 46
scaffold145	RepeatMasker	similarity	14308	15992	32.6	-	.	Target "Motif:RLG_element13_ZTIPO323" 63 1746
scaffold145	RepeatMasker	similarity	15698	16045	31.1	-	.	Target "Motif:RLG_element8_ZPST04IR55" 1691 2041
scaffold145	RepeatMasker	similarity	16236	16693	32.6	-	.	Target "Motif:RLG_element8_ZPST04IR55" 1053 1525
scaffold145	RepeatMasker	similarity	17603	17673	23.2	-	.	Target "Motif:RLG_element8_ZPST04IR55" 180 248
scaffold145	RepeatMasker	similarity	17880	18501	23.5	+	.	Target "Motif:DTT_element9_ZTIPO323" 2658 3276
scaffold1450	RepeatMasker	similarity	4360	4518	3.1	+	.	Target "Motif:DTX_element4_ZTIPO323" 1 161
scaffold1450	RepeatMasker	similarity	4876	4919	6.8	+	.	Target "Motif:DTX_element4_ZTIPO323" 492 535
scaffold1450	RepeatMasker	similarity	5261	5305	6.7	-	.	Target "Motif:NoCat_element56_ZB163" 47 91
scaffold1450	RepeatMasker	similarity	5266	5406	8.5	+	.	Target "Motif:DTX_element4_ZTIPO323" 831 978
scaffold1450	RepeatMasker	similarity	5746	5878	8.3	+	.	Target "Motif:DTX_element4_ZTIPO323" 1262 1394
scaffold1451	RepeatMasker	similarity	1	32	6.2	-	.	Target "Motif:RLC_element2_ZB163" 2 33
scaffold1451	RepeatMasker	similarity	4399	4592	14.9	+	.	Target "Motif:NoCat_element35_ZB163" 1 195
scaffold1451	RepeatMasker	similarity	4832	4870	10.3	+	.	Target "Motif:NoCat_element35_ZB163" 553 591
scaffold1452	RepeatMasker	similarity	1	1517	30	-	.	Target "Motif:RLG_element13_ZTIPO323" 1807 3323
scaffold1452	RepeatMasker	similarity	1866	1974	38.5	-	.	Target "Motif:RLG_element13_ZTIPO323" 1314 1422
scaffold1452	RepeatMasker	similarity	2246	2589	33.7	-	.	Target "Motif:RLG_element13_ZTIPO323" 656 1020
scaffold1452	RepeatMasker	similarity	2823	3224	33.3	-	.	Target "Motif:RLG_element13_ZTIPO323" 62 462
scaffold1452	RepeatMasker	similarity	4978	5234	1.2	-	.	Target "Motif:DHH_element4_ZTIPO323" 5515 5761
scaffold1452	RepeatMasker	similarity	5624	5706	2.4	-	.	Target "Motif:DHH_element4_ZTIPO323" 5079 5161
scaffold1453	RepeatMasker	similarity	13	73	16.6	+	.	Target "Motif:DTH_element1_ZTIPO323" 3714 3768
scaffold1453	RepeatMasker	similarity	433	594	3.2	+	.	Target "Motif:DTH_element1_ZTIPO323" 4161 4316
scaffold1454	RepeatMasker	similarity	5442	5569	4	+	.	Target "Motif:DTM_element5_ZTIPO323" 1 127
scaffold1455	RepeatMasker	similarity	1	53	3.8	+	.	Target "Motif:RLC_element1_ZTIPO323" 5309 5361
scaffold1455	RepeatMasker	similarity	147	186	2.5	+	.	Target "Motif:RLC_element1_ZTIPO323" 6069 6108
scaffold1455	RepeatMasker	similarity	14024	14052	3.5	+	.	Target "Motif:RLG_element11_ZTIPO323" 439 467
scaffold1456	RepeatMasker	similarity	5179	5393	2.8	-	.	Target "Motif:DTX_element1_ZTIPO323" 5258 5476
scaffold1456	RepeatMasker	similarity	5807	5842	8.3	-	.	Target "Motif:DTX_element1_ZTIPO323" 4820 4855
scaffold1458	RepeatMasker	similarity	5392	5544	19.6	-	.	Target "Motif:DTX_element1_ZTIPO323" 5324 5476
scaffold1459	RepeatMasker	similarity	1	27	0	+	.	Target "Motif:DTH_element1_ZTIPO323" 4438 4464
scaffold1459	RepeatMasker	similarity	20324	20360	0	-	.	Target "Motif:DTX_element6_ZTIPO323" 3737 3773
scaffold1459	RepeatMasker	similarity	20353	20486	3.8	-	.	Target "Motif:RII_element1_ZTIPO323" 5559 5694
scaffold146	RepeatMasker	similarity	1	101	10.9	-	.	Target "Motif:NoCat_element7_ZTIPO323" 1001 1101
scaffold146	RepeatMasker	similarity	350	723	14.7	-	.	Target "Motif:NoCat_element7_ZTIPO323" 493 868
scaffold146	RepeatMasker	similarity	1170	1567	14.8	-	.	Target "Motif:NoCat_element7_ZTIPO323" 2 412
scaffold1460	RepeatMasker	similarity	1	25	0	+	.	Target "Motif:NoCat_element34_ZB163" 4377 4401
scaffold1462	RepeatMasker	similarity	7753	7792	15	-	.	Target "Motif:DTT_element2_ZTIPO323" 2122 2161
scaffold1462	RepeatMasker	similarity	8132	8163	6.2	+	.	Target "Motif:RLG_element8_ZTIPO323" 6110 6141
scaffold1462	RepeatMasker	similarity	8406	8661	6.9	+	.	Target "Motif:RLG_element8_ZTIPO323" 248 495
scaffold1462	RepeatMasker	similarity	8811	8865	9.1	+	.	Target "Motif:RLG_element8_ZTIPO323" 614 668
scaffold1462	RepeatMasker	similarity	9051	9090	15	+	.	Target "Motif:RLG_element8_ZTIPO323" 843 882
scaffold1462	RepeatMasker	similarity	9479	9519	7.3	+	.	Target "Motif:RLG_element8_ZTIPO323" 1238 1278
scaffold1463	RepeatMasker	similarity	498	594	24.7	-	.	Target "Motif:RLG_element12_ZPST04IR55" 242 338
scaffold1463	RepeatMasker	similarity	9658	9888	16.1	+	.	Target "Motif:DTX_element1_ZTIPO323" 1 259
scaffold1463	RepeatMasker	similarity	10205	10246	11.9	-	.	Target "Motif:DTX_element4_ZPST04IR55" 4039 4080
scaffold1463	RepeatMasker	similarity	10636	10668	15.2	+	.	Target "Motif:DTX_element1_ZTIPO323" 564 596
scaffold1464	RepeatMasker	similarity	1	24	0	-	.	Target "Motif:NoCat_element7_ZB163" 1 24
scaffold1464	RepeatMasker	similarity	13830	13961	25.9	+	.	Target "Motif:DTT_element9_ZB163" 8 140
scaffold1464	RepeatMasker	similarity	14324	14373	8.3	+	.	Target "Motif:DTT_element7_ZTIPO323" 278 327
scaffold1465	RepeatMasker	similarity	1	27	0	-	.	Target "Motif:RLC_element1_ZTIPO323" 1 27
scaffold1465	RepeatMasker	similarity	22271	22728	5	-	.	Target "Motif:RLG_element11_ZTIPO323" 9113 9570
scaffold1465	RepeatMasker	similarity	23093	23119	0	-	.	Target "Motif:RLG_element11_ZPST04IR55" 8683 8709
scaffold1466	RepeatMasker	similarity	23005	23051	14.9	-	.	Target "Motif:DTX_element3_ZPST04IR55" 5341 5387
scaffold147	RepeatMasker	similarity	2252	3423	30.5	-	.	Target "Motif:RLG_element5_ZPST04IR55" 9501 10675
scaffold147	RepeatMasker	similarity	4316	4658	30.4	-	.	Target "Motif:RLG_element7_ZPST04IR55" 6521 6854
scaffold147	RepeatMasker	similarity	4372	4663	28.1	-	.	Target "Motif:RLG_element7_ZPST04IR55" 6419 6693
scaffold147	RepeatMasker	similarity	4404	4554	25.6	-	.	Target "Motif:RLG_element7_ZPST04IR55" 6424 6565
scaffold147	RepeatMasker	similarity	4952	9497	27.5	-	.	Target "Motif:RLG_element5_ZPST04IR55" 3734 8281
scaffold147	RepeatMasker	similarity	9647	11024	26.1	-	.	Target "Motif:RLG_element7_ZPST04IR55" 1 1381
scaffold147	RepeatMasker	similarity	9649	11383	32.1	-	.	Target "Motif:RLG_element5_ZPST04IR55" 1827 3536
scaffold147	RepeatMasker	similarity	12452	13286	28.2	-	.	Target "Motif:RLG_element5_ZPST04IR55" 57 854
scaffold147	RepeatMasker	similarity	13940	14636	29.4	-	.	Target "Motif:RLG_element17_ZPST04IR55" 735 1438
scaffold147	RepeatMasker	similarity	14749	14945	33.7	-	.	Target "Motif:RLG_element13_ZTIPO323" 4258 4455
scaffold147	RepeatMasker	similarity	14770	15358	31.6	-	.	Target "Motif:RLG_element17_ZPST04IR55" 6 593
scaffold147	RepeatMasker	similarity	15877	16300	31.1	-	.	Target "Motif:RLG_element12_ZTIPO323" 1094 1529
scaffold148	RepeatMasker	similarity	472	563	35.9	+	.	Target "Motif:NoCat_element24_ZPST04IR55" 1619 1710
scaffold148	RepeatMasker	similarity	856	920	29.2	+	.	Target "Motif:NoCat_element24_ZPST04IR55" 1933 1997
scaffold148	RepeatMasker	similarity	45659	46120	9.5	+	.	Target "Motif:DTT_element7_ZB163" 2 467
scaffold148	RepeatMasker	similarity	46488	46706	5	+	.	Target "Motif:DTT_element13_ZTIPO323" 86 286
scaffold148	RepeatMasker	similarity	47172	47627	6.8	+	.	Target "Motif:DTT_element7_ZB163" 768 1220
scaffold148	RepeatMasker	similarity	47863	47909	4.3	+	.	Target "Motif:DTT_element7_ZB163" 1099 1145
scaffold148	RepeatMasker	similarity	48055	48084	3.3	+	.	Target "Motif:DTT_element13_ZTIPO323" 1200 1229
scaffold148	RepeatMasker	similarity	48306	48616	8.1	+	.	Target "Motif:DTT_element13_ZTIPO323" 1100 1407
scaffold148	RepeatMasker	similarity	48813	49026	7	+	.	Target "Motif:DTT_element7_ZB163" 2041 2254
scaffold148	RepeatMasker	similarity	49240	49410	4.7	+	.	Target "Motif:DTT_element13_ZTIPO323" 2009 2180
scaffold148	RepeatMasker	similarity	49839	49946	2.8	+	.	Target "Motif:DTT_element7_ZB163" 2746 2862
scaffold148	RepeatMasker	similarity	50344	50497	11.8	+	.	Target "Motif:DTT_element7_ZB163" 2883 3034
scaffold148	RepeatMasker	similarity	73959	74287	22.9	+	.	Target "Motif:NoCat_element87_ZB163" 2 308
scaffold148	RepeatMasker	similarity	74733	75228	32.3	+	.	Target "Motif:NoCat_element87_ZB163" 386 878
scaffold148	RepeatMasker	similarity	75639	75749	20.7	-	.	Target "Motif:DTX_element3_ZTIPO323" 2850 2960
scaffold148	RepeatMasker	similarity	76175	76436	9.6	+	.	Target "Motif:NoCat_element87_ZB163" 1011 1270
scaffold15	RepeatMasker	similarity	2	153	20.4	+	.	Target "Motif:NoCat_element41_ZB163" 1126 1277
scaffold15	RepeatMasker	similarity	403	456	13	+	.	Target "Motif:NoCat_element41_ZB163" 1469 1522
scaffold151	RepeatMasker	similarity	56	996	30.3	-	.	Target "Motif:DTT_element3_ZTIPO323" 2 941
scaffold151	RepeatMasker	similarity	1192	1279	17.9	-	.	Target "Motif:DTT_element13_ZTIPO323" 2199 2285
scaffold151	RepeatMasker	similarity	3321	3495	22.7	-	.	Target "Motif:NoCat_element32_ZB163" 792 969
scaffold151	RepeatMasker	similarity	3866	3909	6.8	+	.	Target "Motif:RII_element1_ZTIPO323" 18 61
scaffold152	RepeatMasker	similarity	1	444	21.2	-	.	Target "Motif:RLX-TRIM_element4_ZTIPO323" 113 547
scaffold152	RepeatMasker	similarity	18803	19216	14.4	-	.	Target "Motif:DTX-MITE_element8_ZTIPO323" 1 415
scaffold152	RepeatMasker	similarity	56483	56762	4.5	+	.	Target "Motif:NoCat_element87_ZB163" 2 266
scaffold152	RepeatMasker	similarity	57035	58244	2.7	+	.	Target "Motif:NoCat_element87_ZB163" 280 1485
scaffold152	RepeatMasker	similarity	58568	59254	5.5	+	.	Target "Motif:NoCat_element87_ZB163" 1492 2178
scaffold152	RepeatMasker	similarity	58569	59736	30.1	-	.	Target "Motif:DTX_element3_ZTIPO323" 1205 2336
scaffold152	RepeatMasker	similarity	60145	60503	18	-	.	Target "Motif:NoCat_element33_ZB163" 819 1189
scaffold152	RepeatMasker	similarity	60877	61278	4.5	-	.	Target "Motif:NoCat_element33_ZB163" 323 749
scaffold152	RepeatMasker	similarity	61459	61641	3.8	-	.	Target "Motif:NoCat_element33_ZB163" 2 184
scaffold152	RepeatMasker	similarity	62130	62223	24.5	-	.	Target "Motif:DTX_element1_ZTIPO323" 5382 5475
scaffold155	RepeatMasker	similarity	6066	6196	23.4	+	.	Target "Motif:NoCat_element58_ZPST04IR55" 3741 3888
scaffold155	RepeatMasker	similarity	6198	6249	26.9	+	.	Target "Motif:DTH_element9_ZTIPO323" 2 53
scaffold155	RepeatMasker	similarity	6429	6603	24.3	+	.	Target "Motif:DTH_element9_ZTIPO323" 290 464
scaffold155	RepeatMasker	similarity	6946	6996	17.6	+	.	Target "Motif:DTH_element9_ZTIPO323" 767 817
scaffold155	RepeatMasker	similarity	7803	7877	5.3	+	.	Target "Motif:DTH_element9_ZTIPO323" 1558 1632
scaffold156	RepeatMasker	similarity	1	250	10	+	.	Target "Motif:DTA_element2_ZTIPO323" 2256 2510
scaffold156	RepeatMasker	similarity	455	495	9.8	+	.	Target "Motif:DTA_element2_ZTIPO323" 2690 2730
scaffold156	RepeatMasker	similarity	634	708	14.7	+	.	Target "Motif:DTA_element2_ZTIPO323" 2856 2930
scaffold156	RepeatMasker	similarity	896	932	8.1	+	.	Target "Motif:DTA_element2_ZTIPO323" 3091 3127
scaffold156	RepeatMasker	similarity	1123	1177	9.1	+	.	Target "Motif:DTA_element2_ZTIPO323" 3310 3364
scaffold156	RepeatMasker	similarity	1361	1891	4.3	+	.	Target "Motif:DTA_element2_ZTIPO323" 3529 4049
scaffold156	RepeatMasker	similarity	11686	11735	14.3	-	.	Target "Motif:NoCat_element34_ZB163" 4352 4401
scaffold156	RepeatMasker	similarity	11686	11728	16.3	+	.	Target "Motif:NoCat_element3_ZB163" 2 45
scaffold156	RepeatMasker	similarity	12105	12180	27.6	+	.	Target "Motif:DTX-MITE_element2_ZTIPO323" 442 518
scaffold156	RepeatMasker	similarity	12125	12180	21.4	+	.	Target "Motif:DTX-MITE_element10_ZTIPO323" 429 484
scaffold156	RepeatMasker	similarity	12148	12180	6.1	+	.	Target "Motif:DTX_element1_ZTIPO323" 5444 5476
scaffold158	RepeatMasker	similarity	77596	77704	13.8	-	.	Target "Motif:RLG_element4_ZTIPO323" 120 228
scaffold158	RepeatMasker	similarity	77699	77747	12.2	-	.	Target "Motif:RLG_element4_ZTIPO323" 5 55
scaffold158	RepeatMasker	similarity	99514	99714	18	+	.	Target "Motif:NoCat_element38_ZPST04IR55" 85 295
scaffold158	RepeatMasker	similarity	99641	99724	20.7	-	.	Target "Motif:NoCat_element34_ZPST04IR55" 190 272
scaffold158	RepeatMasker	similarity	99645	99738	18.5	-	.	Target "Motif:DHH_element1_ZB163" 7121 7220
scaffold158	RepeatMasker	similarity	99663	100157	10.3	-	.	Target "Motif:NoCat_element38_ZPST04IR55" 1278 1785
scaffold158	RepeatMasker	similarity	100519	100770	11.5	-	.	Target "Motif:NoCat_element90_ZB163" 897 1148
scaffold158	RepeatMasker	similarity	101150	101871	8.9	-	.	Target "Motif:NoCat_element38_ZPST04IR55" 1 715
scaffold158	RepeatMasker	similarity	145198	145289	22.8	+	.	Target "Motif:DTA_element6_ZTIPO323" 1 92
scaffold158	RepeatMasker	similarity	153265	153316	7.7	-	.	Target "Motif:DHH_element6_ZPST04IR55" 7426 7477
scaffold159	RepeatMasker	similarity	1	76	5.3	+	.	Target "Motif:RLG_element7_ZPST04IR55" 6143 6218
scaffold159	RepeatMasker	similarity	506	577	16.7	+	.	Target "Motif:RLG_element7_ZPST04IR55" 6621 6692
scaffold159	RepeatMasker	similarity	731	1052	22.4	-	.	Target "Motif:DTT_element2_ZPST04IR55" 2186 2498
scaffold159	RepeatMasker	similarity	1180	1438	7.3	-	.	Target "Motif:DTT_element3_ZTIPO323" 3584 3845
scaffold159	RepeatMasker	similarity	1698	1970	8.8	-	.	Target "Motif:DTT_element3_ZTIPO323" 3094 3366
scaffold159	RepeatMasker	similarity	2368	4017	12	-	.	Target "Motif:DTT_element3_ZTIPO323" 1436 3083
scaffold159	RepeatMasker	similarity	4296	5245	16.9	-	.	Target "Motif:DTT_element3_ZTIPO323" 238 1187
scaffold159	RepeatMasker	similarity	4299	5436	27	-	.	Target "Motif:DTT_element4_ZTIPO323" 47 1179
scaffold159	RepeatMasker	similarity	5480	5681	24.8	+	.	Target "Motif:RLG_element7_ZPST04IR55" 6692 6893
scaffold16	RepeatMasker	similarity	482	527	17.4	-	.	Target "Motif:NoCat_element24_ZPST04IR55" 1314 1359
scaffold16	RepeatMasker	similarity	1266	1589	36.3	-	.	Target "Motif:NoCat_element24_ZPST04IR55" 376 699
scaffold16	RepeatMasker	similarity	3197	3416	13.3	-	.	Target "Motif:NoCat_element54_ZPST04IR55" 1793 2011
scaffold16	RepeatMasker	similarity	4611	4745	20.5	-	.	Target "Motif:NoCat_element59_ZPST04IR55" 6644 6772
scaffold160	RepeatMasker	similarity	1	61	6.7	-	.	Target "Motif:RLC_element8_ZTIPO323" 6089 6148
scaffold160	RepeatMasker	similarity	431	512	12.2	-	.	Target "Motif:RLC_element8_ZTIPO323" 5668 5749
scaffold160	RepeatMasker	similarity	938	1058	9.9	-	.	Target "Motif:RLC_element8_ZTIPO323" 5158 5278
scaffold160	RepeatMasker	similarity	1394	1470	13	-	.	Target "Motif:RLC_element8_ZTIPO323" 4788 4864
scaffold160	RepeatMasker	similarity	2287	2497	4.3	-	.	Target "Motif:RLC_element8_ZTIPO323" 3836 4049
scaffold160	RepeatMasker	similarity	2744	2858	8.7	-	.	Target "Motif:RLC_element8_ZTIPO323" 3530 3644
scaffold160	RepeatMasker	similarity	3286	3521	9.8	-	.	Target "Motif:RLC_element8_ZTIPO323" 3280 3515
scaffold160	RepeatMasker	similarity	3875	4234	12.5	-	.	Target "Motif:RLC_element8_ZTIPO323" 2908 3267
scaffold160	RepeatMasker	similarity	4389	4424	2.8	-	.	Target "Motif:RLC_element8_ZTIPO323" 2769 2805
scaffold160	RepeatMasker	similarity	4823	5432	11.3	-	.	Target "Motif:RLC_element8_ZTIPO323" 2076 2706
scaffold160	RepeatMasker	similarity	5845	6176	9.9	-	.	Target "Motif:RLC_element8_ZTIPO323" 1713 2044
scaffold160	RepeatMasker	similarity	6554	7281	9.1	-	.	Target "Motif:RLC_element8_ZTIPO323" 903 1630
scaffold160	RepeatMasker	similarity	7654	7685	12.5	-	.	Target "Motif:RLC_element8_ZTIPO323" 833 864
scaffold160	RepeatMasker	similarity	8060	8346	14.6	-	.	Target "Motif:RLC_element8_ZTIPO323" 530 816
scaffold160	RepeatMasker	similarity	8346	8606	18.8	-	.	Target "Motif:RLC_element8_ZTIPO323" 103 363
scaffold160	RepeatMasker	similarity	9015	9500	27.4	-	.	Target "Motif:RLC_element7_ZTIPO323" 263 753
scaffold160	RepeatMasker	similarity	9015	9097	18.1	-	.	Target "Motif:RLC_element8_ZTIPO323" 1 83
scaffold160	RepeatMasker	similarity	10008	10150	10.8	-	.	Target "Motif:RLC_element7_ZTIPO323" 2 146
scaffold160	RepeatMasker	similarity	10030	10150	9.2	-	.	Target "Motif:RLC_element8_ZTIPO323" 6105 6224
scaffold162	RepeatMasker	similarity	1	53	3.8	+	.	Target "Motif:NoCat_element14_ZAST11IR611" 478 529
scaffold162	RepeatMasker	similarity	497	607	15.6	+	.	Target "Motif:DTM_element7_ZTIPO323" 3096 3211
scaffold162	RepeatMasker	similarity	530	618	24.7	-	.	Target "Motif:NoCat_element40_ZB163" 1 89
scaffold162	RepeatMasker	similarity	19988	20071	19.3	+	.	Target "Motif:NoCat_element10_ZB163" 1751 1835
scaffold162	RepeatMasker	similarity	29994	30539	7.4	-	.	Target "Motif:DTT_element5_ZB163" 1656 2207
scaffold162	RepeatMasker	similarity	30931	31073	2.8	-	.	Target "Motif:DTT_element5_ZB163" 1473 1615
scaffold162	RepeatMasker	similarity	31210	31633	8.6	-	.	Target "Motif:DTT_element5_ZB163" 949 1366
scaffold162	RepeatMasker	similarity	31982	32774	8.6	-	.	Target "Motif:DTT_element5_ZB163" 146 936
scaffold162	RepeatMasker	similarity	33150	33287	10.1	-	.	Target "Motif:DTT_element8_ZTIPO323" 3 140
scaffold162	RepeatMasker	similarity	60139	60750	35.3	-	.	Target "Motif:RLG_element13_ZTIPO323" 2796 3399
scaffold162	RepeatMasker	similarity	60684	61132	37.5	-	.	Target "Motif:RLG_element7_ZTIPO323" 2568 3019
scaffold162	RepeatMasker	similarity	60899	61140	32.4	-	.	Target "Motif:RLG_element10_ZTIPO323" 2477 2718
scaffold162	RepeatMasker	similarity	60988	61161	32.4	-	.	Target "Motif:RLG_element13_ZTIPO323" 2382 2555
scaffold163	RepeatMasker	similarity	42	94	12.6	+	.	Target "Motif:DTT_element8_ZTIPO323" 703 751
scaffold164	RepeatMasker	similarity	5	267	17.5	-	.	Target "Motif:DTX_element1_ZPST04IR55" 2119 2380
scaffold164	RepeatMasker	similarity	506	730	22.2	-	.	Target "Motif:DTX_element1_ZPST04IR55" 1696 1920
scaffold164	RepeatMasker	similarity	903	2004	14.3	-	.	Target "Motif:DTX_element1_ZPST04IR55" 449 1556
scaffold164	RepeatMasker	similarity	2493	2748	11.9	-	.	Target "Motif:DTX_element3_ZAST11IR611" 87 341
scaffold165	RepeatMasker	similarity	168798	169076	34.4	+	.	Target "Motif:RLG_element7_ZTIPO323" 6659 6949
scaffold165	RepeatMasker	similarity	250575	251028	11	-	.	Target "Motif:DTX_element1_ZPST04IR55" 2737 3191
scaffold165	RepeatMasker	similarity	251151	251465	13.2	-	.	Target "Motif:DTX_element1_ZPST04IR55" 2323 2636
scaffold165	RepeatMasker	similarity	252628	252686	11.9	+	.	Target "Motif:RLG_element2_ZTIPO323" 712 770
scaffold165	RepeatMasker	similarity	253050	253081	3.1	+	.	Target "Motif:RLG_element5_ZTIPO323" 1098 1129
scaffold166	RepeatMasker	similarity	2	101	30	-	.	Target "Motif:NoCat_element42_ZB163" 519 618
scaffold166	RepeatMasker	similarity	532	589	24.1	-	.	Target "Motif:NoCat_element42_ZB163" 66 123
scaffold166	RepeatMasker	similarity	917	1287	19.7	-	.	Target "Motif:NoCat_element35_ZB163" 1239 1618
scaffold166	RepeatMasker	similarity	1481	1699	16.4	-	.	Target "Motif:NoCat_element35_ZB163" 890 1109
scaffold167	RepeatMasker	similarity	1	78	5.1	-	.	Target "Motif:DTX_element6_ZPST04IR55" 5025 5102
scaffold167	RepeatMasker	similarity	411	531	4.1	-	.	Target "Motif:DTX_element6_ZPST04IR55" 4556 4676
scaffold167	RepeatMasker	similarity	817	1021	8.3	-	.	Target "Motif:DTX_element6_ZPST04IR55" 4110 4314
scaffold167	RepeatMasker	similarity	1262	1470	3.4	-	.	Target "Motif:DTX_element6_ZPST04IR55" 3692 3900
scaffold167	RepeatMasker	similarity	1668	1759	3.3	-	.	Target "Motif:DTX_element6_ZPST04IR55" 3435 3526
scaffold167	RepeatMasker	similarity	2155	2261	6.5	+	.	Target "Motif:NoCat_element25_ZB163" 312 418
scaffold167	RepeatMasker	similarity	4536	4608	13	+	.	Target "Motif:RLG_element5_ZPST04IR55" 1411 1486
scaffold167	RepeatMasker	similarity	5925	6987	10.4	+	.	Target "Motif:RLG_element7_ZPST04IR55" 1 1051
scaffold167	RepeatMasker	similarity	7288	7772	6	+	.	Target "Motif:RLG_element7_ZPST04IR55" 1058 1558
scaffold167	RepeatMasker	similarity	8094	8454	6.9	+	.	Target "Motif:RLG_element7_ZPST04IR55" 1601 1962
scaffold167	RepeatMasker	similarity	8676	9125	10.7	+	.	Target "Motif:RLG_element7_ZPST04IR55" 2149 2602
scaffold167	RepeatMasker	similarity	9393	10259	15.3	+	.	Target "Motif:RLG_element7_ZPST04IR55" 2604 3474
scaffold167	RepeatMasker	similarity	10592	11637	17.9	+	.	Target "Motif:RLG_element7_ZPST04IR55" 3477 4523
scaffold167	RepeatMasker	similarity	11883	12153	21	+	.	Target "Motif:RLG_element7_ZPST04IR55" 4569 4840
scaffold167	RepeatMasker	similarity	12523	12943	15	+	.	Target "Motif:RLG_element7_ZPST04IR55" 4850 5270
scaffold167	RepeatMasker	similarity	13337	13488	9.9	+	.	Target "Motif:RLG_element7_ZPST04IR55" 5333 5488
scaffold167	RepeatMasker	similarity	13634	14909	20.4	+	.	Target "Motif:RLG_element7_ZPST04IR55" 5611 6895
scaffold167	RepeatMasker	similarity	16012	17197	31.8	+	.	Target "Motif:RLG_element5_ZPST04IR55" 9575 10745
scaffold167	RepeatMasker	similarity	19718	21377	9.7	-	.	Target "Motif:DTX_element6_ZPST04IR55" 1683 3314
scaffold167	RepeatMasker	similarity	21511	21843	4.8	-	.	Target "Motif:DTX_element6_ZPST04IR55" 1236 1570
scaffold167	RepeatMasker	similarity	21990	22247	3.6	-	.	Target "Motif:DTX_element6_ZPST04IR55" 850 1125
scaffold167	RepeatMasker	similarity	22665	22701	2.7	+	.	Target "Motif:NoCat_element25_ZB163" 2845 2881
scaffold167	RepeatMasker	similarity	23085	23138	1.9	+	.	Target "Motif:NoCat_element25_ZB163" 2884 2937
scaffold167	RepeatMasker	similarity	23442	23552	9	-	.	Target "Motif:DTX_element6_ZPST04IR55" 376 486
scaffold167	RepeatMasker	similarity	23853	24129	5.8	-	.	Target "Motif:DTX_element6_ZPST04IR55" 89 366
scaffold167	RepeatMasker	similarity	74484	74593	21.3	+	.	Target "Motif:DTX-MITE_element7_ZTIPO323" 206 314
scaffold167	RepeatMasker	similarity	104049	104097	4.1	-	.	Target "Motif:RIL_element2_ZTIPO323" 6778 6826
scaffold168	RepeatMasker	similarity	2	79	14.1	-	.	Target "Motif:RLG_element12_ZTIPO323" 2260 2337
scaffold168	RepeatMasker	similarity	430	1228	19.2	-	.	Target "Motif:RLG_element12_ZTIPO323" 1450 2250
scaffold168	RepeatMasker	similarity	1600	2370	17.6	-	.	Target "Motif:RLG_element12_ZTIPO323" 620 1396
scaffold168	RepeatMasker	similarity	2720	3319	17.4	-	.	Target "Motif:RLG_element12_ZTIPO323" 14 615
scaffold168	RepeatMasker	similarity	3356	4014	29.6	-	.	Target "Motif:NoCat_element7_ZTIPO323" 1592 2250
scaffold168	RepeatMasker	similarity	5155	5190	11.1	-	.	Target "Motif:RLG_element16_ZPST04IR55" 236 271
scaffold169	RepeatMasker	similarity	782	1109	16.8	+	.	Target "Motif:NoCat_element66_ZB163" 1 319
scaffold169	RepeatMasker	similarity	1856	1984	30.9	+	.	Target "Motif:NoCat_element66_ZB163" 727 855
scaffold169	RepeatMasker	similarity	2473	3270	27	+	.	Target "Motif:NoCat_element66_ZB163" 948 1677
scaffold169	RepeatMasker	similarity	4031	4249	25.5	+	.	Target "Motif:DHH_element2_ZB163" 2 199
scaffold169	RepeatMasker	similarity	4691	5333	27.9	+	.	Target "Motif:DHH_element2_ZB163" 291 933
scaffold169	RepeatMasker	similarity	5453	5838	23.6	+	.	Target "Motif:DHH_element2_ZB163" 1007 1392
scaffold169	RepeatMasker	similarity	5960	6226	27.6	+	.	Target "Motif:DHH_element2_ZB163" 1467 1730
scaffold169	RepeatMasker	similarity	6382	7299	27	+	.	Target "Motif:DHH_element2_ZB163" 1836 2741
scaffold169	RepeatMasker	similarity	7684	8271	30.8	+	.	Target "Motif:DHH_element2_ZB163" 2795 3382
scaffold169	RepeatMasker	similarity	8528	8744	24.6	+	.	Target "Motif:DHH_element2_ZB163" 3594 3810
scaffold169	RepeatMasker	similarity	9053	9188	12	+	.	Target "Motif:DHH_element2_ZB163" 4073 4220
scaffold169	RepeatMasker	similarity	9528	9587	16.7	+	.	Target "Motif:DHH_element2_ZB163" 4481 4541
scaffold17	RepeatMasker	similarity	1	100	24	-	.	Target "Motif:RLG_element12_ZAST11IR611" 4645 4744
scaffold17	RepeatMasker	similarity	1	88	19.3	-	.	Target "Motif:RLG_element10_ZPST04IR55" 5676 5763
scaffold17	RepeatMasker	similarity	546	589	2.3	-	.	Target "Motif:RLG_element9_ZB163" 5232 5275
scaffold17	RepeatMasker	similarity	1031	1065	2.9	-	.	Target "Motif:RLG_element12_ZAST11IR611" 3759 3793
scaffold170	RepeatMasker	similarity	624	815	29.6	+	.	Target "Motif:RLG_element13_ZTIPO323" 3140 3325
scaffold170	RepeatMasker	similarity	639	853	37	+	.	Target "Motif:RLG_element13_ZPST04IR55" 3146 3360
scaffold170	RepeatMasker	similarity	1626	1984	27.1	+	.	Target "Motif:RLG_element4_ZAST11IR611" 87 450
scaffold170	RepeatMasker	similarity	1946	2286	33.5	+	.	Target "Motif:RLG_element12_ZTIPO323" 2150 2479
scaffold170	RepeatMasker	similarity	2082	2286	35.5	+	.	Target "Motif:RLG_element10_ZTIPO323" 4192 4396
scaffold170	RepeatMasker	similarity	2140	2296	32.1	-	.	Target "Motif:RLG_element12_ZB163" 1702 1858
scaffold170	RepeatMasker	similarity	2196	2337	24.4	+	.	Target "Motif:RLG_element18_ZB163" 4376 4519
scaffold170	RepeatMasker	similarity	2197	2286	26.7	-	.	Target "Motif:RLG_element8_ZPST04IR55" 3244 3333
scaffold170	RepeatMasker	similarity	2978	3156	29.3	-	.	Target "Motif:DTA_element5_ZB163" 286 469
scaffold170	RepeatMasker	similarity	3055	3346	20.1	-	.	Target "Motif:NoCat_element15_ZB163" 314 635
scaffold170	RepeatMasker	similarity	4082	4210	31.8	-	.	Target "Motif:NoCat_element26_ZPST04IR55" 722 856
scaffold170	RepeatMasker	similarity	4644	4808	32.5	-	.	Target "Motif:NoCat_element26_ZPST04IR55" 557 718
scaffold170	RepeatMasker	similarity	5148	5558	20.1	-	.	Target "Motif:NoCat_element26_ZPST04IR55" 151 546
scaffold170	RepeatMasker	similarity	5715	5863	30.8	+	.	Target "Motif:NoCat_element76_ZB163" 1054 1202
scaffold170	RepeatMasker	similarity	5772	6120	32.3	+	.	Target "Motif:NoCat_element27_ZPST04IR55" 15 363
scaffold170	RepeatMasker	similarity	6140	6432	31.8	+	.	Target "Motif:NoCat_element27_ZPST04IR55" 424 711
scaffold170	RepeatMasker	similarity	6571	6769	24.9	+	.	Target "Motif:NoCat_element27_ZPST04IR55" 823 1018
scaffold170	RepeatMasker	similarity	6767	6847	23.8	-	.	Target "Motif:NoCat_element59_ZPST04IR55" 336 416
scaffold170	RepeatMasker	similarity	6777	6863	26.4	-	.	Target "Motif:NoCat_element59_ZPST04IR55" 335 421
scaffold172	RepeatMasker	similarity	480	787	15	+	.	Target "Motif:RLG_element15_ZAST11IR611" 7642 7948
scaffold172	RepeatMasker	similarity	1143	1284	11.3	+	.	Target "Motif:RLG_element4_ZTIPO323" 8298 8439
scaffold172	RepeatMasker	similarity	2689	2748	8.7	+	.	Target "Motif:RLG_element4_ZTIPO323" 5856 5924
scaffold172	RepeatMasker	similarity	2696	2748	5.8	+	.	Target "Motif:RLG_element15_ZAST11IR611" 5537 5600
scaffold172	RepeatMasker	similarity	2872	2905	5.9	+	.	Target "Motif:RLG_element15_ZAST11IR611" 5564 5600
scaffold172	RepeatMasker	similarity	3476	3571	20.8	-	.	Target "Motif:RLX-TRIM_element3_ZTIPO323" 636 732
scaffold172	RepeatMasker	similarity	3496	3742	16.2	+	.	Target "Motif:NoCat_element67_ZB163" 51 312
scaffold172	RepeatMasker	similarity	4045	4326	15.7	+	.	Target "Motif:NoCat_element40_ZPST04IR55" 226 507
scaffold172	RepeatMasker	similarity	4502	4608	14.9	+	.	Target "Motif:NoCat_element40_ZPST04IR55" 636 742
scaffold172	RepeatMasker	similarity	6516	6634	26.7	+	.	Target "Motif:DHH_element6_ZPST04IR55" 2373 2490
scaffold172	RepeatMasker	similarity	6546	6645	23.2	+	.	Target "Motif:DHH_element4_ZTIPO323" 2704 2803
scaffold172	RepeatMasker	similarity	6549	6662	30.9	+	.	Target "Motif:DHH_element1_ZPST04IR55" 1960 2069
scaffold172	RepeatMasker	similarity	6800	6926	30.7	+	.	Target "Motif:DHH_element2_ZB163" 1142 1268
scaffold172	RepeatMasker	similarity	11117	11522	27.7	-	.	Target "Motif:RLX-TRIM_element3_ZTIPO323" 70 484
scaffold172	RepeatMasker	similarity	11746	12006	21.8	+	.	Target "Motif:NoCat_element67_ZB163" 36 298
scaffold172	RepeatMasker	similarity	12415	12693	11.1	+	.	Target "Motif:NoCat_element67_ZB163" 95 373
scaffold172	RepeatMasker	similarity	13103	13303	5	+	.	Target "Motif:NoCat_element67_ZB163" 387 595
scaffold172	RepeatMasker	similarity	13296	14017	11.9	+	.	Target "Motif:NoCat_element67_ZB163" 544 1250
scaffold172	RepeatMasker	similarity	24114	24219	12.3	+	.	Target "Motif:DTT_element7_ZB163" 2 107
scaffold172	RepeatMasker	similarity	24221	24476	7	+	.	Target "Motif:DTX_element1_ZTIPO323" 1 256
scaffold172	RepeatMasker	similarity	24898	24931	2.9	+	.	Target "Motif:DTX_element1_ZTIPO323" 536 569
scaffold173	RepeatMasker	similarity	1	76	15.8	-	.	Target "Motif:RLG_element2_ZTIPO323" 328 403
scaffold175	RepeatMasker	similarity	6021	6332	8.8	-	.	Target "Motif:RIL_element1_ZTIPO323" 3787 4093
scaffold175	RepeatMasker	similarity	6684	6768	17.5	-	.	Target "Motif:RIL_element1_ZTIPO323" 3394 3479
scaffold175	RepeatMasker	similarity	8003	8084	29.6	-	.	Target "Motif:RIL_element1_ZTIPO323" 2748 2831
scaffold175	RepeatMasker	similarity	8463	8905	27.5	-	.	Target "Motif:RIL_element1_ZTIPO323" 1962 2404
scaffold175	RepeatMasker	similarity	9059	9731	31	-	.	Target "Motif:RIL_element1_ZTIPO323" 1184 1846
scaffold175	RepeatMasker	similarity	9943	10581	30.9	-	.	Target "Motif:RIL_element1_ZTIPO323" 382 1012
scaffold175	RepeatMasker	similarity	11015	11398	27	-	.	Target "Motif:RIL_element1_ZAST11IR611" 2410 2794
scaffold175	RepeatMasker	similarity	11591	11745	31.6	-	.	Target "Motif:RIL_element1_ZAST11IR611" 2251 2405
scaffold175	RepeatMasker	similarity	12136	12273	31.6	-	.	Target "Motif:RIL_element1_ZAST11IR611" 2077 2215
scaffold175	RepeatMasker	similarity	12718	13579	30.2	-	.	Target "Motif:RIL_element1_ZAST11IR611" 1141 2018
scaffold175	RepeatMasker	similarity	13825	14697	28.8	-	.	Target "Motif:RIL_element1_ZAST11IR611" 4 886
scaffold175	RepeatMasker	similarity	24568	24744	5.7	-	.	Target "Motif:DTX_element5_ZTIPO323" 5379 5562
scaffold176	RepeatMasker	similarity	24	506	8.5	-	.	Target "Motif:RLG_element5_ZPST04IR55" 6939 7422
scaffold176	RepeatMasker	similarity	867	1090	17	-	.	Target "Motif:RLG_element5_ZPST04IR55" 6713 6936
scaffold176	RepeatMasker	similarity	1208	1253	9.3	-	.	Target "Motif:RLG_element5_ZPST04IR55" 6588 6630
scaffold176	RepeatMasker	similarity	1629	1770	3.5	-	.	Target "Motif:RLG_element5_ZPST04IR55" 6114 6255
scaffold176	RepeatMasker	similarity	2038	2160	17.1	-	.	Target "Motif:RLG_element5_ZPST04IR55" 5765 5887
scaffold176	RepeatMasker	similarity	2815	3121	14	-	.	Target "Motif:RLG_element5_ZPST04IR55" 4869 5175
scaffold176	RepeatMasker	similarity	3491	3671	18.8	-	.	Target "Motif:RLG_element5_ZPST04IR55" 4686 4866
scaffold176	RepeatMasker	similarity	4129	4169	19.5	-	.	Target "Motif:RLG_element5_ZPST04IR55" 4606 4646
scaffold176	RepeatMasker	similarity	4523	5019	11.3	-	.	Target "Motif:RLG_element5_ZPST04IR55" 4091 4588
scaffold176	RepeatMasker	similarity	5398	5690	8.5	-	.	Target "Motif:RLG_element5_ZPST04IR55" 3789 4086
scaffold176	RepeatMasker	similarity	5960	5987	3.6	-	.	Target "Motif:RLG_element5_ZPST04IR55" 3521 3548
scaffold176	RepeatMasker	similarity	6082	6256	16	-	.	Target "Motif:RLG_element5_ZPST04IR55" 3233 3407
scaffold176	RepeatMasker	similarity	6565	6628	14.8	-	.	Target "Motif:RLG_element5_ZPST04IR55" 2904 2964
scaffold176	RepeatMasker	similarity	6988	7158	8.2	-	.	Target "Motif:RLG_element5_ZPST04IR55" 2416 2586
scaffold177	RepeatMasker	similarity	738	825	18.5	+	.	Target "Motif:NoCat_element25_ZB163" 1448 1525
scaffold183	RepeatMasker	similarity	1	56	10.7	-	.	Target "Motif:DTA_element3_ZTIPO323" 576 631
scaffold183	RepeatMasker	similarity	669	921	7.1	-	.	Target "Motif:DTA_element3_ZTIPO323" 3 242
scaffold183	RepeatMasker	similarity	879	927	12.2	-	.	Target "Motif:RIX_element1_ZPST04IR55" 3119 3169
scaffold183	RepeatMasker	similarity	922	1760	27.1	+	.	Target "Motif:RLG_element1_ZAST11IR611" 2175 3006
scaffold183	RepeatMasker	similarity	2831	3785	29.3	+	.	Target "Motif:NoCat_element60_ZAST11IR611" 13 973
scaffold183	RepeatMasker	similarity	3794	3908	4.3	+	.	Target "Motif:NoCat_element14_ZAST11IR611" 1 119
scaffold183	RepeatMasker	similarity	4496	4563	4.4	+	.	Target "Motif:NoCat_element14_ZAST11IR611" 744 811
scaffold183	RepeatMasker	similarity	4561	5066	28	+	.	Target "Motif:NoCat_element60_ZAST11IR611" 965 1466
scaffold183	RepeatMasker	similarity	10234	10781	24.4	-	.	Target "Motif:DXX-MITE_element1_ZPST04IR55" 130 672
scaffold183	RepeatMasker	similarity	11069	11201	12	+	.	Target "Motif:RLG_element13_ZPST04IR55" 264 396
scaffold184	RepeatMasker	similarity	24834	25278	31.1	-	.	Target "Motif:DTT_element4_ZTIPO323" 4183 4629
scaffold184	RepeatMasker	similarity	25557	26667	29	-	.	Target "Motif:DTT_element2_ZPST04IR55" 737 1868
scaffold184	RepeatMasker	similarity	26545	26700	18.2	-	.	Target "Motif:DTT_element3_ZTIPO323" 2477 2635
scaffold184	RepeatMasker	similarity	27164	28976	26.1	-	.	Target "Motif:DTT_element9_ZTIPO323" 88 1902
scaffold184	RepeatMasker	similarity	27846	29150	28.3	-	.	Target "Motif:DTT_element4_ZTIPO323" 298 1588
scaffold185	RepeatMasker	similarity	1	58	8.6	+	.	Target "Motif:RLG_element5_ZTIPO323" 5850 5907
scaffold185	RepeatMasker	similarity	389	470	7.3	+	.	Target "Motif:RLG_element5_ZTIPO323" 6214 6295
scaffold185	RepeatMasker	similarity	842	1045	3.4	+	.	Target "Motif:RLG_element5_ZTIPO323" 6625 6829
scaffold185	RepeatMasker	similarity	2665	2849	25.7	+	.	Target "Motif:NoCat_element51_ZB163" 42 226
scaffold185	RepeatMasker	similarity	3066	3224	25.3	-	.	Target "Motif:DTA_element4_ZTIPO323" 256 419
scaffold185	RepeatMasker	similarity	3087	3250	21.3	+	.	Target "Motif:DTX_element3_ZTIPO323" 138 303
scaffold185	RepeatMasker	similarity	13721	14163	32.2	-	.	Target "Motif:DTT_element4_ZTIPO323" 4183 4627
scaffold185	RepeatMasker	similarity	14442	14782	26.1	-	.	Target "Motif:DTT_element2_ZPST04IR55" 1543 1868
scaffold185	RepeatMasker	similarity	14512	14782	25.5	-	.	Target "Motif:DTT_element4_ZTIPO323" 3588 3843
scaffold185	RepeatMasker	similarity	15209	15605	28.3	-	.	Target "Motif:DTT_element3_ZTIPO323" 2873 3284
scaffold185	RepeatMasker	similarity	15284	15991	31.8	-	.	Target "Motif:DTT_element2_ZPST04IR55" 696 1421
scaffold185	RepeatMasker	similarity	16913	17109	26.6	-	.	Target "Motif:DTT_element9_ZTIPO323" 1630 1819
scaffold185	RepeatMasker	similarity	17445	18951	27	-	.	Target "Motif:DTT_element9_ZTIPO323" 88 1611
scaffold185	RepeatMasker	similarity	19030	19099	31.4	-	.	Target "Motif:DTT_element4_ZTIPO323" 324 393
scaffold185	RepeatMasker	similarity	19037	19185	31.7	-	.	Target "Motif:DTT_element3_ZTIPO323" 240 388
scaffold186	RepeatMasker	similarity	2	101	5	-	.	Target "Motif:RLG_element3_ZTIPO323" 1422 1523
scaffold186	RepeatMasker	similarity	416	469	9.3	-	.	Target "Motif:RLG_element14_ZPST04IR55" 1317 1370
scaffold186	RepeatMasker	similarity	440	473	2.9	-	.	Target "Motif:RLG_element3_ZTIPO323" 1081 1114
scaffold186	RepeatMasker	similarity	834	876	14.3	-	.	Target "Motif:RLG_element14_ZAST11IR611" 77 118
scaffold186	RepeatMasker	similarity	1243	1270	3.6	-	.	Target "Motif:RLG_element3_ZTIPO323" 296 323
scaffold186	RepeatMasker	similarity	1708	1764	7	-	.	Target "Motif:RLG_element8_ZTIPO323" 2357 2413
scaffold187	RepeatMasker	similarity	1	60	8.3	-	.	Target "Motif:RLG_element9_ZTIPO323" 8170 8229
scaffold187	RepeatMasker	similarity	119772	119810	7.7	+	.	Target "Motif:DTX_element1_ZPST04IR55" 1 39
scaffold187	RepeatMasker	similarity	119959	120153	13.3	+	.	Target "Motif:DTX_element1_ZPST04IR55" 151 346
scaffold187	RepeatMasker	similarity	120546	121485	16.7	+	.	Target "Motif:DTX_element1_ZPST04IR55" 359 1310
scaffold187	RepeatMasker	similarity	121912	122116	16.6	+	.	Target "Motif:DTX_element1_ZPST04IR55" 1377 1584
scaffold187	RepeatMasker	similarity	122318	122641	17.6	+	.	Target "Motif:DTX_element1_ZPST04IR55" 1723 2052
scaffold187	RepeatMasker	similarity	122779	123090	16.1	+	.	Target "Motif:DTX_element1_ZPST04IR55" 2144 2454
scaffold187	RepeatMasker	similarity	123346	123824	10.7	+	.	Target "Motif:DTX_element1_ZPST04IR55" 2712 3191
scaffold187	RepeatMasker	similarity	170829	171385	30.8	+	.	Target "Motif:NoCat_element75_ZB163" 86 639
scaffold188	RepeatMasker	similarity	1	25	0	-	.	Target "Motif:DTT_element7_ZTIPO323" 2 26
scaffold188	RepeatMasker	similarity	11759	11811	10.2	+	.	Target "Motif:NoCat_element29_ZPST04IR55" 1397 1447
scaffold188	RepeatMasker	similarity	11772	11804	9.1	+	.	Target "Motif:NoCat_element4_ZB163" 261 293
scaffold188	RepeatMasker	similarity	11777	11810	3	-	.	Target "Motif:NoCat_element29_ZPST04IR55" 1590 1622
scaffold188	RepeatMasker	similarity	11779	11842	12.2	+	.	Target "Motif:NoCat_element37_ZAST11IR611" 442 499
scaffold188	RepeatMasker	similarity	13151	13824	34.5	+	.	Target "Motif:RLC_element11_ZTIPO323" 31 689
scaffold188	RepeatMasker	similarity	14366	14464	30.3	+	.	Target "Motif:RLC_element11_ZTIPO323" 820 909
scaffold189	RepeatMasker	similarity	151	218	30.9	-	.	Target "Motif:RLG_element2_ZTIPO323" 3809 3876
scaffold19	RepeatMasker	similarity	1	564	1.8	+	.	Target "Motif:DTA_element1_ZTIPO323" 2376 2943
scaffold19	RepeatMasker	similarity	18790	21556	15.3	+	.	Target "Motif:DTA_element6_ZTIPO323" 1 2765
scaffold190	RepeatMasker	similarity	1	55	14.6	+	.	Target "Motif:DTM_element7_ZTIPO323" 2329 2385
scaffold190	RepeatMasker	similarity	9	183	18.2	+	.	Target "Motif:RYN_element1_ZTIPO323" 4131 4307
scaffold191	RepeatMasker	similarity	2	42	12.2	-	.	Target "Motif:DTM_element5_ZTIPO323" 1 41
scaffold191	RepeatMasker	similarity	52	138	14.9	+	.	Target "Motif:DHH_element5_ZB163" 3 89
scaffold191	RepeatMasker	similarity	3414	3454	12.5	-	.	Target "Motif:NoCat_element66_ZAST11IR611" 1 40
scaffold191	RepeatMasker	similarity	3414	3449	2.8	+	.	Target "Motif:DTM_element7_ZTIPO323" 3178 3213
scaffold191	RepeatMasker	similarity	29402	29976	29.7	-	.	Target "Motif:NoCat_element1_ZTIPO323" 1431 2000
scaffold193	RepeatMasker	similarity	1	93	8.6	+	.	Target "Motif:RLG_element13_ZPST04IR55" 7040 7132
scaffold193	RepeatMasker	similarity	487	526	12.5	+	.	Target "Motif:DHH_element5_ZPST04IR55" 1 41
scaffold193	RepeatMasker	similarity	870	920	8.6	+	.	Target "Motif:DHH_element5_ZPST04IR55" 14556 14602
scaffold193	RepeatMasker	similarity	1019	1070	14.6	+	.	Target "Motif:NoCat_element38_ZPST04IR55" 921 970
scaffold193	RepeatMasker	similarity	1660	1710	15.7	+	.	Target "Motif:DHH_element1_ZTIPO323" 10769 10819
scaffold193	RepeatMasker	similarity	2093	2867	9.9	+	.	Target "Motif:DHH_element1_ZTIPO323" 10864 11638
scaffold193	RepeatMasker	similarity	3290	3468	16.8	+	.	Target "Motif:DHH_element1_ZTIPO323" 11762 11940
scaffold193	RepeatMasker	similarity	3860	4268	9.3	+	.	Target "Motif:DHH_element1_ZTIPO323" 11963 12394
scaffold193	RepeatMasker	similarity	4685	4917	5.2	+	.	Target "Motif:DHH_element1_ZTIPO323" 12415 12644
scaffold194	RepeatMasker	similarity	1	150	21.6	+	.	Target "Motif:DTX_element5_ZTIPO323" 5699 5873
scaffold194	RepeatMasker	similarity	246966	247154	11.1	+	.	Target "Motif:DTX_element5_ZTIPO323" 3 236
scaffold195	RepeatMasker	similarity	1	79	12.7	+	.	Target "Motif:NoCat_element7_ZB163" 1520 1599
scaffold195	RepeatMasker	similarity	833	922	10	+	.	Target "Motif:NoCat_element7_ZB163" 2354 2443
scaffold195	RepeatMasker	similarity	4940	5370	19.2	+	.	Target "Motif:NoCat_element7_ZTIPO323" 2 433
scaffold195	RepeatMasker	similarity	6177	6733	13.3	+	.	Target "Motif:NoCat_element7_ZTIPO323" 565 1124
scaffold195	RepeatMasker	similarity	6950	8041	29.9	+	.	Target "Motif:NoCat_element7_ZTIPO323" 1153 2247
scaffold195	RepeatMasker	similarity	8065	8594	9.8	+	.	Target "Motif:RLG_element12_ZTIPO323" 1 534
scaffold195	RepeatMasker	similarity	8715	8976	7.2	+	.	Target "Motif:RLG_element12_ZTIPO323" 617 878
scaffold195	RepeatMasker	similarity	9255	10815	20	+	.	Target "Motif:RLG_element12_ZTIPO323" 910 2487
scaffold195	RepeatMasker	similarity	10693	11545	20.4	+	.	Target "Motif:RLG_element14_ZTIPO323" 3 858
scaffold195	RepeatMasker	similarity	11863	11948	11.9	+	.	Target "Motif:RLG_element14_ZTIPO323" 1126 1209
scaffold195	RepeatMasker	similarity	11923	12063	23	+	.	Target "Motif:DHH_element2_ZB163" 4283 4430
scaffold195	RepeatMasker	similarity	11953	12259	21.3	-	.	Target "Motif:NoCat_element3_ZPST04IR55" 2754 3070
scaffold195	RepeatMasker	similarity	11964	12060	19.8	+	.	Target "Motif:DTH_element1_ZTIPO323" 633 731
scaffold195	RepeatMasker	similarity	11976	12063	19.3	-	.	Target "Motif:RLG_element4_ZPST04IR55" 2349 2437
scaffold195	RepeatMasker	similarity	12538	12667	9.2	-	.	Target "Motif:DTX_element3_ZPST04IR55" 1737 1875
scaffold195	RepeatMasker	similarity	13889	13917	6.9	+	.	Target "Motif:NoCat_element7_ZB163" 4777 4805
scaffold195	RepeatMasker	similarity	14136	14320	10.8	+	.	Target "Motif:DTX_element5_ZTIPO323" 5258 5450
scaffold195	RepeatMasker	similarity	14543	14694	23	+	.	Target "Motif:NoCat_element7_ZB163" 5504 5684
scaffold195	RepeatMasker	similarity	15729	16344	21.1	-	.	Target "Motif:NoCat_element33_ZPST04IR55" 188 804
scaffold195	RepeatMasker	similarity	16946	19599	11.9	+	.	Target "Motif:NoCat_element11_ZPST04IR55" 283 2944
scaffold195	RepeatMasker	similarity	19621	20779	9.6	-	.	Target "Motif:NoCat_element14_ZPST04IR55" 20 1290
scaffold195	RepeatMasker	similarity	20870	21384	9.9	+	.	Target "Motif:NoCat_element34_ZPST04IR55" 1 533
scaffold195	RepeatMasker	similarity	21354	21494	7	+	.	Target "Motif:NoCat_element34_ZPST04IR55" 549 683
scaffold195	RepeatMasker	similarity	21686	21894	8.2	+	.	Target "Motif:NoCat_element34_ZPST04IR55" 909 1114
scaffold195	RepeatMasker	similarity	22318	22394	9.1	+	.	Target "Motif:NoCat_element54_ZPST04IR55" 55 131
scaffold195	RepeatMasker	similarity	22386	22466	20	+	.	Target "Motif:NoCat_element54_ZPST04IR55" 170 257
scaffold195	RepeatMasker	similarity	22416	22655	25	+	.	Target "Motif:NoCat_element25_ZPST04IR55" 485 709
scaffold195	RepeatMasker	similarity	22468	24346	10.3	+	.	Target "Motif:NoCat_element54_ZPST04IR55" 133 2011
scaffold195	RepeatMasker	similarity	25198	25295	26.8	+	.	Target "Motif:NoCat_element24_ZPST04IR55" 194 296
scaffold195	RepeatMasker	similarity	25326	28966	13.8	+	.	Target "Motif:NoCat_element8_ZPST04IR55" 4 3597
scaffold196	RepeatMasker	similarity	1	92	7.6	+	.	Target "Motif:RLG_element13_ZPST04IR55" 3607 3698
scaffold196	RepeatMasker	similarity	501	532	12.5	+	.	Target "Motif:RLG_element13_ZPST04IR55" 4074 4105
scaffold196	RepeatMasker	similarity	873	957	10.6	+	.	Target "Motif:RLG_element13_ZPST04IR55" 4408 4494
scaffold196	RepeatMasker	similarity	1139	1226	9.1	+	.	Target "Motif:RLG_element13_ZPST04IR55" 4711 4798
scaffold196	RepeatMasker	similarity	1588	1672	8.2	+	.	Target "Motif:RLG_element13_ZPST04IR55" 4840 4924
scaffold196	RepeatMasker	similarity	1792	1930	8.6	+	.	Target "Motif:RLG_element13_ZPST04IR55" 5077 5216
scaffold196	RepeatMasker	similarity	2275	2562	20.6	+	.	Target "Motif:RLG_element13_ZPST04IR55" 5303 5590
scaffold196	RepeatMasker	similarity	2763	2950	10.6	+	.	Target "Motif:RLG_element13_ZPST04IR55" 5743 5930
scaffold198	RepeatMasker	similarity	1	198	15.7	-	.	Target "Motif:DTX_element3_ZTIPO323" 2680 2879
scaffold198	RepeatMasker	similarity	491	667	6.2	-	.	Target "Motif:DTX_element3_ZTIPO323" 2257 2445
scaffold198	RepeatMasker	similarity	1023	1616	6.4	-	.	Target "Motif:DTX_element3_ZTIPO323" 1646 2241
scaffold198	RepeatMasker	similarity	1981	2744	5.2	-	.	Target "Motif:DTX_element3_ZTIPO323" 870 1634
scaffold198	RepeatMasker	similarity	2878	2983	3.8	-	.	Target "Motif:DTX_element3_ZTIPO323" 672 775
scaffold198	RepeatMasker	similarity	3377	3540	1.2	-	.	Target "Motif:DTX_element3_ZTIPO323" 501 668
scaffold198	RepeatMasker	similarity	3670	3711	4.8	-	.	Target "Motif:DTX_element3_ZTIPO323" 362 403
scaffold198	RepeatMasker	similarity	3983	4077	25	-	.	Target "Motif:DTX_element3_ZTIPO323" 1 95
scaffold199	RepeatMasker	similarity	1	147	5.4	+	.	Target "Motif:RLC_element5_ZTIPO323" 1341 1487
scaffold199	RepeatMasker	similarity	512	715	13.7	+	.	Target "Motif:RLC_element5_ZTIPO323" 1874 2077
scaffold199	RepeatMasker	similarity	989	1166	12	+	.	Target "Motif:RLC_element5_ZTIPO323" 2293 2467
scaffold199	RepeatMasker	similarity	1431	1468	18.4	+	.	Target "Motif:RLC_element5_ZTIPO323" 2679 2716
scaffold199	RepeatMasker	similarity	1848	1886	12.8	+	.	Target "Motif:RLC_element5_ZTIPO323" 3046 3084
scaffold2	RepeatMasker	similarity	1	91	8.8	+	.	Target "Motif:RLG_element5_ZPST04IR55" 987 1077
scaffold2	RepeatMasker	similarity	339	470	15.2	+	.	Target "Motif:RLG_element5_ZPST04IR55" 1261 1392
scaffold2	RepeatMasker	similarity	852	1015	14	+	.	Target "Motif:RLG_element5_ZPST04IR55" 1735 1904
scaffold2	RepeatMasker	similarity	1368	1509	7	+	.	Target "Motif:RLG_element5_ZPST04IR55" 2211 2352
scaffold2	RepeatMasker	similarity	1847	2009	12.5	+	.	Target "Motif:RLG_element5_ZPST04IR55" 2658 2817
scaffold2	RepeatMasker	similarity	2854	2891	2.6	+	.	Target "Motif:RLG_element5_ZPST04IR55" 3589 3626
scaffold20	RepeatMasker	similarity	36022	36140	29.4	+	.	Target "Motif:RLG_element14_ZB163" 5787 5905
scaffold20	RepeatMasker	similarity	59469	60314	8.2	-	.	Target "Motif:DMM_element1_ZPST04IR55" 10630 11530
scaffold20	RepeatMasker	similarity	60706	61504	6.4	+	.	Target "Motif:NoCat_element2_ZTIPO323" 908 1727
scaffold20	RepeatMasker	similarity	61698	61832	8.9	+	.	Target "Motif:NoCat_element2_ZTIPO323" 1878 2012
scaffold200	RepeatMasker	similarity	1	101	5.9	+	.	Target "Motif:NoCat_element2_ZPST04IR55" 1186 1286
scaffold200	RepeatMasker	similarity	498	603	2.8	+	.	Target "Motif:NoCat_element5_ZTIPO323" 428 533
scaffold200	RepeatMasker	similarity	928	988	3.3	+	.	Target "Motif:NoCat_element5_ZTIPO323" 808 868
scaffold200	RepeatMasker	similarity	1402	1431	0	+	.	Target "Motif:NoCat_element5_ZTIPO323" 1255 1284
scaffold200	RepeatMasker	similarity	1809	1841	6.1	+	.	Target "Motif:NoCat_element2_ZPST04IR55" 2881 2913
scaffold202	RepeatMasker	similarity	902	975	28.4	-	.	Target "Motif:RIL_element1_ZAST11IR611" 4269 4342
scaffold204	RepeatMasker	similarity	6743	6901	6.3	+	.	Target "Motif:NoCat_element12_ZB163" 2 160
scaffold204	RepeatMasker	similarity	7285	7510	7.5	+	.	Target "Motif:NoCat_element12_ZB163" 264 490
scaffold205	RepeatMasker	similarity	6903	7135	17.7	+	.	Target "Motif:DTH_element1_ZTIPO323" 190 455
scaffold205	RepeatMasker	similarity	7504	7695	19.9	-	.	Target "Motif:DTM_element7_ZTIPO323" 2348 2561
scaffold205	RepeatMasker	similarity	7528	7914	15.3	+	.	Target "Motif:DTH_element1_ZTIPO323" 494 892
scaffold205	RepeatMasker	similarity	8405	8701	27.4	+	.	Target "Motif:DTH_element1_ZTIPO323" 1013 1315
scaffold205	RepeatMasker	similarity	9032	9230	21.3	+	.	Target "Motif:DTH_element1_ZTIPO323" 1329 1527
scaffold205	RepeatMasker	similarity	9610	9906	27.9	+	.	Target "Motif:DTH_element1_ZTIPO323" 1546 1843
scaffold205	RepeatMasker	similarity	10295	10532	16.3	+	.	Target "Motif:DTH_element1_ZTIPO323" 1953 2182
scaffold205	RepeatMasker	similarity	10958	11200	6.2	+	.	Target "Motif:NoCat_element2_ZB163" 121 363
scaffold205	RepeatMasker	similarity	11611	11894	18.6	+	.	Target "Motif:NoCat_element2_ZB163" 392 677
scaffold205	RepeatMasker	similarity	12423	12714	28.7	+	.	Target "Motif:NoCat_element2_ZB163" 1119 1407
scaffold205	RepeatMasker	similarity	13068	13172	29.5	+	.	Target "Motif:NoCat_element2_ZB163" 1434 1538
scaffold205	RepeatMasker	similarity	13075	13283	27	+	.	Target "Motif:DTH_element1_ZTIPO323" 3574 3774
scaffold206	RepeatMasker	similarity	24	58	14.3	-	.	Target "Motif:NoCat_element10_ZTIPO323" 346 380
scaffold206	RepeatMasker	similarity	380	2914	28.2	-	.	Target "Motif:DTA_element2_ZB163" 44 2541
scaffold207	RepeatMasker	similarity	6545	6670	14.3	-	.	Target "Motif:RLC_element7_ZTIPO323" 6466 6591
scaffold21	RepeatMasker	similarity	1	896	10.6	+	.	Target "Motif:NoCat_element2_ZTIPO323" 425 1338
scaffold21	RepeatMasker	similarity	1231	1564	11.1	+	.	Target "Motif:NoCat_element2_ZTIPO323" 1361 1694
scaffold21	RepeatMasker	similarity	1879	1913	2.9	+	.	Target "Motif:NoCat_element2_ZTIPO323" 1981 2015
scaffold210	RepeatMasker	similarity	44325	45158	3.5	+	.	Target "Motif:DTT_element8_ZTIPO323" 3 845
scaffold210	RepeatMasker	similarity	45352	45522	6.4	+	.	Target "Motif:DTT_element8_ZTIPO323" 1002 1172
scaffold210	RepeatMasker	similarity	45730	45985	3.1	+	.	Target "Motif:DTT_element8_ZTIPO323" 1339 1593
scaffold210	RepeatMasker	similarity	46376	46408	6.1	+	.	Target "Motif:DTT_element9_ZB163" 1577 1609
scaffold210	RepeatMasker	similarity	46615	46820	5.8	+	.	Target "Motif:DTT_element9_ZB163" 1775 1980
scaffold210	RepeatMasker	similarity	47029	47085	12.3	-	.	Target "Motif:DTT_element8_ZTIPO323" 3 59
scaffold210	RepeatMasker	similarity	160451	160540	10	-	.	Target "Motif:DTH_element1_ZTIPO323" 4375 4464
scaffold211	RepeatMasker	similarity	1	56	7.1	-	.	Target "Motif:DHH_element1_ZTIPO323" 379 434
scaffold211	RepeatMasker	similarity	4639	4809	11.2	-	.	Target "Motif:DTX_element5_ZTIPO323" 5679 5873
scaffold214	RepeatMasker	similarity	986	1264	3.2	+	.	Target "Motif:NoCat_element4_ZPST04IR55" 3 290
scaffold214	RepeatMasker	similarity	1627	2062	9.6	+	.	Target "Motif:NoCat_element12_ZB163" 302 735
scaffold214	RepeatMasker	similarity	2089	2294	8.7	+	.	Target "Motif:NoCat_element12_ZB163" 813 1018
scaffold214	RepeatMasker	similarity	2595	3053	8.3	+	.	Target "Motif:NoCat_element12_ZB163" 1120 1578
scaffold214	RepeatMasker	similarity	3421	3572	5.9	+	.	Target "Motif:NoCat_element12_ZB163" 1585 1736
scaffold214	RepeatMasker	similarity	4116	4384	33.3	+	.	Target "Motif:NoCat_element26_ZAST11IR611" 8 276
scaffold214	RepeatMasker	similarity	4379	4494	6.9	+	.	Target "Motif:NoCat_element13_ZB163" 1 116
scaffold214	RepeatMasker	similarity	4902	5154	9.9	+	.	Target "Motif:NoCat_element13_ZB163" 178 430
scaffold214	RepeatMasker	similarity	5554	5981	8.6	+	.	Target "Motif:NoCat_element43_ZPST04IR55" 145 572
scaffold214	RepeatMasker	similarity	6125	6342	28.1	-	.	Target "Motif:DTA_element6_ZTIPO323" 2494 2715
scaffold214	RepeatMasker	similarity	8133	8674	12.2	+	.	Target "Motif:DTT_element3_ZAST11IR611" 26 566
scaffold214	RepeatMasker	similarity	8679	8760	8.5	+	.	Target "Motif:DTT_element13_ZTIPO323" 1412 1493
scaffold215	RepeatMasker	similarity	1	70	0	-	.	Target "Motif:DTA_element5_ZTIPO323" 497 566
scaffold215	RepeatMasker	similarity	295	599	5	-	.	Target "Motif:DTA_element5_ZTIPO323" 1 303
scaffold215	RepeatMasker	similarity	41444	41490	8.5	+	.	Target "Motif:NoCat_element67_ZB163" 1204 1250
scaffold215	RepeatMasker	similarity	41817	41863	8.5	+	.	Target "Motif:NoCat_element67_ZB163" 1204 1250
scaffold215	RepeatMasker	similarity	194751	194948	4.5	+	.	Target "Motif:DTX-MITE_element5_ZTIPO323" 380 579
scaffold216	RepeatMasker	similarity	18256	18368	29.4	-	.	Target "Motif:DTA_element2_ZTIPO323" 3735 3837
scaffold216	RepeatMasker	similarity	18293	18368	24.5	+	.	Target "Motif:DTM_element5_ZTIPO323" 3386 3455
scaffold216	RepeatMasker	similarity	22455	22573	27.3	+	.	Target "Motif:DTM_element5_ZTIPO323" 393 533
scaffold216	RepeatMasker	similarity	24232	24381	32.7	-	.	Target "Motif:RLG_element10_ZPST04IR55" 5522 5668
scaffold216	RepeatMasker	similarity	26865	26931	20.9	+	.	Target "Motif:DTT_element7_ZTIPO323" 2044 2115
scaffold216	RepeatMasker	similarity	40923	40960	7.9	-	.	Target "Motif:RLC_element7_ZTIPO323" 6468 6505
scaffold217	RepeatMasker	similarity	1	267	3.8	+	.	Target "Motif:DTA_element3_ZTIPO323" 2540 2816
scaffold217	RepeatMasker	similarity	44272	44501	25.7	+	.	Target "Motif:DTX-MITE_element6_ZTIPO323" 273 501
scaffold217	RepeatMasker	similarity	45739	45846	4.6	+	.	Target "Motif:NoCat_element35_ZB163" 1 108
scaffold219	RepeatMasker	similarity	1	102	9.8	-	.	Target "Motif:DTM_element1_ZPST04IR55" 3591 3692
scaffold219	RepeatMasker	similarity	406	552	4.8	-	.	Target "Motif:DTM_element1_ZPST04IR55" 3169 3315
scaffold219	RepeatMasker	similarity	849	892	6.8	-	.	Target "Motif:DTM_element1_ZPST04IR55" 2857 2900
scaffold219	RepeatMasker	similarity	1273	1352	5	-	.	Target "Motif:DTM_element1_ZPST04IR55" 2432 2511
scaffold219	RepeatMasker	similarity	1648	1739	6.5	-	.	Target "Motif:DTM_element1_ZPST04IR55" 2091 2182
scaffold22	RepeatMasker	similarity	26	100	20	+	.	Target "Motif:RLG_element10_ZPST04IR55" 2305 2379
scaffold22	RepeatMasker	similarity	689	828	12.1	+	.	Target "Motif:RLG_element10_ZPST04IR55" 2549 2688
scaffold22	RepeatMasker	similarity	1200	1515	13	+	.	Target "Motif:RLG_element10_ZPST04IR55" 2763 3078
scaffold22	RepeatMasker	similarity	1821	2490	17.9	+	.	Target "Motif:RLG_element12_ZAST11IR611" 2084 2753
scaffold22	RepeatMasker	similarity	2888	3027	7.9	+	.	Target "Motif:RLG_element12_ZAST11IR611" 2772 2911
scaffold22	RepeatMasker	similarity	3329	3407	20.2	+	.	Target "Motif:RLG_element9_ZB163" 4184 4262
scaffold220	RepeatMasker	similarity	49123	52018	30.1	-	.	Target "Motif:DTM_element1_ZTIPO323" 611 3560
scaffold220	RepeatMasker	similarity	52092	52414	26.9	-	.	Target "Motif:DTM_element1_ZTIPO323" 162 494
scaffold220	RepeatMasker	similarity	71525	71602	14.3	-	.	Target "Motif:DTX-MITE_element7_ZTIPO323" 130 206
scaffold220	RepeatMasker	similarity	102997	103034	2.6	+	.	Target "Motif:RLC_element4_ZTIPO323" 295 332
scaffold221	RepeatMasker	similarity	1	102	17.6	+	.	Target "Motif:RLC_element7_ZTIPO323" 128 235
scaffold221	RepeatMasker	similarity	491	607	10.3	+	.	Target "Motif:RLC_element7_ZTIPO323" 596 712
scaffold221	RepeatMasker	similarity	938	1064	18.9	+	.	Target "Motif:RLC_element7_ZTIPO323" 1013 1139
scaffold221	RepeatMasker	similarity	1399	1493	4.2	+	.	Target "Motif:RLC_element7_ZTIPO323" 1432 1526
scaffold221	RepeatMasker	similarity	1842	1927	17.4	+	.	Target "Motif:RLC_element7_ZTIPO323" 1827 1912
scaffold222	RepeatMasker	similarity	1	219	17.9	-	.	Target "Motif:NoCat_element7_ZB163" 1 254
scaffold222	RepeatMasker	similarity	37	219	10.4	-	.	Target "Motif:DTX_element5_ZTIPO323" 2 205
scaffold222	RepeatMasker	similarity	15664	15856	5.2	+	.	Target "Motif:RLC_element4_ZTIPO323" 2 195
scaffold224	RepeatMasker	similarity	2	112	6.3	+	.	Target "Motif:NoCat_element70_ZAST11IR611" 893 1003
scaffold224	RepeatMasker	similarity	457	533	3.9	-	.	Target "Motif:NoCat_element6_ZTIPO323" 625 701
scaffold224	RepeatMasker	similarity	863	907	4.4	-	.	Target "Motif:NoCat_element6_ZTIPO323" 298 342
scaffold224	RepeatMasker	similarity	1287	1316	3.3	-	.	Target "Motif:NoCat_element5_ZTIPO323" 1539 1568
scaffold225	RepeatMasker	similarity	1	52	15.4	+	.	Target "Motif:NoCat_element14_ZAST11IR611" 585 636
scaffold225	RepeatMasker	similarity	319	505	19.2	+	.	Target "Motif:RLG_element5_ZPST04IR55" 7059 7245
scaffold225	RepeatMasker	similarity	714	1539	10.9	+	.	Target "Motif:RLG_element5_ZPST04IR55" 7404 8243
scaffold225	RepeatMasker	similarity	1875	2182	20.2	+	.	Target "Motif:RLG_element5_ZPST04IR55" 8274 8593
scaffold226	RepeatMasker	similarity	33444	33497	5.6	+	.	Target "Motif:DTT_element10_ZTIPO323" 2 55
scaffold226	RepeatMasker	similarity	79181	79260	26	-	.	Target "Motif:RLG_element7_ZTIPO323" 85 162
scaffold226	RepeatMasker	similarity	98027	99517	16.4	+	.	Target "Motif:DHH_element5_ZB163" 7 1515
scaffold226	RepeatMasker	similarity	99864	99945	11	-	.	Target "Motif:DHH_element1_ZAST11IR611" 6936 7017
scaffold226	RepeatMasker	similarity	100322	101186	9.6	+	.	Target "Motif:DHH_element5_ZB163" 1626 2514
scaffold226	RepeatMasker	similarity	101378	101659	4	+	.	Target "Motif:DHH_element5_ZB163" 2683 2955
scaffold227	RepeatMasker	similarity	1	334	12.6	+	.	Target "Motif:RIL_element2_ZTIPO323" 26466 26800
scaffold227	RepeatMasker	similarity	788	1644	6.3	-	.	Target "Motif:NoCat_element57_ZB163" 396 1252
scaffold227	RepeatMasker	similarity	1581	1979	8.9	-	.	Target "Motif:NoCat_element57_ZB163" 1 373
scaffold227	RepeatMasker	similarity	1975	2018	11.4	+	.	Target "Motif:RIL_element2_ZTIPO323" 23662 23705
scaffold227	RepeatMasker	similarity	2187	2255	8.7	+	.	Target "Motif:RIX_element1_ZPST04IR55" 9280 9348
scaffold227	RepeatMasker	similarity	2677	2805	13.2	-	.	Target "Motif:RIX_element1_ZB163" 2858 2986
scaffold227	RepeatMasker	similarity	3161	3324	16.5	+	.	Target "Motif:RIL_element2_ZTIPO323" 24362 24525
scaffold227	RepeatMasker	similarity	3630	3664	8.6	+	.	Target "Motif:RIX_element1_ZPST04IR55" 10240 10274
scaffold228	RepeatMasker	similarity	1	238	11.3	+	.	Target "Motif:RLG_element3_ZTIPO323" 13978 14217
scaffold228	RepeatMasker	similarity	7	273	11.4	+	.	Target "Motif:RLG_element3_ZTIPO323" 86 353
scaffold228	RepeatMasker	similarity	112765	112805	14.6	+	.	Target "Motif:RLG_element14_ZPST04IR55" 11342 11382
scaffold229	RepeatMasker	similarity	1	117	6.8	-	.	Target "Motif:RLC_element4_ZTIPO323" 305 421
scaffold229	RepeatMasker	similarity	37009	37100	22.8	+	.	Target "Motif:DTA_element6_ZTIPO323" 1 92
scaffold23	RepeatMasker	similarity	1196	1255	23.3	+	.	Target "Motif:DTM_element1_ZTIPO323" 93 152
scaffold23	RepeatMasker	similarity	1461	1538	10.3	+	.	Target "Motif:NoCat_element44_ZB163" 81 161
scaffold23	RepeatMasker	similarity	1521	1658	11.6	+	.	Target "Motif:NoCat_element44_ZB163" 68 217
scaffold23	RepeatMasker	similarity	1859	1903	15.6	+	.	Target "Motif:DTM_element1_ZTIPO323" 741 785
scaffold23	RepeatMasker	similarity	1909	2102	15	+	.	Target "Motif:DTM_element1_ZTIPO323" 741 948
scaffold23	RepeatMasker	similarity	2278	2337	3.3	+	.	Target "Motif:NoCat_element44_ZB163" 766 825
scaffold23	RepeatMasker	similarity	2285	2921	18.6	+	.	Target "Motif:DTM_element1_ZTIPO323" 1059 1696
scaffold23	RepeatMasker	similarity	2360	2949	6.3	+	.	Target "Motif:NoCat_element32_ZB163" 2 591
scaffold23	RepeatMasker	similarity	3214	3299	17.8	+	.	Target "Motif:DTM_element1_ZTIPO323" 1565 1644
scaffold23	RepeatMasker	similarity	3214	3261	6.2	+	.	Target "Motif:DTM_element6_ZTIPO323" 244 291
scaffold23	RepeatMasker	similarity	3263	3361	8.1	+	.	Target "Motif:NoCat_element32_ZB163" 845 943
scaffold23	RepeatMasker	similarity	3363	3470	7.4	+	.	Target "Motif:NoCat_element32_ZB163" 523 635
scaffold23	RepeatMasker	similarity	3446	3520	5.3	+	.	Target "Motif:DTM_element6_ZTIPO323" 786 860
scaffold23	RepeatMasker	similarity	3719	3825	3.9	+	.	Target "Motif:NoCat_element32_ZB163" 831 934
scaffold23	RepeatMasker	similarity	3819	3875	3.5	+	.	Target "Motif:NoCat_element32_ZB163" 1273 1329
scaffold23	RepeatMasker	similarity	4264	4369	8.5	+	.	Target "Motif:NoCat_element32_ZB163" 1307 1412
scaffold23	RepeatMasker	similarity	4665	4755	1.1	+	.	Target "Motif:NoCat_element32_ZB163" 1671 1761
scaffold231	RepeatMasker	similarity	37	357	8	-	.	Target "Motif:NoCat_element23_ZB163" 419 731
scaffold231	RepeatMasker	similarity	1695	2186	16.2	-	.	Target "Motif:RLC_element5_ZTIPO323" 716 1198
scaffold231	RepeatMasker	similarity	1695	1967	12.4	+	.	Target "Motif:RLC_element7_ZTIPO323" 4470 4742
scaffold234	RepeatMasker	similarity	1	190	6.8	-	.	Target "Motif:DTX_element3_ZPST04IR55" 135 332
scaffold234	RepeatMasker	similarity	8625	8682	22.4	+	.	Target "Motif:NoCat_element51_ZPST04IR55" 4224 4282
scaffold234	RepeatMasker	similarity	47634	47852	24.5	+	.	Target "Motif:RIL_element2_ZTIPO323" 2258 2437
scaffold234	RepeatMasker	similarity	74813	75092	7.7	-	.	Target "Motif:RLC_element12_ZTIPO323" 1371 1647
scaffold234	RepeatMasker	similarity	74852	76519	3.4	-	.	Target "Motif:RLC_element12_ZTIPO323" 1 1672
scaffold234	RepeatMasker	similarity	99025	100363	3.4	+	.	Target "Motif:DTT_element11_ZTIPO323" 1 1339
scaffold235	RepeatMasker	similarity	1	1290	11.7	+	.	Target "Motif:RLG_element7_ZPST04IR55" 938 2236
scaffold235	RepeatMasker	similarity	1610	1778	10.1	+	.	Target "Motif:RLG_element7_ZPST04IR55" 2523 2695
scaffold236	RepeatMasker	similarity	1	102	7.8	+	.	Target "Motif:RLG_element5_ZPST04IR55" 8163 8265
scaffold236	RepeatMasker	similarity	535	874	3.8	+	.	Target "Motif:RLG_element5_ZPST04IR55" 8331 8673
scaffold236	RepeatMasker	similarity	976	1159	6.5	+	.	Target "Motif:RLG_element5_ZPST04IR55" 8746 8929
scaffold236	RepeatMasker	similarity	1539	1810	8.9	+	.	Target "Motif:RLG_element5_ZPST04IR55" 8951 9233
scaffold236	RepeatMasker	similarity	2022	2303	18.3	+	.	Target "Motif:RLG_element5_ZPST04IR55" 9469 9744
scaffold236	RepeatMasker	similarity	2746	3683	15.6	+	.	Target "Motif:RLG_element5_ZPST04IR55" 9850 10787
scaffold236	RepeatMasker	similarity	7851	7910	8.3	+	.	Target "Motif:RLG_element5_ZPST04IR55" 33 92
scaffold237	RepeatMasker	similarity	199	364	20.8	+	.	Target "Motif:NoCat_element33_ZPST04IR55" 566 733
scaffold237	RepeatMasker	similarity	172679	172792	26.1	+	.	Target "Motif:RLC_element2_ZTIPO323" 29 146
scaffold237	RepeatMasker	similarity	172943	173008	23.5	+	.	Target "Motif:RLG_element11_ZB163" 2248 2311
scaffold237	RepeatMasker	similarity	172973	173035	21.3	+	.	Target "Motif:RLC_element7_ZTIPO323" 3341 3403
scaffold237	RepeatMasker	similarity	173604	173744	12.9	+	.	Target "Motif:RLC_element3_ZTIPO323" 852 994
scaffold237	RepeatMasker	similarity	174525	174996	35.6	+	.	Target "Motif:RLC_element2_ZTIPO323" 1749 2206
scaffold237	RepeatMasker	similarity	175344	175615	39.5	+	.	Target "Motif:RLC_element2_ZTIPO323" 2568 2839
scaffold237	RepeatMasker	similarity	175874	176693	36.6	+	.	Target "Motif:RLC_element2_ZTIPO323" 3095 3914
scaffold237	RepeatMasker	similarity	175997	176686	34.9	+	.	Target "Motif:RLC_element11_ZTIPO323" 1902 2588
scaffold237	RepeatMasker	similarity	177193	178699	31.4	+	.	Target "Motif:RLC_element11_ZTIPO323" 3107 4604
scaffold237	RepeatMasker	similarity	179490	179699	26.9	+	.	Target "Motif:RLC_element11_ZTIPO323" 5430 5657
scaffold237	RepeatMasker	similarity	185648	185708	6.6	-	.	Target "Motif:RLG_element2_ZTIPO323" 10787 10847
scaffold238	RepeatMasker	similarity	1	70	4.3	-	.	Target "Motif:NoCat_element24_ZB163" 188 257
scaffold238	RepeatMasker	similarity	475	630	17.3	+	.	Target "Motif:RLC_element5_ZTIPO323" 1902 2057
scaffold238	RepeatMasker	similarity	892	1071	16.4	+	.	Target "Motif:RLC_element5_ZTIPO323" 2291 2467
scaffold238	RepeatMasker	similarity	1330	1505	11.9	+	.	Target "Motif:RLC_element5_ZTIPO323" 2680 2855
scaffold238	RepeatMasker	similarity	1757	2309	21.9	+	.	Target "Motif:RLC_element5_ZTIPO323" 3058 3610
scaffold238	RepeatMasker	similarity	2687	2849	21.5	+	.	Target "Motif:RLC_element5_ZTIPO323" 3614 3776
scaffold238	RepeatMasker	similarity	3153	3354	15.3	+	.	Target "Motif:RLC_element5_ZTIPO323" 4049 4250
scaffold238	RepeatMasker	similarity	3547	3659	12.4	+	.	Target "Motif:RLC_element5_ZTIPO323" 4411 4523
scaffold238	RepeatMasker	similarity	3982	4062	12.3	+	.	Target "Motif:RLC_element5_ZTIPO323" 4583 4666
scaffold238	RepeatMasker	similarity	4233	4287	18.2	+	.	Target "Motif:RLC_element5_ZTIPO323" 4801 4855
scaffold238	RepeatMasker	similarity	4682	4810	12.5	+	.	Target "Motif:RLC_element5_ZTIPO323" 4930 5057
scaffold238	RepeatMasker	similarity	4944	5121	16.3	-	.	Target "Motif:RLC_element7_ZTIPO323" 278 454
scaffold238	RepeatMasker	similarity	5469	5617	14.7	-	.	Target "Motif:RLC_element7_ZTIPO323" 122 274
scaffold238	RepeatMasker	similarity	48164	48489	19.1	-	.	Target "Motif:DTA_element5_ZB163" 3221 3547
scaffold238	RepeatMasker	similarity	48246	48490	12	+	.	Target "Motif:DTA_element5_ZTIPO323" 123 348
scaffold238	RepeatMasker	similarity	48717	48757	2.4	-	.	Target "Motif:NoCat_element62_ZAST11IR611" 910 952
scaffold238	RepeatMasker	similarity	48904	49560	26.7	+	.	Target "Motif:DTA_element2_ZTIPO323" 691 1365
scaffold238	RepeatMasker	similarity	49961	50522	29.1	+	.	Target "Motif:DTA_element2_ZTIPO323" 1414 1974
scaffold238	RepeatMasker	similarity	50938	51024	23	-	.	Target "Motif:DTA_element5_ZB163" 1425 1514
scaffold238	RepeatMasker	similarity	51409	51536	29.9	+	.	Target "Motif:DTA_element2_ZTIPO323" 2104 2231
scaffold238	RepeatMasker	similarity	51755	51852	24.5	-	.	Target "Motif:NoCat_element39_ZAST11IR611" 985 1082
scaffold238	RepeatMasker	similarity	52258	53164	30.6	+	.	Target "Motif:DTA_element2_ZTIPO323" 2569 3466
scaffold239	RepeatMasker	similarity	1	126	11.2	-	.	Target "Motif:DYX_element1_ZTIPO323" 1658 1790
scaffold239	RepeatMasker	similarity	416	675	31.4	-	.	Target "Motif:DYX_element1_ZTIPO323" 1143 1400
scaffold239	RepeatMasker	similarity	831	1009	25.6	-	.	Target "Motif:DYX_element1_ZTIPO323" 861 1048
scaffold239	RepeatMasker	similarity	1376	1483	13	+	.	Target "Motif:NoCat_element4_ZB163" 28 135
scaffold239	RepeatMasker	similarity	1879	1911	6.1	+	.	Target "Motif:NoCat_element4_ZB163" 485 517
scaffold24	RepeatMasker	similarity	1	52	7.7	+	.	Target "Motif:DHH_element1_ZTIPO323" 10263 10314
scaffold24	RepeatMasker	similarity	444	518	6.7	+	.	Target "Motif:DHH_element1_ZTIPO323" 10668 10742
scaffold24	RepeatMasker	similarity	915	940	0	+	.	Target "Motif:DHH_element1_ZTIPO323" 11111 11136
scaffold24	RepeatMasker	similarity	1332	1356	0	+	.	Target "Motif:DHH_element1_ZTIPO323" 11495 11519
scaffold240	RepeatMasker	similarity	216	287	26.4	-	.	Target "Motif:NoCat_element26_ZPST04IR55" 415 486
scaffold240	RepeatMasker	similarity	676	743	29.4	-	.	Target "Motif:NoCat_element26_ZPST04IR55" 1 68
scaffold240	RepeatMasker	similarity	766	895	34.6	+	.	Target "Motif:NoCat_element27_ZPST04IR55" 15 144
scaffold240	RepeatMasker	similarity	1174	1759	29.6	+	.	Target "Motif:NoCat_element27_ZPST04IR55" 431 1025
scaffold240	RepeatMasker	similarity	31740	33066	8.6	+	.	Target "Motif:DTA_element5_ZB163" 1 1332
scaffold240	RepeatMasker	similarity	33223	33922	29.5	+	.	Target "Motif:DTA_element4_ZTIPO323" 1540 2235
scaffold240	RepeatMasker	similarity	33546	33922	6.1	+	.	Target "Motif:DTA_element5_ZB163" 1417 1793
scaffold240	RepeatMasker	similarity	34160	34627	4.3	+	.	Target "Motif:DTA_element5_ZB163" 1800 2267
scaffold240	RepeatMasker	similarity	35006	35131	4.8	+	.	Target "Motif:DTA_element5_ZB163" 2273 2398
scaffold240	RepeatMasker	similarity	35381	35638	10.6	+	.	Target "Motif:DTA_element5_ZB163" 2493 2751
scaffold240	RepeatMasker	similarity	35886	36502	11.5	+	.	Target "Motif:DTA_element5_ZB163" 2953 3547
scaffold240	RepeatMasker	similarity	37544	37634	30.8	+	.	Target "Motif:DTA_element7_ZTIPO323" 1 91
scaffold241	RepeatMasker	similarity	10	68	16.9	-	.	Target "Motif:NoCat_element38_ZPST04IR55" 1250 1308
scaffold241	RepeatMasker	similarity	514	582	18.8	-	.	Target "Motif:NoCat_element90_ZB163" 898 966
scaffold241	RepeatMasker	similarity	1910	1955	6.5	+	.	Target "Motif:NoCat_element50_ZB163" 80 125
scaffold242	RepeatMasker	similarity	1	154	5.2	-	.	Target "Motif:DTA_element5_ZTIPO323" 1 154
scaffold242	RepeatMasker	similarity	438	2593	34.6	-	.	Target "Motif:DHH_element1_ZB163" 2947 5162
scaffold242	RepeatMasker	similarity	2953	3518	33.6	-	.	Target "Motif:DHH_element1_ZB163" 1993 2536
scaffold242	RepeatMasker	similarity	4596	4664	18.8	-	.	Target "Motif:DHH_element1_ZB163" 244 312
scaffold242	RepeatMasker	similarity	4893	4936	7.4	-	.	Target "Motif:RLC_element9_ZTIPO323" 1941 1981
scaffold242	RepeatMasker	similarity	5359	7921	15.7	-	.	Target "Motif:RLC_element5_ZB163" 2190 4779
scaffold242	RepeatMasker	similarity	8113	8288	23	+	.	Target "Motif:DTM_element1_ZTIPO323" 222 404
scaffold242	RepeatMasker	similarity	8860	9338	26.8	+	.	Target "Motif:NoCat_element87_ZB163" 1541 2045
scaffold242	RepeatMasker	similarity	15804	15987	6.9	-	.	Target "Motif:RLC_element3_ZPST04IR55" 1 182
scaffold242	RepeatMasker	similarity	15986	16512	36.9	+	.	Target "Motif:RLG_element16_ZPST04IR55" 2058 2584
scaffold242	RepeatMasker	similarity	15986	16253	32.2	+	.	Target "Motif:RLG_element7_ZPST04IR55" 3113 3377
scaffold242	RepeatMasker	similarity	16010	16377	34.5	+	.	Target "Motif:RLG_element5_ZAST11IR611" 863 1230
scaffold243	RepeatMasker	similarity	23	58	13.9	+	.	Target "Motif:DHH_element6_ZPST04IR55" 7578 7613
scaffold243	RepeatMasker	similarity	11218	11314	21.9	+	.	Target "Motif:NoCat_element64_ZB163" 263 368
scaffold243	RepeatMasker	similarity	26177	26866	12.1	-	.	Target "Motif:NoCat_element69_ZB163" 206 890
scaffold243	RepeatMasker	similarity	28310	28411	5.9	-	.	Target "Motif:RLG_element2_ZTIPO323" 3979 4080
scaffold243	RepeatMasker	similarity	28412	28524	5.3	-	.	Target "Motif:RLG_element9_ZPST04IR55" 6773 6885
scaffold244	RepeatMasker	similarity	1	111	6.3	+	.	Target "Motif:DTM_element5_ZTIPO323" 3624 3734
scaffold244	RepeatMasker	similarity	5985	6351	7.9	+	.	Target "Motif:RLC_element3_ZPST04IR55" 140 495
scaffold244	RepeatMasker	similarity	6545	6674	9.2	+	.	Target "Motif:RLC_element3_ZPST04IR55" 649 778
scaffold244	RepeatMasker	similarity	7022	7113	5.4	+	.	Target "Motif:RLC_element3_ZPST04IR55" 821 912
scaffold244	RepeatMasker	similarity	7296	7544	4	+	.	Target "Motif:RLC_element3_ZPST04IR55" 1058 1309
scaffold246	RepeatMasker	similarity	469	1236	30.4	+	.	Target "Motif:DTH_element5_ZTIPO323" 2339 3103
scaffold246	RepeatMasker	similarity	6560	7299	6.2	+	.	Target "Motif:NoCat_element15_ZPST04IR55" 1 761
scaffold246	RepeatMasker	similarity	7231	7344	16.1	-	.	Target "Motif:DHH_element5_ZB163" 7839 7963
scaffold246	RepeatMasker	similarity	7637	7729	10.8	-	.	Target "Motif:NoCat_element10_ZB163" 600 698
scaffold246	RepeatMasker	similarity	8089	8682	6.7	-	.	Target "Motif:NoCat_element10_ZB163" 1 603
scaffold246	RepeatMasker	similarity	8491	10743	25.3	-	.	Target "Motif:DHH_element5_ZB163" 4693 6957
scaffold246	RepeatMasker	similarity	8779	10743	8.6	-	.	Target "Motif:DHH_element7_ZPST04IR55" 59 2034
scaffold246	RepeatMasker	similarity	11093	12129	22.7	-	.	Target "Motif:DHH_element5_ZB163" 3617 4686
scaffold246	RepeatMasker	similarity	11216	11971	9.5	-	.	Target "Motif:DHH_element1_ZPST04IR55" 2377 3134
scaffold246	RepeatMasker	similarity	11350	12129	9.6	-	.	Target "Motif:DHH_element4_ZB163" 3341 4124
scaffold246	RepeatMasker	similarity	12515	15621	15	-	.	Target "Motif:DHH_element4_ZB163" 185 3340
scaffold246	RepeatMasker	similarity	15959	16296	19.6	-	.	Target "Motif:DHH_element5_ZB163" 5 367
scaffold246	RepeatMasker	similarity	101949	102737	10.6	+	.	Target "Motif:DTH_element3_ZTIPO323" 2427 3227
scaffold246	RepeatMasker	similarity	113302	113338	8.1	-	.	Target "Motif:DTA_element4_ZTIPO323" 284 320
scaffold247	RepeatMasker	similarity	1	55	12.7	+	.	Target "Motif:RLG_element10_ZPST04IR55" 3086 3140
scaffold247	RepeatMasker	similarity	423	595	19.1	+	.	Target "Motif:RLG_element12_ZAST11IR611" 2455 2627
scaffold247	RepeatMasker	similarity	936	1159	12.9	+	.	Target "Motif:RLG_element10_ZPST04IR55" 3845 4068
scaffold247	RepeatMasker	similarity	1561	1599	5.1	+	.	Target "Motif:RLG_element10_ZPST04IR55" 4437 4475
scaffold248	RepeatMasker	similarity	25634	25718	17.6	+	.	Target "Motif:DTA_element1_ZTIPO323" 9 99
scaffold249	RepeatMasker	similarity	19818	19868	18	-	.	Target "Motif:DTA_element2_ZTIPO323" 3705 3754
scaffold250	RepeatMasker	similarity	8138	8191	9.4	-	.	Target "Motif:RLG_element2_ZPST04IR55" 2136 2188
scaffold250	RepeatMasker	similarity	8431	8615	2.2	+	.	Target "Motif:NoCat_element32_ZAST11IR611" 1 191
scaffold251	RepeatMasker	similarity	24	102	17.7	-	.	Target "Motif:DTX_element3_ZTIPO323" 1629 1707
scaffold251	RepeatMasker	similarity	765	1141	27.3	-	.	Target "Motif:DTX_element3_ZTIPO323" 920 1297
scaffold251	RepeatMasker	similarity	1521	1561	17.1	-	.	Target "Motif:DTX_element3_ZTIPO323" 862 902
scaffold251	RepeatMasker	similarity	1890	2161	14.6	-	.	Target "Motif:DTX_element3_ZTIPO323" 497 752
scaffold251	RepeatMasker	similarity	2366	2708	13.8	-	.	Target "Motif:DTX_element3_ZTIPO323" 1 344
scaffold253	RepeatMasker	similarity	1	102	12.8	-	.	Target "Motif:NoCat_element1_ZPST04IR55" 578 679
scaffold253	RepeatMasker	similarity	494	536	4.7	-	.	Target "Motif:NoCat_element1_ZPST04IR55" 175 217
scaffold253	RepeatMasker	similarity	960	1010	3.9	+	.	Target "Motif:NoCat_element6_ZPST04IR55" 357 407
scaffold254	RepeatMasker	similarity	1	102	6.9	-	.	Target "Motif:RLC_element4_ZTIPO323" 5273 5374
scaffold254	RepeatMasker	similarity	886	932	2.1	-	.	Target "Motif:RLC_element4_ZTIPO323" 4518 4564
scaffold254	RepeatMasker	similarity	1276	1343	4.4	-	.	Target "Motif:RLC_element4_ZTIPO323" 4142 4209
scaffold255	RepeatMasker	similarity	1	73	9.6	-	.	Target "Motif:RLG_element5_ZPST04IR55" 8198 8271
scaffold255	RepeatMasker	similarity	894	980	13.8	-	.	Target "Motif:RLG_element5_ZPST04IR55" 7389 7475
scaffold255	RepeatMasker	similarity	1360	1400	7.3	-	.	Target "Motif:RLG_element5_ZPST04IR55" 7004 7044
scaffold255	RepeatMasker	similarity	1747	1813	14.9	-	.	Target "Motif:RLG_element5_ZPST04IR55" 6635 6701
scaffold255	RepeatMasker	similarity	2169	2271	14.6	-	.	Target "Motif:RLG_element5_ZPST04IR55" 6246 6348
scaffold255	RepeatMasker	similarity	2577	2724	14.2	-	.	Target "Motif:RLG_element5_ZPST04IR55" 5826 5973
scaffold255	RepeatMasker	similarity	3100	3158	22	-	.	Target "Motif:RLG_element5_ZPST04IR55" 5424 5482
scaffold255	RepeatMasker	similarity	3546	3582	18.9	-	.	Target "Motif:RLG_element5_ZPST04IR55" 5038 5074
scaffold255	RepeatMasker	similarity	4006	4093	21.6	-	.	Target "Motif:RLG_element5_ZPST04IR55" 4560 4647
scaffold255	RepeatMasker	similarity	4429	4505	15.6	-	.	Target "Motif:RLG_element5_ZPST04IR55" 4184 4260
scaffold255	RepeatMasker	similarity	4895	4943	14.3	-	.	Target "Motif:RLG_element5_ZPST04IR55" 3779 3827
scaffold255	RepeatMasker	similarity	5321	5405	9.4	-	.	Target "Motif:RLG_element5_ZPST04IR55" 3350 3434
scaffold257	RepeatMasker	similarity	1	77	5.2	+	.	Target "Motif:RLG_element11_ZTIPO323" 7832 7908
scaffold257	RepeatMasker	similarity	533	657	4.8	+	.	Target "Motif:RLG_element11_ZTIPO323" 8344 8468
scaffold257	RepeatMasker	similarity	998	1778	6	+	.	Target "Motif:RLG_element11_ZPST04IR55" 8701 9486
scaffold257	RepeatMasker	similarity	1263	1780	5.4	+	.	Target "Motif:RIL_element2_ZTIPO323" 6571 7087
scaffold257	RepeatMasker	similarity	14140	14410	1.9	-	.	Target "Motif:RLC_element4_ZTIPO323" 7843 8115
scaffold260	RepeatMasker	similarity	997	1134	9.1	-	.	Target "Motif:NoCat_element50_ZB163" 364 495
scaffold260	RepeatMasker	similarity	1570	1908	6.5	-	.	Target "Motif:NoCat_element50_ZB163" 1 344
scaffold260	RepeatMasker	similarity	2200	2403	8.5	+	.	Target "Motif:NoCat_element90_ZB163" 6 195
scaffold260	RepeatMasker	similarity	2807	2863	5.3	+	.	Target "Motif:NoCat_element90_ZB163" 197 253
scaffold260	RepeatMasker	similarity	3048	3862	6.3	+	.	Target "Motif:NoCat_element90_ZB163" 382 1202
scaffold260	RepeatMasker	similarity	3937	4717	8	+	.	Target "Motif:NoCat_element90_ZB163" 1309 2087
scaffold260	RepeatMasker	similarity	5089	6209	8.2	+	.	Target "Motif:NoCat_element90_ZB163" 2181 3264
scaffold260	RepeatMasker	similarity	6593	6805	13.2	+	.	Target "Motif:NoCat_element90_ZB163" 3277 3489
scaffold260	RepeatMasker	similarity	7205	7370	9	+	.	Target "Motif:NoCat_element90_ZB163" 3507 3672
scaffold260	RepeatMasker	similarity	7545	7647	11	+	.	Target "Motif:NoCat_element90_ZB163" 3783 3882
scaffold260	RepeatMasker	similarity	7652	8599	8.8	+	.	Target "Motif:NoCat_element72_ZB163" 1 951
scaffold260	RepeatMasker	similarity	8895	9118	7.2	+	.	Target "Motif:NoCat_element72_ZB163" 1185 1405
scaffold262	RepeatMasker	similarity	1	233	6.9	-	.	Target "Motif:DTT_element4_ZTIPO323" 1848 2092
scaffold262	RepeatMasker	similarity	515	690	13.1	-	.	Target "Motif:DTT_element4_ZTIPO323" 1437 1612
scaffold262	RepeatMasker	similarity	993	1361	14.1	-	.	Target "Motif:DTT_element4_ZTIPO323" 814 1182
scaffold262	RepeatMasker	similarity	1974	2205	14.7	-	.	Target "Motif:DTT_element4_ZTIPO323" 449 680
scaffold262	RepeatMasker	similarity	2559	2633	21.3	-	.	Target "Motif:DTT_element3_ZTIPO323" 360 434
scaffold262	RepeatMasker	similarity	2876	3018	20.4	-	.	Target "Motif:DTT_element3_ZTIPO323" 14 157
scaffold263	RepeatMasker	similarity	1	52	7.7	-	.	Target "Motif:DTT_element4_ZTIPO323" 1234 1285
scaffold263	RepeatMasker	similarity	437	627	17.4	-	.	Target "Motif:DTT_element4_ZTIPO323" 700 890
scaffold263	RepeatMasker	similarity	760	1143	18.2	-	.	Target "Motif:DTT_element4_ZTIPO323" 231 614
scaffold263	RepeatMasker	similarity	763	1297	26.8	-	.	Target "Motif:DTT_element3_ZTIPO323" 79 613
scaffold263	RepeatMasker	similarity	1711	1755	9.1	+	.	Target "Motif:DTM_element1_ZPST04IR55" 1 44
scaffold263	RepeatMasker	similarity	86924	91342	14.1	+	.	Target "Motif:RIL_element1_ZAST11IR611" 1 4457
scaffold263	RepeatMasker	similarity	91607	93769	13.5	+	.	Target "Motif:RIL_element1_ZTIPO323" 1943 4093
scaffold264	RepeatMasker	similarity	1	76	10.5	+	.	Target "Motif:RIX_element1_ZPST04IR55" 11703 11778
scaffold264	RepeatMasker	similarity	2261	2383	16.3	+	.	Target "Motif:DHH_element5_ZPST04IR55" 14494 14602
scaffold264	RepeatMasker	similarity	3580	3744	21.1	-	.	Target "Motif:NoCat_element55_ZAST11IR611" 47 221
scaffold264	RepeatMasker	similarity	3708	3785	29.5	+	.	Target "Motif:DTH_element6_ZTIPO323" 3168 3245
scaffold266	RepeatMasker	similarity	36	439	25.4	-	.	Target "Motif:RLG_element15_ZB163" 2 402
scaffold266	RepeatMasker	similarity	559	1637	24.2	+	.	Target "Motif:NoCat_element65_ZB163" 1 1107
scaffold266	RepeatMasker	similarity	1811	1926	30.2	+	.	Target "Motif:NoCat_element65_ZB163" 1142 1263
scaffold266	RepeatMasker	similarity	2903	3278	15.7	+	.	Target "Motif:RLC_element8_ZTIPO323" 87 462
scaffold266	RepeatMasker	similarity	3618	4210	15.2	+	.	Target "Motif:RLC_element8_ZTIPO323" 481 1076
scaffold266	RepeatMasker	similarity	4417	5980	18.2	+	.	Target "Motif:RLC_element8_ZTIPO323" 1089 2673
scaffold266	RepeatMasker	similarity	6295	7027	13.6	+	.	Target "Motif:RLC_element8_ZTIPO323" 2762 3492
scaffold266	RepeatMasker	similarity	7422	7964	12.3	+	.	Target "Motif:RLC_element8_ZTIPO323" 3509 4051
scaffold268	RepeatMasker	similarity	1	61	8.2	-	.	Target "Motif:RLG_element2_ZTIPO323" 3085 3145
scaffold268	RepeatMasker	similarity	926	985	11.7	-	.	Target "Motif:RLG_element2_ZTIPO323" 2229 2288
scaffold268	RepeatMasker	similarity	2413	2466	18.9	-	.	Target "Motif:NoCat_element14_ZB163" 182 234
scaffold268	RepeatMasker	similarity	4705	4767	15	+	.	Target "Motif:RLC_element5_ZB163" 4624 4685
scaffold268	RepeatMasker	similarity	5370	5849	34.7	+	.	Target "Motif:RLG_element9_ZTIPO323" 2304 2780
scaffold268	RepeatMasker	similarity	5425	5925	29.4	+	.	Target "Motif:RLG_element16_ZAST11IR611" 2126 2634
scaffold268	RepeatMasker	similarity	5557	5910	27.6	+	.	Target "Motif:RLG_element12_ZTIPO323" 321 671
scaffold268	RepeatMasker	similarity	6810	6935	27.3	-	.	Target "Motif:RLG_element13_ZB163" 51 176
scaffold268	RepeatMasker	similarity	6830	7301	32.2	+	.	Target "Motif:RLG_element13_ZTIPO323" 2744 3224
scaffold268	RepeatMasker	similarity	7197	7321	25.4	+	.	Target "Motif:RLG_element12_ZAST11IR611" 2124 2249
scaffold268	RepeatMasker	similarity	8480	8865	30.7	+	.	Target "Motif:RLG_element12_ZTIPO323" 2108 2487
scaffold268	RepeatMasker	similarity	8753	8955	39.1	+	.	Target "Motif:RLG_element14_ZTIPO323" 13 215
scaffold268	RepeatMasker	similarity	8766	8895	24.6	-	.	Target "Motif:RLG_element11_ZB163" 3166 3293
scaffold268	RepeatMasker	similarity	9183	9287	26	-	.	Target "Motif:RLG_element15_ZB163" 2523 2627
scaffold268	RepeatMasker	similarity	9931	9960	6.7	-	.	Target "Motif:RLG_element5_ZTIPO323" 1919 1948
scaffold268	RepeatMasker	similarity	13836	13960	17.5	+	.	Target "Motif:DTH_element5_ZTIPO323" 1446 1577
scaffold268	RepeatMasker	similarity	13841	13948	20.6	-	.	Target "Motif:DTX_element5_ZTIPO323" 3943 4045
scaffold268	RepeatMasker	similarity	14410	15188	27.4	+	.	Target "Motif:DHH_element2_ZTIPO323" 537 1320
scaffold268	RepeatMasker	similarity	15176	16884	27.1	+	.	Target "Motif:DHH_element2_ZTIPO323" 1239 2953
scaffold268	RepeatMasker	similarity	17007	18373	22.8	+	.	Target "Motif:DHH_element2_ZTIPO323" 3026 4387
scaffold269	RepeatMasker	similarity	1	77	10.4	-	.	Target "Motif:DHH_element1_ZTIPO323" 4907 4983
scaffold269	RepeatMasker	similarity	3485	3853	4.9	-	.	Target "Motif:RLG_element5_ZPST04IR55" 10419 10787
scaffold269	RepeatMasker	similarity	4235	5075	9.3	-	.	Target "Motif:RLG_element5_ZPST04IR55" 9572 10412
scaffold269	RepeatMasker	similarity	5435	6046	10.2	-	.	Target "Motif:RLG_element5_ZPST04IR55" 8947 9567
scaffold269	RepeatMasker	similarity	6479	6983	17.1	-	.	Target "Motif:RLG_element5_ZPST04IR55" 8363 8858
scaffold269	RepeatMasker	similarity	7234	7313	3.9	-	.	Target "Motif:RLG_element2_ZPST04IR55" 8139 8215
scaffold27	RepeatMasker	similarity	1	100	5	+	.	Target "Motif:DTA_element1_ZTIPO323" 659 758
scaffold27	RepeatMasker	similarity	461	657	4.6	+	.	Target "Motif:DTA_element1_ZTIPO323" 1089 1285
scaffold27	RepeatMasker	similarity	1004	1043	7.5	+	.	Target "Motif:DTA_element1_ZTIPO323" 1599 1638
scaffold270	RepeatMasker	similarity	1	264	14.8	+	.	Target "Motif:RLG_element16_ZPST04IR55" 378 641
scaffold270	RepeatMasker	similarity	579	800	9.9	+	.	Target "Motif:RLG_element16_ZPST04IR55" 905 1126
scaffold270	RepeatMasker	similarity	1071	1993	9.8	+	.	Target "Motif:RLG_element16_ZPST04IR55" 1361 2283
scaffold270	RepeatMasker	similarity	2336	2771	11.2	-	.	Target "Motif:RLG_element14_ZB163" 6785 7220
scaffold270	RepeatMasker	similarity	3064	3477	14	+	.	Target "Motif:RLG_element16_ZPST04IR55" 2733 3146
scaffold270	RepeatMasker	similarity	3850	4231	10.3	+	.	Target "Motif:RLG_element16_ZPST04IR55" 3159 3537
scaffold270	RepeatMasker	similarity	4590	4844	9	-	.	Target "Motif:RLG_element14_ZB163" 5698 5952
scaffold270	RepeatMasker	similarity	5079	5565	7.8	+	.	Target "Motif:RLG_element16_ZPST04IR55" 3996 4468
scaffold270	RepeatMasker	similarity	5926	8040	10.2	+	.	Target "Motif:RLG_element16_ZPST04IR55" 4499 6640
scaffold270	RepeatMasker	similarity	6968	9112	10.9	-	.	Target "Motif:RLG_element14_ZB163" 1772 3946
scaffold270	RepeatMasker	similarity	9301	9587	8.1	+	.	Target "Motif:RLG_element16_ZPST04IR55" 8043 8330
scaffold270	RepeatMasker	similarity	9799	9919	21.5	-	.	Target "Motif:RLG_element14_ZB163" 1021 1141
scaffold271	RepeatMasker	similarity	1	144	9	-	.	Target "Motif:RLG_element14_ZB163" 8867 9010
scaffold271	RepeatMasker	similarity	446	668	9.9	+	.	Target "Motif:RLG_element16_ZPST04IR55" 904 1126
scaffold271	RepeatMasker	similarity	868	1510	12.8	+	.	Target "Motif:RLG_element16_ZPST04IR55" 1362 2004
scaffold271	RepeatMasker	similarity	1651	1855	10.7	+	.	Target "Motif:RLG_element16_ZPST04IR55" 2079 2283
scaffold271	RepeatMasker	similarity	2202	2703	9.4	+	.	Target "Motif:RLG_element16_ZPST04IR55" 2292 2793
scaffold271	RepeatMasker	similarity	3103	3438	11.9	+	.	Target "Motif:RLG_element16_ZPST04IR55" 2811 3146
scaffold271	RepeatMasker	similarity	3839	4061	8.5	+	.	Target "Motif:RLG_element16_ZPST04IR55" 3159 3381
scaffold271	RepeatMasker	similarity	4174	4539	10.4	-	.	Target "Motif:RLG_element14_ZB163" 5698 6066
scaffold271	RepeatMasker	similarity	4759	6329	13.6	+	.	Target "Motif:RLG_element16_ZPST04IR55" 3995 5571
scaffold271	RepeatMasker	similarity	6727	8786	17.4	-	.	Target "Motif:RLG_element14_ZB163" 1772 3870
scaffold271	RepeatMasker	similarity	8907	9278	11.2	+	.	Target "Motif:RLG_element16_ZPST04IR55" 7965 8330
scaffold271	RepeatMasker	similarity	9516	9635	14.2	-	.	Target "Motif:RLG_element14_ZB163" 1021 1140
scaffold271	RepeatMasker	similarity	10041	10089	18.4	-	.	Target "Motif:RLG_element14_ZB163" 880 934
scaffold275	RepeatMasker	similarity	1	52	17.3	+	.	Target "Motif:DTM_element7_ZTIPO323" 2890 2941
scaffold275	RepeatMasker	similarity	271	329	13.8	-	.	Target "Motif:NoCat_element66_ZAST11IR611" 1 58
scaffold275	RepeatMasker	similarity	289	329	7.3	-	.	Target "Motif:DTM_element5_ZTIPO323" 1 41
scaffold275	RepeatMasker	similarity	130961	131016	25	+	.	Target "Motif:NoCat_element46_ZPST04IR55" 153 208
scaffold276	RepeatMasker	similarity	1	104	1.9	-	.	Target "Motif:DTA_element1_ZTIPO323" 333 436
scaffold276	RepeatMasker	similarity	12800	12871	33.3	+	.	Target "Motif:RLG_element14_ZB163" 7111 7182
scaffold276	RepeatMasker	similarity	47720	48232	35.7	+	.	Target "Motif:RLG_element7_ZB163" 1085 1613
scaffold276	RepeatMasker	similarity	133805	134093	14.9	-	.	Target "Motif:NoCat_element50_ZB163" 1 290
scaffold276	RepeatMasker	similarity	134617	134687	22.5	-	.	Target "Motif:DTX_element1_ZPST04IR55" 172 252
scaffold276	RepeatMasker	similarity	134617	134678	17.7	+	.	Target "Motif:NoCat_element90_ZB163" 183 244
scaffold276	RepeatMasker	similarity	135003	135820	15.2	+	.	Target "Motif:NoCat_element90_ZB163" 628 1552
scaffold276	RepeatMasker	similarity	135995	136191	37.1	+	.	Target "Motif:NoCat_element90_ZB163" 1682 1887
scaffold276	RepeatMasker	similarity	141211	141314	22.5	-	.	Target "Motif:NoCat_element38_ZPST04IR55" 201 313
scaffold276	RepeatMasker	similarity	141217	141295	15.2	-	.	Target "Motif:NoCat_element90_ZB163" 160 244
scaffold276	RepeatMasker	similarity	222796	222980	2.7	+	.	Target "Motif:DHH_element1_ZTIPO323" 3 187
scaffold276	RepeatMasker	similarity	223357	223389	0	+	.	Target "Motif:DHH_element1_ZTIPO323" 525 557
scaffold276	RepeatMasker	similarity	223785	223819	2.9	+	.	Target "Motif:DHH_element1_ZTIPO323" 914 948
scaffold280	RepeatMasker	similarity	4716	4747	9.4	+	.	Target "Motif:NoCat_element59_ZPST04IR55" 6692 6723
scaffold280	RepeatMasker	similarity	5443	5474	9.4	+	.	Target "Motif:DTX_element5_ZTIPO323" 3975 4006
scaffold280	RepeatMasker	similarity	5961	6096	13.6	+	.	Target "Motif:NoCat_element54_ZPST04IR55" 1879 2011
scaffold281	RepeatMasker	similarity	2	482	7.5	+	.	Target "Motif:DTX_element5_ZTIPO323" 5346 5875
[truncated: 3,171 more rows]
