# Supplementary material for: Highly flexible infection programs in a specialized wheat pathogen
Source: Ecol Evol. 2018 Dec 26;9(1):275–94. doi: 10.1002/ece3.4724 (PMC6342133; doi:10.1002/ece3.4724)
Supplement: Supplementary file 10 [file ECE3-9-275-s010.xlsx]

## Sheet: Genome assemblies
Zymoseptoria denovo genome assemblies based on SMRT-sequencing long reads
Species	Z. tritici	Z. tritici
Isolate	Zt05 / MgDk09_U34	Zt10 / STIR04_A26b
Unique contigs (unitigs)	62	22
No. of unitigs (> = 50,000 bp)	25	19
Full chromosome unitigs *	15	17
Largest unitig (bp)	6256379	6591773
Total assembly lenght (bp)**	41953157	39328958
GC (%)	51.98	51.74
N50	2454671	2925395
N75	1606558	2001534
L50	6	5
L75	11	9
Average no. N's per 100 kb	0	0
* number of unitigs with telomeric repeats on both ends
** mitochondrial sequences have been removed from assembly

## Sheet: Synteny Zt05
IPO323*		Zt05
Chromosome	size (bp)	syntenic unitigs	size (bp)	no telomeres
1	6088797	0	6256379	1
2	3860111	1	4044791	2
3	3505381	2	3679917	2
4	2880011	3	3058434	2
5	2861803	4	2827486	1
6	2674951	7	2454671	2
7	2665280	70	919221	1
		75	1793459	1
8	2443572	5	2254466	1
		27	176989	1
9	2142475	6	2356248	2
10	1682575	13	1921807	2
11	1624292	16	1606558	2
12	1462624	17	1415222	2
13	1185774	18	1167231	2
14	773098	14	505999	1
		22	275957	1
15	639501	19	729442	2
16	607044	21	676476	2
17	584099	25	561060	2
18	573698	20	904980	2
19	549847	24	543608	2
20	472105	23	587962	1
21	409213	26	289779	2
* Goodwin et al. 2011 Finished genome of the fungal wheat pathogen Mycosphaerella graminicola reveals dispensome structure, chromosome plasticity, and stealth pathogenesis.

## Sheet: Synteny Zt10
IPO323*		Zt10
Chromosome	size (bp)	unitig	size (bp)	no telomeres
1	6088797	0	6591773	1
2	3860111	2	3907113	2
3	3505381	1	3658633	2
4	2880011	3	3166128	2
5	2861803	4	2925395	2
6	2674951	6	2471526	2
7	2665280	5	2697149	2
8	2443572	7	2177816	2
9	2142475	9	2001534	2
10	1682575	8	1943123	2
11	1624292	10	1586251	2
12	1462624	11	1401570	2
13	1185774	12	1308319	2
14	773098	19	421526	2
15	639501	18	600433	2
16	607044	13	612881	2
17	584099	14	541278	2
18	573698
19	549847	16	601459	2
20	472105
21	409213
		15	634198	1
* Goodwin et al. 2011 Finished genome of the fungal wheat pathogen Mycosphaerella graminicola reveals dispensome structure, chromosome plasticity, and stealth pathogenesis.

## Sheet: Zt core genes
IPO323 / Zt09		Zt05		Zt10		Z. tritici core genes
Chromosome	Number of genes	Number of genes	% of reference	Number of genes	% of reference	Number of genes	% of reference
chr_1	2116	2048	96.79	2046	96.69	2010	94.99
chr_2	1251	1192	95.28	1163	92.97	1131	90.41
chr_3	1144	1105	96.59	1081	94.49	1060	92.66
chr_4	895	852	95.2	855	95.53	824	92.07
chr_5	853	811	95.08	799	93.67	774	90.74
chr_6	719	674	93.74	663	92.21	645	89.71
chr_7	851	800	94.01	770	90.48	750	88.13
chr_8	750	715	95.33	699	93.2	683	91.07
chr_9	629	578	91.89	575	91.41	550	87.44
chr_10	555	521	93.87	511	92.07	496	89.37
chr_11	528	491	92.99	483	91.48	469	88.83
chr_12	449	426	94.88	417	92.87	404	89.98
chr_13	371	337	90.8356	328	88.4097	317	85.4447
total	11111	10550	94.9509	10390	93.5109	10113	91.0179
chr_14	109	91	83.4862	60	55.0459	54	49.5413
chr_15	91	77	84.6154	69	75.8242	62	68.1319
chr_16	108	85	78.7037	80	74.0741	68	62.963
chr_17	90	83	92.2222	75	83.3333	68	75.5556
chr_18*	85 / 0	67	78.8235	2	2.35294	0	0
chr_19	82	71	86.5854	64	78.0488	59	71.9512
chr_20	91	82	90.1099	2	2.1978	1	1.0989
chr_21	72	32	44.4444	3	4.16667	1	1.38889
total	728 / 643	588	91.4463	355	55.21	313	48.6781
total	11,839 / 11,754	11138	94.0789	10745	90.7594	10426	88.0649
effector candidates	434	402	92.6267	384	88.4793	370	85.2535
* Isolate Zt09 has lost chromosome 18 and hence the 85 IPO323 genes are not present in Zt09.
