# Supplementary material for: Highly flexible infection programs in a specialized wheat pathogen
Source: Ecol Evol. 2018 Dec 26;9(1):275–94. doi: 10.1002/ece3.4724 (PMC6342133; doi:10.1002/ece3.4724)
Supplement: Supplementary file 11 [file ECE3-9-275-s011.xlsx]

## Sheet: All genes
Zt09_chr_1_00002
Zt09_chr_1_00003
Zt09_chr_1_00004
Zt09_chr_1_00005
Zt09_chr_1_00006
Zt09_chr_1_00008
Zt09_chr_1_00009
Zt09_chr_1_00010
Zt09_chr_1_00011
Zt09_chr_1_00012
Zt09_chr_1_00013
Zt09_chr_1_00014
Zt09_chr_1_00015
Zt09_chr_1_00016
Zt09_chr_1_00019
Zt09_chr_1_00020
Zt09_chr_1_00021
Zt09_chr_1_00024
Zt09_chr_1_00025
Zt09_chr_1_00026
Zt09_chr_1_00027
Zt09_chr_1_00028
Zt09_chr_1_00029
Zt09_chr_1_00030
Zt09_chr_1_00031
Zt09_chr_1_00032
Zt09_chr_1_00033
Zt09_chr_1_00034
Zt09_chr_1_00035
Zt09_chr_1_00036
Zt09_chr_1_00037
Zt09_chr_1_00039
Zt09_chr_1_00040
Zt09_chr_1_00041
Zt09_chr_1_00042
Zt09_chr_1_00043
Zt09_chr_1_00044
Zt09_chr_1_00045
Zt09_chr_1_00046
Zt09_chr_1_00047
Zt09_chr_1_00048
Zt09_chr_1_00049
Zt09_chr_1_00050
Zt09_chr_1_00051
Zt09_chr_1_00052
Zt09_chr_1_00053
Zt09_chr_1_00054
Zt09_chr_1_00055
Zt09_chr_1_00056
Zt09_chr_1_00057
Zt09_chr_1_00058
Zt09_chr_1_00059
Zt09_chr_1_00060
Zt09_chr_1_00061
Zt09_chr_1_00062
Zt09_chr_1_00063
Zt09_chr_1_00064
Zt09_chr_1_00065
Zt09_chr_1_00066
Zt09_chr_1_00067
Zt09_chr_1_00068
Zt09_chr_1_00069
Zt09_chr_1_00070
Zt09_chr_1_00071
Zt09_chr_1_00072
Zt09_chr_1_00074
Zt09_chr_1_00075
Zt09_chr_1_00076
Zt09_chr_1_00077
Zt09_chr_1_00078
Zt09_chr_1_00079
Zt09_chr_1_00080
Zt09_chr_1_00081
Zt09_chr_1_00082
Zt09_chr_1_00083
Zt09_chr_1_00085
Zt09_chr_1_00086
Zt09_chr_1_00087
Zt09_chr_1_00088
Zt09_chr_1_00089
Zt09_chr_1_00091
Zt09_chr_1_00092
Zt09_chr_1_00093
Zt09_chr_1_00094
Zt09_chr_1_00095
Zt09_chr_1_00096
Zt09_chr_1_00097
Zt09_chr_1_00098
Zt09_chr_1_00099
Zt09_chr_1_00100
Zt09_chr_1_00102
Zt09_chr_1_00103
Zt09_chr_1_00104
Zt09_chr_1_00105
Zt09_chr_1_00106
Zt09_chr_1_00107
Zt09_chr_1_00108
Zt09_chr_1_00109
Zt09_chr_1_00110
Zt09_chr_1_00111
Zt09_chr_1_00112
Zt09_chr_1_00113
Zt09_chr_1_00114
Zt09_chr_1_00115
Zt09_chr_1_00116
Zt09_chr_1_00117
Zt09_chr_1_00118
Zt09_chr_1_00119
Zt09_chr_1_00120
Zt09_chr_1_00121
Zt09_chr_1_00122
Zt09_chr_1_00123
Zt09_chr_1_00124
Zt09_chr_1_00125
Zt09_chr_1_00126
Zt09_chr_1_00127
Zt09_chr_1_00128
Zt09_chr_1_00129
Zt09_chr_1_00130
Zt09_chr_1_00131
Zt09_chr_1_00132
Zt09_chr_1_00133
Zt09_chr_1_00134
Zt09_chr_1_00135
Zt09_chr_1_00136
Zt09_chr_1_00137
Zt09_chr_1_00138
Zt09_chr_1_00139
Zt09_chr_1_00140
Zt09_chr_1_00141
Zt09_chr_1_00142
Zt09_chr_1_00144
Zt09_chr_1_00145
Zt09_chr_1_00146
Zt09_chr_1_00147
Zt09_chr_1_00148
Zt09_chr_1_00149
Zt09_chr_1_00150
Zt09_chr_1_00151
Zt09_chr_1_00152
Zt09_chr_1_00153
Zt09_chr_1_00154
Zt09_chr_1_00156
Zt09_chr_1_00157
Zt09_chr_1_00158
Zt09_chr_1_00159
Zt09_chr_1_00160
Zt09_chr_1_00161
Zt09_chr_1_00162
Zt09_chr_1_00163
Zt09_chr_1_00164
Zt09_chr_1_00165
Zt09_chr_1_00166
Zt09_chr_1_00167
Zt09_chr_1_00168
Zt09_chr_1_00169
Zt09_chr_1_00170
Zt09_chr_1_00172
Zt09_chr_1_00173
Zt09_chr_1_00174
Zt09_chr_1_00175
Zt09_chr_1_00176
Zt09_chr_1_00177
Zt09_chr_1_00178
Zt09_chr_1_00179
Zt09_chr_1_00180
Zt09_chr_1_00181
Zt09_chr_1_00182
Zt09_chr_1_00183
Zt09_chr_1_00184
Zt09_chr_1_00185
Zt09_chr_1_00187
Zt09_chr_1_00188
Zt09_chr_1_00189
Zt09_chr_1_00190
Zt09_chr_1_00191
Zt09_chr_1_00192
Zt09_chr_1_00193
Zt09_chr_1_00194
Zt09_chr_1_00195
Zt09_chr_1_00196
Zt09_chr_1_00197
Zt09_chr_1_00198
Zt09_chr_1_00199
Zt09_chr_1_00200
Zt09_chr_1_00201
Zt09_chr_1_00202
Zt09_chr_1_00203
Zt09_chr_1_00204
Zt09_chr_1_00205
Zt09_chr_1_00206
Zt09_chr_1_00207
Zt09_chr_1_00208
Zt09_chr_1_00209
Zt09_chr_1_00210
Zt09_chr_1_00211
Zt09_chr_1_00212
Zt09_chr_1_00213
Zt09_chr_1_00214
Zt09_chr_1_00215
Zt09_chr_1_00216
Zt09_chr_1_00217
Zt09_chr_1_00218
Zt09_chr_1_00219
Zt09_chr_1_00220
Zt09_chr_1_00221
Zt09_chr_1_00222
Zt09_chr_1_00223
Zt09_chr_1_00224
Zt09_chr_1_00225
Zt09_chr_1_00226
Zt09_chr_1_00227
Zt09_chr_1_00228
Zt09_chr_1_00229
Zt09_chr_1_00231
Zt09_chr_1_00232
Zt09_chr_1_00233
Zt09_chr_1_00234
Zt09_chr_1_00235
Zt09_chr_1_00236
Zt09_chr_1_00237
Zt09_chr_1_00238
Zt09_chr_1_00239
Zt09_chr_1_00240
Zt09_chr_1_00241
Zt09_chr_1_00242
Zt09_chr_1_00243
Zt09_chr_1_00244
Zt09_chr_1_00245
Zt09_chr_1_00246
Zt09_chr_1_00247
Zt09_chr_1_00248
Zt09_chr_1_00249
Zt09_chr_1_00250
Zt09_chr_1_00252
Zt09_chr_1_00253
Zt09_chr_1_00254
Zt09_chr_1_00255
Zt09_chr_1_00256
Zt09_chr_1_00257
Zt09_chr_1_00258
Zt09_chr_1_00259
Zt09_chr_1_00260
Zt09_chr_1_00261
Zt09_chr_1_00262
Zt09_chr_1_00263
Zt09_chr_1_00264
Zt09_chr_1_00265
Zt09_chr_1_00266
Zt09_chr_1_00267
Zt09_chr_1_00268
Zt09_chr_1_00269
Zt09_chr_1_00270
Zt09_chr_1_00271
Zt09_chr_1_00272
Zt09_chr_1_00273
Zt09_chr_1_00274
Zt09_chr_1_00275
Zt09_chr_1_00276
Zt09_chr_1_00277
Zt09_chr_1_00278
Zt09_chr_1_00279
Zt09_chr_1_00280
Zt09_chr_1_00281
Zt09_chr_1_00282
Zt09_chr_1_00283
Zt09_chr_1_00284
Zt09_chr_1_00285
Zt09_chr_1_00286
Zt09_chr_1_00287
Zt09_chr_1_00288
Zt09_chr_1_00289
Zt09_chr_1_00291
Zt09_chr_1_00292
Zt09_chr_1_00293
Zt09_chr_1_00294
Zt09_chr_1_00295
Zt09_chr_1_00296
Zt09_chr_1_00297
Zt09_chr_1_00298
Zt09_chr_1_00300
Zt09_chr_1_00301
Zt09_chr_1_00302
Zt09_chr_1_00303
Zt09_chr_1_00304
Zt09_chr_1_00305
Zt09_chr_1_00306
Zt09_chr_1_00307
Zt09_chr_1_00308
Zt09_chr_1_00309
Zt09_chr_1_00310
Zt09_chr_1_00311
Zt09_chr_1_00312
Zt09_chr_1_00313
Zt09_chr_1_00314
Zt09_chr_1_00315
Zt09_chr_1_00316
Zt09_chr_1_00317
Zt09_chr_1_00318
Zt09_chr_1_00319
Zt09_chr_1_00320
Zt09_chr_1_00321
Zt09_chr_1_00322
Zt09_chr_1_00323
Zt09_chr_1_00325
Zt09_chr_1_00326
Zt09_chr_1_00327
Zt09_chr_1_00328
Zt09_chr_1_00329
Zt09_chr_1_00330
Zt09_chr_1_00331
Zt09_chr_1_00332
Zt09_chr_1_00333
Zt09_chr_1_00334
Zt09_chr_1_00335
Zt09_chr_1_00336
Zt09_chr_1_00337
Zt09_chr_1_00338
Zt09_chr_1_00339
Zt09_chr_1_00340
Zt09_chr_1_00341
Zt09_chr_1_00342
Zt09_chr_1_00343
Zt09_chr_1_00344
Zt09_chr_1_00345
Zt09_chr_1_00346
Zt09_chr_1_00347
Zt09_chr_1_00348
Zt09_chr_1_00349
Zt09_chr_1_00350
Zt09_chr_1_00351
Zt09_chr_1_00352
Zt09_chr_1_00353
Zt09_chr_1_00354
Zt09_chr_1_00355
Zt09_chr_1_00356
Zt09_chr_1_00357
Zt09_chr_1_00358
Zt09_chr_1_00359
Zt09_chr_1_00360
Zt09_chr_1_00361
Zt09_chr_1_00362
Zt09_chr_1_00363
Zt09_chr_1_00364
Zt09_chr_1_00365
Zt09_chr_1_00366
Zt09_chr_1_00367
Zt09_chr_1_00368
Zt09_chr_1_00369
Zt09_chr_1_00370
Zt09_chr_1_00371
Zt09_chr_1_00372
Zt09_chr_1_00373
Zt09_chr_1_00374
Zt09_chr_1_00375
Zt09_chr_1_00376
Zt09_chr_1_00377
Zt09_chr_1_00378
Zt09_chr_1_00379
Zt09_chr_1_00380
Zt09_chr_1_00381
Zt09_chr_1_00382
Zt09_chr_1_00383
Zt09_chr_1_00384
Zt09_chr_1_00385
Zt09_chr_1_00386
Zt09_chr_1_00387
Zt09_chr_1_00388
Zt09_chr_1_00389
Zt09_chr_1_00390
Zt09_chr_1_00391
Zt09_chr_1_00392
Zt09_chr_1_00393
Zt09_chr_1_00394
Zt09_chr_1_00395
Zt09_chr_1_00396
Zt09_chr_1_00397
Zt09_chr_1_00398
Zt09_chr_1_00399
Zt09_chr_1_00400
Zt09_chr_1_00401
Zt09_chr_1_00402
Zt09_chr_1_00403
Zt09_chr_1_00404
Zt09_chr_1_00405
Zt09_chr_1_00406
Zt09_chr_1_00407
Zt09_chr_1_00408
Zt09_chr_1_00409
Zt09_chr_1_00410
Zt09_chr_1_00411
Zt09_chr_1_00412
Zt09_chr_1_00413
Zt09_chr_1_00414
Zt09_chr_1_00415
Zt09_chr_1_00416
Zt09_chr_1_00417
Zt09_chr_1_00418
Zt09_chr_1_00419
Zt09_chr_1_00420
Zt09_chr_1_00421
Zt09_chr_1_00422
Zt09_chr_1_00423
Zt09_chr_1_00424
Zt09_chr_1_00425
Zt09_chr_1_00426
Zt09_chr_1_00427
Zt09_chr_1_00428
Zt09_chr_1_00429
Zt09_chr_1_00430
Zt09_chr_1_00431
Zt09_chr_1_00432
Zt09_chr_1_00433
Zt09_chr_1_00434
Zt09_chr_1_00435
Zt09_chr_1_00436
Zt09_chr_1_00437
Zt09_chr_1_00438
Zt09_chr_1_00439
Zt09_chr_1_00440
Zt09_chr_1_00441
Zt09_chr_1_00442
Zt09_chr_1_00443
Zt09_chr_1_00444
Zt09_chr_1_00445
Zt09_chr_1_00447
Zt09_chr_1_00448
Zt09_chr_1_00449
Zt09_chr_1_00450
Zt09_chr_1_00451
Zt09_chr_1_00452
Zt09_chr_1_00453
Zt09_chr_1_00454
Zt09_chr_1_00455
Zt09_chr_1_00456
Zt09_chr_1_00457
Zt09_chr_1_00458
Zt09_chr_1_00459
Zt09_chr_1_00460
Zt09_chr_1_00461
Zt09_chr_1_00463
Zt09_chr_1_00464
Zt09_chr_1_00465
Zt09_chr_1_00466
Zt09_chr_1_00467
Zt09_chr_1_00468
Zt09_chr_1_00470
Zt09_chr_1_00471
Zt09_chr_1_00472
Zt09_chr_1_00473
Zt09_chr_1_00474
Zt09_chr_1_00475
Zt09_chr_1_00476
Zt09_chr_1_00477
Zt09_chr_1_00478
Zt09_chr_1_00479
Zt09_chr_1_00480
Zt09_chr_1_00481
Zt09_chr_1_00482
Zt09_chr_1_00483
Zt09_chr_1_00484
Zt09_chr_1_00485
Zt09_chr_1_00486
Zt09_chr_1_00487
Zt09_chr_1_00488
Zt09_chr_1_00489
Zt09_chr_1_00490
Zt09_chr_1_00491
Zt09_chr_1_00492
Zt09_chr_1_00493
Zt09_chr_1_00494
Zt09_chr_1_00495
Zt09_chr_1_00496
Zt09_chr_1_00497
Zt09_chr_1_00498
Zt09_chr_1_00499
Zt09_chr_1_00500
Zt09_chr_1_00501
Zt09_chr_1_00502
Zt09_chr_1_00503
Zt09_chr_1_00504
Zt09_chr_1_00505
Zt09_chr_1_00506
Zt09_chr_1_00507
Zt09_chr_1_00508
Zt09_chr_1_00509
Zt09_chr_1_00510
Zt09_chr_1_00511
Zt09_chr_1_00512
Zt09_chr_1_00513
Zt09_chr_1_00514
Zt09_chr_1_00515
Zt09_chr_1_00516
Zt09_chr_1_00517
Zt09_chr_1_00518
Zt09_chr_1_00519
Zt09_chr_1_00520
Zt09_chr_1_00521
Zt09_chr_1_00522
Zt09_chr_1_00523
Zt09_chr_1_00524
Zt09_chr_1_00525
Zt09_chr_1_00526
Zt09_chr_1_00527
Zt09_chr_1_00528
Zt09_chr_1_00529
Zt09_chr_1_00530
Zt09_chr_1_00531
Zt09_chr_1_00532
Zt09_chr_1_00534
Zt09_chr_1_00535
Zt09_chr_1_00536
Zt09_chr_1_00537
Zt09_chr_1_00538
Zt09_chr_1_00539
Zt09_chr_1_00540
Zt09_chr_1_00541
Zt09_chr_1_00542
Zt09_chr_1_00543
Zt09_chr_1_00544
Zt09_chr_1_00545
Zt09_chr_1_00546
Zt09_chr_1_00547
Zt09_chr_1_00548
Zt09_chr_1_00549
Zt09_chr_1_00550
Zt09_chr_1_00551
Zt09_chr_1_00552
Zt09_chr_1_00553
Zt09_chr_1_00554
Zt09_chr_1_00555
Zt09_chr_1_00556
Zt09_chr_1_00557
Zt09_chr_1_00558
Zt09_chr_1_00559
Zt09_chr_1_00560
Zt09_chr_1_00561
Zt09_chr_1_00562
Zt09_chr_1_00563
Zt09_chr_1_00564
Zt09_chr_1_00565
Zt09_chr_1_00566
Zt09_chr_1_00567
Zt09_chr_1_00568
Zt09_chr_1_00569
Zt09_chr_1_00570
Zt09_chr_1_00571
Zt09_chr_1_00572
Zt09_chr_1_00573
Zt09_chr_1_00574
Zt09_chr_1_00575
Zt09_chr_1_00576
Zt09_chr_1_00577
Zt09_chr_1_00578
Zt09_chr_1_00579
Zt09_chr_1_00580
Zt09_chr_1_00582
Zt09_chr_1_00583
Zt09_chr_1_00584
Zt09_chr_1_00585
Zt09_chr_1_00586
Zt09_chr_1_00587
Zt09_chr_1_00588
Zt09_chr_1_00589
Zt09_chr_1_00590
Zt09_chr_1_00591
Zt09_chr_1_00593
Zt09_chr_1_00594
Zt09_chr_1_00595
Zt09_chr_1_00596
Zt09_chr_1_00597
Zt09_chr_1_00599
Zt09_chr_1_00600
Zt09_chr_1_00601
Zt09_chr_1_00602
Zt09_chr_1_00603
Zt09_chr_1_00604
Zt09_chr_1_00605
Zt09_chr_1_00606
Zt09_chr_1_00607
Zt09_chr_1_00608
Zt09_chr_1_00609
Zt09_chr_1_00610
Zt09_chr_1_00611
Zt09_chr_1_00612
Zt09_chr_1_00613
Zt09_chr_1_00614
Zt09_chr_1_00615
Zt09_chr_1_00616
Zt09_chr_1_00617
Zt09_chr_1_00618
Zt09_chr_1_00619
Zt09_chr_1_00620
Zt09_chr_1_00621
Zt09_chr_1_00622
Zt09_chr_1_00623
Zt09_chr_1_00624
Zt09_chr_1_00625
Zt09_chr_1_00626
Zt09_chr_1_00627
Zt09_chr_1_00628
Zt09_chr_1_00629
Zt09_chr_1_00630
Zt09_chr_1_00631
Zt09_chr_1_00633
Zt09_chr_1_00634
Zt09_chr_1_00635
Zt09_chr_1_00636
Zt09_chr_1_00637
Zt09_chr_1_00638
Zt09_chr_1_00639
Zt09_chr_1_00640
Zt09_chr_1_00641
Zt09_chr_1_00642
Zt09_chr_1_00643
Zt09_chr_1_00644
Zt09_chr_1_00645
Zt09_chr_1_00646
Zt09_chr_1_00647
Zt09_chr_1_00648
Zt09_chr_1_00649
Zt09_chr_1_00650
Zt09_chr_1_00651
Zt09_chr_1_00652
Zt09_chr_1_00653
Zt09_chr_1_00654
Zt09_chr_1_00656
Zt09_chr_1_00657
Zt09_chr_1_00658
Zt09_chr_1_00659
Zt09_chr_1_00660
Zt09_chr_1_00661
Zt09_chr_1_00662
Zt09_chr_1_00663
Zt09_chr_1_00664
Zt09_chr_1_00665
Zt09_chr_1_00666
Zt09_chr_1_00667
Zt09_chr_1_00668
Zt09_chr_1_00669
Zt09_chr_1_00670
Zt09_chr_1_00671
Zt09_chr_1_00673
Zt09_chr_1_00674
Zt09_chr_1_00675
Zt09_chr_1_00676
Zt09_chr_1_00677
Zt09_chr_1_00678
Zt09_chr_1_00679
Zt09_chr_1_00680
Zt09_chr_1_00681
Zt09_chr_1_00682
Zt09_chr_1_00684
Zt09_chr_1_00685
Zt09_chr_1_00686
Zt09_chr_1_00687
Zt09_chr_1_00688
Zt09_chr_1_00689
Zt09_chr_1_00690
Zt09_chr_1_00691
Zt09_chr_1_00692
Zt09_chr_1_00693
Zt09_chr_1_00694
Zt09_chr_1_00695
Zt09_chr_1_00696
Zt09_chr_1_00697
Zt09_chr_1_00698
Zt09_chr_1_00699
Zt09_chr_1_00700
Zt09_chr_1_00701
Zt09_chr_1_00702
Zt09_chr_1_00703
Zt09_chr_1_00704
Zt09_chr_1_00705
Zt09_chr_1_00706
Zt09_chr_1_00707
Zt09_chr_1_00708
Zt09_chr_1_00709
Zt09_chr_1_00710
Zt09_chr_1_00712
Zt09_chr_1_00713
Zt09_chr_1_00714
Zt09_chr_1_00715
Zt09_chr_1_00716
Zt09_chr_1_00717
Zt09_chr_1_00718
Zt09_chr_1_00719
Zt09_chr_1_00720
Zt09_chr_1_00722
Zt09_chr_1_00723
Zt09_chr_1_00724
Zt09_chr_1_00725
Zt09_chr_1_00726
Zt09_chr_1_00727
Zt09_chr_1_00728
Zt09_chr_1_00729
Zt09_chr_1_00730
Zt09_chr_1_00731
Zt09_chr_1_00732
Zt09_chr_1_00733
Zt09_chr_1_00734
Zt09_chr_1_00735
Zt09_chr_1_00736
Zt09_chr_1_00737
Zt09_chr_1_00738
Zt09_chr_1_00739
Zt09_chr_1_00740
Zt09_chr_1_00741
Zt09_chr_1_00742
Zt09_chr_1_00743
Zt09_chr_1_00744
Zt09_chr_1_00745
Zt09_chr_1_00746
Zt09_chr_1_00747
Zt09_chr_1_00748
Zt09_chr_1_00749
Zt09_chr_1_00750
Zt09_chr_1_00751
Zt09_chr_1_00752
Zt09_chr_1_00753
Zt09_chr_1_00754
Zt09_chr_1_00755
Zt09_chr_1_00756
Zt09_chr_1_00758
Zt09_chr_1_00759
Zt09_chr_1_00760
Zt09_chr_1_00761
Zt09_chr_1_00762
Zt09_chr_1_00763
Zt09_chr_1_00764
Zt09_chr_1_00765
Zt09_chr_1_00766
Zt09_chr_1_00767
Zt09_chr_1_00768
Zt09_chr_1_00769
Zt09_chr_1_00770
Zt09_chr_1_00771
Zt09_chr_1_00772
Zt09_chr_1_00773
Zt09_chr_1_00774
Zt09_chr_1_00775
Zt09_chr_1_00776
Zt09_chr_1_00777
Zt09_chr_1_00778
Zt09_chr_1_00779
Zt09_chr_1_00780
Zt09_chr_1_00781
Zt09_chr_1_00782
Zt09_chr_1_00783
Zt09_chr_1_00784
Zt09_chr_1_00785
Zt09_chr_1_00786
Zt09_chr_1_00787
Zt09_chr_1_00788
Zt09_chr_1_00789
Zt09_chr_1_00790
Zt09_chr_1_00791
Zt09_chr_1_00792
Zt09_chr_1_00793
Zt09_chr_1_00794
Zt09_chr_1_00795
Zt09_chr_1_00796
Zt09_chr_1_00797
Zt09_chr_1_00798
Zt09_chr_1_00799
Zt09_chr_1_00800
Zt09_chr_1_00801
Zt09_chr_1_00802
Zt09_chr_1_00803
Zt09_chr_1_00804
Zt09_chr_1_00805
Zt09_chr_1_00806
Zt09_chr_1_00807
Zt09_chr_1_00808
Zt09_chr_1_00809
Zt09_chr_1_00810
Zt09_chr_1_00811
Zt09_chr_1_00812
Zt09_chr_1_00813
Zt09_chr_1_00814
Zt09_chr_1_00815
Zt09_chr_1_00816
Zt09_chr_1_00817
Zt09_chr_1_00818
Zt09_chr_1_00819
Zt09_chr_1_00820
Zt09_chr_1_00821
Zt09_chr_1_00822
Zt09_chr_1_00823
Zt09_chr_1_00824
Zt09_chr_1_00830
Zt09_chr_1_00831
Zt09_chr_1_00832
Zt09_chr_1_00833
Zt09_chr_1_00835
Zt09_chr_1_00836
Zt09_chr_1_00837
Zt09_chr_1_00838
Zt09_chr_1_00839
Zt09_chr_1_00840
Zt09_chr_1_00841
Zt09_chr_1_00842
Zt09_chr_1_00843
Zt09_chr_1_00844
Zt09_chr_1_00845
Zt09_chr_1_00846
Zt09_chr_1_00847
Zt09_chr_1_00848
Zt09_chr_1_00849
Zt09_chr_1_00850
Zt09_chr_1_00851
Zt09_chr_1_00852
Zt09_chr_1_00853
Zt09_chr_1_00854
Zt09_chr_1_00855
Zt09_chr_1_00856
Zt09_chr_1_00857
Zt09_chr_1_00858
Zt09_chr_1_00859
Zt09_chr_1_00860
Zt09_chr_1_00861
Zt09_chr_1_00862
Zt09_chr_1_00863
Zt09_chr_1_00864
Zt09_chr_1_00865
Zt09_chr_1_00866
Zt09_chr_1_00867
Zt09_chr_1_00868
Zt09_chr_1_00869
Zt09_chr_1_00870
Zt09_chr_1_00871
Zt09_chr_1_00872
Zt09_chr_1_00873
Zt09_chr_1_00874
Zt09_chr_1_00875
Zt09_chr_1_00876
Zt09_chr_1_00877
Zt09_chr_1_00878
Zt09_chr_1_00879
Zt09_chr_1_00880
Zt09_chr_1_00881
Zt09_chr_1_00882
Zt09_chr_1_00883
Zt09_chr_1_00884
Zt09_chr_1_00885
Zt09_chr_1_00886
Zt09_chr_1_00887
Zt09_chr_1_00888
Zt09_chr_1_00889
Zt09_chr_1_00890
Zt09_chr_1_00891
Zt09_chr_1_00892
Zt09_chr_1_00893
Zt09_chr_1_00894
Zt09_chr_1_00895
Zt09_chr_1_00896
Zt09_chr_1_00897
Zt09_chr_1_00898
Zt09_chr_1_00899
Zt09_chr_1_00900
Zt09_chr_1_00901
Zt09_chr_1_00902
Zt09_chr_1_00903
Zt09_chr_1_00904
Zt09_chr_1_00905
Zt09_chr_1_00906
Zt09_chr_1_00907
Zt09_chr_1_00908
Zt09_chr_1_00909
Zt09_chr_1_00910
Zt09_chr_1_00911
Zt09_chr_1_00912
Zt09_chr_1_00913
Zt09_chr_1_00914
Zt09_chr_1_00915
Zt09_chr_1_00916
Zt09_chr_1_00917
Zt09_chr_1_00918
Zt09_chr_1_00919
Zt09_chr_1_00920
Zt09_chr_1_00921
Zt09_chr_1_00922
Zt09_chr_1_00923
Zt09_chr_1_00924
Zt09_chr_1_00925
Zt09_chr_1_00926
Zt09_chr_1_00927
Zt09_chr_1_00928
Zt09_chr_1_00929
Zt09_chr_1_00930
Zt09_chr_1_00931
Zt09_chr_1_00932
Zt09_chr_1_00933
Zt09_chr_1_00934
Zt09_chr_1_00935
Zt09_chr_1_00936
Zt09_chr_1_00937
Zt09_chr_1_00938
Zt09_chr_1_00940
Zt09_chr_1_00941
Zt09_chr_1_00942
Zt09_chr_1_00943
Zt09_chr_1_00944
Zt09_chr_1_00945
Zt09_chr_1_00946
Zt09_chr_1_00947
Zt09_chr_1_00948
Zt09_chr_1_00949
Zt09_chr_1_00950
Zt09_chr_1_00951
Zt09_chr_1_00952
Zt09_chr_1_00953
Zt09_chr_1_00954
Zt09_chr_1_00955
Zt09_chr_1_00956
Zt09_chr_1_00957
Zt09_chr_1_00958
Zt09_chr_1_00959
Zt09_chr_1_00960
Zt09_chr_1_00961
Zt09_chr_1_00962
Zt09_chr_1_00963
Zt09_chr_1_00964
Zt09_chr_1_00965
Zt09_chr_1_00966
Zt09_chr_1_00967
Zt09_chr_1_00968
Zt09_chr_1_00969
Zt09_chr_1_00970
Zt09_chr_1_00971
Zt09_chr_1_00972
Zt09_chr_1_00973
Zt09_chr_1_00974
Zt09_chr_1_00975
Zt09_chr_1_00976
Zt09_chr_1_00977
Zt09_chr_1_00978
Zt09_chr_1_00979
Zt09_chr_1_00980
Zt09_chr_1_00981
Zt09_chr_1_00982
Zt09_chr_1_00983
Zt09_chr_1_00984
Zt09_chr_1_00985
Zt09_chr_1_00986
Zt09_chr_1_00987
Zt09_chr_1_00988
Zt09_chr_1_00989
Zt09_chr_1_00990
Zt09_chr_1_00991
Zt09_chr_1_00992
Zt09_chr_1_00993
Zt09_chr_1_00994
Zt09_chr_1_00995
Zt09_chr_1_00996
Zt09_chr_1_00997
Zt09_chr_1_00998
Zt09_chr_1_00999
Zt09_chr_1_01001
Zt09_chr_1_01002
Zt09_chr_1_01003
Zt09_chr_1_01004
Zt09_chr_1_01005
Zt09_chr_1_01006
Zt09_chr_1_01007
Zt09_chr_1_01008
Zt09_chr_1_01009
Zt09_chr_1_01010
Zt09_chr_1_01011
Zt09_chr_1_01012
Zt09_chr_1_01013
Zt09_chr_1_01014
Zt09_chr_1_01015
Zt09_chr_1_01016
Zt09_chr_1_01017
Zt09_chr_1_01018
Zt09_chr_1_01020
Zt09_chr_1_01021
Zt09_chr_1_01022
Zt09_chr_1_01023
Zt09_chr_1_01024
Zt09_chr_1_01025
Zt09_chr_1_01026
Zt09_chr_1_01027
Zt09_chr_1_01028
Zt09_chr_1_01029
Zt09_chr_1_01030
Zt09_chr_1_01031
Zt09_chr_1_01032
Zt09_chr_1_01033
Zt09_chr_1_01034
Zt09_chr_1_01035
Zt09_chr_1_01036
Zt09_chr_1_01037
Zt09_chr_1_01038
Zt09_chr_1_01039
Zt09_chr_1_01040
Zt09_chr_1_01041
Zt09_chr_1_01042
Zt09_chr_1_01043
Zt09_chr_1_01044
Zt09_chr_1_01045
Zt09_chr_1_01046
Zt09_chr_1_01047
Zt09_chr_1_01048
Zt09_chr_1_01049
Zt09_chr_1_01050
Zt09_chr_1_01051
Zt09_chr_1_01052
Zt09_chr_1_01053
Zt09_chr_1_01054
Zt09_chr_1_01055
Zt09_chr_1_01056
Zt09_chr_1_01057
Zt09_chr_1_01058
Zt09_chr_1_01059
Zt09_chr_1_01060
Zt09_chr_1_01061
Zt09_chr_1_01062
Zt09_chr_1_01063
Zt09_chr_1_01064
Zt09_chr_1_01065
Zt09_chr_1_01066
Zt09_chr_1_01067
Zt09_chr_1_01068
Zt09_chr_1_01069
Zt09_chr_1_01070
Zt09_chr_1_01071
Zt09_chr_1_01072
Zt09_chr_1_01073
Zt09_chr_1_01074
Zt09_chr_1_01075
Zt09_chr_1_01077
Zt09_chr_1_01078
Zt09_chr_1_01079
Zt09_chr_1_01080
Zt09_chr_1_01081
Zt09_chr_1_01082
Zt09_chr_1_01083
Zt09_chr_1_01084
Zt09_chr_1_01085
Zt09_chr_1_01086
Zt09_chr_1_01087
Zt09_chr_1_01089
Zt09_chr_1_01090
Zt09_chr_1_01091
Zt09_chr_1_01092
Zt09_chr_1_01093
Zt09_chr_1_01095
Zt09_chr_1_01096
Zt09_chr_1_01097
Zt09_chr_1_01098
Zt09_chr_1_01099
Zt09_chr_1_01101
Zt09_chr_1_01103
Zt09_chr_1_01104
Zt09_chr_1_01105
Zt09_chr_1_01106
Zt09_chr_1_01107
Zt09_chr_1_01108
Zt09_chr_1_01109
Zt09_chr_1_01110
Zt09_chr_1_01111
Zt09_chr_1_01112
Zt09_chr_1_01113
Zt09_chr_1_01114
Zt09_chr_1_01115
Zt09_chr_1_01116
Zt09_chr_1_01117
Zt09_chr_1_01118
Zt09_chr_1_01119
Zt09_chr_1_01120
Zt09_chr_1_01121
Zt09_chr_1_01122
Zt09_chr_1_01123
Zt09_chr_1_01124
Zt09_chr_1_01125
Zt09_chr_1_01126
Zt09_chr_1_01127
Zt09_chr_1_01128
Zt09_chr_1_01129
Zt09_chr_1_01130
Zt09_chr_1_01131
Zt09_chr_1_01132
Zt09_chr_1_01133
Zt09_chr_1_01134
Zt09_chr_1_01135
Zt09_chr_1_01136
Zt09_chr_1_01137
Zt09_chr_1_01138
Zt09_chr_1_01139
Zt09_chr_1_01140
Zt09_chr_1_01141
Zt09_chr_1_01142
Zt09_chr_1_01143
Zt09_chr_1_01144
Zt09_chr_1_01145
Zt09_chr_1_01146
Zt09_chr_1_01147
Zt09_chr_1_01148
Zt09_chr_1_01149
Zt09_chr_1_01150
Zt09_chr_1_01151
Zt09_chr_1_01152
Zt09_chr_1_01153
Zt09_chr_1_01154
Zt09_chr_1_01155
Zt09_chr_1_01156
Zt09_chr_1_01157
Zt09_chr_1_01158
Zt09_chr_1_01160
Zt09_chr_1_01161
Zt09_chr_1_01162
Zt09_chr_1_01163
Zt09_chr_1_01164
Zt09_chr_1_01165
Zt09_chr_1_01166
Zt09_chr_1_01167
Zt09_chr_1_01168
Zt09_chr_1_01169
Zt09_chr_1_01170
Zt09_chr_1_01171
Zt09_chr_1_01172
Zt09_chr_1_01173
Zt09_chr_1_01174
Zt09_chr_1_01175
Zt09_chr_1_01176
Zt09_chr_1_01177
Zt09_chr_1_01178
Zt09_chr_1_01179
Zt09_chr_1_01180
Zt09_chr_1_01181
Zt09_chr_1_01182
Zt09_chr_1_01183
Zt09_chr_1_01184
Zt09_chr_1_01185
Zt09_chr_1_01186
Zt09_chr_1_01187
Zt09_chr_1_01188
Zt09_chr_1_01189
Zt09_chr_1_01190
Zt09_chr_1_01191
Zt09_chr_1_01192
Zt09_chr_1_01193
Zt09_chr_1_01194
Zt09_chr_1_01195
Zt09_chr_1_01196
Zt09_chr_1_01197
Zt09_chr_1_01198
Zt09_chr_1_01199
Zt09_chr_1_01200
Zt09_chr_1_01201
Zt09_chr_1_01202
Zt09_chr_1_01203
Zt09_chr_1_01204
Zt09_chr_1_01205
Zt09_chr_1_01206
Zt09_chr_1_01207
Zt09_chr_1_01208
Zt09_chr_1_01209
Zt09_chr_1_01210
Zt09_chr_1_01211
Zt09_chr_1_01212
Zt09_chr_1_01213
Zt09_chr_1_01214
Zt09_chr_1_01215
Zt09_chr_1_01216
Zt09_chr_1_01217
Zt09_chr_1_01218
Zt09_chr_1_01219
Zt09_chr_1_01220
Zt09_chr_1_01221
Zt09_chr_1_01222
Zt09_chr_1_01223
Zt09_chr_1_01224
Zt09_chr_1_01225
Zt09_chr_1_01226
Zt09_chr_1_01227
Zt09_chr_1_01228
Zt09_chr_1_01229
Zt09_chr_1_01230
Zt09_chr_1_01231
Zt09_chr_1_01232
Zt09_chr_1_01233
Zt09_chr_1_01234
Zt09_chr_1_01235
Zt09_chr_1_01236
Zt09_chr_1_01237
Zt09_chr_1_01238
Zt09_chr_1_01239
Zt09_chr_1_01240
Zt09_chr_1_01241
Zt09_chr_1_01242
Zt09_chr_1_01243
Zt09_chr_1_01244
Zt09_chr_1_01246
Zt09_chr_1_01247
Zt09_chr_1_01248
Zt09_chr_1_01249
Zt09_chr_1_01250
Zt09_chr_1_01251
Zt09_chr_1_01252
Zt09_chr_1_01253
Zt09_chr_1_01254
Zt09_chr_1_01255
Zt09_chr_1_01256
Zt09_chr_1_01257
Zt09_chr_1_01258
Zt09_chr_1_01259
Zt09_chr_1_01260
Zt09_chr_1_01261
Zt09_chr_1_01262
Zt09_chr_1_01263
Zt09_chr_1_01264
Zt09_chr_1_01265
Zt09_chr_1_01266
Zt09_chr_1_01267
Zt09_chr_1_01268
Zt09_chr_1_01269
Zt09_chr_1_01270
Zt09_chr_1_01271
Zt09_chr_1_01272
Zt09_chr_1_01273
Zt09_chr_1_01274
Zt09_chr_1_01275
Zt09_chr_1_01276
Zt09_chr_1_01277
Zt09_chr_1_01278
Zt09_chr_1_01279
Zt09_chr_1_01280
Zt09_chr_1_01281
Zt09_chr_1_01282
Zt09_chr_1_01283
Zt09_chr_1_01284
Zt09_chr_1_01285
Zt09_chr_1_01286
Zt09_chr_1_01287
Zt09_chr_1_01288
Zt09_chr_1_01289
Zt09_chr_1_01290
Zt09_chr_1_01291
Zt09_chr_1_01292
Zt09_chr_1_01293
Zt09_chr_1_01294
Zt09_chr_1_01295
Zt09_chr_1_01296
Zt09_chr_1_01297
Zt09_chr_1_01298
Zt09_chr_1_01299
Zt09_chr_1_01300
Zt09_chr_1_01301
Zt09_chr_1_01302
Zt09_chr_1_01303
Zt09_chr_1_01304
Zt09_chr_1_01305
Zt09_chr_1_01306
Zt09_chr_1_01307
Zt09_chr_1_01308
Zt09_chr_1_01309
Zt09_chr_1_01310
Zt09_chr_1_01311
Zt09_chr_1_01312
Zt09_chr_1_01313
Zt09_chr_1_01314
Zt09_chr_1_01315
Zt09_chr_1_01316
Zt09_chr_1_01317
Zt09_chr_1_01318
Zt09_chr_1_01319
Zt09_chr_1_01320
Zt09_chr_1_01321
Zt09_chr_1_01322
Zt09_chr_1_01323
Zt09_chr_1_01324
Zt09_chr_1_01325
Zt09_chr_1_01326
Zt09_chr_1_01327
Zt09_chr_1_01328
Zt09_chr_1_01330
Zt09_chr_1_01331
Zt09_chr_1_01332
Zt09_chr_1_01333
Zt09_chr_1_01334
Zt09_chr_1_01335
Zt09_chr_1_01336
Zt09_chr_1_01337
Zt09_chr_1_01338
Zt09_chr_1_01339
Zt09_chr_1_01340
Zt09_chr_1_01341
Zt09_chr_1_01342
Zt09_chr_1_01348
Zt09_chr_1_01349
Zt09_chr_1_01350
Zt09_chr_1_01351
Zt09_chr_1_01352
Zt09_chr_1_01353
Zt09_chr_1_01354
Zt09_chr_1_01355
Zt09_chr_1_01356
Zt09_chr_1_01357
Zt09_chr_1_01358
Zt09_chr_1_01359
Zt09_chr_1_01360
Zt09_chr_1_01361
Zt09_chr_1_01362
Zt09_chr_1_01363
Zt09_chr_1_01364
Zt09_chr_1_01365
Zt09_chr_1_01366
Zt09_chr_1_01367
Zt09_chr_1_01368
Zt09_chr_1_01374
Zt09_chr_1_01375
Zt09_chr_1_01376
Zt09_chr_1_01377
Zt09_chr_1_01378
Zt09_chr_1_01379
Zt09_chr_1_01380
Zt09_chr_1_01381
Zt09_chr_1_01382
Zt09_chr_1_01383
Zt09_chr_1_01384
Zt09_chr_1_01385
Zt09_chr_1_01386
Zt09_chr_1_01387
Zt09_chr_1_01388
Zt09_chr_1_01389
Zt09_chr_1_01390
Zt09_chr_1_01391
Zt09_chr_1_01392
Zt09_chr_1_01393
Zt09_chr_1_01394
Zt09_chr_1_01395
Zt09_chr_1_01396
Zt09_chr_1_01397
Zt09_chr_1_01398
Zt09_chr_1_01399
Zt09_chr_1_01400
Zt09_chr_1_01403
Zt09_chr_1_01404
Zt09_chr_1_01405
Zt09_chr_1_01406
Zt09_chr_1_01407
Zt09_chr_1_01408
Zt09_chr_1_01409
Zt09_chr_1_01410
Zt09_chr_1_01411
Zt09_chr_1_01412
Zt09_chr_1_01413
Zt09_chr_1_01414
Zt09_chr_1_01415
Zt09_chr_1_01416
Zt09_chr_1_01417
Zt09_chr_1_01418
Zt09_chr_1_01419
Zt09_chr_1_01420
Zt09_chr_1_01421
Zt09_chr_1_01422
Zt09_chr_1_01423
Zt09_chr_1_01424
Zt09_chr_1_01425
Zt09_chr_1_01426
Zt09_chr_1_01427
Zt09_chr_1_01428
Zt09_chr_1_01429
Zt09_chr_1_01430
Zt09_chr_1_01431
Zt09_chr_1_01432
Zt09_chr_1_01433
Zt09_chr_1_01434
Zt09_chr_1_01435
Zt09_chr_1_01436
Zt09_chr_1_01437
Zt09_chr_1_01438
Zt09_chr_1_01439
Zt09_chr_1_01440
Zt09_chr_1_01441
Zt09_chr_1_01442
Zt09_chr_1_01443
Zt09_chr_1_01444
Zt09_chr_1_01445
Zt09_chr_1_01446
Zt09_chr_1_01447
Zt09_chr_1_01448
Zt09_chr_1_01449
Zt09_chr_1_01450
Zt09_chr_1_01451
Zt09_chr_1_01452
Zt09_chr_1_01453
Zt09_chr_1_01454
Zt09_chr_1_01455
Zt09_chr_1_01456
Zt09_chr_1_01457
Zt09_chr_1_01458
Zt09_chr_1_01459
Zt09_chr_1_01460
Zt09_chr_1_01461
Zt09_chr_1_01462
Zt09_chr_1_01463
Zt09_chr_1_01464
Zt09_chr_1_01465
Zt09_chr_1_01466
Zt09_chr_1_01467
Zt09_chr_1_01468
Zt09_chr_1_01469
Zt09_chr_1_01470
Zt09_chr_1_01471
Zt09_chr_1_01472
Zt09_chr_1_01473
Zt09_chr_1_01474
Zt09_chr_1_01475
Zt09_chr_1_01476
Zt09_chr_1_01477
Zt09_chr_1_01478
Zt09_chr_1_01479
Zt09_chr_1_01480
Zt09_chr_1_01481
Zt09_chr_1_01482
Zt09_chr_1_01483
Zt09_chr_1_01484
Zt09_chr_1_01485
Zt09_chr_1_01486
Zt09_chr_1_01487
Zt09_chr_1_01488
Zt09_chr_1_01489
Zt09_chr_1_01490
Zt09_chr_1_01491
Zt09_chr_1_01492
Zt09_chr_1_01493
Zt09_chr_1_01494
Zt09_chr_1_01495
Zt09_chr_1_01496
Zt09_chr_1_01497
Zt09_chr_1_01498
Zt09_chr_1_01499
Zt09_chr_1_01500
Zt09_chr_1_01501
Zt09_chr_1_01502
Zt09_chr_1_01503
Zt09_chr_1_01504
Zt09_chr_1_01505
Zt09_chr_1_01506
Zt09_chr_1_01507
Zt09_chr_1_01508
Zt09_chr_1_01509
Zt09_chr_1_01510
Zt09_chr_1_01511
Zt09_chr_1_01512
Zt09_chr_1_01513
Zt09_chr_1_01514
Zt09_chr_1_01515
Zt09_chr_1_01516
Zt09_chr_1_01517
Zt09_chr_1_01518
Zt09_chr_1_01520
Zt09_chr_1_01521
Zt09_chr_1_01522
Zt09_chr_1_01523
Zt09_chr_1_01524
Zt09_chr_1_01525
Zt09_chr_1_01526
Zt09_chr_1_01527
Zt09_chr_1_01528
Zt09_chr_1_01529
Zt09_chr_1_01530
Zt09_chr_1_01531
Zt09_chr_1_01532
Zt09_chr_1_01533
Zt09_chr_1_01534
Zt09_chr_1_01535
Zt09_chr_1_01536
Zt09_chr_1_01538
Zt09_chr_1_01539
Zt09_chr_1_01540
Zt09_chr_1_01541
Zt09_chr_1_01542
Zt09_chr_1_01543
Zt09_chr_1_01544
Zt09_chr_1_01545
Zt09_chr_1_01546
Zt09_chr_1_01547
Zt09_chr_1_01548
Zt09_chr_1_01549
Zt09_chr_1_01550
Zt09_chr_1_01551
Zt09_chr_1_01552
Zt09_chr_1_01553
Zt09_chr_1_01554
Zt09_chr_1_01555
Zt09_chr_1_01556
Zt09_chr_1_01557
Zt09_chr_1_01558
Zt09_chr_1_01559
Zt09_chr_1_01560
Zt09_chr_1_01561
Zt09_chr_1_01562
Zt09_chr_1_01563
Zt09_chr_1_01564
Zt09_chr_1_01565
Zt09_chr_1_01566
Zt09_chr_1_01568
Zt09_chr_1_01569
Zt09_chr_1_01570
Zt09_chr_1_01571
Zt09_chr_1_01572
Zt09_chr_1_01573
Zt09_chr_1_01574
Zt09_chr_1_01575
Zt09_chr_1_01576
Zt09_chr_1_01577
Zt09_chr_1_01578
Zt09_chr_1_01579
Zt09_chr_1_01580
Zt09_chr_1_01581
Zt09_chr_1_01582
Zt09_chr_1_01583
Zt09_chr_1_01584
Zt09_chr_1_01585
Zt09_chr_1_01586
Zt09_chr_1_01587
Zt09_chr_1_01588
Zt09_chr_1_01589
Zt09_chr_1_01590
Zt09_chr_1_01591
Zt09_chr_1_01592
Zt09_chr_1_01593
Zt09_chr_1_01594
Zt09_chr_1_01595
Zt09_chr_1_01596
Zt09_chr_1_01597
Zt09_chr_1_01598
Zt09_chr_1_01599
Zt09_chr_1_01600
Zt09_chr_1_01601
Zt09_chr_1_01602
Zt09_chr_1_01603
Zt09_chr_1_01604
Zt09_chr_1_01605
Zt09_chr_1_01606
Zt09_chr_1_01607
Zt09_chr_1_01608
Zt09_chr_1_01609
Zt09_chr_1_01610
Zt09_chr_1_01611
Zt09_chr_1_01612
Zt09_chr_1_01613
Zt09_chr_1_01615
Zt09_chr_1_01616
Zt09_chr_1_01618
Zt09_chr_1_01619
Zt09_chr_1_01620
Zt09_chr_1_01621
Zt09_chr_1_01622
Zt09_chr_1_01623
Zt09_chr_1_01624
Zt09_chr_1_01625
Zt09_chr_1_01627
Zt09_chr_1_01628
Zt09_chr_1_01629
Zt09_chr_1_01630
Zt09_chr_1_01631
Zt09_chr_1_01632
Zt09_chr_1_01633
Zt09_chr_1_01634
Zt09_chr_1_01635
Zt09_chr_1_01636
Zt09_chr_1_01637
Zt09_chr_1_01638
Zt09_chr_1_01639
Zt09_chr_1_01640
Zt09_chr_1_01641
Zt09_chr_1_01642
Zt09_chr_1_01643
Zt09_chr_1_01644
Zt09_chr_1_01645
Zt09_chr_1_01646
Zt09_chr_1_01647
Zt09_chr_1_01648
Zt09_chr_1_01649
Zt09_chr_1_01650
Zt09_chr_1_01651
Zt09_chr_1_01652
Zt09_chr_1_01653
Zt09_chr_1_01654
Zt09_chr_1_01655
Zt09_chr_1_01656
Zt09_chr_1_01657
Zt09_chr_1_01658
Zt09_chr_1_01659
Zt09_chr_1_01660
Zt09_chr_1_01661
Zt09_chr_1_01662
Zt09_chr_1_01663
Zt09_chr_1_01664
Zt09_chr_1_01666
Zt09_chr_1_01667
Zt09_chr_1_01668
Zt09_chr_1_01669
Zt09_chr_1_01670
Zt09_chr_1_01671
Zt09_chr_1_01672
Zt09_chr_1_01673
Zt09_chr_1_01674
Zt09_chr_1_01675
Zt09_chr_1_01676
Zt09_chr_1_01677
Zt09_chr_1_01678
Zt09_chr_1_01679
Zt09_chr_1_01680
Zt09_chr_1_01681
Zt09_chr_1_01682
Zt09_chr_1_01683
Zt09_chr_1_01684
Zt09_chr_1_01685
Zt09_chr_1_01686
Zt09_chr_1_01687
Zt09_chr_1_01688
Zt09_chr_1_01689
Zt09_chr_1_01690
Zt09_chr_1_01691
Zt09_chr_1_01692
Zt09_chr_1_01693
Zt09_chr_1_01694
Zt09_chr_1_01695
Zt09_chr_1_01696
Zt09_chr_1_01697
Zt09_chr_1_01698
Zt09_chr_1_01699
Zt09_chr_1_01700
Zt09_chr_1_01701
Zt09_chr_1_01702
Zt09_chr_1_01703
Zt09_chr_1_01705
Zt09_chr_1_01706
Zt09_chr_1_01707
Zt09_chr_1_01708
Zt09_chr_1_01709
Zt09_chr_1_01710
Zt09_chr_1_01711
Zt09_chr_1_01712
Zt09_chr_1_01713
Zt09_chr_1_01714
Zt09_chr_1_01715
Zt09_chr_1_01716
Zt09_chr_1_01717
Zt09_chr_1_01718
Zt09_chr_1_01719
Zt09_chr_1_01720
Zt09_chr_1_01721
Zt09_chr_1_01722
Zt09_chr_1_01723
Zt09_chr_1_01724
Zt09_chr_1_01725
Zt09_chr_1_01726
Zt09_chr_1_01727
Zt09_chr_1_01728
Zt09_chr_1_01731
Zt09_chr_1_01732
Zt09_chr_1_01733
Zt09_chr_1_01734
Zt09_chr_1_01735
Zt09_chr_1_01736
Zt09_chr_1_01737
Zt09_chr_1_01738
Zt09_chr_1_01739
Zt09_chr_1_01740
Zt09_chr_1_01742
Zt09_chr_1_01743
Zt09_chr_1_01744
Zt09_chr_1_01745
Zt09_chr_1_01746
Zt09_chr_1_01747
Zt09_chr_1_01748
Zt09_chr_1_01749
Zt09_chr_1_01750
Zt09_chr_1_01751
Zt09_chr_1_01752
Zt09_chr_1_01753
Zt09_chr_1_01755
Zt09_chr_1_01756
Zt09_chr_1_01757
Zt09_chr_1_01758
Zt09_chr_1_01759
Zt09_chr_1_01760
Zt09_chr_1_01761
Zt09_chr_1_01762
Zt09_chr_1_01763
Zt09_chr_1_01764
Zt09_chr_1_01765
Zt09_chr_1_01766
Zt09_chr_1_01767
Zt09_chr_1_01768
Zt09_chr_1_01773
Zt09_chr_1_01774
Zt09_chr_1_01775
Zt09_chr_1_01776
Zt09_chr_1_01777
Zt09_chr_1_01778
Zt09_chr_1_01779
Zt09_chr_1_01780
Zt09_chr_1_01781
Zt09_chr_1_01782
Zt09_chr_1_01783
Zt09_chr_1_01784
Zt09_chr_1_01785
Zt09_chr_1_01786
Zt09_chr_1_01788
Zt09_chr_1_01789
Zt09_chr_1_01790
Zt09_chr_1_01791
Zt09_chr_1_01795
Zt09_chr_1_01796
Zt09_chr_1_01797
Zt09_chr_1_01798
Zt09_chr_1_01799
Zt09_chr_1_01800
Zt09_chr_1_01801
Zt09_chr_1_01802
Zt09_chr_1_01803
Zt09_chr_1_01804
Zt09_chr_1_01805
Zt09_chr_1_01806
Zt09_chr_1_01809
Zt09_chr_1_01810
Zt09_chr_1_01811
Zt09_chr_1_01812
Zt09_chr_1_01813
Zt09_chr_1_01814
Zt09_chr_1_01815
Zt09_chr_1_01816
Zt09_chr_1_01818
Zt09_chr_1_01819
Zt09_chr_1_01820
Zt09_chr_1_01821
Zt09_chr_1_01822
Zt09_chr_1_01823
Zt09_chr_1_01824
Zt09_chr_1_01825
Zt09_chr_1_01826
Zt09_chr_1_01827
Zt09_chr_1_01828
Zt09_chr_1_01829
Zt09_chr_1_01830
Zt09_chr_1_01831
Zt09_chr_1_01832
Zt09_chr_1_01833
Zt09_chr_1_01834
Zt09_chr_1_01835
Zt09_chr_1_01836
Zt09_chr_1_01837
Zt09_chr_1_01838
Zt09_chr_1_01839
Zt09_chr_1_01840
Zt09_chr_1_01841
Zt09_chr_1_01842
Zt09_chr_1_01843
Zt09_chr_1_01844
Zt09_chr_1_01845
Zt09_chr_1_01846
Zt09_chr_1_01847
Zt09_chr_1_01848
Zt09_chr_1_01849
Zt09_chr_1_01850
Zt09_chr_1_01851
Zt09_chr_1_01852
Zt09_chr_1_01853
Zt09_chr_1_01854
Zt09_chr_1_01855
Zt09_chr_1_01856
Zt09_chr_1_01857
Zt09_chr_1_01858
Zt09_chr_1_01859
Zt09_chr_1_01860
Zt09_chr_1_01861
Zt09_chr_1_01862
Zt09_chr_1_01863
Zt09_chr_1_01864
Zt09_chr_1_01865
Zt09_chr_1_01866
Zt09_chr_1_01867
Zt09_chr_1_01868
Zt09_chr_1_01869
Zt09_chr_1_01870
Zt09_chr_1_01871
Zt09_chr_1_01872
Zt09_chr_1_01874
Zt09_chr_1_01875
Zt09_chr_1_01876
Zt09_chr_1_01877
Zt09_chr_1_01878
Zt09_chr_1_01879
Zt09_chr_1_01880
Zt09_chr_1_01881
Zt09_chr_1_01882
Zt09_chr_1_01883
Zt09_chr_1_01884
Zt09_chr_1_01885
Zt09_chr_1_01886
Zt09_chr_1_01887
Zt09_chr_1_01888
Zt09_chr_1_01889
Zt09_chr_1_01890
Zt09_chr_1_01891
Zt09_chr_1_01892
Zt09_chr_1_01894
Zt09_chr_1_01895
Zt09_chr_1_01896
Zt09_chr_1_01897
Zt09_chr_1_01898
Zt09_chr_1_01899
Zt09_chr_1_01900
Zt09_chr_1_01901
Zt09_chr_1_01902
Zt09_chr_1_01903
Zt09_chr_1_01904
Zt09_chr_1_01905
Zt09_chr_1_01906
Zt09_chr_1_01907
Zt09_chr_1_01908
Zt09_chr_1_01909
Zt09_chr_1_01910
Zt09_chr_1_01911
Zt09_chr_1_01912
Zt09_chr_1_01913
Zt09_chr_1_01915
Zt09_chr_1_01917
Zt09_chr_1_01918
Zt09_chr_1_01919
Zt09_chr_1_01920
Zt09_chr_1_01921
Zt09_chr_1_01922
Zt09_chr_1_01923
Zt09_chr_1_01924
Zt09_chr_1_01925
Zt09_chr_1_01926
Zt09_chr_1_01927
Zt09_chr_1_01928
Zt09_chr_1_01929
Zt09_chr_1_01930
Zt09_chr_1_01931
Zt09_chr_1_01932
Zt09_chr_1_01933
Zt09_chr_1_01934
Zt09_chr_1_01935
Zt09_chr_1_01936
Zt09_chr_1_01937
Zt09_chr_1_01938
Zt09_chr_1_01939
Zt09_chr_1_01940
Zt09_chr_1_01941
Zt09_chr_1_01942
Zt09_chr_1_01943
Zt09_chr_1_01944
Zt09_chr_1_01945
Zt09_chr_1_01946
Zt09_chr_1_01947
Zt09_chr_1_01948
Zt09_chr_1_01949
Zt09_chr_1_01950
Zt09_chr_1_01951
Zt09_chr_1_01952
Zt09_chr_1_01953
Zt09_chr_1_01954
Zt09_chr_1_01955
Zt09_chr_1_01956
Zt09_chr_1_01957
Zt09_chr_1_01958
Zt09_chr_1_01959
Zt09_chr_1_01960
Zt09_chr_1_01961
Zt09_chr_1_01962
Zt09_chr_1_01963
Zt09_chr_1_01964
Zt09_chr_1_01965
Zt09_chr_1_01969
Zt09_chr_1_01970
Zt09_chr_1_01971
Zt09_chr_1_01972
Zt09_chr_1_01973
Zt09_chr_1_01974
Zt09_chr_1_01975
Zt09_chr_1_01976
Zt09_chr_1_01977
Zt09_chr_1_01978
Zt09_chr_1_01979
Zt09_chr_1_01980
Zt09_chr_1_01981
Zt09_chr_1_01982
Zt09_chr_1_01983
Zt09_chr_1_01984
Zt09_chr_1_01985
Zt09_chr_1_01987
Zt09_chr_1_01988
Zt09_chr_1_01989
Zt09_chr_1_01990
Zt09_chr_1_01991
Zt09_chr_1_01992
Zt09_chr_1_01993
Zt09_chr_1_01994
Zt09_chr_1_01995
Zt09_chr_1_01996
Zt09_chr_1_01997
Zt09_chr_1_01998
Zt09_chr_1_01999
Zt09_chr_1_02000
Zt09_chr_1_02002
Zt09_chr_1_02003
Zt09_chr_1_02005
Zt09_chr_1_02006
Zt09_chr_1_02007
Zt09_chr_1_02008
Zt09_chr_1_02009
Zt09_chr_1_02010
Zt09_chr_1_02011
Zt09_chr_1_02013
Zt09_chr_1_02014
Zt09_chr_1_02015
Zt09_chr_1_02017
Zt09_chr_1_02018
Zt09_chr_1_02019
Zt09_chr_1_02020
Zt09_chr_1_02021
Zt09_chr_1_02022
Zt09_chr_1_02023
Zt09_chr_1_02024
Zt09_chr_1_02025
Zt09_chr_1_02026
Zt09_chr_1_02027
Zt09_chr_1_02028
Zt09_chr_1_02029
Zt09_chr_1_02030
Zt09_chr_1_02031
Zt09_chr_1_02032
Zt09_chr_1_02033
Zt09_chr_1_02034
Zt09_chr_1_02035
Zt09_chr_1_02036
Zt09_chr_1_02037
Zt09_chr_1_02038
Zt09_chr_1_02039
Zt09_chr_1_02040
Zt09_chr_1_02041
Zt09_chr_1_02042
Zt09_chr_1_02043
Zt09_chr_1_02044
Zt09_chr_1_02045
Zt09_chr_1_02046
Zt09_chr_1_02047
Zt09_chr_1_02048
Zt09_chr_1_02049
Zt09_chr_1_02050
Zt09_chr_1_02051
Zt09_chr_1_02052
Zt09_chr_1_02053
Zt09_chr_1_02054
Zt09_chr_1_02056
Zt09_chr_1_02057
Zt09_chr_1_02058
Zt09_chr_1_02059
Zt09_chr_1_02060
Zt09_chr_1_02061
Zt09_chr_1_02063
Zt09_chr_1_02064
Zt09_chr_1_02065
Zt09_chr_1_02066
Zt09_chr_1_02067
Zt09_chr_1_02069
Zt09_chr_1_02070
Zt09_chr_1_02071
Zt09_chr_1_02072
Zt09_chr_1_02073
Zt09_chr_1_02074
Zt09_chr_1_02075
Zt09_chr_1_02076
Zt09_chr_1_02077
Zt09_chr_1_02078
Zt09_chr_1_02079
Zt09_chr_1_02080
Zt09_chr_1_02081
Zt09_chr_1_02082
Zt09_chr_1_02083
Zt09_chr_1_02084
Zt09_chr_1_02085
Zt09_chr_1_02086
Zt09_chr_1_02087
Zt09_chr_1_02088
Zt09_chr_1_02089
Zt09_chr_1_02090
Zt09_chr_1_02091
Zt09_chr_1_02092
Zt09_chr_1_02093
Zt09_chr_1_02094
Zt09_chr_1_02095
Zt09_chr_1_02097
Zt09_chr_1_02098
Zt09_chr_1_02099
Zt09_chr_1_02100
Zt09_chr_1_02101
Zt09_chr_1_02102
[truncated: 8,426 more rows]

## Sheet: Effector candidates
Zt09_chr_1_00041
Zt09_chr_1_00042
Zt09_chr_1_00077
Zt09_chr_1_00093
Zt09_chr_1_00094
Zt09_chr_1_00099
Zt09_chr_1_00132
Zt09_chr_1_00152
Zt09_chr_1_00178
Zt09_chr_1_00183
Zt09_chr_1_00245
Zt09_chr_1_00246
Zt09_chr_1_00250
Zt09_chr_1_00256
Zt09_chr_1_00282
Zt09_chr_1_00293
Zt09_chr_1_00374
Zt09_chr_1_00397
Zt09_chr_1_00536
Zt09_chr_1_00576
Zt09_chr_1_00673
Zt09_chr_1_00677
Zt09_chr_1_00689
Zt09_chr_1_00743
Zt09_chr_1_00775
Zt09_chr_1_00781
Zt09_chr_1_00805
Zt09_chr_1_00855
Zt09_chr_1_00874
Zt09_chr_1_00954
Zt09_chr_1_00985
Zt09_chr_1_00989
Zt09_chr_1_01098
Zt09_chr_1_01189
Zt09_chr_1_01243
Zt09_chr_1_01276
Zt09_chr_1_01278
Zt09_chr_1_01326
Zt09_chr_1_01327
Zt09_chr_1_01348
Zt09_chr_1_01386
Zt09_chr_1_01389
Zt09_chr_1_01429
Zt09_chr_1_01521
Zt09_chr_1_01530
Zt09_chr_1_01566
Zt09_chr_1_01576
Zt09_chr_1_01590
Zt09_chr_1_01625
Zt09_chr_1_01632
Zt09_chr_1_01667
Zt09_chr_1_01747
Zt09_chr_1_01755
Zt09_chr_1_01777
Zt09_chr_1_01779
Zt09_chr_1_01789
Zt09_chr_1_01818
Zt09_chr_1_01877
Zt09_chr_1_01880
Zt09_chr_1_02019
Zt09_chr_1_02056
Zt09_chr_1_02061
Zt09_chr_1_02089
Zt09_chr_10_00030
Zt09_chr_10_00031
Zt09_chr_10_00057
Zt09_chr_10_00107
Zt09_chr_10_00128
Zt09_chr_10_00178
Zt09_chr_10_00183
Zt09_chr_10_00185
Zt09_chr_10_00186
Zt09_chr_10_00253
Zt09_chr_10_00280
Zt09_chr_10_00356
Zt09_chr_10_00482
Zt09_chr_10_00540
Zt09_chr_10_00552
Zt09_chr_10_00553
Zt09_chr_10_00554
Zt09_chr_11_00031
Zt09_chr_11_00040
Zt09_chr_11_00120
Zt09_chr_11_00149
Zt09_chr_11_00255
Zt09_chr_11_00287
Zt09_chr_11_00358
Zt09_chr_11_00406
Zt09_chr_11_00419
Zt09_chr_11_00427
Zt09_chr_11_00435
Zt09_chr_11_00461
Zt09_chr_11_00463
Zt09_chr_11_00468
Zt09_chr_11_00492
Zt09_chr_11_00499
Zt09_chr_11_00507
Zt09_chr_11_00521
Zt09_chr_11_00525
Zt09_chr_12_00002
Zt09_chr_12_00010
Zt09_chr_12_00022
Zt09_chr_12_00037
Zt09_chr_12_00050
Zt09_chr_12_00051
Zt09_chr_12_00078
Zt09_chr_12_00080
Zt09_chr_12_00088
Zt09_chr_12_00097
Zt09_chr_12_00112
Zt09_chr_12_00125
Zt09_chr_12_00134
Zt09_chr_12_00163
Zt09_chr_12_00171
Zt09_chr_12_00189
Zt09_chr_12_00193
Zt09_chr_12_00196
Zt09_chr_12_00197
Zt09_chr_12_00230
Zt09_chr_12_00236
Zt09_chr_12_00247
Zt09_chr_12_00249
Zt09_chr_12_00267
Zt09_chr_12_00370
Zt09_chr_12_00385
Zt09_chr_12_00412
Zt09_chr_12_00427
Zt09_chr_13_00008
Zt09_chr_13_00035
Zt09_chr_13_00064
Zt09_chr_13_00101
Zt09_chr_13_00102
Zt09_chr_13_00152
Zt09_chr_13_00167
Zt09_chr_13_00171
Zt09_chr_13_00223
Zt09_chr_13_00226
Zt09_chr_13_00229
Zt09_chr_13_00260
Zt09_chr_13_00269
Zt09_chr_13_00327
Zt09_chr_13_00329
Zt09_chr_13_00355
Zt09_chr_13_00364
Zt09_chr_14_00035
Zt09_chr_15_00012
Zt09_chr_16_00090
Zt09_chr_17_00040
Zt09_chr_2_00085
Zt09_chr_2_00091
Zt09_chr_2_00094
Zt09_chr_2_00126
Zt09_chr_2_00129
Zt09_chr_2_00140
Zt09_chr_2_00141
Zt09_chr_2_00203
Zt09_chr_2_00242
Zt09_chr_2_00244
Zt09_chr_2_00246
Zt09_chr_2_00249
Zt09_chr_2_00254
Zt09_chr_2_00269
Zt09_chr_2_00270
Zt09_chr_2_00287
Zt09_chr_2_00473
Zt09_chr_2_00509
Zt09_chr_2_00547
Zt09_chr_2_00578
Zt09_chr_2_00583
Zt09_chr_2_00610
Zt09_chr_2_00624
Zt09_chr_2_00634
Zt09_chr_2_00651
Zt09_chr_2_00663
Zt09_chr_2_00672
Zt09_chr_2_00673
Zt09_chr_2_00914
Zt09_chr_2_00953
Zt09_chr_2_00969
Zt09_chr_2_01084
Zt09_chr_2_01116
Zt09_chr_2_01151
Zt09_chr_2_01162
Zt09_chr_2_01186
Zt09_chr_2_01205
Zt09_chr_2_01230
Zt09_chr_2_01244
Zt09_chr_3_00028
Zt09_chr_3_00044
Zt09_chr_3_00091
Zt09_chr_3_00097
Zt09_chr_3_00138
Zt09_chr_3_00149
Zt09_chr_3_00150
Zt09_chr_3_00158
Zt09_chr_3_00230
Zt09_chr_3_00231
Zt09_chr_3_00290
Zt09_chr_3_00445
Zt09_chr_3_00467
Zt09_chr_3_00504
Zt09_chr_3_00513
Zt09_chr_3_00552
Zt09_chr_3_00584
Zt09_chr_3_00610
Zt09_chr_3_00637
Zt09_chr_3_00667
Zt09_chr_3_00668
Zt09_chr_3_00698
Zt09_chr_3_00724
Zt09_chr_3_00725
Zt09_chr_3_00726
Zt09_chr_3_00741
Zt09_chr_3_00838
Zt09_chr_3_00855
Zt09_chr_3_00870
Zt09_chr_3_00900
Zt09_chr_3_00904
Zt09_chr_3_00933
Zt09_chr_3_00951
Zt09_chr_3_00994
Zt09_chr_3_01060
Zt09_chr_3_01063
Zt09_chr_3_01081
Zt09_chr_3_01144
Zt09_chr_4_00010
Zt09_chr_4_00039
Zt09_chr_4_00052
Zt09_chr_4_00056
Zt09_chr_4_00170
Zt09_chr_4_00173
Zt09_chr_4_00184
Zt09_chr_4_00203
Zt09_chr_4_00238
Zt09_chr_4_00266
Zt09_chr_4_00279
Zt09_chr_4_00289
Zt09_chr_4_00393
Zt09_chr_4_00469
Zt09_chr_4_00526
Zt09_chr_4_00622
Zt09_chr_4_00664
Zt09_chr_4_00725
Zt09_chr_4_00747
Zt09_chr_4_00748
Zt09_chr_4_00836
Zt09_chr_4_00865
Zt09_chr_5_00002
Zt09_chr_5_00009
Zt09_chr_5_00078
Zt09_chr_5_00088
Zt09_chr_5_00136
Zt09_chr_5_00180
Zt09_chr_5_00190
Zt09_chr_5_00215
Zt09_chr_5_00246
Zt09_chr_5_00271
Zt09_chr_5_00334
Zt09_chr_5_00378
Zt09_chr_5_00398
Zt09_chr_5_00404
Zt09_chr_5_00405
Zt09_chr_5_00485
Zt09_chr_5_00497
Zt09_chr_5_00578
Zt09_chr_5_00595
Zt09_chr_5_00628
Zt09_chr_5_00631
Zt09_chr_5_00652
Zt09_chr_5_00658
Zt09_chr_5_00659
Zt09_chr_5_00670
Zt09_chr_5_00707
Zt09_chr_5_00759
Zt09_chr_5_00802
Zt09_chr_5_00818
Zt09_chr_5_00832
Zt09_chr_5_00850
Zt09_chr_6_00012
Zt09_chr_6_00044
Zt09_chr_6_00065
Zt09_chr_6_00073
Zt09_chr_6_00146
Zt09_chr_6_00156
Zt09_chr_6_00162
Zt09_chr_6_00181
Zt09_chr_6_00192
Zt09_chr_6_00224
Zt09_chr_6_00226
Zt09_chr_6_00285
Zt09_chr_6_00359
Zt09_chr_6_00384
Zt09_chr_6_00417
Zt09_chr_6_00429
Zt09_chr_6_00446
Zt09_chr_6_00481
Zt09_chr_6_00482
Zt09_chr_6_00495
Zt09_chr_6_00566
Zt09_chr_6_00590
Zt09_chr_6_00593
Zt09_chr_6_00612
Zt09_chr_6_00613
Zt09_chr_6_00615
Zt09_chr_6_00617
Zt09_chr_6_00626
Zt09_chr_6_00627
Zt09_chr_6_00700
Zt09_chr_7_00014
Zt09_chr_7_00040
Zt09_chr_7_00116
Zt09_chr_7_00156
Zt09_chr_7_00159
Zt09_chr_7_00163
Zt09_chr_7_00180
Zt09_chr_7_00212
Zt09_chr_7_00231
Zt09_chr_7_00239
Zt09_chr_7_00263
Zt09_chr_7_00276
Zt09_chr_7_00295
Zt09_chr_7_00299
Zt09_chr_7_00305
Zt09_chr_7_00308
Zt09_chr_7_00333
Zt09_chr_7_00334
Zt09_chr_7_00363
Zt09_chr_7_00387
Zt09_chr_7_00428
Zt09_chr_7_00501
Zt09_chr_7_00517
Zt09_chr_7_00536
Zt09_chr_7_00547
Zt09_chr_7_00558
Zt09_chr_7_00818
Zt09_chr_7_00834
Zt09_chr_7_00840
Zt09_chr_8_00069
Zt09_chr_8_00236
Zt09_chr_8_00244
Zt09_chr_8_00277
Zt09_chr_8_00305
Zt09_chr_8_00320
Zt09_chr_8_00326
Zt09_chr_8_00412
Zt09_chr_8_00426
Zt09_chr_8_00461
Zt09_chr_8_00563
Zt09_chr_8_00584
Zt09_chr_8_00681
Zt09_chr_8_00728
Zt09_chr_8_00739
Zt09_chr_9_00010
Zt09_chr_9_00020
Zt09_chr_9_00038
Zt09_chr_9_00077
Zt09_chr_9_00107
Zt09_chr_9_00120
Zt09_chr_9_00156
Zt09_chr_9_00161
Zt09_chr_9_00179
Zt09_chr_9_00292
Zt09_chr_9_00293
Zt09_chr_9_00308
Zt09_chr_9_00383
Zt09_chr_9_00426
Zt09_chr_9_00428
Zt09_chr_9_00458
Zt09_chr_9_00572
Zt09_chr_9_00580
