# Supplementary material for: Highly flexible infection programs in a specialized wheat pathogen
Source: Ecol Evol. 2018 Dec 26;9(1):275–94. doi: 10.1002/ece3.4724 (PMC6342133; doi:10.1002/ece3.4724)
Supplement: Supplementary file 12 [file ECE3-9-275-s012.xlsx]

## Sheet: genes
Isolate	Infection stage	dpi	No. of genes with RPKM ≥ 2	No. of genes with RPKM ≥ 10	No. of genes on CCs with RPKM ≥ 2	No. of genes on CCs with RPKM ≥ 10	No. of genes on ACs with RPKM ≥ 2	No. of genes on ACs with RPKM ≥ 10	Mean RPKM genes on CCs	Median RPKM genes on CCs	Mean RPKM genes on ACs	Median RPKM genes on ACs	x-fold change mean RPKM on CCs vs Acs	x-fold change median RPKM on CCs vs Acs	RPKM gapdh Zt09_chr_2_00354	RPKM Actin Zt09_chr_1_00919	RPKM UBC6 homolog Zt09_chr_2_00670	RPKM fis1 homolog Zt09_chr_10_00267	RPKM TFC1 homolog Zt09_chr_8_00521
Zt09	A	4	9435	7482	9271	7404	164	78	102.4	25.66	5.142	0	19.9144	25.66	1097.42	189.745	118.092	287.698	39.0334
Zt09	B	11	9718	7910	9493	7813	225	97	115.2	28.89	6.8927	0.3691	16.7133	78.2715	1402.63	137.354	102.357	303.479	32.2781
Zt09	C	13	9892	8220	9590	8064	302	156	118.4	30.63	10.6654	1.5299	11.1013	20.0209	1934.87	143.204	56.7342	190.573	26.7932
Zt09	D	20	9867	7949	9574	7788	293	161	148.7	27.82	11.7882	1.3011	12.6143	21.3819	2147.16	178.758	54.8122	437.411	28.8719
Zt05	A	3	9302	7455	9049	7324	253	131	95.63	27.84	14.4	1.291	6.64097	21.5647	1057.15	104.684	97.9663	253.866	44.1355
Zt05	B	8	9404	7623	9162	7502	242	121	86.71	28.66	11.81	0.8289	7.34208	34.5759	665.21	101.086	80.0307	314.919	43.1081
Zt05	C	13	9538	7982	9222	7815	316	167	92.98	32.06	14.81	2.668	6.27819	12.0165	1138.82	107.931	61.4408	241.893	30.4136
Zt05	D	20	9585	7914	9266	7749	319	165	97.78	30.18	15.65	3.049	6.24792	9.89833	1395.39	114.47	53.547	301.331	33.9475
Zt10	A	6	8814	7219	8725	7178	89	41	81.88	29.24	7.857	0.1862	10.4213	157.035	870.062	114.999	116.662	121.848	42.3281
Zt10	B	11	9068	7407	8964	7359	104	48	80.27	29.77	8.528	0.4761	9.41252	62.5289	893.76	113.193	89.2907	187.646	38.705
Zt10	C	13	9241	7742	9074	7661	167	81	94.34	31.71	13.16	1.742	7.16869	18.2032	1345.95	119.917	97.7506	254.176	28.7662
Zt10	D	24	9062	7308	8901	7228	161	80	113.9	28.56	15.58	1.574	7.31065	18.1449	2128.58	209.094	83.6994	426.112	25.9661
	Total no. of genes*	No. of genes on CCs**	No. of genes on ACs**
Zt09	11754	11111	558				* based on genome annotation by Grandaubert et al. 2015 and nBLAST results, genes located on chromosome 18 were not considered for Zt09
Zt05	11138	10550	588				** based on chromosomal location in reference IPO323 / Zt09
Zt10	10745	10390	355

## Sheet: 1 kb windows
Isolate	Infection stage	dpi	No. of windows with RPKM ≥ 2	No. of windows with RPKM ≥ 10	No. of windows on CCs with RPKM ≥ 2	No. of windows on CCs with RPKM ≥ 10	No. of windows on ACs with RPKM ≥ 2	No. of windows on ACs with RPKM ≥ 10	Mean RPKM windows on CCs	Median RPKM windows on CCs	Mean RPKM windows on ACs	Median RPKM windows on ACs	x-fold change mean RPKM on CCs vs Acs	x-fold change median RPKM on CCs vs Acs
Zt09	A	4	26163	19947	25415	19645	748	302	60.141	14.807	2.8107	0	21.3972	14.807
Zt09	B	11	26670	20831	25723	20437	947	394	61.93	17.643	3.665	0	16.8977	17.643
Zt09	C	13	27342	21740	26052	21102	1290	638	61.368	19.305	5.5399	0.1232	11.0775	156.696
Zt09	D	20	27570	21279	26319	20627	1251	652	71.37	17.31	5.7949	0.1117	12.316	154.969
Zt05	A	3	27279	20895	26009	20270	1270	625	62.921	14.919	6.422	0	9.79773	14.919
Zt05	B	8	27446	21273	26248	20718	1198	555	58.756	15.869	5.496	0	10.6907	15.869
Zt05	C	13	27831	22119	26258	21301	1573	818	63.14	18.858	7.3087	0.1115	8.63902	169.13
Zt05	D	20	28027	22040	26439	21233	1588	807	63.153	17.738	7.1008	0.1303	8.89379	136.132
Zt10	A	6	26034	20229	25400	19906	634	323	62.777	14.929	4.627	0	13.5675	14.929
Zt10	B	11	26559	20858	25883	20522	676	336	58.97	16.5	4.701	0	12.5441	16.5
Zt10	C	13	27064	21660	26078	21187	986	473	64.641	18.552	6.8482	0.1678	9.43912	110.56
Zt10	D	24	26846	20829	25879	20358	967	471	74.994	15.618	6.9331	0.1009	10.8168	154.787
	Total no. of windows	No. of windows on CCs**	No. of windows on ACs**
Zt09	39698	35084	4614
Zt05	41018	35940	5078				** based on synteny to Zt09 chromosomes
Zt10	39080	35844	3236
