# Supplementary material for: Highly flexible infection programs in a specialized wheat pathogen
Source: Ecol Evol. 2018 Dec 26;9(1):275–94. doi: 10.1002/ece3.4724 (PMC6342133; doi:10.1002/ece3.4724)
Supplement: Supplementary file 13 [file ECE3-9-275-s013.xlsx]

## Sheet: up Stage A
gene	baseMean	log2FoldChange	lfcSE	stat	pvalue	padj	prediction	effector	PFAM	GO.term
Zt09_chr_11_00040	27.7829	-2.15748	0.58874	-3.66457	0.000247759	0.00437304	similar to chitosanase	Effector	PF07335	GO:0008150; GO:0003674; GO:0005575
Zt09_chr_12_00412	22.8778	-2.09358	0.547944	-3.8208	0.000133022	0.00256296	hypothetical protein	Effector		GO:0008150; GO:0003674; GO:0005575
Zt09_chr_4_00266	111.78	-2.00751	0.493997	-4.06382	4.82762e-05	0.0011174	predicted protein	Effector		GO:0008150; GO:0003674; GO:0005575
Zt09_chr_6_00402	2811.92	-2.16957	0.443696	-4.88976	1.00957e-06	3.9971e-05	similar to heat shock protein 30	NA	PF00011	GO:0008150; GO:0003674; GO:0005575

## Sheet: up Stage B
gene	baseMean	log2FoldChange	lfcSE	stat	pvalue	padj	prediction	effector	PFAM	GO.term
Zt09_chr_10_00008	53.7715	4.56351	0.739427	6.17168	6.75688e-10	5.28065e-08	similar to salicylate hydroxylase	NA	PF01494	GO:0016491; GO:0008152
Zt09_chr_10_00030	1162.66	3.60642	0.386884	9.32173	1.14461e-20	5.51514e-18	predicted protein	Effector		GO:0008150; GO:0003674; GO:0005575
Zt09_chr_10_00057	85.3497	2.05603	0.490067	4.1954	2.72386e-05	0.000710598	predicted protein	Effector		GO:0008150; GO:0003674; GO:0005575
Zt09_chr_10_00086	410.072	3.50362	0.420833	8.32544	8.40156e-17	2.01957e-14	similar to tat pathway signal sequence	NA	PF11807	GO:0008150; GO:0003674; GO:0005575
Zt09_chr_10_00145	112.994	4.23994	0.632535	6.70309	2.0406e-11	2.06019e-09	similar to cytochrome p450	NA	PF00067	GO:0005506; GO:0016705; GO:0020037; GO:0004497; GO:0055114
Zt09_chr_10_00161	3411.93	2.07811	0.344415	6.03375	1.60203e-09	1.19808e-07	similar to polyketide synthase PKS	NA	PF02801;PF00668;PF08659;PF00550;PF00109;PF14765;PF00698;PF08242	GO:0031177; GO:0016740; GO:0003824; GO:0008152
Zt09_chr_10_00166	193.178	2.17701	0.443778	4.90563	9.31261e-07	3.78393e-05	hypothetical protein	NA	PF00583	GO:0008080
Zt09_chr_10_00178	1324.03	3.79999	0.513312	7.40288	1.33261e-13	1.97853e-11	predicted protein	Effector		GO:0008150; GO:0003674; GO:0005575
Zt09_chr_10_00183	631.086	2.67578	0.365094	7.32902	2.31848e-13	3.07992e-11	predicted protein	Effector		GO:0008150; GO:0003674; GO:0005575
Zt09_chr_10_00185	530.755	2.50556	0.508045	4.93176	8.14912e-07	3.37186e-05	hypothetical protein	Effector		GO:0008150; GO:0003674; GO:0005575
Zt09_chr_10_00186	637.241	2.60366	0.455215	5.71963	1.06758e-08	6.53227e-07	predicted protein	Effector		GO:0008150; GO:0003674; GO:0005575
Zt09_chr_10_00208	284.879	2.31243	0.477125	4.84659	1.256e-06	4.83997e-05	similar to nitrite reductase	NA	PF07992;PF03460;PF13806;PF04324;PF00070;PF01077	GO:0051536; GO:0020037; GO:0016491; GO:0050660; GO:0008942; GO:0051537; GO:0055114; GO:0042128
Zt09_chr_10_00253	126.006	2.12481	0.432557	4.91222	9.00515e-07	3.69577e-05	hypothetical protein	Effector		GO:0008150; GO:0003674; GO:0005575
Zt09_chr_10_00291	511.131	3.72923	0.639235	5.83389	5.41488e-09	3.59662e-07	predicted protein	NA		GO:0008150; GO:0003674; GO:0005575
Zt09_chr_10_00409	135.09	2.45924	0.62219	3.95256	7.73194e-05	0.00166443	predicted protein	NA		GO:0008150; GO:0003674; GO:0005575
Zt09_chr_10_00489	364.288	2.18679	0.560199	3.9036	9.47733e-05	0.00195671	similar to cytochrome P450	NA	PF00067	GO:0020037; GO:0005506; GO:0016705; GO:0055114
Zt09_chr_10_00496	649.039	2.23021	0.644563	3.46003	0.000540107	0.008262	similar to Cytochrome P450	NA	PF00067	GO:0020037; GO:0005506; GO:0016705; GO:0055114
Zt09_chr_10_00497	379.31	2.24022	0.536513	4.17551	2.9732e-05	0.000763803	hypothetical protein	NA		GO:0005506; GO:0020037; GO:0016705; GO:0055114
Zt09_chr_10_00499	170.67	2.12813	0.592855	3.58962	0.000331155	0.00555373	similar to cytochrome p450 monooxygenase	NA	PF00067	GO:0016705; GO:0020037; GO:0005506; GO:0055114
Zt09_chr_10_00552	14.0449	2.56206	0.685887	3.7354	0.000187419	0.00344033	hypothetical protein	Effector		GO:0008150; GO:0003674; GO:0005575
Zt09_chr_1_00132	390.547	2.66385	0.645121	4.12923	3.63983e-05	0.000896286	predicted protein	Effector		GO:0008150; GO:0003674; GO:0005575
Zt09_chr_1_00150	495.493	2.02091	0.40094	5.04041	4.64525e-07	2.02149e-05	predicted protein	Non-effector		GO:0008150; GO:0003674; GO:0005575
Zt09_chr_1_00151	72.9539	3.26935	0.417991	7.82157	5.21702e-15	9.24054e-13	similar to serine peptidase	Non-effector	PF05577	GO:0008236; GO:0006508
Zt09_chr_1_00256	528.928	2.97942	0.448701	6.6401	3.13475e-11	3e-09	similar to alpha/beta-hydrolase	Effector	PF12697	GO:0008150; GO:0003674; GO:0005575
Zt09_chr_1_00269	62.3297	2.79765	0.528086	5.29771	1.17266e-07	5.80352e-06	similar to c-3 sterol dehydrogenase c-4 decarboxylase	NA	PF01073	GO:0016616; GO:0003854; GO:0006694; GO:0055114
Zt09_chr_1_00293	123.58	3.60019	0.568154	6.33665	2.34817e-10	1.95927e-08	predicted protein	Effector		GO:0008150; GO:0003674; GO:0005575
Zt09_chr_1_00693	3126.99	5.18934	0.493075	10.5245	6.66456e-26	8.41068e-23	hypothetical protein	Non-effector		GO:0008150; GO:0003674; GO:0005575
Zt09_chr_1_00714	121.68	3.79172	0.5481	6.91794	4.58273e-12	5.44321e-10	predicted protein	NA		GO:0008150; GO:0003674; GO:0005575
Zt09_chr_1_00805	33.4506	3.61657	0.62144	5.81967	5.89655e-09	3.89095e-07	hypothetical protein	Effector		GO:0008150; GO:0003674; GO:0005575
Zt09_chr_1_00867	6654.19	3.6838	0.456233	8.0744	6.7811e-16	1.34239e-13	similar to AAT family amino acid transporter	NA	PF00324	GO:0015171; GO:0016020; GO:0016021; GO:0003333; GO:0006810; GO:0055085; GO:0006865
Zt09_chr_1_01275	365.127	3.28083	0.435282	7.53725	4.79973e-14	7.57157e-12	predicted protein	NA		GO:0008150; GO:0003674; GO:0005575
Zt09_chr_1_01276	619.864	4.18481	0.488319	8.56983	1.03636e-17	3.07737e-15	predicted protein	Effector		GO:0008150; GO:0003674; GO:0005575
Zt09_chr_1_01278	772.661	6.47998	0.542442	11.9459	6.81716e-33	2.2942e-29	predicted protein	Effector		GO:0008150; GO:0003674; GO:0005575
Zt09_chr_1_01279	1024.82	6.31661	0.513463	12.302	8.83817e-35	4.46151e-31	predicted protein	NA		GO:0008150; GO:0003674; GO:0005575
Zt09_chr_1_01348	912.096	2.23954	0.48492	4.61838	3.86755e-06	0.000128867	predicted protein	Effector		GO:0008150; GO:0003674; GO:0005575
Zt09_chr_1_01417	152.807	2.39866	0.445078	5.38931	7.07301e-08	3.62483e-06	hypothetical protein	Non-effector	PF00026	GO:0004190; GO:0006508
Zt09_chr_1_01429	103.854	2.1222	0.517559	4.1004	4.12442e-05	0.000979767	predicted protein	Effector		GO:0008150; GO:0003674; GO:0005575
Zt09_chr_1_01480	646.675	2.29011	0.390396	5.86612	4.46104e-09	3.02273e-07	similar to exo-beta-1	Non-effector	PF12708	GO:0008150; GO:0003674; GO:0005575
Zt09_chr_1_01521	126.682	2.53317	0.590132	4.29255	1.76631e-05	0.000488617	predicted protein	Effector		GO:0008150; GO:0003674; GO:0005575
Zt09_chr_1_01590	5940.24	4.08874	0.507947	8.04954	8.31032e-16	1.61348e-13	predicted protein	Effector		GO:0008150; GO:0003674; GO:0005575
Zt09_chr_1_01639	1154.73	4.76769	0.52595	9.0649	1.24715e-19	5.03648e-17	hypothetical protein	Non-effector	PF12296	GO:0008150; GO:0003674; GO:0005575
Zt09_chr_1_01674	2826.94	3.24679	0.533428	6.08664	1.15303e-09	8.68728e-08	similar to thioredoxin reductase	Non-effector	PF07992	GO:0016491; GO:0055114
Zt09_chr_1_01779	47.9022	4.43754	0.602339	7.36719	1.74268e-13	2.41015e-11	predicted protein	Effector		GO:0008150; GO:0003674; GO:0005575
Zt09_chr_1_01780	9556.89	2.53357	0.524018	4.83488	1.33226e-06	5.05657e-05	similar to peroxidase catalase	Non-effector	PF00141	GO:0020037; GO:0004601; GO:0004096; GO:0006979; GO:0055114
Zt09_chr_1_01786	366.677	3.16535	0.621627	5.09204	3.54229e-07	1.58243e-05	hypothetical protein	NA	PF01828	GO:0004190; GO:0006508
Zt09_chr_1_01838	1409.88	4.38733	0.50307	8.7211	2.75503e-18	9.59131e-16	similar to putative ethanolamine utilization protein (EutQ)	NA	PF05899	GO:0008150; GO:0003674; GO:0005575
Zt09_chr_1_01839	4991.95	3.72828	0.421983	8.83515	9.99665e-19	3.88178e-16	hypothetical protein	Non-effector	PF03992	GO:0008150; GO:0003674; GO:0005575
Zt09_chr_1_01857	272.096	2.92487	0.469379	6.23135	4.62428e-10	3.70529e-08	similar to thermoresistant gluconokinase	NA	PF13671	GO:0016301; GO:0005975
Zt09_chr_1_01884	42.6174	3.30472	0.489292	6.75408	1.43745e-11	1.51172e-09	similar to 40S ribosomal protein S29	NA	PF00253	GO:0003735; GO:0005622; GO:0005840; GO:0006412
Zt09_chr_1_01972	1140.62	2.6842	0.434993	6.17068	6.79956e-10	5.28065e-08	similar to aspartic proteinase yapsin-6 precursor	NA	PF00026	GO:0004190; GO:0006508
Zt09_chr_1_01990	27.5948	2.25658	0.571898	3.94578	7.95415e-05	0.00169063	predicted protein	NA		GO:0008150; GO:0003674; GO:0005575
Zt09_chr_1_02003	127.182	2.02139	0.367954	5.49359	3.93851e-08	2.161e-06	similar to tat pathway signal sequence	NA	PF11807	GO:0008150; GO:0003674; GO:0005575
Zt09_chr_1_02019	127.098	2.39409	0.575912	4.15704	3.22391e-05	0.000813714	predicted protein	Effector		GO:0008150; GO:0003674; GO:0005575
Zt09_chr_1_02056	42.3374	3.58813	0.674684	5.31825	1.04772e-07	5.28889e-06	predicted protein	Effector		GO:0008150; GO:0003674; GO:0005575
Zt09_chr_11_00030	964.285	4.14564	0.472016	8.78284	1.59398e-18	5.74743e-16	predicted protein	NA		GO:0008150; GO:0003674; GO:0005575
Zt09_chr_11_00149	171.553	5.27501	0.554069	9.5205	1.72352e-21	1.16005e-18	hypothetical protein	Effector		GO:0008150; GO:0003674; GO:0005575
Zt09_chr_11_00155	5832.72	2.8412	0.507353	5.60004	2.14309e-08	1.2653e-06	similar to carbohydrate-binding module family 50 protein	Non-effector	PF01476	GO:0008150; GO:0003674; GO:0005575
Zt09_chr_11_00236	1156.85	2.45615	0.441675	5.561	2.6823e-08	1.52376e-06	similar to peptidase s41 family protein	Non-effector	PF03572	GO:0008236; GO:0006508
Zt09_chr_11_00255	351.511	2.03493	0.357892	5.68588	1.3e-08	7.86751e-07	predicted protein	Effector		GO:0008150; GO:0003674; GO:0005575
Zt09_chr_11_00256	99.2792	3.21081	0.552481	5.81161	6.18736e-09	4.03e-07	predicted protein	NA		GO:0008150; GO:0003674; GO:0005575
Zt09_chr_11_00350	281.492	2.17929	0.509745	4.27525	1.90924e-05	0.000522376	similar to sam binding domain-containing protein containing protein	NA	PF08241	GO:0008168; GO:0008152
Zt09_chr_11_00358	7392.98	2.95034	0.475143	6.20937	5.31986e-10	4.2e-08	hypothetical protein	Effector	PF14856	GO:0008150; GO:0003674; GO:0005575
Zt09_chr_11_00406	372.315	3.4327	0.574239	5.97783	2.26136e-09	1.6192e-07	predicted protein	Effector		GO:0008150; GO:0003674; GO:0005575
Zt09_chr_11_00523	83.0602	3.9045	0.465954	8.37958	5.31169e-17	1.37505e-14	similar to hydantoinase	NA	PF06032;PF01968;PF05378	GO:0016787
Zt09_chr_11_00525	226.366	3.01668	0.679118	4.44205	8.91049e-06	0.000269342	predicted protein	Effector		GO:0008150; GO:0003674; GO:0005575
Zt09_chr_12_00018	163.161	2.15536	0.451127	4.77773	1.77288e-06	6.50872e-05	hypothetical protein	Non-effector		GO:0008150; GO:0003674; GO:0005575
Zt09_chr_12_00029	187.332	2.89809	0.448425	6.46283	1.02763e-10	9.1008e-09	similar to glycoside hydrolase family 35 protein	NA	PF02449	GO:0004565; GO:0004553; GO:0009341; GO:0005975
Zt09_chr_12_00034	513.055	2.22112	0.417109	5.32503	1.00938e-07	5.12094e-06	hypothetical protein	NA	PF00295	GO:0004650; GO:0005975
Zt09_chr_12_00193	470.431	2.56768	0.622922	4.12199	3.75608e-05	0.000915976	predicted protein	Effector		GO:0008150; GO:0003674; GO:0005575
Zt09_chr_12_00196	253.782	5.17242	0.600758	8.60982	7.31771e-18	2.23878e-15	predicted protein	Effector		GO:0008150; GO:0003674; GO:0005575
Zt09_chr_12_00427	531.118	2.58445	0.519066	4.97904	6.39e-07	2.72852e-05	predicted protein	Effector		GO:0008150; GO:0003674; GO:0005575
Zt09_chr_12_00441	1198.69	3.09041	0.396124	7.80163	6.1112e-15	1.04574e-12	hypothetical protein	NA		GO:0008150; GO:0003674; GO:0005575
Zt09_chr_13_00008	231.534	4.80062	0.575613	8.34002	7.42785e-17	1.82906e-14	predicted protein	Effector		GO:0008150; GO:0003674; GO:0005575
Zt09_chr_13_00034	1235.59	4.20676	0.5252	8.00982	1.14881e-15	2.18837e-13	predicted protein	NA		GO:0008150; GO:0003674; GO:0005575
Zt09_chr_13_00035	1929.54	2.89654	0.642302	4.50963	6.49419e-06	0.000206831	predicted protein	Effector		GO:0008150; GO:0003674; GO:0005575
Zt09_chr_13_00042	4507.76	3.87187	0.516169	7.50117	6.32485e-14	9.82395e-12	similar to carboxypeptidase s1	Non-effector	PF00450	GO:0004185; GO:0006508
Zt09_chr_13_00099	145.12	5.17449	0.525362	9.84939	6.89625e-23	5.35574e-20	similar to lactose permease	NA	PF00083	GO:0022891; GO:0022857; GO:0005215; GO:0016020; GO:0016021; GO:0055085; GO:0006810
Zt09_chr_13_00102	49.4779	2.2325	0.533266	4.18646	2.83341e-05	0.00073349	predicted protein	Effector		GO:0008150; GO:0003674; GO:0005575
Zt09_chr_13_00119	92.6473	2.30802	0.530373	4.35169	1.35092e-05	0.000388572	similar to GPR1/FUN34/YaaH-class plasma membrane protein	NA	PF01184	GO:0016020
Zt09_chr_13_00155	87.4246	2.40262	0.410692	5.85017	4.91058e-09	3.28326e-07	similar to tyrosinase central domain-containing protein	Non-effector	PF00264	GO:0016491; GO:0008152
Zt09_chr_13_00160	2343.8	3.00273	0.442293	6.78901	1.12908e-11	1.22572e-09	similar to metallopeptidase MepB	Non-effector	PF01432	GO:0008237; GO:0004222; GO:0006508
Zt09_chr_13_00167	2121.18	2.33048	0.529969	4.3974	1.09557e-05	0.000323416	hypothetical protein	Effector	PF14856	GO:0008150; GO:0003674; GO:0005575
Zt09_chr_13_00171	517.871	5.14885	0.545552	9.43786	3.80458e-21	2.22032e-18	similar to leucine-rich repeat family protein	Effector	PF00560	GO:0005515
Zt09_chr_13_00204	425.518	2.76759	0.420444	6.58254	4.62478e-11	4.24471e-09	hypothetical protein	Non-effector	PF00026	GO:0004190; GO:0006508
Zt09_chr_13_00229	410.349	2.85408	0.428509	6.6605	2.72891e-11	2.67486e-09	similar to necrosis- and ethylene-inducing protein 2 precursor	Effector	PF05630	GO:0008150; GO:0003674; GO:0005575
Zt09_chr_13_00237	1803.68	3.55197	0.455657	7.79528	6.42661e-15	1.08138e-12	similar to polyketide synthase	NA	PF08659;PF00698;PF14765;PF00107;PF08242;PF08240;PF02801;PF00109	GO:0031177; GO:0016491; GO:0016747; GO:0008270; GO:0003824; GO:0016740; GO:0055114; GO:0008152
Zt09_chr_13_00238	452.01	2.20116	0.331909	6.63181	3.31601e-11	3.12883e-09	similar to cytochrome p450 family protein	NA	PF00067	GO:0005506; GO:0020037; GO:0004497; GO:0016705; GO:0055114
Zt09_chr_13_00241	461.411	2.77532	0.52722	5.26406	1.4091e-07	6.77444e-06	similar to EF-hand calcium-binding domain protein	NA	PF03959	GO:0008150; GO:0003674; GO:0005575
Zt09_chr_13_00269	512.952	2.41767	0.624042	3.87422	0.000106967	0.00215128	predicted protein	Effector		GO:0008150; GO:0003674; GO:0005575
Zt09_chr_13_00360	486.142	2.41244	0.380562	6.33915	2.31034e-10	1.94377e-08	similar to MFS general substrate transporter	NA	PF07690	GO:0016021; GO:0055085
Zt09_chr_13_00364	257.264	4.26011	0.535207	7.95974	1.72396e-15	3.22317e-13	predicted protein	Effector		GO:0008150; GO:0003674; GO:0005575
Zt09_chr_2_00006	1957.51	2.60172	0.372538	6.98378	2.87348e-12	3.45365e-10	similar to flavin-containing superfamily Amine oxidase	Non-effector	PF13450	GO:0008150; GO:0003674; GO:0005575
Zt09_chr_2_00085	77.5475	3.60565	0.543048	6.63965	3.14436e-11	3e-09	predicted protein	Effector		GO:0008150; GO:0003674; GO:0005575
Zt09_chr_2_00094	252.697	4.83343	0.51324	9.41748	4.62025e-21	2.45505e-18	predicted protein	Effector		GO:0008150; GO:0003674; GO:0005575
Zt09_chr_2_00126	870.873	3.33299	0.518854	6.42375	1.32954e-10	1.14727e-08	hypothetical protein	Effector		GO:0008150; GO:0003674; GO:0005575
Zt09_chr_2_00129	94.8488	3.59871	0.415889	8.65306	5.0137e-18	1.58182e-15	hypothetical protein	Effector	PF06951	GO:0004623; GO:0005509; GO:0005576; GO:0016042
Zt09_chr_2_00130	21.0229	2.35495	0.592115	3.97718	6.97364e-05	0.00152724	similar to glycosyltransferase family 2 protein	NA	PF13641	GO:0008150; GO:0003674; GO:0005575
Zt09_chr_2_00140	403.82	4.53837	0.546241	8.30836	9.70342e-17	2.22649e-14	hypothetical protein	Effector		GO:0008150; GO:0003674; GO:0005575
Zt09_chr_2_00142	300.776	3.05515	0.548175	5.57332	2.5e-08	1.45857e-06	similar to metallopeptidase MepB	Non-effector	PF01432	GO:0008237; GO:0004222; GO:0006508
Zt09_chr_2_00144	520.138	3.33479	0.575806	5.79151	7e-09	4.40154e-07	hypothetical protein	NA	PF01715	GO:0005524; GO:0008033
Zt09_chr_2_00145	564.75	2.22592	0.430714	5.16797	2.36648e-07	1.09336e-05	similar to flavin-binding monooxygenase	NA	PF13738	GO:0008150; GO:0003674; GO:0005575
Zt09_chr_2_00146	5.6951	2.78428	0.706062	3.94339	8.03374e-05	0.00170039	hypothetical protein	NA		GO:0008150; GO:0003674; GO:0005575
Zt09_chr_2_00212	626.719	2.45529	0.371379	6.61128	3.8101e-11	3.52906e-09	similar to cytochrome p450	NA	PF00067	GO:0020037; GO:0016705; GO:0005506; GO:0055114
Zt09_chr_2_00244	259.1	5.77132	0.594156	9.71347	2.64187e-22	1.90517e-19	predicted protein	Effector		GO:0008150; GO:0003674; GO:0005575
Zt09_chr_2_00247	361.687	3.12398	0.42124	7.41615	1.20575e-13	1.81691e-11	similar to protease s8 tripeptidyl peptidase	NA	PF09286;PF00082	GO:0008236; GO:0004252; GO:0006508
Zt09_chr_2_00249	3711.7	4.71889	0.594145	7.94233	1.9842e-15	3.64227e-13	predicted protein	Effector		GO:0008150; GO:0003674; GO:0005575
Zt09_chr_2_00250	492.693	2.17859	0.394081	5.52828	3.23385e-08	1.7841e-06	hypothetical protein	NA	PF11807	GO:0008150; GO:0003674; GO:0005575
Zt09_chr_2_00353	1479.15	2.31863	0.505377	4.58793	4.47668e-06	0.000145796	similar to carboxypeptidase s1	Non-effector	PF00450	GO:0004185; GO:0006508
Zt09_chr_2_00578	2327.07	2.13931	0.539724	3.96371	7.37926e-05	0.00159531	predicted protein	Effector		GO:0008150; GO:0003674; GO:0005575
Zt09_chr_2_00580	1620.5	2.91141	0.454319	6.40829	1.47157e-10	1.25906e-08	hypothetical protein	NA		GO:0008150; GO:0003674; GO:0005575
Zt09_chr_2_00641	339.016	2.21834	0.443746	4.99913	5.759e-07	2.47804e-05	hypothetical protein	NA	PF03936	GO:0000287; GO:0010333; GO:0016829
Zt09_chr_2_00680	233.353	2.89106	0.503824	5.73822	9.56746e-09	5.92595e-07	similar to protease S8 tripeptidyl peptidase I	Non-effector	PF09286;PF00082	GO:0008236; GO:0004252; GO:0006508
Zt09_chr_2_00940	1214.58	2.93938	0.409028	7.18627	6.65863e-13	8.73059e-11	similar to glycoside hydrolase family 125 protein	Non-effector	PF06824	GO:0003824
Zt09_chr_2_00953	16.6032	3.21003	0.671602	4.77966	1.75588e-06	6.46983e-05	predicted protein	Effector		GO:0008150; GO:0003674; GO:0005575
Zt09_chr_2_01024	22325	2.29526	0.622747	3.68571	0.000228064	0.00404663	predicted protein	Non-effector		GO:0008150; GO:0003674; GO:0005575
Zt09_chr_2_01084	85.1386	3.94202	0.57381	6.8699	6.42475e-12	7.28812e-10	predicted protein	Effector		GO:0008150; GO:0003674; GO:0005575
Zt09_chr_2_01097	953.567	2.03815	0.272221	7.48712	7.04015e-14	1.07693e-11	similar to phosphoglycerate dehydrogenase	NA	PF02826	GO:0048037; GO:0016616; GO:0055114
Zt09_chr_2_01209	58.1534	3.42998	0.541479	6.33447	2.3816e-10	1.97087e-08	predicted protein	NA		GO:0008150; GO:0003674; GO:0005575
Zt09_chr_3_00042	530.976	3.58993	0.489309	7.33675	2.18841e-13	2.94589e-11	hypothetical protein	Non-effector	PF00026	GO:0004190; GO:0006508
Zt09_chr_3_00082	500.697	2.42039	0.41201	5.8746	4.23855e-09	2.93099e-07	similar to oligopeptide transporter	NA	PF03169	GO:0055085
Zt09_chr_3_00149	112.837	4.93114	0.592535	8.32211	8.64132e-17	2.0289e-14	predicted protein	Effector		GO:0008150; GO:0003674; GO:0005575
Zt09_chr_3_00158	822.561	2.40438	0.611652	3.93097	8.46045e-05	0.00177582	predicted protein	Effector		GO:0008150; GO:0003674; GO:0005575
Zt09_chr_3_00182	206.687	3.17099	0.505792	6.26935	3.62557e-10	2.97592e-08	similar to MFS transporter	NA	PF07690	GO:0016021; GO:0055085
Zt09_chr_3_00200	160.694	2.71754	0.37921	7.16633	7.70367e-13	9.97132e-11	similar to protease s8 tripeptidyl peptidase	NA	PF09286	GO:0008236; GO:0004252; GO:0006508
Zt09_chr_3_00230	8700.02	5.02446	0.546887	9.18738	4.02538e-20	1.76697e-17	predicted protein	Effector		GO:0008150; GO:0003674; GO:0005575
Zt09_chr_3_00231	4077.94	4.92805	0.585725	8.41359	3.97665e-17	1.07135e-14	predicted protein	Effector		GO:0008150; GO:0003674; GO:0005575
Zt09_chr_3_00290	572.298	2.0556	0.474373	4.3333	1.46888e-05	0.0004154	predicted protein	Effector		GO:0008150; GO:0003674; GO:0005575
Zt09_chr_3_00467	1682.02	6.66976	0.564945	11.806	3.63308e-32	7.33592e-29	predicted protein	Effector		GO:0008150; GO:0003674; GO:0005575
Zt09_chr_3_00516	203.374	3.96403	0.516502	7.67476	1.65723e-14	2.69861e-12	similar to protease S8 tripeptidyl peptidase I	NA	PF09286	GO:0008236; GO:0004252; GO:0006508
Zt09_chr_3_00522	894.723	2.32336	0.406172	5.72013	1.06441e-08	6.53227e-07	similar to metallopeptidase MepB	Non-effector	PF01432	GO:0008237; GO:0004222; GO:0006508
Zt09_chr_3_00726	167.277	2.48138	0.68744	3.60959	0.000306683	0.00527433	predicted protein	Effector		GO:0008150; GO:0003674; GO:0005575
Zt09_chr_3_00728	1934.98	6.18573	0.489363	12.6404	1.26451e-36	1.27665e-32	similar to naphthalene 1	NA	PF00848;PF00355	GO:0005506; GO:0051537; GO:0016708; GO:0016491; GO:0006725; GO:0055114; GO:0019439
Zt09_chr_3_00729	788.215	2.96788	0.377954	7.85251	4.07805e-15	7.35215e-13	similar to N	NA	PF01266;PF01571;PF08669	GO:0016491; GO:0004047; GO:0005515; GO:0005737; GO:0055114; GO:0006546
Zt09_chr_3_00900	15.4157	4.5293	0.612186	7.39857	1.3766e-13	1.99523e-11	predicted protein	Effector		GO:0008150; GO:0003674; GO:0005575
Zt09_chr_3_00904	3607.45	2.39536	0.640174	3.74173	0.000182755	0.00337302	predicted protein	Effector		GO:0008150; GO:0003674; GO:0005575
Zt09_chr_3_00945	787.07	2.8963	0.491416	5.89379	3.77441e-09	2.62803e-07	similar to AAT family amino acid transporter	NA	PF00324	GO:0015171; GO:0016020; GO:0003333; GO:0006810; GO:0055085
Zt09_chr_3_00971	4401.01	5.25796	0.513164	10.2462	1.2313e-24	1.38125e-21	similar to alpha-L-arabinofuranosidase	Non-effector	PF09206	GO:0046556; GO:0031221
Zt09_chr_3_00985	89.746	2.46039	0.471155	5.22204	1.77e-07	8.388e-06	predicted protein	Non-effector		GO:0008150; GO:0003674; GO:0005575
Zt09_chr_3_00997	921.08	3.19062	0.602492	5.2957	1.18559e-07	5.83889e-06	similar to glycoside hydrolase family 5 protein	Non-effector	PF00150	GO:0004553; GO:0005975
Zt09_chr_3_01039	177.495	2.13104	0.433298	4.91817	8.73553e-07	3.59975e-05	hypothetical protein	NA		GO:0008150; GO:0003674; GO:0005575
Zt09_chr_3_01060	148.016	2.54044	0.440454	5.76778	8e-09	5.03678e-07	predicted protein	Effector		GO:0008150; GO:0003674; GO:0005575
Zt09_chr_4_00056	3505.07	2.36991	0.534154	4.43676	9.13235e-06	0.000275225	hypothetical protein	Effector		GO:0008150; GO:0003674; GO:0005575
Zt09_chr_4_00136	51.7963	2.09384	0.429309	4.87724	1.07581e-06	4.19358e-05	similar to WD40 repeat-like protein	NA	PF00400	GO:0005515
Zt09_chr_4_00203	590.576	3.15147	0.525686	5.99498	2e-09	1.46762e-07	predicted protein	Effector		GO:0008150; GO:0003674; GO:0005575
Zt09_chr_4_00236	1931.09	3.16469	0.474068	6.67561	2.46212e-11	2.43701e-09	predicted protein	NA		GO:0008150; GO:0003674; GO:0005575
Zt09_chr_4_00490	65.9046	3.45669	0.41765	8.27653	1.26821e-16	2.84529e-14	hypothetical protein	NA	PF11807	GO:0008150; GO:0003674; GO:0005575
Zt09_chr_4_00496	13.5314	3.44391	0.68381	5.03635	4.74489e-07	2.05598e-05	similar to sam-dependent methyltransferase	NA	PF12847	GO:0008150; GO:0003674; GO:0005575
Zt09_chr_4_00530	874.176	4.17353	0.452109	9.23124	2.67513e-20	1.22764e-17	hypothetical protein	Non-effector	PF00026	GO:0004190; GO:0006508
Zt09_chr_4_00591	82.732	2.31187	0.581556	3.97532	7.02842e-05	0.00153591	predicted protein	NA		GO:0008150; GO:0003674; GO:0005575
Zt09_chr_4_00622	665.179	3.57978	0.537663	6.65804	2.77497e-11	2.69386e-09	predicted protein	Effector		GO:0008150; GO:0003674; GO:0005575
Zt09_chr_4_00715	6.97178	2.38212	0.682833	3.48859	0.00048558	0.00760065	predicted protein	NA		GO:0008150; GO:0003674; GO:0005575
Zt09_chr_4_00784	480.178	2.75525	0.609483	4.52063	6.16569e-06	0.00019699	similar to amino acid permease	NA	PF13520	GO:0015171; GO:0016020; GO:0003333
Zt09_chr_4_00894	16.7664	2.14527	0.608074	3.52797	0.000418755	0.00673208	hypothetical protein	NA		GO:0005515
Zt09_chr_5_00088	802.21	4.7066	0.535623	8.78716	1.53394e-18	5.7358e-16	hypothetical protein	Effector		GO:0008150; GO:0003674; GO:0005575
Zt09_chr_5_00180	6094.51	4.72298	0.519434	9.09254	9.67478e-20	4.06986e-17	predicted protein	Effector		GO:0008150; GO:0003674; GO:0005575
Zt09_chr_5_00190	979.435	5.28019	0.484636	10.8952	1.21562e-27	1.75327e-24	predicted protein	Effector		GO:0008150; GO:0003674; GO:0005575
Zt09_chr_5_00215	513.722	2.81296	0.51341	5.47898	4.27781e-08	2.29728e-06	predicted protein	Effector		GO:0008150; GO:0003674; GO:0005575
Zt09_chr_5_00271	3827.78	4.86078	0.484721	10.028	1.14806e-23	1.15908e-20	predicted protein	Effector		GO:0008150; GO:0003674; GO:0005575
Zt09_chr_5_00334	256.967	3.57962	0.552094	6.48371	8.94921e-11	8.06708e-09	predicted protein	Effector		GO:0008150; GO:0003674; GO:0005575
Zt09_chr_5_00534	52.5846	2.05576	0.492579	4.17346	3.0001e-05	0.000768755	similar to serine peptidase	Non-effector	PF05577	GO:0008236; GO:0006508
Zt09_chr_5_00536	318.904	3.39458	0.55132	6.15719	7.40448e-10	5.70653e-08	similar to oxidase	Non-effector	PF01328	GO:0004601
Zt09_chr_5_00537	184.479	2.47598	0.396051	6.25168	4.06069e-10	3.27974e-08	similar to cfem domain containing protein	Non-effector	PF05730	GO:0008150; GO:0003674; GO:0005575
Zt09_chr_5_00564	1072.09	3.92671	0.466801	8.41195	4.03243e-17	1.07135e-14	similar to phosphotransferase enzyme family protein	NA	PF01636	GO:0016772
Zt09_chr_5_00567	985.522	4.51861	0.522127	8.65423	4.96231e-18	1.58182e-15	predicted protein	NA		GO:0008150; GO:0003674; GO:0005575
Zt09_chr_5_00627	31.877	3.27485	0.609881	5.36965	7.88892e-08	4.02255e-06	predicted protein	Non-effector		GO:0008150; GO:0003674; GO:0005575
Zt09_chr_5_00634	761.911	4.31084	0.507798	8.48927	2.07943e-17	5.99826e-15	similar to metallopeptidase MepB	Non-effector	PF01432	GO:0008237; GO:0004222; GO:0006508
Zt09_chr_5_00658	971.254	2.94056	0.480682	6.11748	1e-09	7.27123e-08	predicted protein	Effector		GO:0008150; GO:0003674; GO:0005575
Zt09_chr_5_00659	92.2285	3.11802	0.596971	5.22307	1.76e-07	8.38053e-06	predicted protein	Effector		GO:0008150; GO:0003674; GO:0005575
Zt09_chr_5_00660	875.1	2.04265	0.497338	4.10716	4.00556e-05	0.000958298	hypothetical protein	NA	PF11807	GO:0008150; GO:0003674; GO:0005575
Zt09_chr_5_00661	2048.18	2.08691	0.410026	5.08969	3.58646e-07	1.5951e-05	predicted protein	NA		GO:0008150; GO:0003674; GO:0005575
Zt09_chr_5_00670	57.522	3.0616	0.536206	5.70974	1.13147e-08	6.8815e-07	predicted protein	Effector		GO:0008150; GO:0003674; GO:0005575
Zt09_chr_5_00768	1632.43	3.81446	0.40384	9.44549	3.53749e-21	2.22032e-18	similar to serine carboxypeptidase	NA	PF00450	GO:0004185; GO:0006508
Zt09_chr_5_00796	84.5682	2.39934	0.403613	5.94466	2.77036e-09	1.95591e-07	similar to oxalate decarboxylase	Non-effector	PF00190;PF07883	GO:0045735
Zt09_chr_5_00797	221.612	2.38319	0.434877	5.48014	4.2499e-08	2.29449e-06	similar to 56kDa selenium binding protein (SBP56)	NA		GO:0005515
Zt09_chr_5_00818	389.64	4.79633	0.566421	8.46779	2.5009e-17	7.01364e-15	predicted protein	Effector		GO:0008150; GO:0003674; GO:0005575
Zt09_chr_5_00842	771.579	2.73354	0.436766	6.2586	3.8845e-10	3.16273e-08	similar to sarcosine oxidase	NA	PF01266	GO:0016491; GO:0055114
Zt09_chr_6_00027	254.362	3.14504	0.592865	5.30482	1.12785e-07	5.63309e-06	predicted protein	NA		GO:0008150; GO:0003674; GO:0005575
Zt09_chr_6_00031	1176.4	3.02364	0.542866	5.56977	2.5508e-08	1.4716e-06	similar to aldehyde dehydrogenase	NA	PF00171	GO:0004030; GO:0016491; GO:0016620; GO:0006081; GO:0055114; GO:0008152
Zt09_chr_6_00065	650.724	2.97872	0.533423	5.58416	2.3483e-08	1.3784e-06	predicted protein	Effector		GO:0008150; GO:0003674; GO:0005575
Zt09_chr_6_00078	79.363	4.03429	0.549671	7.33947	2.14449e-13	2.92578e-11	similar to short-chain dehydrogenase	NA	PF00106	GO:0016491; GO:0008152
Zt09_chr_6_00081	88.7721	2.52875	0.626453	4.03662	5.42274e-05	0.00124145	similar to branched-chain amino acid aminotransferase	NA	PF01063	GO:0004084; GO:0003824; GO:0009081; GO:0008152
Zt09_chr_6_00085	30.9958	3.38037	0.637319	5.30404	1.13264e-07	5.63309e-06	similar to thioesterase domain containing protein	NA	PF00975	GO:0016788; GO:0009058
Zt09_chr_6_00086	137.199	2.42272	0.441847	5.48318	4.17749e-08	2.26752e-06	similar to 2-isopropylmalate synthase	NA	PF00682	GO:0003824; GO:0046912; GO:0019752
Zt09_chr_6_00156	551.094	3.25426	0.505027	6.44375	1.16557e-10	1.02327e-08	predicted protein	Effector		GO:0008150; GO:0003674; GO:0005575
Zt09_chr_6_00181	1668.51	2.60524	0.470614	5.53582	3.1e-08	1.73747e-06	predicted protein	Effector		GO:0008150; GO:0003674; GO:0005575
Zt09_chr_6_00192	7264.18	6.19704	0.520408	11.908	1.07478e-32	2.71275e-29	predicted protein	Effector		GO:0008150; GO:0003674; GO:0005575
Zt09_chr_6_00224	613.494	2.685	0.488901	5.49191	3.97603e-08	2.16984e-06	predicted protein	Effector		GO:0008150; GO:0003674; GO:0005575
Zt09_chr_6_00232	427.633	3.02964	0.570552	5.31003	1.09609e-07	5.50554e-06	similar to duf895 domain membrane protein	NA	PF07690	GO:0016021; GO:0055085
Zt09_chr_6_00297	445.24	2.28979	0.511062	4.48045	7.44849e-06	0.000232817	hypothetical protein	NA		GO:0005515
Zt09_chr_6_00429	216.406	2.31376	0.578528	3.99939	6.35061e-05	0.00141224	predicted protein	Effector		GO:0008150; GO:0003674; GO:0005575
Zt09_chr_6_00456	163.709	2.15188	0.455117	4.7282	2.26518e-06	8.08101e-05	similar to amino acid permease	NA	PF00324	GO:0015171; GO:0016020; GO:0003333; GO:0055085; GO:0006810
Zt09_chr_6_00613	98.9086	2.66445	0.479045	5.56201	2.66678e-08	1.52376e-06	predicted protein	Effector		GO:0008150; GO:0003674; GO:0005575
Zt09_chr_6_00617	287.554	3.35191	0.49698	6.74456	1.53491e-11	1.59197e-09	predicted protein	Effector		GO:0008150; GO:0003674; GO:0005575
Zt09_chr_6_00700	135.309	2.99264	0.537086	5.57199	2.51843e-08	1.46127e-06	predicted protein	Effector		GO:0008150; GO:0003674; GO:0005575
Zt09_chr_6_00704	401.443	2.42648	0.409842	5.92052	3.20926e-09	2.25e-07	hypothetical protein	NA	PF08450	GO:0008150; GO:0003674; GO:0005575
Zt09_chr_6_00705	2178.27	3.49099	0.430154	8.11568	4.83074e-16	9.9533e-14	similar to sugar transporter	NA	PF00083	GO:0022891; GO:0022857; GO:0016020; GO:0016021; GO:0055085
Zt09_chr_7_00014	1090.03	4.3267	0.432526	10.0033	1.47371e-23	1.23988e-20	similar to aspergillopepsin-2 precursor	Effector	PF01828	GO:0004190; GO:0006508
Zt09_chr_7_00016	970.467	2.70377	0.418188	6.46545	1.00999e-10	9e-09	hypothetical protein	NA	PF00026	GO:0004190; GO:0006508
Zt09_chr_7_00040	879.172	3.67666	0.481665	7.63324	2.28927e-14	3.66865e-12	predicted protein	Effector		GO:0008150; GO:0003674; GO:0005575
Zt09_chr_7_00084	157.637	2.0535	0.458692	4.47687	7.57469e-06	0.000236031	hypothetical protein	Non-effector	PF00026	GO:0004190; GO:0006508
Zt09_chr_7_00116	369.824	4.59407	0.562901	8.16142	3.31095e-16	6.96403e-14	predicted protein	Effector		GO:0008150; GO:0003674; GO:0005575
Zt09_chr_7_00191	328.037	2.38457	0.519862	4.58693	4.49806e-06	0.000146021	similar to serine family amino acid catabolism-related protein	NA	PF00291	GO:0030170; GO:0006520
Zt09_chr_7_00236	722.005	3.40486	0.500324	6.8053	1.00837e-11	1.10658e-09	hypothetical protein	NA	PF11807	GO:0008150; GO:0003674; GO:0005575
Zt09_chr_7_00257	709.06	3.89898	0.482347	8.08335	6.30125e-16	1.27235e-13	hypothetical protein	NA	PF11807	GO:0008150; GO:0003674; GO:0005575
Zt09_chr_7_00286	1290.64	2.03199	0.553827	3.669	0.000243503	0.00430544	similar to manganese lipoxygenase	Non-effector	PF00305	GO:0046872; GO:0016702; GO:0055114
Zt09_chr_7_00334	98.1007	3.72843	0.540455	6.89868	5.2489e-12	6.16196e-10	predicted protein	Effector		GO:0008150; GO:0003674; GO:0005575
Zt09_chr_7_00536	1352.91	2.88778	0.53049	5.4436	5.2213e-08	2.74553e-06	predicted protein	Effector		GO:0008150; GO:0003674; GO:0005575
Zt09_chr_7_00547	646.837	2.55319	0.600038	4.25506	2.08997e-05	0.000565694	predicted protein	Effector		GO:0008150; GO:0003674; GO:0005575
Zt09_chr_7_00581	1285.84	4.36475	0.529236	8.24727	1.62047e-16	3.55658e-14	predicted protein	NA		GO:0008150; GO:0003674; GO:0005575
Zt09_chr_7_00843	3515.96	3.48509	0.600707	5.80164	6.56706e-09	4.19627e-07	similar to high-affinity methionine permease	NA	PF13520	GO:0015171; GO:0016020; GO:0003333
Zt09_chr_7_00844	230.861	5.0123	0.677528	7.39792	1.38338e-13	1.99523e-11	similar to polyketide synthase	NA	PF14765;PF00550;PF02801;PF00698;PF08659;PF00107;PF00109	GO:0031177; GO:0016491; GO:0016747; GO:0016740; GO:0003824; GO:0008270; GO:0008152; GO:0055114
Zt09_chr_7_00845	168.191	5.19335	0.66426	7.81825	5.35634e-15	9.32372e-13	similar to alpha-ketoglutarate-dependent taurine dioxygenase	NA	PF02668	GO:0016491; GO:0055114
Zt09_chr_7_00846	255.942	5.14679	0.593145	8.67712	4.05925e-18	1.36607e-15	similar to short chain dehydrogenase reductase	NA	PF00106	GO:0016491; GO:0008152
Zt09_chr_7_00847	103.388	3.65494	0.572434	6.38492	1.71491e-10	1.45494e-08	similar to epoxide hydrolase	NA	PF12697	GO:0003824
Zt09_chr_7_00848	403.006	5.49793	0.582796	9.4337	3.95857e-21	2.22032e-18	similar to putative abc transporter protein	NA	PF01061;PF00005;PF06422	GO:0017111; GO:0000166; GO:0016887; GO:0005524; GO:0042626; GO:0016020; GO:0016021; GO:0006810
Zt09_chr_7_00849	211.9	6.06308	0.605583	10.012	1.3505e-23	1.23952e-20	similar to cytochrome p450	NA	PF00067	GO:0005506; GO:0020037; GO:0016705; GO:0055114
Zt09_chr_7_00850	93.7544	5.08176	0.661786	7.67886	1.60507e-14	2.65653e-12	similar to short chain dehydrogenase	NA	PF00106	GO:0016491; GO:0008152
Zt09_chr_7_00851	146.549	4.54448	0.543575	8.36035	6.25326e-17	1.57832e-14	similar to peptidase s15	NA	PF12697	GO:0008150; GO:0003674; GO:0005575
Zt09_chr_8_00069	305.861	2.39292	0.489373	4.88978	1.00949e-06	3.9971e-05	predicted protein	Effector		GO:0008150; GO:0003674; GO:0005575
Zt09_chr_8_00123	601.381	4.53356	0.486355	9.32149	1.14717e-20	5.51514e-18	predicted protein	NA		GO:0008150; GO:0003674; GO:0005575
Zt09_chr_8_00298	676.853	3.15093	0.673864	4.67592	2.92636e-06	0.000100492	hypothetical protein	Non-effector		GO:0008150; GO:0003674; GO:0005575
Zt09_chr_8_00408	98.9519	3.92443	0.549165	7.14618	8.92284e-13	1.14032e-10	hypothetical protein	NA		GO:0016787
Zt09_chr_8_00412	747.855	2.43145	0.403336	6.02836	1.65633e-09	1.23e-07	hypothetical protein	Effector		GO:0008150; GO:0003674; GO:0005575
Zt09_chr_8_00414	2345.74	3.28412	0.510391	6.43451	1.23874e-10	1.07813e-08	hypothetical protein	NA	PF01476	GO:0008150; GO:0003674; GO:0005575
Zt09_chr_8_00426	34.0827	3.56701	0.52793	6.75658	1.41285e-11	1.50149e-09	predicted protein	Effector		GO:0008150; GO:0003674; GO:0005575
Zt09_chr_8_00605	883.977	3.59326	0.527146	6.81645	9.33176e-12	1e-09	similar to serine carboxypeptidase	Non-effector	PF00450	GO:0004185; GO:0006508
Zt09_chr_8_00608	53.4022	2.26826	0.442579	5.12509	2.97389e-07	1.34639e-05	predicted protein	NA		GO:0008150; GO:0003674; GO:0005575
Zt09_chr_8_00681	287.863	2.68035	0.431566	6.21075	5.2732e-10	4.19199e-08	predicted protein	Effector		GO:0008150; GO:0003674; GO:0005575
Zt09_chr_8_00723	235.837	2.79902	0.458563	6.10389	1e-09	7.85804e-08	predicted protein	NA		GO:0008150; GO:0003674; GO:0005575
Zt09_chr_8_00728	1034.62	2.33494	0.441054	5.294	1.19667e-07	5.86483e-06	predicted protein	Effector		GO:0008150; GO:0003674; GO:0005575
Zt09_chr_8_00737	3195.2	2.30185	0.322944	7.12769	1.02069e-12	1.2722e-10	hypothetical protein	NA	PF01432	GO:0004222; GO:0008237; GO:0006508
Zt09_chr_8_00747	75.6492	2.76331	0.532115	5.19307	2.06854e-07	9.6685e-06	similar to non-ribosomal peptide synthetase	NA	PF00668;PF00501;PF07993;PF13193;PF00550	GO:0031177; GO:0003824; GO:0008152
Zt09_chr_9_00077	845.346	3.05291	0.651457	4.68628	2.78217e-06	9.61945e-05	predicted protein	Effector		GO:0008150; GO:0003674; GO:0005575
Zt09_chr_9_00203	1187.43	2.30708	0.472943	4.87814	1.07091e-06	4.19065e-05	similar to putative glutathione-dependent formaldehyde-activating enzyme protein	NA	PF04828	GO:0008270; GO:0051907; GO:0016846; GO:0046294; GO:0008152
Zt09_chr_9_00239	375.843	3.26043	0.561733	5.80423	6.4662e-09	4.15814e-07	similar to 1	Non-effector	PF03198	GO:0005975
Zt09_chr_9_00376	1343.61	4.14951	0.505831	8.20335	2.3377e-16	5.02158e-14	hypothetical protein	NA		GO:0008150; GO:0003674; GO:0005575
Zt09_chr_9_00426	269.331	2.3681	0.559064	4.23582	2.27716e-05	0.000606602	hypothetical protein	Effector		GO:0008150; GO:0003674; GO:0005575
Zt09_chr_9_00431	607.358	2.99214	0.433987	6.89455	5.40373e-12	6.27081e-10	similar to aspartic endopeptidase pep1	Non-effector	PF00026	GO:0004190; GO:0006508
Zt09_chr_9_00480	82.086	2.38316	0.439113	5.4272	5.72446e-08	2.99452e-06	similar to serine peptidase	NA	PF05577	GO:0008236; GO:0006508
Zt09_chr_9_00486	35.1458	2.57945	0.538422	4.79076	1.66149e-06	6.16705e-05	similar to integral membrane protein	NA	PF07690	GO:0016021; GO:0055085
Zt09_chr_9_00572	841.308	5.56829	0.481391	11.5671	6.05052e-31	1.0181e-27	predicted protein	Effector		GO:0008150; GO:0003674; GO:0005575
Zt09_chr_9_00575	376.058	2.89721	0.560653	5.16756	2.37169e-07	1.09336e-05	similar to GPR1/FUN34/YaaH-class plasma membrane protein	NA	PF01184	GO:0016020
