# Supplementary material for: Highly flexible infection programs in a specialized wheat pathogen
Source: Ecol Evol. 2018 Dec 26;9(1):275–94. doi: 10.1002/ece3.4724 (PMC6342133; doi:10.1002/ece3.4724)
Supplement: Supplementary file 14 [file ECE3-9-275-s014.xlsx]

## Sheet: up Stage B
gene	baseMean	log2FoldChange	lfcSE	stat	pvalue	padj	prediction	effector	PFAM	GO.term
Zt09_chr_10_00008	53.7715	-2.64555	0.724177	-3.65318	0.000259014	0.00167115	similar to salicylate hydroxylase	NA	PF01494	GO:0016491; GO:0008152
Zt09_chr_10_00421	1700.13	-2.03784	0.316552	-6.4376	1.21379e-10	4.35249e-09	similar to siderophore iron transporter 1	NA	PF00083	GO:0022857; GO:0016021; GO:0055085
Zt09_chr_10_00428	221.756	-2.23674	0.313447	-7.13597	9.61095e-13	5.46664e-11	hypothetical protein	NA	PF13417;PF00043	GO:0005515
Zt09_chr_10_00525	2.97967	-2.0009	0.579685	-3.4517	0.000557069	0.00310959	predicted protein	NA		GO:0008150; GO:0003674; GO:0005575
Zt09_chr_1_01208	6.75504	-2.37383	0.599492	-3.95974	7.50308e-05	0.000593115	similar to alpha/beta hydrolase	NA	PF12697	GO:0003824
Zt09_chr_1_01779	47.9022	-2.47637	0.547377	-4.52407	6.06621e-06	6.83454e-05	predicted protein	Effector		GO:0008150; GO:0003674; GO:0005575
Zt09_chr_11_00076	34.7456	-2.03569	0.38883	-5.23543	1.64598e-07	2.90774e-06	predicted protein	NA		GO:0008150; GO:0003674; GO:0005575
Zt09_chr_2_00969	49.8471	-2.46797	0.426769	-5.78291	7.34182e-09	1.83e-07	predicted protein	Effector		GO:0008150; GO:0003674; GO:0005575
Zt09_chr_3_00532	730.101	-2.24701	0.460923	-4.87501	1.088e-06	1.51666e-05	hypothetical protein	NA	PF12796	GO:0005515
Zt09_chr_3_00900	15.4157	-2.60839	0.490226	-5.3208	1.03309e-07	1.92916e-06	predicted protein	Effector		GO:0008150; GO:0003674; GO:0005575
Zt09_chr_3_00985	89.746	-2.08519	0.446804	-4.6669	3.05785e-06	3.80674e-05	predicted protein	Non-effector		GO:0008150; GO:0003674; GO:0005575
Zt09_chr_3_00987	15.413	-2.11346	0.540274	-3.91183	9.15977e-05	0.000699493	predicted protein	Non-effector		GO:0008150; GO:0003674; GO:0005575
Zt09_chr_3_01144	18.6934	-2.07522	0.578541	-3.58699	0.000334516	0.00204617	predicted protein	Effector		GO:0008150; GO:0003674; GO:0005575
Zt09_chr_4_00505	7261.05	-2.27646	0.315427	-7.21705	5.31273e-13	3.16748e-11	hypothetical protein	NA	PF00230	GO:0005215; GO:0016020; GO:0006810
Zt09_chr_5_00063	74.9016	-2.50316	0.275962	-9.07064	1.18318e-19	1.77423e-17	hypothetical protein	Non-effector	PF03537	GO:0008150; GO:0003674; GO:0005575
Zt09_chr_6_00289	1783.08	-2.18654	0.322919	-6.77116	1.27758e-11	5.7566e-10	similar to catalase	NA	PF00199	GO:0020037; GO:0004096; GO:0055114
Zt09_chr_6_00681	283.74	-2.25241	0.406901	-5.53552	3.1e-08	6.72e-07	similar to methyltransferase domain-containing protein	NA	PF13489	GO:0008150; GO:0003674; GO:0005575
Zt09_chr_7_00242	11.7699	-2.22596	0.481779	-4.6203	3.83193e-06	4.6137e-05	hypothetical protein	NA		GO:0008150; GO:0003674; GO:0005575
Zt09_chr_7_00244	6.53217	-2.69568	0.581838	-4.63304	3.60327e-06	4.37405e-05	predicted protein	NA		GO:0008150; GO:0003674; GO:0005575
Zt09_chr_7_00433	326.762	-2.04905	0.244126	-8.39343	4.72159e-17	5.43367e-15	similar to 3-(3-hydroxy-phenyl)propionate/3-hydroxycinnamic acid hydroxylase	NA	PF01494	GO:0016491; GO:0008152
Zt09_chr_7_00435	69.6795	-2.17691	0.348458	-6.24727	4.17676e-10	1.37791e-08	similar to short chain dehydrogenase/reductase (Ayr1)	NA	PF00106	GO:0016491; GO:0008152
Zt09_chr_7_00583	79.8294	-2.01191	0.363749	-5.53104	3.18335e-08	6.87895e-07	hypothetical protein	NA	PF00501	GO:0003824; GO:0008152

## Sheet: up Stage C
gene	baseMean	log2FoldChange	lfcSE	stat	pvalue	padj	prediction	effector	PFAM	GO.term
Zt09_chr_12_00203	1187.94	2.81826	0.403855	6.97839	2.98588e-12	1.53115e-10	similar to ABC transporter	NA	PF00005;PF14510;PF06422;PF01061	GO:0000166; GO:0017111; GO:0005524; GO:0016887; GO:0042626; GO:0016021; GO:0016020; GO:0006810
Zt09_chr_2_00530	157.438	2.3493	0.351901	6.67603	2.45506e-11	1e-09	similar to Aspartic protease pep1	Non-effector	PF00026	GO:0004190; GO:0006508
Zt09_chr_1_01129	1609.44	2.30593	0.357327	6.45327	1.09461e-10	4e-09	similar to glutathione s-transferase	NA	PF00043;PF13417	GO:0005515
Zt09_chr_3_00692	576.053	2.11313	0.256508	8.23804	1.75051e-16	1.88313e-14	hypothetical protein	NA	PF00046	GO:0003700; GO:0043565; GO:0003677; GO:0006355
Zt09_chr_10_00489	364.288	4.17769	0.51632	8.09127	5.9045e-16	5.96295e-14	similar to cytochrome P450	NA	PF00067	GO:0020037; GO:0005506; GO:0016705; GO:0055114
Zt09_chr_10_00496	649.039	4.59758	0.623929	7.36876	1.72221e-13	1.1755e-11	similar to Cytochrome P450	NA	PF00067	GO:0020037; GO:0005506; GO:0016705; GO:0055114
Zt09_chr_10_00499	170.67	3.82963	0.53798	7.11854	1.09073e-12	6.06458e-11	similar to cytochrome p450 monooxygenase	NA	PF00067	GO:0016705; GO:0020037; GO:0005506; GO:0055114
Zt09_chr_1_00630	755.098	2.36114	0.709164	3.32946	0.000870132	0.00439821	similar to cytochrome p450	NA	PF00067	GO:0004497; GO:0016705; GO:0005506; GO:0020037; GO:0055114
Zt09_chr_1_01221	2899.41	2.57543	0.23957	10.7502	5.91081e-27	1.49998e-24	similar to cytochrome P450 monooxygenase	NA	PF00067	GO:0005506; GO:0016705; GO:0020037; GO:0055114
Zt09_chr_3_00697	577.544	2.03689	0.390865	5.21124	1.87581e-07	3.25129e-06	similar to cytochrome p450 pisatin	NA	PF00067	GO:0016705; GO:0005506; GO:0020037; GO:0055114
Zt09_chr_8_00677	93.3221	2.26473	0.519109	4.36273	1.28451e-05	0.000131195	similar to cytochrome P450 alkane hydroxylase	NA	PF00067	GO:0005506; GO:0020037; GO:0016705; GO:0055114
Zt09_chr_10_00034	45.2819	2.14109	0.431551	4.96139	6.9991e-07	1.0308e-05	similar to calcium/calmodulin dependent protein kinase	NA	PF00069	GO:0005524; GO:0004672; GO:0016772; GO:0006468
Zt09_chr_1_00302	582.366	2.09763	0.436148	4.80945	1.51346e-06	2.03793e-05	hypothetical protein	NA	PF00069	GO:0005524; GO:0004672; GO:0016772; GO:0006468
Zt09_chr_7_00755	324.864	3.07405	0.54535	5.63685	1.73193e-08	3.95072e-07	hypothetical protein	NA	PF00069	GO:0005524; GO:0004672; GO:0005515; GO:0004674; GO:0016772; GO:0006468
Zt09_chr_5_00816	229.124	3.57431	0.620944	5.75626	8.59996e-09	2.09125e-07	similar to subtilisin-like serine protease PR1A	Non-effector	PF00082	GO:0004252; GO:0006508
Zt09_chr_1_01960	336.024	3.0876	0.246503	12.5256	5.4062e-36	2.22938e-33	similar to lactose permease	NA	PF00083	GO:0022891; GO:0022857; GO:0005215; GO:0016020; GO:0016021; GO:0055085; GO:0006810
Zt09_chr_1_01963	1980.54	2.00714	0.194124	10.3395	4.67016e-25	1.02712e-22	similar to sugar transporter	NA	PF00083	GO:0022857; GO:0022891; GO:0016021; GO:0016020; GO:0055085
Zt09_chr_2_00009	233.348	2.04073	0.63818	3.19773	0.00138515	0.00643306	similar to sugar transporter	NA	PF00083	GO:0022891; GO:0022857; GO:0005215; GO:0016020; GO:0016021; GO:0055085; GO:0006810
Zt09_chr_2_00746	2659.37	2.03974	0.387804	5.25974	1.44261e-07	2.58183e-06	similar to MFS lactose permease	NA	PF00083	GO:0022891; GO:0022857; GO:0005215; GO:0016020; GO:0016021; GO:0055085; GO:0006810
Zt09_chr_2_01168	2076.5	3.3586	0.376954	8.90984	5.11053e-19	7.1238e-17	similar to MFS monosaccharide transporter	NA	PF00083	GO:0022891; GO:0022857; GO:0005215; GO:0016020; GO:0016021; GO:0055085; GO:0006810
Zt09_chr_3_01087	890.552	3.05409	0.520635	5.86608	4.46208e-09	1.18078e-07	similar to sugar transporter	NA	PF00083	GO:0022891; GO:0022857; GO:0005215; GO:0016020; GO:0016021; GO:0055085; GO:0006810
Zt09_chr_4_00137	1140.8	3.16498	0.48962	6.46416	1.01861e-10	3.74767e-09	similar to sugar transporter	NA	PF00083	GO:0022891; GO:0022857; GO:0005215; GO:0016020; GO:0016021; GO:0055085; GO:0006810
Zt09_chr_4_00548	2730.77	2.02055	0.466041	4.33556	1.45391e-05	0.000145936	similar to sugar transporter	NA	PF00083	GO:0022891; GO:0022857; GO:0005215; GO:0016020; GO:0016021; GO:0055085; GO:0006810
Zt09_chr_7_00015	3996.27	2.37668	0.293574	8.09565	5.69589e-16	5.81157e-14	similar to putative sugar transporter stl1 protein	NA	PF00083	GO:0022891; GO:0022857; GO:0005215; GO:0016020; GO:0016021; GO:0055085; GO:0006810
Zt09_chr_7_00153	475.158	2.57717	0.32871	7.84025	4.49638e-15	3.77125e-13	similar to putative sugar transporter stl1 protein	NA	PF00083	GO:0022891; GO:0022857; GO:0005215; GO:0016020; GO:0016021; GO:0055085; GO:0006810
Zt09_chr_8_00291	313.234	3.42162	0.54662	6.25959	3.85985e-10	1.28191e-08	similar to high affinity glucose transporter RGT2	NA	PF00083	GO:0022891; GO:0022857; GO:0005215; GO:0016020; GO:0016021; GO:0055085; GO:0006810
Zt09_chr_9_00017	1855.84	2.32916	0.452658	5.14552	2.66782e-07	4.38595e-06	similar to mfs quinate transporter	NA	PF00083	GO:0022891; GO:0022857; GO:0005215; GO:0016020; GO:0016021; GO:0055085; GO:0006810
Zt09_chr_9_00227	1249.22	2.31324	0.319754	7.23444	4.67465e-13	2.82104e-11	similar to MFS monosaccharide transporter	NA	PF00083	GO:0022891; GO:0022857; GO:0016020; GO:0016021; GO:0055085
Zt09_chr_10_00492	383.239	3.97805	0.64793	6.13963	8.27158e-10	2.6e-08	similar to 3-ketosphinganine reductase (Tsc10)	NA	PF00106	GO:0016491; GO:0008152
Zt09_chr_1_00543	51.9059	3.32559	0.496681	6.69562	2.14764e-11	9.20137e-10	similar to short chain dehydrogenase	NA	PF00106	GO:0016491; GO:0008152
Zt09_chr_1_01962	752.964	5.93835	0.432706	13.7238	7.31664e-43	6.0344e-40	similar to oxidoreductase	NA	PF00106	GO:0016491; GO:0008152
Zt09_chr_11_00186	597.533	2.43671	0.71554	3.40542	0.000660621	0.00355518	similar to 1	NA	PF00106	GO:0016491; GO:0008152
Zt09_chr_1_00494	9754.82	2.093	0.250599	8.35196	6.71387e-17	7.55082e-15	hypothetical protein	NA	PF00107	GO:0016491; GO:0016747; GO:0008270; GO:0055114
Zt09_chr_1_01961	784.985	3.95862	0.329125	12.0277	2.5409e-33	8.98116e-31	hypothetical protein	NA	PF00107;PF08240	GO:0016491; GO:0016747; GO:0008270; GO:0055114
Zt09_chr_3_00584	9146.97	4.04415	0.276173	14.6435	1.48176e-48	2.09499e-45	similar to alpha-1	Effector	PF00128;PF00534;PF08323	GO:0003824; GO:0043169; GO:0005975; GO:0009058
Zt09_chr_12_00228	336.531	2.80905	0.345033	8.14141	3.90709e-16	4.07036e-14	similar to triacylglycerol lipase	Non-effector	PF00135	GO:0008150; GO:0003674; GO:0005575
Zt09_chr_3_01123	1370.27	4.78611	0.411175	11.6401	2.57801e-31	8.20274e-29	similar to carboxylesterase family protein	Non-effector	PF00135	GO:0008150; GO:0003674; GO:0005575
Zt09_chr_1_01780	9556.89	2.73667	0.523242	5.23022	1.69311e-07	2.96965e-06	similar to peroxidase catalase	Non-effector	PF00141	GO:0020037; GO:0004601; GO:0004096; GO:0006979; GO:0055114
Zt09_chr_10_00491	1556.81	3.84352	0.613966	6.26016	3.8458e-10	1.28154e-08	similar to class II aminotransferase/8-amino-7-oxononanoate synthase	NA	PF00155	GO:0030170; GO:0003824; GO:0009058
Zt09_chr_10_00493	630.297	3.01624	0.478575	6.30254	2.92801e-10	9.92416e-09	similar to serine palmitoyltransferase	NA	PF00155	GO:0030170; GO:0003824; GO:0009058
Zt09_chr_1_01440	511.202	2.09678	0.30036	6.98091	2.93279e-12	1.51176e-10	similar to bZIP transcription factor	NA	PF00170	GO:0043565; GO:0003700; GO:0006355
Zt09_chr_6_00031	1176.4	4.11055	0.520071	7.90383	2.70467e-15	2.41154e-13	similar to aldehyde dehydrogenase	NA	PF00171	GO:0004030; GO:0016491; GO:0016620; GO:0006081; GO:0055114; GO:0008152
Zt09_chr_7_00263	442.871	2.00409	0.325261	6.16148	7.20703e-10	2.2935e-08	hypothetical protein	Effector	PF00188	GO:0005576
Zt09_chr_13_00282	604.407	2.80219	0.292677	9.57435	1.025e-21	1.74904e-19	similar to class III aminotransferase	NA	PF00202	GO:0030170; GO:0008483; GO:0003824
Zt09_chr_11_00526	740.591	3.11568	0.142622	21.8457	8.5414e-106	8.45342e-102	similar to glycoside hydrolase family 1 protein	NA	PF00232	GO:0004553; GO:0005975
Zt09_chr_6_00057	460.551	3.4511	0.509723	6.77054	1.28302e-11	5.7566e-10	similar to zinc carboxypeptidase	Non-effector	PF00246	GO:0004181; GO:0008270; GO:0004180; GO:0006508
Zt09_chr_13_00253	473.042	4.22159	0.343588	12.2868	1.06647e-34	4.22196e-32	similar to tyrosinase central domain-containing protein	Non-effector	PF00264	GO:0016491; GO:0008152
Zt09_chr_2_00751	778.2	2.91885	0.510118	5.72192	1.05327e-08	2.5425e-07	similar to tyrosinase central domain-containing protein	Non-effector	PF00264	GO:0016491; GO:0008152
Zt09_chr_5_00012	2538.7	4.87344	0.377577	12.9071	4.10206e-38	1.93324e-35	similar to tyrosinase central domain containing protein	Non-effector	PF00264	GO:0016491; GO:0008152
Zt09_chr_11_00296	226.589	3.89693	0.494921	7.87383	3.43933e-15	2.98588e-13	similar to PLP-dependent transferase	NA	PF00266	GO:0003824; GO:0030170; GO:0008152
Zt09_chr_13_00280	708.997	2.94685	0.465298	6.33325	2.40056e-10	8.3071e-09	similar to 1-aminocyclopropane-1-carboxylate deaminase	NA	PF00291	GO:0008660; GO:0030170; GO:0009310
Zt09_chr_7_00827	1021.6	2.77551	0.491311	5.6492	1.61201e-08	3.71889e-07	similar to endo-1	Non-effector	PF00331	GO:0004553; GO:0005975
Zt09_chr_7_00828	4550.77	4.87471	0.478226	10.1933	2.12414e-24	4.37971e-22	similar to endo-1	Non-effector	PF00331	GO:0004553; GO:0005975
Zt09_chr_3_00196	1683.95	2.66406	0.29239	9.11134	8.13739e-20	1.25837e-17	similar to glycerol kinase	NA	PF00370;PF02782	GO:0016773; GO:0004370; GO:0005975; GO:0006072
Zt09_chr_3_00040	1426.76	2.35478	0.547141	4.3038	1.67893e-05	0.000165173	similar to related to NPL3-nucleolar protein	NA	PF00397	GO:0005515
Zt09_chr_6_00153	1535.36	2.29634	0.394597	5.81947	5.90353e-09	1.49813e-07	similar to serine carboxypeptidase	Non-effector	PF00450	GO:0004185; GO:0006508
Zt09_chr_8_00025	692.804	3.37629	0.371931	9.07774	1.10853e-19	1.68786e-17	similar to carboxypeptidase s1	Non-effector	PF00450	GO:0004185; GO:0006508
Zt09_chr_6_00601	4754.07	3.97545	0.429477	9.25651	2.11232e-20	3.42715e-18	similar to AMP-binding enzyme family protein	NA	PF00501;PF00668;PF00550	GO:0003824; GO:0008152
Zt09_chr_8_00604	17.5543	2.80203	0.52597	5.32736	9.96524e-08	1.87477e-06	similar to AMP-binding enzyme	NA	PF00501;PF13193	GO:0003824; GO:0008152
Zt09_chr_3_01063	66.4592	2.07809	0.360849	5.75891	8.46611e-09	2.06377e-07	similar to pectate lyase	Effector	PF00544	GO:0008150; GO:0003674; GO:0005575
Zt09_chr_2_01054	2220.93	2.27939	0.597566	3.81446	0.000136479	0.000971747	hypothetical protein	NA	PF00651	GO:0005515
Zt09_chr_6_00016	5689.84	4.34285	0.32042	13.5536	7.54393e-42	5.33302e-39	similar to polyketide synthase	NA	PF00698;PF14765;PF00109;PF02801;PF08659	GO:0016491; GO:0016747; GO:0031177; GO:0016740; GO:0003824; GO:0008152
Zt09_chr_2_00850	31.7581	2.36508	0.748493	3.15979	0.00157885	0.00717443	similar to dihydrodipicolinate synthetase	NA	PF00701	GO:0016829; GO:0003824; GO:0008152
Zt09_chr_3_00600	699.514	2.26956	0.338437	6.706	2.00031e-11	8.72119e-10	hypothetical protein	NA	PF00710	GO:0006520
Zt09_chr_4_00613	928.731	2.31001	0.347231	6.65265	2.87858e-11	1.19703e-09	similar to oxidoreductase GMC	Non-effector	PF00732;PF05199	GO:0008812; GO:0050660; GO:0016614; GO:0006066; GO:0055114
Zt09_chr_6_00170	14053.5	2.32099	0.609619	3.80728	0.000140503	0.000997528	similar to alcohol oxidase	NA	PF00732;PF05199	GO:0050660; GO:0016614; GO:0008812; GO:0006066; GO:0055114
Zt09_chr_5_00466	5972.12	5.15419	0.553827	9.30651	1.32099e-20	2.2159e-18	similar to 1	Non-effector	PF00840	GO:0004553; GO:0005975
Zt09_chr_4_00668	321.466	2.88188	0.443219	6.50215	7.91823e-11	3e-09	similar to isochorismatase hydrolase	NA	PF00857	GO:0003824; GO:0008152
Zt09_chr_2_00096	516.313	2.2476	0.193132	11.6377	2.65219e-31	8.20274e-29	similar to dihydroxy-acid dehydratase	NA	PF00920	GO:0003824; GO:0005515; GO:0008152
Zt09_chr_6_00640	1144.89	4.69765	0.336276	13.9696	2.38872e-44	2.36411e-41	similar to beta-glucosidase g	Non-effector	PF00933;PF01915;PF14310	GO:0004553; GO:0005975
Zt09_chr_11_00103	1703.07	5.16952	0.385942	13.3946	6.50578e-41	4.02423e-38	similar to (S)-2-hydroxy-acid oxidase	Non-effector	PF01070	GO:0010181; GO:0016491; GO:0003824; GO:0055114
Zt09_chr_12_00112	724.956	4.19836	0.536711	7.82239	5.18301e-15	4.31061e-13	similar to cutinase	Effector	PF01083	GO:0050525; GO:0016787; GO:0005576; GO:0008152
Zt09_chr_2_00663	1161.16	4.45177	0.429317	10.3694	3.4155e-25	7.68255e-23	similar to Chain A	Effector	PF01083	GO:0050525; GO:0016787; GO:0005576; GO:0008152
Zt09_chr_2_01151	1127.73	4.32085	0.439063	9.84107	7.49103e-23	1.37294e-20	similar to acetylxylan esterase	Effector	PF01083	GO:0016787; GO:0008152
Zt09_chr_6_00446	484.512	5.68261	0.63504	8.94843	3.60572e-19	5.17185e-17	similar to acetylxylan esterase	Effector	PF01083	GO:0016787; GO:0008152
Zt09_chr_1_01493	1507.96	4.19306	0.437898	9.57544	1.01425e-21	1.74904e-19	similar to carbohydrate esterase family 8 protein	Non-effector	PF01095	GO:0030599; GO:0005618; GO:0042545
Zt09_chr_3_00859	2641.16	2.63169	0.177743	14.8062	1.33647e-49	2.2045e-46	similar to fructose-bisphosphate aldolase	NA	PF01116	GO:0008270; GO:0016832; GO:0003824; GO:0005975
Zt09_chr_10_00115	855.281	2.90324	0.290722	9.98632	1.74963e-23	3.46321e-21	similar to membrane protein	NA	PF01124	GO:0008150; GO:0003674; GO:0005575
Zt09_chr_9_00575	376.058	3.44285	0.522756	6.58595	4.51973e-11	1.79646e-09	similar to GPR1/FUN34/YaaH-class plasma membrane protein	NA	PF01184	GO:0016020
Zt09_chr_7_00043	357.165	2.22117	0.397817	5.5834	2.35863e-08	5.23395e-07	similar to indoleamine 2	NA	PF01231	GO:0020037
Zt09_chr_3_00858	3882.83	3.0274	0.224185	13.504	1.48083e-41	9.77053e-39	hypothetical protein	NA	PF01370	GO:0050662; GO:0003824; GO:0044237
Zt09_chr_10_00390	1145.99	2.53215	0.297455	8.51273	1.69886e-17	2.05044e-15	similar to amino acid transporter	NA	PF01490	GO:0008150; GO:0003674; GO:0005575
Zt09_chr_1_01033	466.8	2.56836	0.400778	6.40843	1.47022e-10	5.21531e-09	hypothetical protein	NA	PF01501	GO:0016757
Zt09_chr_8_00276	794.553	4.30674	0.302641	14.2305	5.924e-46	6.51443e-43	hypothetical protein	Non-effector	PF01522	GO:0016810; GO:0003824; GO:0005975
Zt09_chr_6_00501	491.556	2.01854	0.488594	4.13133	3.60669e-05	0.000319889	similar to FAD-binding domain-containing protein	Non-effector	PF01565	GO:0050660; GO:0008762; GO:0016491; GO:0003824; GO:0016614; GO:0055114
Zt09_chr_10_00107	708.762	3.42197	0.515925	6.63269	3.29621e-11	1.34804e-09	similar to glycoside hydrolase family 12 protein	Effector	PF01670	GO:0008810; GO:0004553; GO:0000272
Zt09_chr_2_00144	520.138	2.87456	0.544499	5.27927	1.297e-07	2.34669e-06	hypothetical protein	NA	PF01715	GO:0005524; GO:0008033
Zt09_chr_13_00268	5217.28	2.27385	0.173492	13.1063	3.02885e-39	1.50486e-36	similar to lysophospholipase	Non-effector	PF01735	GO:0004620; GO:0009395; GO:0008152
Zt09_chr_7_00470	485.917	3.13746	0.418594	7.49524	6.61752e-14	4.92433e-12	similar to dienelactone hydrolase	NA	PF01738	GO:0016787
Zt09_chr_3_00871	4147.34	4.49607	0.393705	11.4199	3.32616e-30	9.68206e-28	similar to beta-glucosidase g	Non-effector	PF01915;PF00933;PF14310	GO:0004553; GO:0005975
Zt09_chr_4_00043	1403.5	4.92198	0.354201	13.896	6.69526e-44	6.02391e-41	similar to glycosyl hydrolase family 3 n terminal domain-containing protein	NA	PF01915;PF00933;PF14310	GO:0004553; GO:0005975
Zt09_chr_5_00300	219.299	2.15497	0.367483	5.86414	4.51458e-09	1.19149e-07	similar to vacuolar iron transporter Ccc1	NA	PF01988	GO:0008150; GO:0003674; GO:0005575
Zt09_chr_1_00968	2483.48	2.38665	0.494265	4.82869	1.37432e-06	1.86836e-05	similar to glycoside hydrolase family 27 carbohydrate-binding module family 35 protein	Non-effector	PF02065	GO:0004553; GO:0003824; GO:0030246; GO:0005975
Zt09_chr_12_00094	264.32	2.52684	0.38836	6.50644	7.69545e-11	2.90694e-09	similar to extracellular elastinolytic metalloproteinase	NA	PF02128;PF07504	GO:0004222; GO:0008270; GO:0005615
Zt09_chr_6_00010	117.935	4.32752	0.579647	7.46577	8.28121e-14	5.98242e-12	similar to x-pro dipeptidyl-peptidase c-terminal non-catalytic domain-containing protein	NA	PF02129;PF08530	GO:0008239; GO:0004177; GO:0016787; GO:0006508; GO:0008152
Zt09_chr_3_00286	4529.2	2.27158	0.5176	4.38869	1.14037e-05	0.000118677	similar to fasciclin domain-containing protein	Non-effector	PF02469	GO:0008150; GO:0003674; GO:0005575
Zt09_chr_5_00758	612.06	2.65426	0.415451	6.38887	1.6712e-10	5.9071e-09	similar to beta-galactosidase	NA	PF02837;PF02836;PF00703;PF02929	GO:0004553; GO:0004565; GO:0003824; GO:0030246; GO:0009341; GO:0005975
Zt09_chr_1_00268	509.496	2.1423	0.393589	5.44299	5.23945e-08	1.07583e-06	similar to scytalone dehydratase	NA	PF02982	GO:0030411; GO:0006582
Zt09_chr_6_00025	1121.72	2.66058	0.196206	13.5602	6.89766e-42	5.25124e-39	similar to carotenoid cleavage dioxygenase	NA	PF03055	GO:0008150; GO:0003674; GO:0005575
Zt09_chr_4_00046	145.081	3.38368	0.338792	9.98747	1.72941e-23	3.46321e-21	similar to thioesterase family protein	NA	PF03061	GO:0008150; GO:0003674; GO:0005575
Zt09_chr_1_00884	1597.67	2.11512	0.404638	5.22718	1.72115e-07	3.00427e-06	similar to integral membrane protein	Non-effector	PF03188;PF03351	GO:0016021
Zt09_chr_2_01205	1563.08	4.10088	0.516426	7.94088	2.00758e-15	1.82284e-13	similar to putative extracellular cellulase CelA/allergen Asp F7-like protein	Effector	PF03330	GO:0008150; GO:0003674; GO:0005575
Zt09_chr_2_01099	513.048	2.52843	0.455619	5.54944	2.86586e-08	6.26123e-07	similar to peptidase s41 family protein	Non-effector	PF03572	GO:0008236; GO:0006508
Zt09_chr_2_00143	253.627	2.17398	0.441735	4.92145	8.59057e-07	1.23397e-05	similar to lysine decarboxylase-like protein	NA	PF03641	GO:0008150; GO:0003674; GO:0005575
Zt09_chr_5_00590	1691.78	2.88507	0.513209	5.62162	1.89172e-08	4.28428e-07	similar to glycoside hydrolase family 71 protein	Non-effector	PF03659	GO:0008150; GO:0003674; GO:0005575
Zt09_chr_2_00980	4006.03	4.2763	0.397508	10.7578	5.44653e-27	1.45687e-24	similar to alpha-L-arabinofuranosidase	Non-effector	PF03664	GO:0046556; GO:0046373
Zt09_chr_2_01037	166.938	3.29284	0.451753	7.28901	3.12236e-13	1.96828e-11	similar to ef-hand calcium-binding domain protein	NA	PF03959	GO:0008150; GO:0003674; GO:0005575
Zt09_chr_6_00017	2340.17	4.90291	0.71166	6.8894	5.60264e-12	2.70485e-10	hypothetical protein	NA	PF03959	GO:0008150; GO:0003674; GO:0005575
Zt09_chr_6_00018	684.224	6.09922	0.354616	17.1995	2.67841e-66	1.32541e-62	similar to ef-hand calcium-binding domain-containing protein	NA	PF03959	GO:0008150; GO:0003674; GO:0005575
Zt09_chr_6_00607	2313.08	2.07642	0.317814	6.53345	6.42733e-11	2.4826e-09	similar to zn 2cys6 transcription factor	NA	PF04082;PF00172	GO:0000981; GO:0008270; GO:0003677; GO:0005634; GO:0006355; GO:0006351
Zt09_chr_3_00992	40.1833	4.38742	0.635409	6.90488	5.02464e-12	2.46182e-10	similar to 3-methylitaconate isomerase	NA	PF04303	GO:0008150; GO:0003674; GO:0005575
Zt09_chr_3_00112	125.936	3.43275	0.708043	4.84823	1.2457e-06	1.71232e-05	similar to aminopeptidase y	NA	PF04389;PF02225	GO:0008233; GO:0006508
Zt09_chr_6_00024	566.563	4.2849	0.487054	8.79759	1.39786e-18	1.89515e-16	similar to RTA1 domain-containing protein	NA	PF04479	GO:0016021; GO:0006950
Zt09_chr_1_01491	558.229	2.00658	0.376579	5.32845	9.90546e-08	1.86732e-06	similar to glycoside hydrolase family 43 protein	NA	PF04616	GO:0004553; GO:0005975
Zt09_chr_1_01535	512.022	2.18182	0.424632	5.13815	2.77458e-07	4.54636e-06	similar to glycoside hydrolase family 43 protein	Non-effector	PF04616	GO:0004553; GO:0005975
Zt09_chr_11_00085	145.342	2.21524	0.575929	3.84638	0.000119875	0.000872994	hypothetical protein	Non-effector	PF04616	GO:0004553; GO:0005975
Zt09_chr_8_00021	1999.58	2.92792	0.477889	6.12677	8.96811e-10	2.76503e-08	similar to arabinan endo-1	Non-effector	PF04616	GO:0046558; GO:0004553; GO:0005975
Zt09_chr_9_00324	1712.02	2.04924	0.399417	5.13057	2.88873e-07	4.71779e-06	hypothetical protein	Non-effector	PF04616	GO:0004553; GO:0005975
Zt09_chr_1_00190	1341.94	2.80876	0.268058	10.4782	1.08791e-25	2.50395e-23	similar to duf636 domain protein	NA	PF04828	GO:0016846; GO:0008152
Zt09_chr_8_00477	38.8505	2.16825	0.400728	5.41078	6.27506e-08	1.23961e-06	similar to DUF636 domain protein	NA	PF04828	GO:0016846; GO:0008152
Zt09_chr_6_00626	3088.12	3.77361	0.438024	8.61506	6.99039e-18	8.75745e-16	similar to metalloprotease	Effector	PF05572	GO:0008237
Zt09_chr_10_00488	825.442	4.13576	0.705029	5.86609	4.46179e-09	1.18078e-07	similar to phytanoyl-CoA dioxygenase	NA	PF05721	GO:0008150; GO:0003674; GO:0005575
Zt09_chr_6_00011	196.211	3.12269	0.67535	4.62382	3.76745e-06	4.54713e-05	hypothetical protein	NA	PF05721	GO:0008150; GO:0003674; GO:0005575
Zt09_chr_3_00939	311.415	2.10268	0.485632	4.32978	1.49261e-05	0.000149366	similar to duf895 domain membrane protein	NA	PF05978	GO:0008150; GO:0003674; GO:0005575
Zt09_chr_3_00872	443.161	2.08562	0.457514	4.55859	5.14978e-06	5.93334e-05	similar to pigment biosynthesis protein ayg1	NA	PF06500	GO:0008150; GO:0003674; GO:0005575
Zt09_chr_6_00567	232.676	2.76922	0.363593	7.61628	2.611e-14	1.9726e-12	similar to pigment biosynthesis protein ayg1	NA	PF06500	GO:0008150; GO:0003674; GO:0005575
Zt09_chr_9_00038	11287.5	4.47249	0.620734	7.20517	5.79711e-13	3.41512e-11	similar to hydrophobin	Effector	PF06766	GO:0005576
Zt09_chr_10_00481	1258.64	2.81827	0.466239	6.04468	1.49706e-09	4.44937e-08	similar to alpha-l-arabinofuranosidase a	Non-effector	PF06964	GO:0046556; GO:0046373
Zt09_chr_4_00419	416.656	2.54922	0.347824	7.32903	2.31822e-13	1.51912e-11	similar to alpha-N-arabinofuranosidase C	NA	PF06964	GO:0046556; GO:0046373; GO:0005975
Zt09_chr_3_00209	226.464	2.00201	0.279542	7.16176	7.96495e-13	4.60989e-11	similar to heterokaryon incompatibility protein	NA	PF06985	GO:0008150; GO:0003674; GO:0005575
Zt09_chr_6_00028	667.626	3.35478	0.31671	10.5926	3.22538e-26	7.78576e-24	hypothetical protein	NA	PF07247	GO:0004026; GO:0006066
Zt09_chr_11_00458	170.508	3.33987	0.493314	6.77027	1.28545e-11	5.7566e-10	similar to glycosyl hydrolase family 88	NA	PF07470	GO:0003824
Zt09_chr_13_00257	1126.88	2.56795	0.326325	7.86933	3.56556e-15	3.06856e-13	similar to feruloyl esterase b	Non-effector	PF07519	GO:0008150; GO:0003674; GO:0005575
Zt09_chr_4_00190	1312.98	3.53675	0.528995	6.68579	2.29682e-11	1e-09	hypothetical protein	Non-effector	PF07519	GO:0008150; GO:0003674; GO:0005575
Zt09_chr_10_00479	912.335	3.40896	0.405312	8.41072	4.07513e-17	4.74489e-15	similar to major facilitator superfamily transporter	NA	PF07690	GO:0016021; GO:0055085
Zt09_chr_10_00490	379.642	3.7543	0.293995	12.7699	2.41381e-37	1.08589e-34	similar to MFS transporter	NA	PF07690	GO:0016021; GO:0055085
Zt09_chr_1_01974	620.327	3.85976	0.264499	14.5927	3.12531e-48	3.8664e-45	similar to vitamin H transporter	NA	PF07690	GO:0016021; GO:0055085
Zt09_chr_11_00457	360.271	3.91597	0.571062	6.85735	7.01473e-12	3.30549e-10	similar to major facilitator superfamily transporter	NA	PF07690	GO:0016021; GO:0055085
Zt09_chr_12_00103	750.477	2.35524	0.494927	4.75877	1.94778e-06	2.53982e-05	similar to phthalate transporter	NA	PF07690	GO:0016021; GO:0055085
Zt09_chr_5_00540	12.2441	2.08366	0.572764	3.63791	0.000274864	0.00175054	similar to MFS transporter	NA	PF07690	GO:0016021; GO:0055085
Zt09_chr_6_00030	661.186	4.25316	0.254667	16.7009	1.29118e-62	4.2596e-59	similar to MFS multidrug transporter	NA	PF07690	GO:0016021; GO:0055085
Zt09_chr_6_00600	719.221	3.22237	0.473891	6.7998	1.04761e-11	4.75607e-10	hypothetical protein	NA	PF07690	GO:0016021; GO:0055085
Zt09_chr_9_00387	92.0968	2.83733	0.324316	8.74865	2.15926e-18	2.73977e-16	hypothetical protein	NA	PF07690	GO:0016021; GO:0055085
Zt09_chr_1_01210	256.443	2.12748	0.326409	6.51784	7.13251e-11	2.70461e-09	similar to alpha/beta hydrolase fold protein	NA	PF07859	GO:0016787; GO:0008152
Zt09_chr_13_00020	4309.86	4.16296	0.68111	6.11203	1e-09	3e-08	similar to alpha/beta hydrolase fold protein	NA	PF07859	GO:0016787; GO:0008152
Zt09_chr_12_00209	382.248	4.00798	0.342746	11.6937	1.37234e-31	4.52736e-29	similar to alcohol dehydrogenase	NA	PF08240;PF00107	GO:0016491; GO:0016747; GO:0008270; GO:0016616; GO:0048037; GO:0055114
Zt09_chr_3_01075	1121.76	3.16698	0.46225	6.85122	7.32242e-12	3.38742e-10	similar to zinc-binding alcohol dehydrogenase	NA	PF08240;PF00107	GO:0016747; GO:0016491; GO:0008270; GO:0055114
Zt09_chr_4_00884	522.902	4.32138	0.543984	7.94394	1.95863e-15	1.79487e-13	similar to alcohol dehydrogenase	NA	PF08240;PF00107	GO:0016747; GO:0016491; GO:0008270; GO:0055114
Zt09_chr_5_00464	318.212	2.20775	0.365235	6.04474	1.49648e-09	4.44937e-08	similar to type 11 methyltransferase	NA	PF08241	GO:0008168; GO:0008152
Zt09_chr_11_00401	899.686	2.87444	0.440135	6.53081	6.54148e-11	2.49965e-09	similar to glycoside hydrolase family 32 protein	NA	PF08244;PF00251	GO:0004553; GO:0005975
Zt09_chr_1_01681	469.761	2.12995	0.473578	4.49757	6.87343e-06	7.65201e-05	hypothetical protein	NA	PF08531;PF00083;PF05592	GO:0022857; GO:0005215; GO:0003824; GO:0016021; GO:0016020; GO:0055085; GO:0006810
Zt09_chr_10_00494	3362.09	3.93464	0.430078	9.14867	5.76389e-20	9.05479e-18	similar to polyketide synthase	NA	PF08659;PF00550;PF00109;PF14765;PF02801;PF00107;PF00698	GO:0031177; GO:0016747; GO:0016491; GO:0003824; GO:0016740; GO:0008270; GO:0008152; GO:0055114
Zt09_chr_3_00583	2243.91	2.10117	0.204415	10.2789	8.76985e-25	1.84671e-22	similar to alpha-amylase	Non-effector	PF09260;PF00128	GO:0003824; GO:0043169; GO:0005509; GO:0004556; GO:0005975; GO:0016052
Zt09_chr_9_00519	2620.5	2.85241	0.317545	8.98271	2.64177e-19	3.87353e-17	similar to tripeptidyl peptidase-like protein	Non-effector	PF09286;PF00082	GO:0008236; GO:0004252; GO:0006508
Zt09_chr_4_00130	1749.48	2.69906	0.378878	7.12384	1.04962e-12	5.86896e-11	hypothetical protein	NA	PF10022	GO:0008150; GO:0003674; GO:0005575
Zt09_chr_13_00292	330.38	3.40831	0.341752	9.97307	1.99952e-23	3.88025e-21	similar to 3-carboxymuconate cyclase	Non-effector	PF10282	GO:0005515
Zt09_chr_11_00090	4496.58	2.47444	0.338959	7.30011	2.87531e-13	1.83593e-11	hypothetical protein	NA	PF10503	GO:0005576
Zt09_chr_15_00051	46.0197	2.57675	0.466621	5.52215	3.34877e-08	7.17375e-07	hypothetical protein	NA	PF11001	GO:0008150; GO:0003674; GO:0005575
Zt09_chr_13_00133	555.56	2.63441	0.494536	5.32704	9.98289e-08	1.87477e-06	similar to integral membrane protein	NA	PF11710	GO:0008150; GO:0003674; GO:0005575
Zt09_chr_3_00461	795.519	2.32332	0.524575	4.42896	9.46872e-06	0.00010142	hypothetical protein	NA	PF11754	GO:0008150; GO:0003674; GO:0005575
Zt09_chr_12_00141	75.8762	2.13639	0.393059	5.43528	5.47119e-08	1.1096e-06	hypothetical protein	NA	PF11807	GO:0008150; GO:0003674; GO:0005575
Zt09_chr_2_00250	492.693	2.26848	0.379612	5.97579	2.28979e-09	6.4341e-08	hypothetical protein	NA	PF11807	GO:0008150; GO:0003674; GO:0005575
Zt09_chr_7_00542	69.8409	2.84092	0.405337	7.00878	2.40407e-12	1.24571e-10	hypothetical protein	NA	PF12511	GO:0008150; GO:0003674; GO:0005575
Zt09_chr_11_00249	1137.57	3.00896	0.436843	6.88796	5.65991e-12	2.71923e-10	hypothetical protein	NA	PF12681	GO:0008150; GO:0003674; GO:0005575
Zt09_chr_2_00218	412.174	2.26578	0.270586	8.37363	5.58692e-17	6.3556e-15	similar to Alpha/beta hydrolase fold-1	NA	PF12697	GO:0003824
Zt09_chr_4_00117	8.12259	2.9832	0.538682	5.53797	3.06006e-08	6.64153e-07	similar to alpha/beta-hydrolase	NA	PF12697	GO:0008150; GO:0003674; GO:0005575
Zt09_chr_13_00136	284.555	4.17649	0.392316	10.6457	1.8254e-26	4.51649e-24	similar to extracellular GDSL-like lipase/acylhydrolase	NA	PF13472	GO:0016787
Zt09_chr_2_00015	169.017	3.10184	0.477901	6.49055	8.55214e-11	3.18445e-09	similar to UMTA methyltransferase family protein	NA	PF13489	GO:0008150; GO:0003674; GO:0005575
Zt09_chr_1_01479	854.245	2.1228	0.378766	5.60453	2.08823e-08	4.67584e-07	similar to amino acid permease	NA	PF13520	GO:0015171; GO:0016020; GO:0003333
Zt09_chr_7_00843	3515.96	2.73805	0.596806	4.58785	4.47842e-06	5.264e-05	similar to high-affinity methionine permease	NA	PF13520	GO:0015171; GO:0016020; GO:0003333
Zt09_chr_4_00295	344.926	3.41877	0.518039	6.59944	4.12723e-11	1.66046e-09	hypothetical protein	NA	PF13521	GO:0008150; GO:0003674; GO:0005575
Zt09_chr_1_00556	188.46	2.0351	0.20817	9.77614	1.42549e-22	2.51931e-20	similar to short-chain dehydrogenase	NA	PF13561	GO:0016491; GO:0008152
Zt09_chr_1_01969	712.029	3.10428	0.234655	13.2291	5.9564e-40	3.46767e-37	similar to short-chain dehydrogenase	NA	PF13561	GO:0016491; GO:0008152
Zt09_chr_2_00827	674.448	2.25989	0.674839	3.34879	0.000811664	0.00417518	similar to tetrahydroxynaphthalene reductase	NA	PF13561	GO:0016491; GO:0008152
Zt09_chr_2_00010	2663.72	3.21288	0.530165	6.06016	1.35987e-09	4.06605e-08	similar to flavin-binding monooxygenase	NA	PF13738	GO:0008150; GO:0003674; GO:0005575
Zt09_chr_4_00038	925.068	2.49068	0.489747	5.08565	3.66376e-07	5.82026e-06	similar to flavin-binding monooxygenase-like family protein	NA	PF13738	GO:0008150; GO:0003674; GO:0005575
Zt09_chr_6_00026	1199.67	4.17384	0.318099	13.1212	2.48949e-39	1.36881e-36	similar to flavin-binding monooxygenase	NA	PF13738	GO:0008150; GO:0003674; GO:0005575
Zt09_chr_5_00041	49.0798	2.62535	0.611309	4.29463	1.74988e-05	0.000170794	similar to major allergen asp f 2-like protein	Non-effector	PF13933	GO:0008237
Zt09_chr_4_00547	13977.2	2.92781	0.368234	7.95096	1.85069e-15	1.7118e-13	similar to glycoside hydrolase family 3 protein	Non-effector	PF14310;PF01915;PF00933	GO:0004553; GO:0005975
Zt09_chr_10_00215	36.7033	2.06758	0.567033	3.64631	0.000266036	0.00170639	predicted protein	NA		GO:0008150; GO:0003674; GO:0005575
Zt09_chr_10_00393	96.4822	2.75953	0.382156	7.22097	5.16187e-13	3.09618e-11	hypothetical protein	NA		GO:0008150; GO:0003674; GO:0005575
Zt09_chr_1_00040	3558.92	2.47705	0.71491	3.46484	0.000530551	0.00298345	hypothetical protein	NA		GO:0008150; GO:0003674; GO:0005575
Zt09_chr_10_00409	135.09	2.73574	0.591603	4.62429	3.75891e-06	4.54236e-05	predicted protein	NA		GO:0008150; GO:0003674; GO:0005575
Zt09_chr_1_00042	1034.59	3.82152	0.486102	7.86155	3.7941e-15	3.23709e-13	hypothetical protein	Effector		GO:0008150; GO:0003674; GO:0005575
Zt09_chr_1_00043	1.76911	2.39974	0.676838	3.54551	0.000391853	0.00234189	predicted protein	NA		GO:0008150; GO:0003674; GO:0005575
Zt09_chr_1_00044	740.995	3.53343	0.646229	5.46778	4.55713e-08	9.43554e-07	hypothetical protein	Non-effector		GO:0008150; GO:0003674; GO:0005575
Zt09_chr_10_00497	379.31	5.04641	0.460785	10.9518	6.51713e-28	1.84286e-25	hypothetical protein	NA		GO:0005506; GO:0020037; GO:0016705; GO:0055114
Zt09_chr_10_00498	713.581	4.9397	0.470318	10.5029	8.37807e-26	1.97423e-23	hypothetical protein	NA		GO:0008150; GO:0003674; GO:0005575
Zt09_chr_1_00194	2184.03	3.39701	0.422548	8.03935	9.03187e-16	8.85034e-14	similar to glycoside hydrolase family 115 protein	Non-effector		GO:0008150; GO:0003674; GO:0005575
Zt09_chr_1_00237	1229.48	2.21347	0.192116	11.5215	1.02773e-30	3.08226e-28	predicted protein	NA		GO:0008150; GO:0003674; GO:0005575
Zt09_chr_1_00245	3.61441	2.06446	0.586746	3.51848	0.000434022	0.00252374	predicted protein	Effector		GO:0008150; GO:0003674; GO:0005575
Zt09_chr_1_00576	384.9	3.65714	0.43066	8.49195	2.03192e-17	2.39403e-15	predicted protein	Effector		GO:0008150; GO:0003674; GO:0005575
Zt09_chr_1_00615	575.448	2.61575	0.339345	7.70824	1.27565e-14	9.94106e-13	hypothetical protein	NA		GO:0008150; GO:0003674; GO:0005575
Zt09_chr_1_00761	1053.43	2.20633	0.533012	4.13935	3.48286e-05	0.00031026	hypothetical protein	NA		GO:0008150; GO:0003674; GO:0005575
Zt09_chr_1_00985	10.6899	2.28134	0.549383	4.15254	3.28805e-05	0.000295298	predicted protein	Effector		GO:0008150; GO:0003674; GO:0005575
Zt09_chr_1_01148	354.392	2.01823	0.217297	9.28788	1.57399e-20	2.5963e-18	hypothetical protein	Non-effector		GO:0008150; GO:0003674; GO:0005575
Zt09_chr_1_01348	912.096	3.01895	0.473876	6.37077	1.8808e-10	6.57747e-09	predicted protein	Effector		GO:0008150; GO:0003674; GO:0005575
Zt09_chr_1_01506	491.54	2.41101	0.351628	6.8567	7.04718e-12	3.30549e-10	hypothetical protein	NA		GO:0008150; GO:0003674; GO:0005575
Zt09_chr_1_01566	471.837	3.76089	0.468472	8.02798	9.90924e-16	9.42997e-14	hypothetical protein	Effector		GO:0008150; GO:0003674; GO:0005575
Zt09_chr_1_01586	43.2428	2.01888	0.650189	3.10507	0.00190232	0.00839006	predicted protein	NA		GO:0008150; GO:0003674; GO:0005575
Zt09_chr_1_01587	932.572	5.68627	0.347801	16.3492	4.40808e-60	8.72536e-57	predicted protein	NA		GO:0008150; GO:0003674; GO:0005575
Zt09_chr_1_01680	961.873	2.28296	0.340647	6.70183	2.05829e-11	8.93459e-10	similar to glycoside hydrolase family 79 protein	Non-effector		GO:0008150; GO:0003674; GO:0005575
Zt09_chr_1_01818	382.788	2.50938	0.398384	6.29891	2.9975e-10	1.0125e-08	hypothetical protein	Effector		GO:0008150; GO:0003674; GO:0005575
Zt09_chr_1_01887	20.617	2.0439	0.38701	5.28125	1.28306e-07	2.33e-06	predicted protein	NA		GO:0008150; GO:0003674; GO:0005575
Zt09_chr_1_02063	37.7131	2.66736	0.635419	4.1978	2.69525e-05	0.000249998	hypothetical protein	NA		GO:0008150; GO:0003674; GO:0005575
Zt09_chr_11_00051	102.931	2.08037	0.41959	4.95812	7.11792e-07	1.04519e-05	predicted protein	NA		GO:0008150; GO:0003674; GO:0005575
Zt09_chr_11_00059	503.373	3.53035	0.415713	8.49227	2.02647e-17	2.39403e-15	hypothetical protein	NA		GO:0008150; GO:0003674; GO:0005575
Zt09_chr_11_00098	261.393	3.10926	0.409964	7.58421	3.34514e-14	2.5081e-12	hypothetical protein	NA		GO:0008150; GO:0003674; GO:0005575
Zt09_chr_11_00338	92.9669	2.13147	0.530087	4.02099	5.79546e-05	0.00047798	hypothetical protein	NA		GO:0008150; GO:0003674; GO:0005575
Zt09_chr_11_00459	18.3586	2.949	0.601815	4.90018	9.57479e-07	1.34735e-05	predicted protein	NA		GO:0008150; GO:0003674; GO:0005575
Zt09_chr_11_00495	178.909	2.29959	0.585249	3.92925	8.52117e-05	0.000659375	hypothetical protein	NA		GO:0008150; GO:0003674; GO:0005575
Zt09_chr_11_00525	226.366	2.16921	0.663756	3.26809	0.00108277	0.00526687	predicted protein	Effector		GO:0008150; GO:0003674; GO:0005575
Zt09_chr_12_00027	82.9728	2.40501	0.351037	6.85118	7.32452e-12	3.38742e-10	hypothetical protein	NA		GO:0008150; GO:0003674; GO:0005575
Zt09_chr_12_00221	3057.8	4.2472	0.518209	8.19592	2.48681e-16	2.64645e-14	predicted protein	NA		GO:0008150; GO:0003674; GO:0005575
Zt09_chr_13_00012	212.416	2.33516	0.354881	6.58013	4.7003e-11	1.86075e-09	hypothetical protein	NA		GO:0008150; GO:0003674; GO:0005575
Zt09_chr_13_00045	1224.23	3.1374	0.450848	6.95889	3.4297e-12	1.74071e-10	hypothetical protein	Non-effector		GO:0008150; GO:0003674; GO:0005575
Zt09_chr_13_00173	331.503	2.98971	0.446414	6.69718	2.12484e-11	9.14328e-10	hypothetical protein	NA		GO:0008150; GO:0003674; GO:0005575
Zt09_chr_13_00317	1545.46	2.43352	0.486128	5.00593	5.5594e-07	8.40848e-06	predicted protein	NA		GO:0008150; GO:0003674; GO:0005575
Zt09_chr_14_00023	17.1957	3.3	0.512838	6.43477	1.23662e-10	4.41836e-09	predicted protein	NA		GO:0008150; GO:0003674; GO:0005575
Zt09_chr_14_00024	64.6315	2.04152	0.263754	7.74025	9.92223e-15	7.85602e-13	predicted protein	NA		GO:0008150; GO:0003674; GO:0005575
Zt09_chr_14_00031	82.3112	3.20643	0.362725	8.83983	9.58683e-19	1.31779e-16	predicted protein	NA		GO:0008150; GO:0003674; GO:0005575
Zt09_chr_14_00090	37.3079	2.4049	0.432876	5.55562	2.7662e-08	6.07e-07	predicted protein	NA		GO:0008150; GO:0003674; GO:0005575
Zt09_chr_15_00015	14.6205	2.05564	0.470064	4.3731	1.22495e-05	0.000126473	predicted protein	NA		GO:0008150; GO:0003674; GO:0005575
Zt09_chr_15_00030	4.65571	2.065	0.62557	3.301	0.000963421	0.00477458	predicted protein	NA		GO:0008150; GO:0003674; GO:0005575
Zt09_chr_15_00062	105.77	2.50901	0.698166	3.59371	0.000326004	0.00200651	predicted protein	NA		GO:0008150; GO:0003674; GO:0005575
Zt09_chr_15_00067	317.824	2.24018	0.535597	4.18258	2.88217e-05	0.000264364	predicted protein	NA		GO:0008150; GO:0003674; GO:0005575
Zt09_chr_15_00068	7.98439	3.54227	0.651243	5.43924	5.35094e-08	1.09644e-06	predicted protein	NA		GO:0008150; GO:0003674; GO:0005575
Zt09_chr_15_00070	35.2255	2.78676	0.392752	7.09548	1.28904e-12	7.12718e-11	predicted protein	NA		GO:0008150; GO:0003674; GO:0005575
Zt09_chr_15_00075	37.2248	2.23436	0.416492	5.36472	8.10771e-08	1.5581e-06	predicted protein	NA		GO:0008150; GO:0003674; GO:0005575
Zt09_chr_15_00078	136.461	2.78702	0.310293	8.9819	2.66141e-19	3.87353e-17	predicted protein	NA		GO:0008150; GO:0003674; GO:0005575
Zt09_chr_15_00081	23.9713	2.2002	0.44729	4.91895	8.70086e-07	1.2473e-05	predicted protein	NA		GO:0008150; GO:0003674; GO:0005575
Zt09_chr_15_00084	100.114	2.15027	0.569119	3.77825	0.000157932	0.00110229	predicted protein	NA		GO:0008150; GO:0003674; GO:0005575
Zt09_chr_16_00003	3.4883	2.32186	0.642034	3.61641	0.000298721	0.00187463	hypothetical protein	NA		GO:0008150; GO:0003674; GO:0005575
Zt09_chr_16_00027	71.1812	2.07269	0.30233	6.85573	7.09487e-12	3.31217e-10	predicted protein	NA		GO:0008150; GO:0003674; GO:0005575
Zt09_chr_16_00030	58.7084	4.60488	0.463365	9.93792	2.84698e-23	5.31634e-21	predicted protein	NA		GO:0008150; GO:0003674; GO:0005575
Zt09_chr_16_00047	7.87631	2.14118	0.636266	3.36523	0.000764812	0.00398154	predicted protein	NA		GO:0008150; GO:0003674; GO:0005575
Zt09_chr_16_00048	11.4889	2.57385	0.482137	5.33841	9.37628e-08	1.77094e-06	predicted protein	NA		GO:0008150; GO:0003674; GO:0005575
Zt09_chr_17_00006	172.035	2.14973	0.51172	4.201	2.65741e-05	0.000247416	predicted protein	NA		GO:0008150; GO:0003674; GO:0005575
Zt09_chr_17_00008	13.0175	2.43232	0.615385	3.95251	7.73351e-05	0.000609383	predicted protein	NA		GO:0008150; GO:0003674; GO:0005575
Zt09_chr_17_00011	713.009	2.12807	0.545756	3.89932	9.64652e-05	0.000731519	predicted protein	NA		GO:0008150; GO:0003674; GO:0005575
Zt09_chr_17_00013	107.093	2.06892	0.38615	5.35782	8.4232e-08	1.60935e-06	predicted protein	NA		GO:0008150; GO:0003674; GO:0005575
Zt09_chr_17_00014	13.9988	2.06789	0.631925	3.27237	0.0010665	0.00520472	predicted protein	NA		GO:0008150; GO:0003674; GO:0005575
Zt09_chr_17_00015	107.208	2.45253	0.473762	5.1767	2.25841e-07	3.80774e-06	predicted protein	NA		GO:0008150; GO:0003674; GO:0005575
Zt09_chr_17_00017	36.0073	2.0413	0.45197	4.51646	6.2883e-06	7.05616e-05	predicted protein	NA		GO:0008150; GO:0003674; GO:0005575
Zt09_chr_17_00018	95.7121	2.67109	0.368227	7.25393	4.04835e-13	2.45807e-11	predicted protein	NA		GO:0008150; GO:0003674; GO:0005575
Zt09_chr_17_00020	19.7799	2.14376	0.548581	3.90783	9.31299e-05	0.000709551	predicted protein	NA		GO:0008150; GO:0003674; GO:0005575
Zt09_chr_17_00026	6.06516	2.1564	0.61566	3.50259	0.000460759	0.00265278	predicted protein	NA		GO:0008150; GO:0003674; GO:0005575
Zt09_chr_17_00028	25.7328	2.39318	0.665442	3.59637	0.000322688	0.00198857	predicted protein	NA		GO:0008150; GO:0003674; GO:0005575
Zt09_chr_17_00029	3.4718	3.39087	0.624725	5.42779	5.70569e-08	1.15008e-06	predicted protein	NA		GO:0008150; GO:0003674; GO:0005575
Zt09_chr_17_00030	23.1932	3.32598	0.464704	7.1572	8.23438e-13	4.73812e-11	predicted protein	NA		GO:0008150; GO:0003674; GO:0005575
Zt09_chr_17_00031	31.8958	2.58032	0.35896	7.1883	6.56007e-13	3.81912e-11	hypothetical protein	NA		GO:0008150; GO:0003674; GO:0005575
Zt09_chr_17_00032	42.0383	2.38383	0.550783	4.32807	1.50421e-05	0.000150376	predicted protein	NA		GO:0008150; GO:0003674; GO:0005575
Zt09_chr_17_00041	15.1708	2.2444	0.643513	3.48773	0.000487145	0.00277404	predicted protein	NA		GO:0008150; GO:0003674; GO:0005575
Zt09_chr_17_00042	26.7301	3.0212	0.498113	6.06529	1.31718e-09	3.95033e-08	predicted protein	NA		GO:0008150; GO:0003674; GO:0005575
Zt09_chr_17_00043	19.3469	3.4317	0.568803	6.03319	1.60758e-09	4.73519e-08	predicted protein	NA		GO:0008150; GO:0003674; GO:0005575
Zt09_chr_17_00048	29.7821	3.23417	0.391153	8.2683	1.3588e-16	1.49423e-14	predicted protein	NA		GO:0008150; GO:0003674; GO:0005575
Zt09_chr_17_00049	75.5769	2.52931	0.461991	5.4748	4.37994e-08	9.14521e-07	predicted protein	NA		GO:0008150; GO:0003674; GO:0005575
Zt09_chr_17_00050	55.8834	3.47295	0.434211	7.99829	1.26155e-15	1.17788e-13	predicted protein	NA		GO:0008150; GO:0003674; GO:0005575
Zt09_chr_17_00065	20.1821	2.51085	0.456494	5.50029	3.79165e-08	8.07e-07	predicted protein	NA		GO:0008150; GO:0003674; GO:0005575
Zt09_chr_17_00066	23.6484	2.00349	0.429352	4.66632	3.06645e-06	3.81264e-05	predicted protein	NA		GO:0008150; GO:0003674; GO:0005575
Zt09_chr_17_00067	55.5583	2.01585	0.474142	4.25159	2.12262e-05	0.000203231	predicted protein	NA		GO:0008150; GO:0003674; GO:0005575
Zt09_chr_17_00071	5.98994	2.0861	0.651306	3.20295	0.00136026	0.00634724	predicted protein	NA		GO:0008150; GO:0003674; GO:0005575
Zt09_chr_19_00053	2.82761	2.28639	0.65091	3.5126	0.00044374	0.00257577	predicted protein	NA		GO:0008150; GO:0003674; GO:0005575
Zt09_chr_20_00081	29.3531	2.21715	0.691125	3.20803	0.00133647	0.00625686	predicted protein	NA		GO:0008150; GO:0003674; GO:0005575
Zt09_chr_2_00024	89.1949	2.84375	0.525279	5.41379	6.17028e-08	1.22135e-06	hypothetical protein	Non-effector		GO:0008237
Zt09_chr_2_00249	3711.7	3.29856	0.584195	5.64632	1.63916e-08	3.77273e-07	predicted protein	Effector		GO:0008150; GO:0003674; GO:0005575
Zt09_chr_2_00281	29.7633	2.29745	0.680137	3.37792	0.00073037	0.00385438	predicted protein	NA		GO:0008150; GO:0003674; GO:0005575
Zt09_chr_2_00369	2187.67	2.02162	0.462315	4.37281	1.22657e-05	0.000126473	hypothetical protein	NA		GO:0008150; GO:0003674; GO:0005575
Zt09_chr_2_00580	1620.5	2.2461	0.448219	5.01116	5.41e-07	8.19983e-06	hypothetical protein	NA		GO:0008150; GO:0003674; GO:0005575
Zt09_chr_2_00761	289.694	2.08257	0.28028	7.43031	1.08346e-13	7.77032e-12	predicted protein	NA		GO:0008150; GO:0003674; GO:0005575
Zt09_chr_2_00934	642.535	2.04359	0.556167	3.67441	0.000238402	0.00155843	hypothetical protein	NA		GO:0008150; GO:0003674; GO:0005575
Zt09_chr_2_01085	2.75574	2.68979	0.679147	3.96055	7.47783e-05	0.000592302	predicted protein	NA		GO:0008150; GO:0003674; GO:0005575
Zt09_chr_2_01150	1787.59	2.62456	0.39353	6.66926	2.57089e-11	1.08273e-09	similar to glycogen debranching protein	Non-effector		GO:0003824; GO:0007155
Zt09_chr_2_01243	117.816	5.73115	0.709661	8.07591	6.69765e-16	6.69562e-14	predicted protein	NA		GO:0008150; GO:0003674; GO:0005575
Zt09_chr_2_01244	28.2907	4.57151	0.586411	7.79573	6.40359e-15	5.23771e-13	predicted protein	Effector		GO:0008150; GO:0003674; GO:0005575
Zt09_chr_3_00319	26.9016	3.17269	0.462401	6.86134	6.82196e-12	3.24601e-10	predicted protein	NA		GO:0008150; GO:0003674; GO:0005575
Zt09_chr_3_00321	640.655	3.51469	0.470232	7.47438	7.75675e-14	5.68656e-12	hypothetical protein	Non-effector		GO:0008150; GO:0003674; GO:0005575
Zt09_chr_3_00489	379.956	2.88948	0.532767	5.42354	5.84302e-08	1.16589e-06	predicted protein	NA		GO:0008150; GO:0003674; GO:0005575
Zt09_chr_3_00513	139.472	5.15761	0.407762	12.6486	1.1392e-36	4.90202e-34	predicted protein	Effector		GO:0008150; GO:0003674; GO:0005575
Zt09_chr_3_00667	673.955	2.79523	0.514741	5.43037	5.62384e-08	1.1359e-06	hypothetical protein	Effector		GO:0008150; GO:0003674; GO:0005575
Zt09_chr_3_00726	167.277	3.50139	0.661446	5.29354	1.2e-07	2.21937e-06	predicted protein	Effector		GO:0008150; GO:0003674; GO:0005575
Zt09_chr_3_00741	100.433	2.25999	0.378855	5.96533	2.44146e-09	6.76839e-08	hypothetical protein	Effector		GO:0008150; GO:0003674; GO:0005575
Zt09_chr_3_00855	215.323	3.39139	0.64102	5.29063	1.21898e-07	2.242e-06	hypothetical protein	Effector		GO:0008150; GO:0003674; GO:0005575
Zt09_chr_3_00870	121.692	2.899	0.57494	5.04226	4.60067e-07	7.03754e-06	hypothetical protein	Effector		GO:0008150; GO:0003674; GO:0005575
Zt09_chr_3_00874	60.375	2.09877	0.552222	3.80059	0.000144354	0.00102121	hypothetical protein	Non-effector		GO:0008150; GO:0003674; GO:0005575
Zt09_chr_3_00920	100.927	2.26702	0.451745	5.01838	5.21095e-07	7.92155e-06	hypothetical protein	NA		GO:0008150; GO:0003674; GO:0005575
Zt09_chr_3_00937	113.476	3.52314	0.447303	7.87641	3.36915e-15	2.95084e-13	hypothetical protein	Non-effector		GO:0008150; GO:0003674; GO:0005575
Zt09_chr_3_00947	1143.49	2.06614	0.4093	5.04798	4.46498e-07	6.85115e-06	predicted protein	NA		GO:0008150; GO:0003674; GO:0005575
Zt09_chr_4_00058	40.0237	2.10213	0.29834	7.04609	1.84014e-12	9.89774e-11	predicted protein	NA		GO:0008150; GO:0003674; GO:0005575
Zt09_chr_4_00170	551.181	3.4493	0.291255	11.8429	2.34244e-32	7.99419e-30	predicted protein	Effector		GO:0008150; GO:0003674; GO:0005575
Zt09_chr_4_00236	1931.09	2.05376	0.46926	4.37658	1.20555e-05	0.000124804	predicted protein	NA		GO:0008150; GO:0003674; GO:0005575
Zt09_chr_4_00238	2222.5	2.21868	0.495843	4.47456	7.65672e-06	8.4105e-05	predicted protein	Effector		GO:0008150; GO:0003674; GO:0005575
Zt09_chr_4_00721	3.75024	2.25727	0.668183	3.37821	0.000729581	0.00385438	hypothetical protein	NA		GO:0008150; GO:0003674; GO:0005575
Zt09_chr_4_00746	18.1799	3.65384	0.649052	5.62951	1.80726e-08	4.10239e-07	hypothetical protein	NA		GO:0008150; GO:0003674; GO:0005575
Zt09_chr_4_00809	160.668	2.24042	0.518952	4.3172	1.58018e-05	0.000157019	hypothetical protein	Non-effector		GO:0008150; GO:0003674; GO:0005575
Zt09_chr_4_00885	68.233	3.62894	0.414082	8.76382	1.88746e-18	2.45792e-16	predicted protein	NA		GO:0008150; GO:0003674; GO:0005575
Zt09_chr_5_00014	70.0853	3.14609	0.555849	5.65996	1.51406e-08	3.51753e-07	hypothetical protein	NA		GO:0008150; GO:0003674; GO:0005575
Zt09_chr_5_00113	61.3676	2.13635	0.313648	6.81129	9.67298e-12	4.41168e-10	predicted protein	NA		GO:0008150; GO:0003674; GO:0005575
Zt09_chr_5_00274	1195.81	2.7674	0.606757	4.56097	5.09177e-06	5.89395e-05	hypothetical protein	Non-effector		GO:0008150; GO:0003674; GO:0005575
Zt09_chr_5_00460	295.908	2.25623	0.478266	4.71752	2.38743e-06	3.05276e-05	hypothetical protein	Non-effector		GO:0008150; GO:0003674; GO:0005575
Zt09_chr_5_00585	58.7774	2.00231	0.371409	5.39112	7e-08	1.37227e-06	similar to umta methyltransferase	NA		GO:0008150; GO:0003674; GO:0005575
Zt09_chr_5_00732	566.829	2.03673	0.447014	4.55629	5.20654e-06	5.9848e-05	hypothetical protein	NA		GO:0008150; GO:0003674; GO:0005575
Zt09_chr_5_00759	2.04238	2.40425	0.686274	3.50334	0.00045947	0.00264729	predicted protein	Effector		GO:0008150; GO:0003674; GO:0005575
Zt09_chr_5_00819	111.331	3.98533	0.324584	12.2783	1.18524e-34	4.39653e-32	similar to phosphorylcholine phosphatase	Non-effector		GO:0008150; GO:0003674; GO:0005575
Zt09_chr_6_00009	9.90708	2.25273	0.733691	3.0704	0.00213769	0.00923956	hypothetical protein	NA		GO:0008150; GO:0003674; GO:0005575
Zt09_chr_6_00027	254.362	2.84823	0.548894	5.18904	2.11385e-07	3.59463e-06	predicted protein	NA		GO:0008150; GO:0003674; GO:0005575
Zt09_chr_6_00029	331.29	4.24944	0.694157	6.12173	9.25669e-10	2.84123e-08	hypothetical protein	NA		GO:0000981; GO:0008270; GO:0005634; GO:0006355
Zt09_chr_6_00146	1337.81	3.1226	0.629862	4.95759	7.13727e-07	1.04648e-05	hypothetical protein	Effector		GO:0008150; GO:0003674; GO:0005575
Zt09_chr_6_00323	56.5535	2.68264	0.45042	5.95586	2.58709e-09	7.09265e-08	hypothetical protein	NA		GO:0008150; GO:0003674; GO:0005575
Zt09_chr_6_00428	16.5596	2.1569	0.510181	4.22771	2.36082e-05	0.000223375	predicted protein	NA		GO:0008150; GO:0003674; GO:0005575
Zt09_chr_6_00561	96.2427	3.69285	0.499037	7.39996	1.36228e-13	9.49474e-12	hypothetical protein	Non-effector		GO:0008150; GO:0003674; GO:0005575
Zt09_chr_6_00566	212.575	3.69767	0.505173	7.31961	2.48689e-13	1.59823e-11	hypothetical protein	Effector		GO:0008150; GO:0003674; GO:0005575
Zt09_chr_6_00627	29.5322	2.3608	0.583364	4.04687	5.19076e-05	0.000435733	hypothetical protein	Effector		GO:0008150; GO:0003674; GO:0005575
Zt09_chr_7_00221	3398.15	3.77935	0.514008	7.35271	1.94229e-13	1.30768e-11	similar to glycoside hydrolase family 79 protein	Non-effector		GO:0005975
Zt09_chr_7_00233	113.635	3.36963	0.480481	7.01304	2.33203e-12	1.22117e-10	hypothetical protein	NA		GO:0008150; GO:0003674; GO:0005575
Zt09_chr_7_00333	37.048	2.66946	0.517797	5.15541	2.53075e-07	4.19545e-06	predicted protein	Effector		GO:0008150; GO:0003674; GO:0005575
Zt09_chr_7_00391	1179.05	2.24077	0.504533	4.44128	8.94264e-06	9.63061e-05	predicted protein	NA		GO:0008150; GO:0003674; GO:0005575
Zt09_chr_7_00469	4.94987	2.29988	0.671079	3.42713	0.000609994	0.00335023	hypothetical protein	NA		GO:0008150; GO:0003674; GO:0005575
Zt09_chr_7_00536	1352.91	2.28464	0.524488	4.35594	1.32495e-05	0.00013463	predicted protein	Effector		GO:0008150; GO:0003674; GO:0005575
Zt09_chr_7_00541	157.964	2.73396	0.490724	5.57128	2.5288e-08	5.5865e-07	predicted protein	NA		GO:0008150; GO:0003674; GO:0005575
Zt09_chr_7_00561	188.324	2.14598	0.336383	6.37957	1.77582e-10	6.25454e-09	hypothetical protein	NA		GO:0008150; GO:0003674; GO:0005575
Zt09_chr_7_00587	520.221	3.97974	0.660802	6.02259	1.71647e-09	5e-08	hypothetical protein	Non-effector		GO:0008150; GO:0003674; GO:0005575
Zt09_chr_7_00840	30.9575	2.94354	0.56807	5.18164	2.19944e-07	3.721e-06	predicted protein	Effector		GO:0008150; GO:0003674; GO:0005575
Zt09_chr_8_00298	676.853	2.71458	0.664269	4.08656	4.37818e-05	0.000375375	hypothetical protein	Non-effector		GO:0008150; GO:0003674; GO:0005575
Zt09_chr_8_00308	4889.54	3.35129	0.543413	6.16711	6.95507e-10	2.22046e-08	hypothetical protein	Non-effector		GO:0008150; GO:0003674; GO:0005575
Zt09_chr_8_00411	691.553	2.50332	0.3861	6.48361	8.95513e-11	3.31943e-09	hypothetical protein	NA		GO:0008150; GO:0003674; GO:0005575
Zt09_chr_8_00444	205.736	2.63208	0.436797	6.02587	1.682e-09	4.92508e-08	hypothetical protein	NA		GO:0008150; GO:0003674; GO:0005575
Zt09_chr_8_00451	810.386	5.03818	0.302712	16.6435	3.37335e-62	8.3465e-59	predicted protein	Non-effector		GO:0008150; GO:0003674; GO:0005575
Zt09_chr_8_00728	1034.62	2.09914	0.434399	4.83228	1.34977e-06	1.84512e-05	predicted protein	Effector		GO:0008150; GO:0003674; GO:0005575
Zt09_chr_9_00107	1036.23	3.46823	0.484944	7.15182	8.5633e-13	4.8989e-11	predicted protein	Effector		GO:0008150; GO:0003674; GO:0005575
Zt09_chr_9_00156	10347.4	3.50494	0.267429	13.106	3.04105e-39	1.50486e-36	hypothetical protein	Effector		GO:0008150; GO:0003674; GO:0005575
Zt09_chr_9_00162	67.8791	2.45115	0.410563	5.97022	2.36936e-09	6.62417e-08	predicted protein	NA		GO:0008150; GO:0003674; GO:0005575
Zt09_chr_9_00308	787.388	3.10567	0.301224	10.3102	6.3378e-25	1.36359e-22	similar to carbohydrate-binding module family 63 protein	Effector		GO:0008150; GO:0003674; GO:0005575
Zt09_chr_9_00376	1343.61	2.37629	0.489757	4.85198	1.22232e-06	1.68486e-05	hypothetical protein	NA		GO:0008150; GO:0003674; GO:0005575
