# Supplementary material for: Highly flexible infection programs in a specialized wheat pathogen
Source: Ecol Evol. 2018 Dec 26;9(1):275–94. doi: 10.1002/ece3.4724 (PMC6342133; doi:10.1002/ece3.4724)
Supplement: Supplementary file 15 [file ECE3-9-275-s015.xlsx]

## Sheet: up Stage C
gene	baseMean	log2FoldChange	lfcSE	stat	pvalue	padj	prediction	effector	PFAM	GO.term
Zt09_chr_10_00148	116.731	-2.19514	0.369078	-5.94762	2.7207e-09	1.83176e-07	hypothetical protein	NA	PF00397	GO:0005515
Zt09_chr_10_00409	135.09	-2.13721	0.586895	-3.64155	0.000270997	0.00204581	predicted protein	NA		GO:0008150; GO:0003674; GO:0005575
Zt09_chr_10_00489	364.288	-2.21427	0.506321	-4.37324	1.22415e-05	0.000183567	similar to cytochrome P450	NA	PF00067	GO:0020037; GO:0005506; GO:0016705; GO:0055114
Zt09_chr_10_00494	3362.09	-2.58875	0.428978	-6.03468	1.59277e-09	1.17639e-07	similar to polyketide synthase	NA	PF08659;PF00550;PF00109;PF14765;PF02801;PF00107;PF00698	GO:0031177; GO:0016747; GO:0016491; GO:0003824; GO:0016740; GO:0008270; GO:0008152; GO:0055114
Zt09_chr_10_00496	649.039	-2.77029	0.619528	-4.47162	7.76287e-06	0.00012699	similar to Cytochrome P450	NA	PF00067	GO:0020037; GO:0005506; GO:0016705; GO:0055114
Zt09_chr_10_00497	379.31	-3.12901	0.440227	-7.10772	1.17973e-12	2.84775e-10	hypothetical protein	NA		GO:0005506; GO:0020037; GO:0016705; GO:0055114
Zt09_chr_10_00498	713.581	-3.22945	0.461617	-6.99596	2.63452e-12	5.21476e-10	hypothetical protein	NA		GO:0008150; GO:0003674; GO:0005575
Zt09_chr_10_00499	170.67	-2.47543	0.524384	-4.72064	2.35108e-06	4.97193e-05	similar to cytochrome p450 monooxygenase	NA	PF00067	GO:0016705; GO:0020037; GO:0005506; GO:0055114
Zt09_chr_1_00132	390.547	-2.0527	0.643481	-3.18999	0.00142277	0.00735697	predicted protein	Effector		GO:0008150; GO:0003674; GO:0005575
Zt09_chr_1_00693	3126.99	-2.11708	0.488887	-4.3304	1.4884e-05	0.000212565	hypothetical protein	Non-effector		GO:0008150; GO:0003674; GO:0005575
Zt09_chr_1_01276	619.864	-2.0446	0.478282	-4.27488	1.9124e-05	0.000254396	predicted protein	Effector		GO:0008150; GO:0003674; GO:0005575
Zt09_chr_1_01278	772.661	-2.27018	0.51239	-4.43056	9.39874e-06	0.00014979	predicted protein	Effector		GO:0008150; GO:0003674; GO:0005575
Zt09_chr_1_01279	1024.82	-2.22581	0.487578	-4.56503	4.99426e-06	8.92206e-05	predicted protein	NA		GO:0008150; GO:0003674; GO:0005575
Zt09_chr_1_01587	932.572	-2.88725	0.333757	-8.65075	5.11617e-18	6.32934e-15	predicted protein	NA		GO:0008150; GO:0003674; GO:0005575
Zt09_chr_1_01590	5940.24	-2.19334	0.507017	-4.32596	1.51867e-05	0.000215333	predicted protein	Effector		GO:0008150; GO:0003674; GO:0005575
Zt09_chr_1_01639	1154.73	-2.14339	0.520506	-4.1179	3.82339e-05	0.000444133	hypothetical protein	Non-effector	PF12296	GO:0008150; GO:0003674; GO:0005575
Zt09_chr_11_00103	1703.07	-2.43077	0.381225	-6.3762	1.81533e-10	1.71108e-08	similar to (S)-2-hydroxy-acid oxidase	Non-effector	PF01070	GO:0010181; GO:0016491; GO:0003824; GO:0055114
Zt09_chr_11_00338	92.9669	-2.07078	0.522287	-3.96483	7.34495e-05	0.000741765	hypothetical protein	NA		GO:0008150; GO:0003674; GO:0005575
Zt09_chr_11_00353	287.561	-2.03433	0.468866	-4.33884	1.43239e-05	0.000206002	similar to short chain dehydrogenase	NA	PF00106	GO:0016491; GO:0008152
Zt09_chr_11_00525	226.366	-2.31182	0.662414	-3.48999	0.000483032	0.00319557	predicted protein	Effector		GO:0008150; GO:0003674; GO:0005575
Zt09_chr_13_00034	1235.59	-2.10035	0.519609	-4.04217	5.29584e-05	0.000571569	predicted protein	NA		GO:0008150; GO:0003674; GO:0005575
Zt09_chr_13_00237	1803.68	-2.41362	0.449534	-5.36915	7.91066e-08	2.87838e-06	similar to polyketide synthase	NA	PF08659;PF00698;PF14765;PF00107;PF08242;PF08240;PF02801;PF00109	GO:0031177; GO:0016491; GO:0016747; GO:0008270; GO:0003824; GO:0016740; GO:0055114; GO:0008152
Zt09_chr_13_00253	473.042	-2.52324	0.330247	-7.64048	2.16418e-14	8.56754e-12	similar to tyrosinase central domain-containing protein	Non-effector	PF00264	GO:0016491; GO:0008152
Zt09_chr_2_00024	89.1949	-2.23702	0.481332	-4.64756	3.35883e-06	6.58265e-05	hypothetical protein	Non-effector		GO:0008237
Zt09_chr_2_00144	520.138	-2.1819	0.541427	-4.0299	5.58005e-05	0.000595106	hypothetical protein	NA	PF01715	GO:0005524; GO:0008033
Zt09_chr_2_00146	5.6951	-2.503	0.648105	-3.86203	0.000112451	0.0010324	hypothetical protein	NA		GO:0008150; GO:0003674; GO:0005575
Zt09_chr_2_00244	259.1	-2.40777	0.566945	-4.24693	2.16724e-05	0.000280382	predicted protein	Effector		GO:0008150; GO:0003674; GO:0005575
Zt09_chr_2_00249	3711.7	-2.27773	0.583896	-3.90092	9.58282e-05	0.000912812	predicted protein	Effector		GO:0008150; GO:0003674; GO:0005575
Zt09_chr_2_01243	117.816	-3.52736	0.690404	-5.10913	3.23648e-07	9.619e-06	predicted protein	NA		GO:0008150; GO:0003674; GO:0005575
Zt09_chr_2_01244	28.2907	-3.94632	0.515791	-7.65101	1.9941e-14	8.22317e-12	predicted protein	Effector		GO:0008150; GO:0003674; GO:0005575
Zt09_chr_3_00230	8700.02	-2.28753	0.544885	-4.19818	2.69071e-05	0.000333708	predicted protein	Effector		GO:0008150; GO:0003674; GO:0005575
Zt09_chr_3_00467	1682.02	-2.49781	0.553468	-4.51301	6.39155e-06	0.000108689	predicted protein	Effector		GO:0008150; GO:0003674; GO:0005575
Zt09_chr_3_00513	139.472	-2.70523	0.352704	-7.66999	1.72009e-14	7.40162e-12	predicted protein	Effector		GO:0008150; GO:0003674; GO:0005575
Zt09_chr_3_00637	158.783	-2.17693	0.412251	-5.2806	1.28759e-07	4.29239e-06	predicted protein	Effector		GO:0008150; GO:0003674; GO:0005575
Zt09_chr_3_00726	167.277	-2.79947	0.657178	-4.25984	2.04571e-05	0.00026852	predicted protein	Effector		GO:0008150; GO:0003674; GO:0005575
Zt09_chr_3_00900	15.4157	-2.08778	0.526926	-3.96218	7.42673e-05	0.00074926	predicted protein	Effector		GO:0008150; GO:0003674; GO:0005575
Zt09_chr_3_00920	100.927	-2.37445	0.440716	-5.38771	7.13601e-08	2.64513e-06	hypothetical protein	NA		GO:0008150; GO:0003674; GO:0005575
Zt09_chr_3_00971	4401.01	-2.34546	0.509987	-4.59906	4.24408e-06	7.90203e-05	similar to alpha-L-arabinofuranosidase	Non-effector	PF09206	GO:0046556; GO:0031221
Zt09_chr_4_00038	925.068	-2.12439	0.488778	-4.34633	1.38437e-05	0.000200309	similar to flavin-binding monooxygenase-like family protein	NA	PF13738	GO:0008150; GO:0003674; GO:0005575
Zt09_chr_4_00046	145.081	-2.3968	0.316903	-7.56318	3.93332e-14	1.25574e-11	similar to thioesterase family protein	NA	PF03061	GO:0008150; GO:0003674; GO:0005575
Zt09_chr_5_00012	2538.7	-2.1287	0.37407	-5.69065	1.26557e-08	5.96446e-07	similar to tyrosinase central domain containing protein	Non-effector	PF00264	GO:0016491; GO:0008152
Zt09_chr_5_00190	979.435	-2.14556	0.474391	-4.52276	6.10383e-06	0.000105243	predicted protein	Effector		GO:0008150; GO:0003674; GO:0005575
Zt09_chr_5_00271	3827.78	-2.31148	0.482125	-4.79436	1.632e-06	3.6876e-05	predicted protein	Effector		GO:0008150; GO:0003674; GO:0005575
Zt09_chr_5_00627	31.877	-2.22172	0.572218	-3.88264	0.000103328	0.000967493	predicted protein	Non-effector		GO:0008150; GO:0003674; GO:0005575
Zt09_chr_5_00636	837.553	-2.08736	0.3545	-5.88817	3.90494e-09	2.43064e-07	similar to fungal trichothecene efflux pump	NA	PF06609	GO:0008150; GO:0003674; GO:0005575
Zt09_chr_5_00816	229.124	-2.52145	0.616673	-4.0888	4.33605e-05	0.000485818	similar to subtilisin-like serine protease PR1A	Non-effector	PF00082	GO:0004252; GO:0006508
Zt09_chr_5_00819	111.331	-2.26047	0.281893	-8.01889	1.06704e-15	6.21207e-13	similar to phosphorylcholine phosphatase	Non-effector		GO:0008150; GO:0003674; GO:0005575
Zt09_chr_6_00016	5689.84	-2.17414	0.3193	-6.8091	9.82143e-12	1.45079e-09	similar to polyketide synthase	NA	PF00698;PF14765;PF00109;PF02801;PF08659	GO:0016491; GO:0016747; GO:0031177; GO:0016740; GO:0003824; GO:0008152
Zt09_chr_6_00018	684.224	-2.27986	0.328052	-6.94969	3.66092e-12	6.51793e-10	similar to ef-hand calcium-binding domain-containing protein	NA	PF03959	GO:0008150; GO:0003674; GO:0005575
Zt09_chr_6_00027	254.362	-2.44381	0.544898	-4.48489	7.295e-06	0.000120532	predicted protein	NA		GO:0008150; GO:0003674; GO:0005575
Zt09_chr_6_00028	667.626	-2.18182	0.311665	-7.00052	2.55016e-12	5.1508e-10	hypothetical protein	NA	PF07247	GO:0004026; GO:0006066
Zt09_chr_6_00561	96.2427	-2.79776	0.46739	-5.98593	2.15155e-09	1.52099e-07	hypothetical protein	Non-effector		GO:0008150; GO:0003674; GO:0005575
Zt09_chr_6_00626	3088.12	-2.04423	0.437136	-4.67641	2.9194e-06	5.88459e-05	similar to metalloprotease	Effector	PF05572	GO:0008237
Zt09_chr_7_00014	1090.03	-2.27944	0.425732	-5.35417	8.59484e-08	3.07087e-06	similar to aspergillopepsin-2 precursor	Effector	PF01828	GO:0004190; GO:0006508
Zt09_chr_7_00233	113.635	-2.54453	0.466578	-5.4536	4.93591e-08	1.93086e-06	hypothetical protein	NA		GO:0008150; GO:0003674; GO:0005575
Zt09_chr_7_00458	1157.92	-2.05827	0.315292	-6.52814	6.65931e-11	7.57554e-09	similar to bifunctional P-450:NADPH-P450 reductase	NA	PF00175;PF00258;PF00067;PF00667	GO:0005506; GO:0016705; GO:0020037; GO:0003958; GO:0070330; GO:0016491; GO:0010181; GO:0055114
Zt09_chr_8_00123	601.381	-2.22016	0.475429	-4.66981	3.0148e-06	6.0489e-05	predicted protein	NA		GO:0008150; GO:0003674; GO:0005575
Zt09_chr_9_00575	376.058	-2.064	0.518343	-3.98191	6.8364e-05	0.000703324	similar to GPR1/FUN34/YaaH-class plasma membrane protein	NA	PF01184	GO:0016020

## Sheet: up Stage D
gene	baseMean	log2FoldChange	lfcSE	stat	pvalue	padj	prediction	effector	PFAM	GO.term
Zt09_chr_10_00003	484.985	2.13205	0.49441	4.3123	1.61564e-05	0.000226808	predicted protein	NA		GO:0008150; GO:0003674; GO:0005575
Zt09_chr_1_00081	641.876	2.67354	0.465882	5.73866	9.54299e-09	4.67559e-07	hypothetical protein	Non-effector	PF08760	GO:0003824
Zt09_chr_1_00437	632.864	2.16209	0.522194	4.14039	3.46716e-05	0.000410461	similar to glycoside hydrolase family 76 protein	Non-effector	PF03663	GO:0008496; GO:0003824; GO:0016052
Zt09_chr_1_00442	1311.49	2.12538	0.419422	5.06739	4.03301e-07	1.16031e-05	similar to sugar transporter	NA	PF00083	GO:0022891; GO:0022857; GO:0005215; GO:0016020; GO:0016021; GO:0055085; GO:0006810
Zt09_chr_1_01161	6.53682	2.46681	0.427823	5.76596	8.1193e-09	4.1421e-07	similar to GPI anchored cell wall protein	Non-effector	PF09792	GO:0008150; GO:0003674; GO:0005575
Zt09_chr_11_00141	424.32	2.16383	0.436822	4.95357	7.28642e-07	1.8808e-05	similar to MFS transporter	NA	PF07690	GO:0016021; GO:0055085
Zt09_chr_11_00301	333.041	2.09919	0.495166	4.23937	2.2415e-05	0.000288105	similar to RNA-binding domain-containing protein	NA	PF00076	GO:0003676; GO:0000166
Zt09_chr_12_00088	16.6931	2.21112	0.554209	3.98968	6.6163e-05	0.000684238	hypothetical protein	Effector		GO:0008150; GO:0003674; GO:0005575
Zt09_chr_2_00203	37.9688	2.06695	0.314686	6.56829	5.0897e-11	6.06901e-09	predicted protein	Effector		GO:0008150; GO:0003674; GO:0005575
Zt09_chr_2_00381	588.106	2.02593	0.352128	5.75339	8.7472e-09	4.39447e-07	hypothetical protein	NA		GO:0008150; GO:0003674; GO:0005575
Zt09_chr_2_01098	64.7755	2.63154	0.524692	5.01541	5.29216e-07	1.4549e-05	hypothetical protein	NA	PF11807	GO:0008150; GO:0003674; GO:0005575
Zt09_chr_4_00066	1629.83	2.14267	0.308297	6.95003	3.65209e-12	6.51793e-10	hypothetical protein	NA		GO:0008150; GO:0003674; GO:0005575
Zt09_chr_5_00821	379.368	2.63526	0.665437	3.96019	7.48905e-05	0.000754778	similar to catalase	Non-effector	PF06628;PF00199	GO:0004096; GO:0020037; GO:0055114; GO:0006979
Zt09_chr_6_00008	7.35532	2.31876	0.721515	3.21374	0.00131018	0.00693046	similar to major facilitator superfamily transporter	NA	PF07690	GO:0016021; GO:0055085
Zt09_chr_7_00163	6.30376	2.15988	0.520962	4.14594	3.38426e-05	0.000402572	hypothetical protein	Effector		GO:0008150; GO:0003674; GO:0005575
Zt09_chr_8_00238	93.2019	2.28514	0.587711	3.88821	0.000100986	0.000950059	hypothetical protein	Non-effector		GO:0008150; GO:0003674; GO:0005575
