# Supplementary material for: Highly flexible infection programs in a specialized wheat pathogen
Source: Ecol Evol. 2018 Dec 26;9(1):275–94. doi: 10.1002/ece3.4724 (PMC6342133; doi:10.1002/ece3.4724)
Supplement: Supplementary file 16 [file ECE3-9-275-s016.xlsx]

## Sheet: Zt05
gene	functional prediction	PFAM	Zt05_Ta_3_A_RPKM	Zt05_Ta_8_B_RPKM	Zt05_Ta_13_C_RPKM	Zt05_Ta_20_D_RPKM	Profil
Zt09_chr_10_00253	hypothetical protein		14.0609	108.757	42.8214	21.4512
Zt09_chr_1_00293	predicted protein		2.45903	49.5752	41.007	15.1221
Zt09_chr_1_00805	hypothetical protein		1.78145	13.2298	6.7401	1.51795
Zt09_chr_1_01779	predicted protein		0	94.6039	15.364	1.30895
Zt09_chr_11_00149	hypothetical protein		0.864814	73.7255	36.0166	17.1296
Zt09_chr_12_00196	predicted protein		0.235197	51.7948	25.5771	4.98981
Zt09_chr_12_00427	predicted protein		0.572881	80.2339	36.0163	17.1294
Zt09_chr_13_00008	predicted protein		1.38801	112.204	44.9136	9.67709
Zt09_chr_13_00229	similar to necrosis- and ethylene-inducing protein 2 precursor	PF05630	15.8351	141.024	72.6798	25.2407
Zt09_chr_13_00269	predicted protein		1.8426	254.547	207.493	48.7499
Zt09_chr_13_00364	predicted protein		4.11868	49.0893	24.2689	7.09738
Zt09_chr_2_00094	predicted protein		0	45.6451	26.3455	17.1445
Zt09_chr_2_00126	hypothetical protein		15.2273	99.0909	82.733	36.4165
Zt09_chr_2_00129	hypothetical protein	PF06951	0.434582	11.3542	2.94474	1.30806
Zt09_chr_2_00969	predicted protein		21.3435	33.7914	4.65601	3.37419
Zt09_chr_3_00149	predicted protein		0.488549	98.368	25.675	6.18786
Zt09_chr_3_01060	predicted protein		32.1089	134.143	50.0204	20.4835
Zt09_chr_3_01144	predicted protein		25.5989	5.2142	0.834263	0.440162
Zt09_chr_5_00334	predicted protein		8.96886	215.579	58.9951	13.4178
Zt09_chr_5_00670	predicted protein		1.34575	8.34421	7.66035	2.94203
Zt09_chr_6_00156	predicted protein		8.11304	41.6388	29.6966	13.2801
Zt09_chr_6_00617	predicted protein		6.38229	65.832	34.6577	32.4189
Zt09_chr_7_00040	predicted protein		84.4019	672.745	279.518	109.197
Zt09_chr_9_00077	predicted protein		60.6759	288.701	264.275	185.395
Zt09_chr_9_00572	predicted protein		14.5364	603.244	581.446	232.858

## Sheet: Zt09
gene	functional prediction	PFAM	Zt09_Ta_4_A_RPKM	Zt09_Ta_11_B_RPKM	Zt09_Ta_13_C_RPKM	Zt09_Ta_20_D_RPKM	Profil
Zt09_chr_10_00253	hypothetical protein		15.5704	115.691	15.7552	13.0021
Zt09_chr_1_00293	predicted protein		6.20261	516.605	62.5524	6.33398
Zt09_chr_1_00805	hypothetical protein		0	44.704	4.00981	0.819928
Zt09_chr_1_01779	predicted protein		9.30392	534.198	20.1411	4.13985
Zt09_chr_11_00149	hypothetical protein		0.598598	239.235	88.0221	8.40201
Zt09_chr_12_00196	predicted protein		1.49784	304.179	30.7881	2.46725
Zt09_chr_12_00427	predicted protein		308.03	1191.34	920.115	838.019
Zt09_chr_13_00008	predicted protein		0	789.9	117.713	7.96253
Zt09_chr_13_00229	similar to necrosis- and ethylene-inducing protein 2 precursor	PF05630	13.2007	189.44	82.962	10.4285
Zt09_chr_13_00269	predicted protein		57.1628	1431.42	282.247	19.7089
Zt09_chr_13_00364	predicted protein		3.00263	315.191	35.03	3.75355
Zt09_chr_2_00094	predicted protein		14.8318	1311.87	561.563	57.0726
Zt09_chr_2_00126	hypothetical protein		3.13911	549.787	153.286	12.7479
Zt09_chr_2_00129	hypothetical protein	PF06951	0.940573	15.4197	7.35524	2.53667
Zt09_chr_2_00969	predicted protein		104.844	42.8961	6.71581	6.06527
Zt09_chr_3_00149	predicted protein		0	372.223	32.9032	2.88777
Zt09_chr_3_01060	predicted protein		3.41805	224.926	36.2447	6.52756
Zt09_chr_3_01144	predicted protein		1.26695	4.21722	0.38473	0.715909
Zt09_chr_5_00334	predicted protein		12.1784	590.815	73.612	6.90431
Zt09_chr_5_00670	predicted protein		0	21.4738	9.61924	1.6084
Zt09_chr_6_00156	predicted protein		27.2278	601.83	176.32	24.967
Zt09_chr_6_00617	predicted protein		4.66141	363.923	139.285	10.7087
Zt09_chr_7_00040	predicted protein		16.0412	1580.42	193.369	33.0516
Zt09_chr_9_00077	predicted protein		0.564145	629.016	237.977	35.7178
Zt09_chr_9_00572	predicted protein		12.8793	2266.88	651.85	50.2508

## Sheet: Zt10
gene	functional prediction	PFAM	Zt10_Ta_6_A_RPKM	Zt10_Ta_11_B_RPKM	Zt10_Ta_13_C_RPKM	Zt10_Ta_24_D_RPKM	Profile
Zt09_chr_3_01144	predicted protein		0	0.182318	0.0706655	0
Zt09_chr_5_00334	predicted protein		10.007	0.939944	5.74844	2.25687
Zt09_chr_1_00805	hypothetical protein		0.405514	2.08671	3.16863	1.15
Zt09_chr_2_00094	predicted protein		0	3.73603	22.1285	7.12668
Zt09_chr_5_00670	predicted protein		0.951986	4.04313	14.8074	5.65104
Zt09_chr_2_00969	predicted protein		10.8715	11.17	2.15876	3.56684
Zt09_chr_11_00149	hypothetical protein		0.527825	11.5771	50.2826	16.9496
Zt09_chr_3_00149	predicted protein		0.775194	13.0783	24.8359	7.75424
Zt09_chr_13_00229	similar to necrosis- and ethylene-inducing protein 2 precursor	PF05630	6.04284	13.4788	61.6128	18.1955
Zt09_chr_10_00253	hypothetical protein		5.16758	14.76	22.6194	21.1602
Zt09_chr_1_01779	predicted protein		0	16.406	15.0674	4.10462
Zt09_chr_6_00617	predicted protein		7.45318	16.5244	52.8417	20.7357
Zt09_chr_12_00427	predicted protein		0	16.694	63.0616	17.9859
Zt09_chr_1_00293	predicted protein		7.54776	20.0325	57.0085	27.8138
Zt09_chr_3_01060	predicted protein		12.5638	23.0721	32.6941	7.6516
Zt09_chr_2_00129	hypothetical protein	PF06951	2.02558	26.7233	33.1943	21.3813
Zt09_chr_12_00196	predicted protein		0	27.9618	124.96	32.4644
Zt09_chr_2_00126	hypothetical protein		13.824	28.9583	62.6451	21.1459
Zt09_chr_13_00364	predicted protein		1.26304	29.1013	86.8432	18.3065
Zt09_chr_13_00008	predicted protein		1.85312	30.0332	65.7915	29.079
Zt09_chr_13_00269	predicted protein		87.6753	56.4479	76.4501	39.5867
Zt09_chr_9_00077	predicted protein		2.1569	63.8922	397.247	133.716
Zt09_chr_9_00572	predicted protein		4.29468	84.8225	227.184	62.9298
Zt09_chr_7_00040	predicted protein		15.6257	125.31	293.53	78.6538
Zt09_chr_6_00156	predicted protein		11.444	127.731	346.415	191.147
