# Supplementary material for: Highly flexible infection programs in a specialized wheat pathogen
Source: Ecol Evol. 2018 Dec 26;9(1):275–94. doi: 10.1002/ece3.4724 (PMC6342133; doi:10.1002/ece3.4724)
Supplement: Supplementary file 17 [file ECE3-9-275-s017.xlsx]

## Sheet: Zt05
gene	functional prediction	PFAM domain	Zt05_Ta_3_A_RPKM	Zt05_Ta_8_B_RPKM	Zt05_Ta_13_C_RPKM	Zt05_Ta_20_D_RPKM	Profile
Zt09_chr_3_00584	similar to alpha-1	PF00128;PF00534;PF08323	20.37	16.8801	206.256	259.998
Zt09_chr_7_00263	hypothetical protein	PF00188	61.0481	20.1614	89.9208	66.858
Zt09_chr_3_01063	similar to pectate lyase	PF00544	2.37201	2.98861	15.1765	6.46558
Zt09_chr_12_00112	similar to cutinase	PF01083	1.6741	1.90691	95.2516	125.314
Zt09_chr_2_00663	similar to Chain A	PF01083	9.74242	7.36133	413.045	243.244
Zt09_chr_2_01151	similar to acetylxylan esterase	PF01083	13.3277	16.5419	426.421	126.398
Zt09_chr_6_00446	similar to acetylxylan esterase	PF01083	0	0.131531	12.8583	11.6439
Zt09_chr_10_00107	similar to glycoside hydrolase family 12 protein	PF01670	10.7873	9.72765	166.288	162.437
Zt09_chr_2_01205	similar to putative extracellular cellulase CelA/allergen Asp F7-like protein	PF03330	26.5643	18.0761	311.08	218.832
Zt09_chr_6_00626	similar to metalloprotease	PF05572	49.149	45.4707	974.816	340.747
Zt09_chr_9_00038	similar to hydrophobin	PF06766	234.773	135.023	4656.25	5286.49
Zt09_chr_1_00042	hypothetical protein		125.442	33.987	258.634	355.858
Zt09_chr_1_00245	predicted protein		0.211311	0.182633	0.951	0.392111
Zt09_chr_1_00576	predicted protein		10.7032	10.8013	128.142	35.0268
Zt09_chr_1_00985	predicted protein		0	0	3.3445	4.04101
Zt09_chr_1_01566	hypothetical protein		34.3569	21.7732	148.546	167.108
Zt09_chr_1_01818	hypothetical protein		42.012	21.1697	67.3358	64.1844
Zt09_chr_2_01244	predicted protein		1.64343	0	32.5839	1.31894
Zt09_chr_3_00513	predicted protein		0.342261	1.27132	39.816	6.76853
Zt09_chr_3_00637	predicted protein		15.8708	26.1847	411.494	76.679
Zt09_chr_3_00667	hypothetical protein		5.40448	12.7149	300.462	164.481
Zt09_chr_3_00741	hypothetical protein		4.2875	7.05153	54.4026	26.5694
Zt09_chr_3_00855	hypothetical protein		34.1633	13.1444	58.2236	87.3324
Zt09_chr_3_00870	hypothetical protein		21.9272	9.14066	29.0138	43.0439
Zt09_chr_4_00170	predicted protein		11.1967	15.6962	209.526	164.789
Zt09_chr_4_00238	predicted protein		253.347	154.355	1542.1	906.258
Zt09_chr_5_00759	predicted protein		0	0	0.329045	0.280939
Zt09_chr_6_00146	hypothetical protein		114.86	36.6047	207.436	354.076
Zt09_chr_6_00566	hypothetical protein		23.991	13.98	63.9629	69.3616
Zt09_chr_6_00627	hypothetical protein		3.58524	0.773003	4.89178	10.4237
Zt09_chr_7_00333	predicted protein		1.70403	1.5063	5.79674	22.8423
Zt09_chr_7_00840	predicted protein		0	1.40082	33.0738	32.5243
Zt09_chr_9_00107	predicted protein		82.2037	48.2309	241.659	519.73
Zt09_chr_9_00156	hypothetical protein		283.639	211.895	3072.24	4507.12
Zt09_chr_9_00308	similar to carbohydrate-binding module family 63 protein		67.9323	39.4136	219.538	139.497

## Sheet: Zt09
gene	functional prediction	PFAM domain	Zt09_Ta_4_A_RPKM	Zt09_Ta_11_B_RPKM	Zt09_Ta_13_C_RPKM	Zt09_Ta_20_D_RPKM	Profile
Zt09_chr_1_00042	hypothetical protein		10.5481	12.7539	328.914	292.102
Zt09_chr_1_00245	predicted protein		0.22577	0	1.79365	1.09344
Zt09_chr_1_00576	predicted protein		0.517013	0.292774	57.7585	8.20935
Zt09_chr_1_00985	predicted protein		0	0	2.69511	4.09167
Zt09_chr_1_01566	hypothetical protein		2.75759	14.5691	351.307	173.443
Zt09_chr_1_01818	hypothetical protein		5.16862	6.53858	87.7107	118.449
Zt09_chr_10_00107	similar to glycoside hydrolase family 12 protein	PF01670	10.053	6.41328	229.539	324.273
Zt09_chr_12_00112	similar to cutinase	PF01083	2.28087	2.70445	275.04	586.352
Zt09_chr_2_00663	similar to Chain A	PF01083	8.99601	17.5339	402.367	250.691
Zt09_chr_2_01151	similar to acetylxylan esterase	PF01083	37.1059	20.4914	1014.98	343.221
Zt09_chr_2_01205	similar to putative extracellular cellulase CelA/allergen Asp F7-like protein	PF03330	4.16116	14.7368	432.574	322.184
Zt09_chr_2_01244	predicted protein		0	0	63.6405	0.78358
Zt09_chr_3_00513	predicted protein		0.37649	3.61621	145.582	7.99966
Zt09_chr_3_00584	similar to alpha-1	PF00128;PF00534;PF08323	10.2174	9.26694	261.304	222.37
Zt09_chr_3_00637	predicted protein		16.7084	113.758	99.9825	23.844
Zt09_chr_3_00667	hypothetical protein		14.1233	100.221	354.3	24.1882
Zt09_chr_3_00741	hypothetical protein		2.28237	16.626	34.5346	9.27834
Zt09_chr_3_00855	hypothetical protein		0.932094	0.411119	143.772	107.734
Zt09_chr_3_00870	hypothetical protein		1.3879	0.976211	45.0387	77.6439
Zt09_chr_3_01063	similar to pectate lyase	PF00544	2.88097	2.62238	6.59763	3.87295
Zt09_chr_4_00170	predicted protein		29.4549	35.8285	453.802	113.864
Zt09_chr_4_00238	predicted protein		14.1361	677.659	1593.72	507.719
Zt09_chr_5_00759	predicted protein		0	0	0.991398	0.683564
Zt09_chr_6_00146	hypothetical protein		2.63924	5.78811	434.779	562.448
Zt09_chr_6_00446	similar to acetylxylan esterase	PF01083	0.298089	0.837535	179.414	393.543
Zt09_chr_6_00566	hypothetical protein		3.7401	0.873059	130.35	104.458
Zt09_chr_6_00626	similar to metalloprotease	PF05572	71.0397	68.8008	1360.78	296.859
Zt09_chr_6_00627	hypothetical protein		0	0	12.762	39.3079
Zt09_chr_7_00263	hypothetical protein	PF00188	7.41704	21.689	99.3305	60.3098
Zt09_chr_7_00333	predicted protein		0	13.6643	18.7974	124.467
Zt09_chr_7_00840	predicted protein		0	0	3.64453	3.47636
Zt09_chr_9_00038	similar to hydrophobin	PF06766	9.75141	163.178	15101.5	23696.3
Zt09_chr_9_00107	predicted protein		7.82413	6.9018	342.868	692.073
Zt09_chr_9_00156	hypothetical protein		151.349	211.863	2976.98	4774.19
Zt09_chr_9_00308	similar to carbohydrate-binding module family 63 protein		13.7915	13.1944	259.025	92.7382

## Sheet: Zt10
gene	functional prediction	PFAM domain	Zt10_Ta_6_A_RPKM	Zt10_Ta_11_B_RPKM	Zt10_Ta_13_C_RPKM	Zt10_Ta_24_D_RPKM	Profile
Zt09_chr_1_00042	hypothetical protein		6.00845	9.48401	308.566	262.969
Zt09_chr_1_00245	predicted protein		0	0.215405	0.134892	0.103504
Zt09_chr_1_00576	predicted protein		15.4093	17.7591	118.37	63.9453
Zt09_chr_1_00985	predicted protein		0	0.49741	0.686791	0.314789
Zt09_chr_1_01566	hypothetical protein		2.32402	3.04351	97.233	26.5824
Zt09_chr_1_01818	hypothetical protein		8.94765	10.9711	77.4541	106.297
Zt09_chr_10_00107	similar to glycoside hydrolase family 12 protein	PF01670	55.8801	17.9562	132.329	30.9867
Zt09_chr_12_00112	similar to cutinase	PF01083	5.58031	5.32191	62.9358	21.2224
Zt09_chr_2_00663	similar to Chain A	PF01083	3.20058	8.55941	200.54	26.0498
Zt09_chr_2_01151	similar to acetylxylan esterase	PF01083	19.237	9.65934	160.483	22.7259
Zt09_chr_2_01205	similar to putative extracellular cellulase CelA/allergen Asp F7-like protein	PF03330	1.85308	33.1526	877.317	171.269
Zt09_chr_2_01244	predicted protein		2.19414	1.64782	11.7822	2.44797
Zt09_chr_3_00513	predicted protein		0.327773	0.820312	59.9099	12.6337
Zt09_chr_3_00584	similar to alpha-1	PF00128;PF00534;PF08323	9.32594	10.692	174.141	250.795
Zt09_chr_3_00637	predicted protein		21.9602	25.3931	189.624	27.903
Zt09_chr_3_00667	hypothetical protein		4.05939	10.3294	215.685	92.6079
Zt09_chr_3_00741	hypothetical protein		1.77889	2.97918	39.8528	17.5484
Zt09_chr_3_00855	hypothetical protein		0.412257	0	40.9862	48.7015
Zt09_chr_3_00870	hypothetical protein		0.842267	0.571772	16.045	45.8414
Zt09_chr_3_01063	similar to pectate lyase	PF00544	0.61636	2.81165	20.4766	6.95107
Zt09_chr_4_00170	predicted protein		23.9417	22.2382	220.614	135.145
Zt09_chr_4_00238	predicted protein		11.5051	51.5344	640.168	163.593
Zt09_chr_5_00759	predicted protein		0	0.259019	0.324407	0.12446
Zt09_chr_6_00146	hypothetical protein		5.14248	10.8983	153.167	344.077
Zt09_chr_6_00446	similar to acetylxylan esterase	PF01083	0	0	47.5922	14.6305
Zt09_chr_6_00566	hypothetical protein		1.92614	1.72857	46.5139	11.458
Zt09_chr_6_00626	similar to metalloprotease	PF05572	154.031	56.9014	876.833	54.639
Zt09_chr_6_00627	hypothetical protein		0	0.254019	1.92329	0.738842
Zt09_chr_7_00263	hypothetical protein	PF00188	25.5616	25.4732	99.0412	75.7832
Zt09_chr_7_00333	predicted protein		0	0	7.38413	6.62384
Zt09_chr_7_00840	predicted protein		0	0.987694	8.56731	2.89436
Zt09_chr_9_00038	similar to hydrophobin	PF06766	5.60028	62.2086	3445.04	4374.71
Zt09_chr_9_00107	predicted protein		3.21724	5.85233	110.679	337.444
Zt09_chr_9_00156	hypothetical protein		118.992	184.093	1908.64	2604.67
Zt09_chr_9_00308	similar to carbohydrate-binding module family 63 protein		7.77872	11.468	105.108	55.6765
