# Supplementary material for: Highly flexible infection programs in a specialized wheat pathogen
Source: Ecol Evol. 2018 Dec 26;9(1):275–94. doi: 10.1002/ece3.4724 (PMC6342133; doi:10.1002/ece3.4724)
Supplement: Supplementary file 18 [file ECE3-9-275-s018.xlsx]

## Sheet: Sheet1
gene	baseMean	log2FoldChange	lfcSE	stat	pvalue	padj	comparison	stage	prediction	effector	PFAM	GO.term
Zt09_chr_6_00681	283.74	-12.1268	1.47833	-8.20299	2.34481e-16	1.31855e-14	up Zt09 vs Zt05	A	similar to methyltransferase domain-containing protein	NA	PF13489	GO:0008150, GO:0003674, GO:0005575
Zt09_chr_19_00077	22.4826	-10.8765	1.52526	-7.13091	9.97087e-13	3.76044e-11	up Zt09 vs Zt05	D	predicted protein	NA		GO:0008150, GO:0003674, GO:0005575
Zt09_chr_17_00078	28.8041	-10.6597	1.52221	-7.00275	2.50979e-12	5.85835e-11	up Zt10 vs Zt09	D	predicted protein	NA		GO:0008150, GO:0003674, GO:0005575
Zt09_chr_6_00681	283.74	-10.648	1.06923	-9.95856	2.31385e-23	6.5429e-21	up Zt09 vs Zt05	B	similar to methyltransferase domain-containing protein	NA	PF13489	GO:0008150, GO:0003674, GO:0005575
Zt09_chr_17_00078	28.8041	-10.4949	1.52259	-6.89283	5.46948e-12	3.0241e-10	up Zt10 vs Zt09	C	predicted protein	NA		GO:0008150, GO:0003674, GO:0005575
Zt09_chr_2_00547	13.1174	-10.2854	1.79776	-5.72122	1.05764e-08	1.82098e-07	up Zt09 vs Zt05	D	predicted protein	Effector		GO:0008150, GO:0003674, GO:0005575
Zt09_chr_19_00077	22.4826	-10.2647	1.52596	-6.72674	1.73501e-11	1e-09	up Zt09 vs Zt05	C	predicted protein	NA		GO:0008150, GO:0003674, GO:0005575
Zt09_chr_10_00533	79.0663	-10.1855	1.62494	-6.26823	3.65166e-10	1.57973e-08	up Zt10 vs Zt05	C	similar to UMTA methyltransferase family protein	NA	PF13847	GO:0008150, GO:0003674, GO:0005575
Zt09_chr_9_00042	10.7449	-10.0196	1.55776	-6.43205	1.25896e-10	3.13097e-09	up Zt09 vs Zt05	D	predicted protein	NA		GO:0008150, GO:0003674, GO:0005575
Zt09_chr_2_00850	31.7581	-9.97869	2.61713	-3.81283	0.000137382	0.0015647	up Zt10 vs Zt05	C	similar to dihydrodipicolinate synthetase	NA	PF00701	GO:0016829, GO:0003824, GO:0008152
Zt09_chr_9_00010	33.3681	-9.9715	1.50047	-6.64561	3.0197e-11	8.42571e-10	up Zt09 vs Zt05	D	predicted protein	Effector		GO:0008150, GO:0003674, GO:0005575
Zt09_chr_10_00533	79.0663	-9.96044	1.53108	-6.5055	7.74339e-11	2e-09	up Zt09 vs Zt05	D	similar to UMTA methyltransferase family protein	NA	PF13847	GO:0008150, GO:0003674, GO:0005575
Zt09_chr_2_00024	89.1949	-9.92064	1.03815	-9.55604	1.22348e-21	2.29035e-19	up Zt09 vs Zt05	C	hypothetical protein	Non-effector		GO:0008237
Zt09_chr_11_00362	46.0879	-9.9087	1.47636	-6.71156	1.92557e-11	9.29626e-10	up Zt09 vs Zt05	B	predicted protein	NA		GO:0008150, GO:0003674, GO:0005575
Zt09_chr_11_00362	46.0879	-9.84647	1.47244	-6.68719	2.27504e-11	6.45284e-10	up Zt09 vs Zt05	D	predicted protein	NA		GO:0008150, GO:0003674, GO:0005575
Zt09_chr_2_00850	31.7581	-9.7385	2.4079	-4.0444	5.24565e-05	0.000339322	up Zt10 vs Zt05	D	similar to dihydrodipicolinate synthetase	NA	PF00701	GO:0016829, GO:0003824, GO:0008152
Zt09_chr_11_00362	46.0879	-9.72468	1.47301	-6.60193	4.05839e-11	2.14283e-09	up Zt09 vs Zt05	C	predicted protein	NA		GO:0008150, GO:0003674, GO:0005575
Zt09_chr_10_00533	79.0663	-9.66906	1.62365	-5.95515	2.59829e-09	1.02498e-07	up Zt09 vs Zt05	C	similar to UMTA methyltransferase family protein	NA	PF13847	GO:0008150, GO:0003674, GO:0005575
Zt09_chr_11_00362	46.0879	-9.65023	1.47521	-6.54158	6.08724e-11	1.53352e-09	up Zt09 vs Zt05	A	predicted protein	NA		GO:0008150, GO:0003674, GO:0005575
Zt09_chr_6_00681	283.74	-9.56694	1.38507	-6.90721	4.94276e-12	1.62072e-10	up Zt09 vs Zt05	D	similar to methyltransferase domain-containing protein	NA	PF13489	GO:0008150, GO:0003674, GO:0005575
Zt09_chr_10_00533	79.0663	-9.39975	1.6288	-5.77098	7.88108e-09	2.28736e-07	up Zt09 vs Zt05	B	similar to UMTA methyltransferase family protein	NA	PF13847	GO:0008150, GO:0003674, GO:0005575
Zt09_chr_9_00010	33.3681	-9.30885	1.5043	-6.18818	6.08642e-10	1.11344e-08	up Zt10 vs Zt05	D	predicted protein	Effector		GO:0008150, GO:0003674, GO:0005575
Zt09_chr_6_00054	365.705	-9.21114	1.51349	-6.08601	1.15757e-09	2.55695e-08	up Zt10 vs Zt09	A	similar to glycoside hydrolase family 2 sugar binding protein	NA	PF00703;PF02836;PF02837	GO:0004553, GO:0005975
Zt09_chr_9_00010	33.3681	-9.19548	1.50214	-6.12158	9.26516e-10	3.95826e-08	up Zt09 vs Zt05	C	predicted protein	Effector		GO:0008150, GO:0003674, GO:0005575
Zt09_chr_11_00243	7.53589	-9.10786	1.63353	-5.57558	2.4671e-08	3.92e-07	up Zt09 vs Zt05	D	predicted protein	NA		GO:0008150, GO:0003674, GO:0005575
Zt09_chr_17_00036	33.8981	-9.105	1.52188	-5.98272	2.19439e-09	7.7e-08	up Zt10 vs Zt09	C	predicted protein	NA		GO:0008150, GO:0003674, GO:0005575
Zt09_chr_17_00036	33.8981	-9.05332	1.1267	-8.03523	9.34017e-16	3.42369e-14	up Zt10 vs Zt09	D	predicted protein	NA		GO:0008150, GO:0003674, GO:0005575
Zt09_chr_5_00472	15.1937	-8.97358	1.56088	-5.74907	9e-09	3.06073e-07	up Zt10 vs Zt05	C	predicted protein	NA		GO:0008150, GO:0003674, GO:0005575
Zt09_chr_6_00681	283.74	-8.96456	1.06712	-8.40072	4.43758e-17	5.07659e-15	up Zt09 vs Zt05	C	similar to methyltransferase domain-containing protein	NA	PF13489	GO:0008150, GO:0003674, GO:0005575
Zt09_chr_17_00078	28.8041	-8.86321	1.52696	-5.80446	6.45727e-09	1.45e-07	up Zt10 vs Zt05	B	predicted protein	NA		GO:0008150, GO:0003674, GO:0005575
Zt09_chr_10_00516	12.9702	-8.74208	1.63652	-5.34186	9.2e-08	1.31743e-06	up Zt09 vs Zt05	D	hypothetical protein	NA	PF00753	GO:0016787
Zt09_chr_9_00010	33.3681	-8.71838	1.51149	-5.76809	8e-09	2.31345e-07	up Zt09 vs Zt05	B	predicted protein	Effector		GO:0008150, GO:0003674, GO:0005575
Zt09_chr_12_00131	12.8452	-8.6289	1.64049	-5.25995	1.44094e-07	2.91637e-06	up Zt09 vs Zt05	B	similar to amino acid adenylation protein	NA	PF00501;PF13193;PF00550	GO:0031177, GO:0003824, GO:0008152
Zt09_chr_9_00163	7.58075	-8.58912	1.58975	-5.4028	6.56079e-08	1.93553e-06	up Zt09 vs Zt05	C	predicted protein	NA		GO:0008150, GO:0003674, GO:0005575
Zt09_chr_16_00078	11.9927	-8.52936	1.78765	-4.77128	1.83059e-06	2.73643e-05	up Zt09 vs Zt05	B	predicted protein	NA		GO:0008150, GO:0003674, GO:0005575
Zt09_chr_10_00533	79.0663	-8.5271	1.63018	-5.23077	1.68809e-07	2.8079e-06	up Zt10 vs Zt05	B	similar to UMTA methyltransferase family protein	NA	PF13847	GO:0008150, GO:0003674, GO:0005575
Zt09_chr_9_00010	33.3681	-8.47073	1.51047	-5.60802	2.04652e-08	6.42407e-07	up Zt10 vs Zt05	C	predicted protein	Effector		GO:0008150, GO:0003674, GO:0005575
Zt09_chr_17_00035	13.2192	-8.42652	1.51634	-5.55714	2.74234e-08	3.33e-07	up Zt10 vs Zt09	D	predicted protein	NA		GO:0008150, GO:0003674, GO:0005575
Zt09_chr_17_00027	7.24913	-8.40229	1.81269	-4.63526	3.56483e-06	2.72021e-05	up Zt10 vs Zt09	D	predicted protein	NA		GO:0008150, GO:0003674, GO:0005575
Zt09_chr_9_00042	10.7449	-8.34716	1.56189	-5.34427	9.07827e-08	2.59639e-06	up Zt09 vs Zt05	C	predicted protein	NA		GO:0008150, GO:0003674, GO:0005575
Zt09_chr_10_00516	12.9702	-8.30899	1.64306	-5.05702	4.25864e-07	4.34962e-06	up Zt10 vs Zt05	D	hypothetical protein	NA	PF00753	GO:0016787
Zt09_chr_5_00472	15.1937	-8.28661	1.56343	-5.30028	1.15626e-07	1.99363e-06	up Zt10 vs Zt05	B	predicted protein	NA		GO:0008150, GO:0003674, GO:0005575
Zt09_chr_10_00533	79.0663	-8.2855	1.53444	-5.39969	6.67578e-08	8.26911e-07	up Zt10 vs Zt05	D	similar to UMTA methyltransferase family protein	NA	PF13847	GO:0008150, GO:0003674, GO:0005575
Zt09_chr_17_00071	5.98994	-8.2635	1.71222	-4.82618	1.39179e-06	3.03598e-05	up Zt09 vs Zt05	C	predicted protein	NA		GO:0008150, GO:0003674, GO:0005575
Zt09_chr_19_00036	32.1756	-8.23194	1.54531	-5.32704	9.98256e-08	2.12467e-06	up Zt09 vs Zt05	B	predicted protein	NA		GO:0008150, GO:0003674, GO:0005575
Zt09_chr_17_00071	5.98994	-8.16215	1.71155	-4.76886	1.85276e-06	2.07574e-05	up Zt09 vs Zt05	D	predicted protein	NA		GO:0008150, GO:0003674, GO:0005575
Zt09_chr_5_00554	3.03637	-7.98308	2.24043	-3.5632	0.000366367	0.00165421	up Zt10 vs Zt09	D	predicted protein	NA		GO:0008150, GO:0003674, GO:0005575
Zt09_chr_6_00027	254.362	-7.94681	1.17693	-6.75215	1.45665e-11	7.22503e-10	up Zt09 vs Zt05	B	predicted protein	NA		GO:0008150, GO:0003674, GO:0005575
Zt09_chr_9_00010	33.3681	-7.94345	1.51328	-5.24916	1.52796e-07	1.96138e-06	up Zt09 vs Zt05	A	predicted protein	Effector		GO:0008150, GO:0003674, GO:0005575
Zt09_chr_3_00020	90.3771	-7.92215	1.47938	-5.35503	8.55427e-08	1.26642e-06	up Zt10 vs Zt09	A	hypothetical protein	NA	PF11807	GO:0008150, GO:0003674, GO:0005575
Zt09_chr_5_00621	64.2464	-7.90221	1.48624	-5.3169	1.05548e-07	2.23206e-06	up Zt09 vs Zt05	B	similar to BTB/POZ domain protein	NA	PF00651	GO:0005515
Zt09_chr_5_00621	64.2464	-7.85056	0.801049	-9.80035	1.12194e-22	2.40655e-20	up Zt09 vs Zt05	C	similar to BTB/POZ domain protein	NA	PF00651	GO:0005515
Zt09_chr_8_00546	20.0135	-7.8214	1.56233	-5.00622	5.5508e-07	6.09049e-06	up Zt09 vs Zt05	A	predicted protein	NA		GO:0008150, GO:0003674, GO:0005575
Zt09_chr_2_00281	29.7633	-7.81329	1.90618	-4.09892	4.15089e-05	0.000547507	up Zt10 vs Zt05	C	predicted protein	NA		GO:0008150, GO:0003674, GO:0005575
Zt09_chr_10_00552	14.0449	-7.73788	1.5554	-4.97484	6.53e-07	1.13194e-05	up Zt09 vs Zt05	B	hypothetical protein	Effector		GO:0008150, GO:0003674, GO:0005575
Zt09_chr_7_00479	5.62228	-7.72978	1.77525	-4.3542	1.33554e-05	0.000119675	up Zt09 vs Zt05	D	hypothetical protein	NA	PF05699	GO:0046983, GO:0003676
Zt09_chr_5_00621	64.2464	-7.68162	1.42193	-5.40224	6.58153e-08	9.13568e-07	up Zt09 vs Zt05	A	similar to BTB/POZ domain protein	NA	PF00651	GO:0005515
Zt09_chr_9_00010	33.3681	-7.66651	1.51586	-5.05753	4.24724e-07	6.34011e-06	up Zt10 vs Zt05	B	predicted protein	Effector		GO:0008150, GO:0003674, GO:0005575
Zt09_chr_11_00243	7.53589	-7.65184	1.63954	-4.66706	3.05542e-06	6.21711e-05	up Zt09 vs Zt05	C	predicted protein	NA		GO:0008150, GO:0003674, GO:0005575
Zt09_chr_17_00035	13.2192	-7.62205	1.57364	-4.84357	1.27524e-06	2.30731e-05	up Zt10 vs Zt09	C	predicted protein	NA		GO:0008150, GO:0003674, GO:0005575
Zt09_chr_1_00016	205.173	-7.60756	0.761968	-9.98409	1.78935e-23	1.47577e-21	up Zt10 vs Zt09	D	hypothetical protein	NA		GO:0008150, GO:0003674, GO:0005575
Zt09_chr_19_00061	14.7165	-7.60055	1.47931	-5.1379	2.77819e-07	6.81054e-06	up Zt10 vs Zt05	C	predicted protein	NA		GO:0008150, GO:0003674, GO:0005575
Zt09_chr_1_00132	390.547	-7.57688	1.50323	-5.0404	4.64549e-07	5.71667e-06	up Zt10 vs Zt09	A	predicted protein	Effector		GO:0008150, GO:0003674, GO:0005575
Zt09_chr_14_00107	4.0227	-7.57373	1.71892	-4.4061	1.0525e-05	9.64104e-05	up Zt09 vs Zt05	D	predicted protein	NA		GO:0008150, GO:0003674, GO:0005575
Zt09_chr_8_00518	12.619	-7.56196	1.06061	-7.12979	1.00522e-12	3.77727e-11	up Zt09 vs Zt05	D	hypothetical protein	NA		GO:0008150, GO:0003674, GO:0005575
Zt09_chr_2_00547	13.1174	-7.54297	1.81571	-4.15428	3.26316e-05	0.000448565	up Zt10 vs Zt05	C	predicted protein	Effector		GO:0008150, GO:0003674, GO:0005575
Zt09_chr_11_00110	11.6666	-7.53561	1.55748	-4.83833	1.30933e-06	1.70956e-05	up Zt10 vs Zt05	B	predicted protein	NA		GO:0008150, GO:0003674, GO:0005575
Zt09_chr_6_00280	27.1976	-7.48409	1.49625	-5.00189	5.67708e-07	7.13021e-06	up Zt10 vs Zt09	B	hypothetical protein	NA		GO:0008150, GO:0003674, GO:0005575
Zt09_chr_19_00051	110.323	-7.45554	1.0734	-6.94572	3.76523e-12	1.16075e-10	up Zt09 vs Zt05	A	predicted protein	NA		GO:0008150, GO:0003674, GO:0005575
Zt09_chr_14_00046	16.1489	-7.41981	1.62453	-4.56737	4.93886e-06	3.27833e-05	up Zt10 vs Zt05	A	predicted protein	NA		GO:0008150, GO:0003674, GO:0005575
Zt09_chr_6_00017	2340.17	-7.41024	2.08174	-3.55963	0.000371376	0.00216333	up Zt10 vs Zt05	B	hypothetical protein	NA	PF03959	GO:0008150, GO:0003674, GO:0005575
Zt09_chr_4_00184	54.1671	-7.40552	1.50366	-4.92498	8.43687e-07	8.84531e-06	up Zt09 vs Zt05	A	hypothetical protein	Effector		GO:0008150, GO:0003674, GO:0005575
Zt09_chr_17_00073	4.12556	-7.3784	1.64707	-4.47971	7.47457e-06	5.32967e-05	up Zt10 vs Zt09	D	predicted protein	NA		GO:0008150, GO:0003674, GO:0005575
Zt09_chr_17_00078	28.8041	-7.37753	1.52696	-4.8315	1.35507e-06	1.57778e-05	up Zt10 vs Zt09	B	predicted protein	NA		GO:0008150, GO:0003674, GO:0005575
Zt09_chr_7_00148	2620.16	-7.35191	0.384157	-19.1378	1.22368e-81	6.0554e-78	up Zt10 vs Zt09	D	similar to carboxylesterase	Non-effector	PF00135	GO:0004104
Zt09_chr_19_00046	81.5839	-7.33046	0.695597	-10.5384	5.74847e-26	1.97288e-23	up Zt09 vs Zt05	C	predicted protein	NA		GO:0008150, GO:0003674, GO:0005575
Zt09_chr_14_00107	4.0227	-7.31455	1.7222	-4.24722	2.16444e-05	0.000346809	up Zt09 vs Zt05	C	predicted protein	NA		GO:0008150, GO:0003674, GO:0005575
Zt09_chr_10_00516	12.9702	-7.30116	1.65736	-4.40529	1.05642e-05	0.000169158	up Zt10 vs Zt05	C	hypothetical protein	NA	PF00753	GO:0016787
Zt09_chr_19_00061	14.7165	-7.2608	1.53337	-4.73521	2.18832e-06	2.6738e-05	up Zt10 vs Zt05	B	predicted protein	NA		GO:0008150, GO:0003674, GO:0005575
Zt09_chr_17_00078	28.8041	-7.24904	1.54236	-4.69996	2.60213e-06	1.85276e-05	up Zt10 vs Zt05	A	predicted protein	NA		GO:0008150, GO:0003674, GO:0005575
Zt09_chr_2_00547	13.1174	-7.21479	1.80726	-3.99211	6.5488e-05	0.00090263	up Zt09 vs Zt05	C	predicted protein	Effector		GO:0008150, GO:0003674, GO:0005575
Zt09_chr_6_00029	331.29	-7.18642	1.52747	-4.70479	2.54125e-06	3.63976e-05	up Zt09 vs Zt05	B	hypothetical protein	NA		GO:0000981, GO:0008270, GO:0005634, GO:0006355
Zt09_chr_5_00244	20.5503	-7.1735	1.60609	-4.46644	7.95323e-06	9.75179e-05	up Zt09 vs Zt05	B	predicted protein	NA		GO:0008150, GO:0003674, GO:0005575
Zt09_chr_2_00705	29.3935	-7.1492	1.37809	-5.18775	2.12856e-07	5.54883e-06	up Zt09 vs Zt05	C	predicted protein	NA		GO:0008150, GO:0003674, GO:0005575
Zt09_chr_9_00163	7.58075	-7.12823	1.49711	-4.76133	1.92324e-06	2.14536e-05	up Zt09 vs Zt05	D	predicted protein	NA		GO:0008150, GO:0003674, GO:0005575
Zt09_chr_19_00077	22.4826	-7.12322	1.5613	-4.56236	5.05806e-06	6.5609e-05	up Zt09 vs Zt05	B	predicted protein	NA		GO:0008150, GO:0003674, GO:0005575
Zt09_chr_17_00071	5.98994	-7.05548	1.73436	-4.06806	4.7406e-05	0.000615501	up Zt10 vs Zt05	C	predicted protein	NA		GO:0008150, GO:0003674, GO:0005575
Zt09_chr_1_00572	2.36311	-7.04669	2.19858	-3.20511	0.0013501	0.00558843	up Zt10 vs Zt05	D	predicted protein	NA		GO:0008150, GO:0003674, GO:0005575
Zt09_chr_1_00016	205.173	-7.04344	0.828914	-8.49719	1.94237e-17	2.23531e-15	up Zt10 vs Zt09	C	hypothetical protein	NA		GO:0008150, GO:0003674, GO:0005575
Zt09_chr_6_00162	101.519	-7.02869	0.693431	-10.1361	3.82005e-24	1.14567e-21	up Zt09 vs Zt05	B	predicted protein	Effector		GO:0008150, GO:0003674, GO:0005575
Zt09_chr_11_00272	29.2073	-7.02676	1.48023	-4.74708	2.06379e-06	2.29756e-05	up Zt10 vs Zt09	B	hypothetical protein	NA	PF12796	GO:0005515
Zt09_chr_4_00003	348.637	-6.99344	0.757522	-9.23199	2.65641e-20	3.60143e-18	up Zt10 vs Zt09	B	similar to Putative lysine N-acyltransferase C17G9.06c	NA	PF13523	GO:0008150, GO:0003674, GO:0005575
Zt09_chr_17_00078	28.8041	-6.97776	0.876955	-7.9568	1.76541e-15	7.19023e-14	up Zt10 vs Zt05	D	predicted protein	NA		GO:0008150, GO:0003674, GO:0005575
Zt09_chr_2_00024	89.1949	-6.95895	1.57914	-4.40679	1.04912e-05	0.000123756	up Zt09 vs Zt05	B	hypothetical protein	Non-effector		GO:0008237
Zt09_chr_6_00455	121.047	-6.94544	1.4411	-4.81953	1.439e-06	1.58925e-05	up Zt10 vs Zt09	A	similar to 2-haloalkanoic acid dehalogenase	NA	PF13419	GO:0008150, GO:0003674, GO:0005575
Zt09_chr_2_00503	4.23044	-6.91327	1.71914	-4.02136	5.78621e-05	0.00080944	up Zt09 vs Zt05	C	predicted protein	NA		GO:0008150, GO:0003674, GO:0005575
Zt09_chr_4_00003	348.637	-6.90423	1.50685	-4.58189	4.60795e-06	4.51346e-05	up Zt10 vs Zt09	A	similar to Putative lysine N-acyltransferase C17G9.06c	NA	PF13523	GO:0008150, GO:0003674, GO:0005575
Zt09_chr_8_00518	12.619	-6.89619	1.61256	-4.27654	1.89816e-05	0.000206668	up Zt09 vs Zt05	B	hypothetical protein	NA		GO:0008150, GO:0003674, GO:0005575
Zt09_chr_7_00479	5.62228	-6.87801	1.78263	-3.85836	0.000114151	0.00145278	up Zt09 vs Zt05	C	hypothetical protein	NA	PF05699	GO:0046983, GO:0003676
Zt09_chr_2_00705	29.3935	-6.85242	1.75225	-3.91064	9.20529e-05	0.000800569	up Zt09 vs Zt05	B	predicted protein	NA		GO:0008150, GO:0003674, GO:0005575
Zt09_chr_10_00516	12.9702	-6.84736	1.64815	-4.15457	3.25898e-05	0.0004937	up Zt09 vs Zt05	C	hypothetical protein	NA	PF00753	GO:0016787
Zt09_chr_3_00595	76.3405	-6.82868	0.524075	-13.03	8.2643e-39	4.36452e-36	up Zt09 vs Zt05	D	predicted protein	Non-effector		GO:0008150, GO:0003674, GO:0005575
Zt09_chr_5_00472	15.1937	-6.80093	1.56343	-4.35001	1.3613e-05	0.000122037	up Zt10 vs Zt09	B	predicted protein	NA		GO:0008150, GO:0003674, GO:0005575
Zt09_chr_2_00281	29.7633	-6.79359	1.63364	-4.15855	3.20274e-05	0.000217553	up Zt10 vs Zt05	D	predicted protein	NA		GO:0008150, GO:0003674, GO:0005575
Zt09_chr_4_00894	16.7664	-6.7787	1.51796	-4.46567	7.98169e-06	9.7645e-05	up Zt09 vs Zt05	B	hypothetical protein	NA		GO:0005515
Zt09_chr_12_00412	22.8778	-6.77284	1.14491	-5.91562	3.30636e-09	4.6e-08	up Zt10 vs Zt05	A	hypothetical protein	Effector		GO:0008150, GO:0003674, GO:0005575
Zt09_chr_6_00017	2340.17	-6.77231	2.08923	-3.24154	0.00118884	0.00657684	up Zt09 vs Zt05	B	hypothetical protein	NA	PF03959	GO:0008150, GO:0003674, GO:0005575
Zt09_chr_11_00110	11.6666	-6.76583	1.586	-4.26596	1.99042e-05	0.000215292	up Zt09 vs Zt05	B	predicted protein	NA		GO:0008150, GO:0003674, GO:0005575
Zt09_chr_7_00474	13.6581	-6.75127	1.61565	-4.17866	2.93236e-05	0.000208788	up Zt09 vs Zt05	A	predicted protein	NA		GO:0008150, GO:0003674, GO:0005575
Zt09_chr_17_00078	28.8041	-6.71966	0.806868	-8.32808	8.21664e-17	9.19549e-15	up Zt10 vs Zt05	C	predicted protein	NA		GO:0008150, GO:0003674, GO:0005575
Zt09_chr_2_00547	13.1174	-6.70919	1.82367	-3.67895	0.000234193	0.00124479	up Zt10 vs Zt05	D	predicted protein	Effector		GO:0008150, GO:0003674, GO:0005575
Zt09_chr_14_00046	16.1489	-6.69138	1.24883	-5.35813	8.40893e-08	2.28534e-06	up Zt10 vs Zt05	C	predicted protein	NA		GO:0008150, GO:0003674, GO:0005575
Zt09_chr_17_00071	5.98994	-6.68371	1.73569	-3.85075	0.000117755	0.000690008	up Zt10 vs Zt05	D	predicted protein	NA		GO:0008150, GO:0003674, GO:0005575
Zt09_chr_2_00503	4.23044	-6.67628	1.63557	-4.08193	4.46631e-05	0.000348372	up Zt09 vs Zt05	D	predicted protein	NA		GO:0008150, GO:0003674, GO:0005575
Zt09_chr_7_00479	5.62228	-6.64997	1.81344	-3.66705	0.000245365	0.00178557	up Zt09 vs Zt05	B	hypothetical protein	NA	PF05699	GO:0046983, GO:0003676
Zt09_chr_2_00705	29.3935	-6.64122	1.74257	-3.81116	0.000138315	0.000940828	up Zt10 vs Zt05	B	predicted protein	NA		GO:0008150, GO:0003674, GO:0005575
Zt09_chr_9_00042	10.7449	-6.63787	1.60666	-4.13146	3.60459e-05	0.000359261	up Zt09 vs Zt05	B	predicted protein	NA		GO:0008150, GO:0003674, GO:0005575
Zt09_chr_3_00595	76.3405	-6.63054	0.526181	-12.6013	2.07816e-36	6.04928e-34	up Zt10 vs Zt05	D	predicted protein	Non-effector		GO:0008150, GO:0003674, GO:0005575
Zt09_chr_5_00472	15.1937	-6.60004	1.58751	-4.15748	3.2178e-05	0.000172237	up Zt10 vs Zt05	A	predicted protein	NA		GO:0008150, GO:0003674, GO:0005575
Zt09_chr_3_00348	23.1727	-6.59248	1.57683	-4.18085	2.90424e-05	0.00022476	up Zt10 vs Zt09	A	hypothetical protein	NA		GO:0008150, GO:0003674, GO:0005575
Zt09_chr_2_00322	3.96834	-6.59191	1.8634	-3.53758	0.000403815	0.00322563	up Zt10 vs Zt09	C	similar to 2OG-Fe(II) oxygenase-like protein	NA	PF03171;PF14226	GO:0016706, GO:0016491, GO:0055114
Zt09_chr_2_00745	6.76789	-6.59164	1.85494	-3.55355	0.000380064	0.00308212	up Zt10 vs Zt09	C	hypothetical protein	NA		GO:0008150, GO:0003674, GO:0005575
Zt09_chr_5_00709	45.8578	-6.58505	0.836043	-7.87645	3.36818e-15	1.57985e-13	up Zt09 vs Zt05	A	hypothetical protein	NA		GO:0008150, GO:0003674, GO:0005575
Zt09_chr_5_00472	15.1937	-6.5696	1.01218	-6.49053	8.55342e-11	1.8363e-09	up Zt10 vs Zt05	D	predicted protein	NA		GO:0008150, GO:0003674, GO:0005575
Zt09_chr_19_00058	7.10309	-6.55905	1.60466	-4.0875	4.3604e-05	0.000351049	up Zt10 vs Zt05	B	predicted protein	NA		GO:0008150, GO:0003674, GO:0005575
Zt09_chr_2_00547	13.1174	-6.54716	1.82815	-3.58131	0.000341881	0.00175498	up Zt09 vs Zt05	A	predicted protein	Effector		GO:0008150, GO:0003674, GO:0005575
Zt09_chr_7_00363	52.1961	-6.54367	0.651703	-10.0409	1.00772e-23	2.93335e-21	up Zt09 vs Zt05	B	similar to phosphoglycerate mutase family protein	Effector		GO:0008150, GO:0003674, GO:0005575
Zt09_chr_11_00355	47.4294	-6.52064	1.49155	-4.37174	1.23263e-05	0.000107683	up Zt10 vs Zt09	A	predicted protein	NA		GO:0008150, GO:0003674, GO:0005575
Zt09_chr_5_00506	12.5094	-6.51979	1.51928	-4.29136	1.77582e-05	0.000227365	up Zt10 vs Zt09	C	predicted protein	Non-effector		GO:0008150, GO:0003674, GO:0005575
Zt09_chr_19_00068	16.764	-6.51788	1.50652	-4.32644	1.51538e-05	0.000134388	up Zt10 vs Zt09	B	predicted protein	NA		GO:0008150, GO:0003674, GO:0005575
Zt09_chr_20_00081	29.3531	-6.51545	0.693837	-9.39046	5.97371e-21	1.06044e-18	up Zt09 vs Zt05	C	predicted protein	NA		GO:0008150, GO:0003674, GO:0005575
Zt09_chr_9_00163	7.58075	-6.51507	1.63894	-3.97517	7.03279e-05	0.000642691	up Zt09 vs Zt05	B	predicted protein	NA		GO:0008150, GO:0003674, GO:0005575
Zt09_chr_10_00516	12.9702	-6.51238	1.66837	-3.90343	9.48391e-05	0.000449747	up Zt10 vs Zt05	A	hypothetical protein	NA	PF00753	GO:0016787
Zt09_chr_14_00046	16.1489	-6.50656	1.62456	-4.00511	6.19879e-05	0.000434947	up Zt10 vs Zt09	A	predicted protein	NA		GO:0008150, GO:0003674, GO:0005575
Zt09_chr_19_00051	110.323	-6.46184	0.670761	-9.6336	5.76703e-22	1.32736e-19	up Zt09 vs Zt05	B	predicted protein	NA		GO:0008150, GO:0003674, GO:0005575
Zt09_chr_5_00023	131.1	-6.44339	0.626231	-10.2892	7.8857e-25	1.32279e-22	up Zt09 vs Zt05	A	similar to ef-hand calcium-binding domain protein	NA	PF03959	GO:0008150, GO:0003674, GO:0005575
Zt09_chr_7_00479	5.62228	-6.42018	1.80394	-3.55897	0.000372309	0.0018871	up Zt09 vs Zt05	A	hypothetical protein	NA	PF05699	GO:0046983, GO:0003676
Zt09_chr_10_00551	33.1165	-6.41553	1.10139	-5.82493	5.71363e-09	1.82e-07	up Zt10 vs Zt09	C	predicted protein	NA		GO:0008150, GO:0003674, GO:0005575
Zt09_chr_19_00006	3.16793	-6.38871	2.02946	-3.14798	0.00164402	0.00753981	up Zt10 vs Zt05	B	predicted protein	NA		GO:0008150, GO:0003674, GO:0005575
Zt09_chr_10_00516	12.9702	-6.36471	1.64078	-3.87908	0.000104854	0.000743899	up Zt10 vs Zt05	B	hypothetical protein	NA	PF00753	GO:0016787
Zt09_chr_9_00010	33.3681	-6.34822	1.54169	-4.11771	3.82657e-05	0.000201231	up Zt10 vs Zt05	A	predicted protein	Effector		GO:0008150, GO:0003674, GO:0005575
Zt09_chr_8_00238	93.2019	-6.34597	1.55418	-4.08315	4.44285e-05	0.000350157	up Zt10 vs Zt09	B	hypothetical protein	Non-effector		GO:0008150, GO:0003674, GO:0005575
Zt09_chr_9_00129	2.66777	-6.3436	1.77806	-3.5677	0.000360128	0.00391126	up Zt09 vs Zt05	C	predicted protein	NA		GO:0008150, GO:0003674, GO:0005575
Zt09_chr_19_00071	26.2259	-6.34311	1.50563	-4.21293	2.52077e-05	0.000199542	up Zt10 vs Zt09	A	hypothetical protein	NA		GO:0005525, GO:0003924, GO:0043234, GO:0005874, GO:0051258, GO:0006184, GO:0007017
Zt09_chr_6_00029	331.29	-6.34126	1.53364	-4.13477	3.55315e-05	0.000296006	up Zt10 vs Zt05	B	hypothetical protein	NA		GO:0000981, GO:0008270, GO:0005634, GO:0006355
Zt09_chr_17_00078	28.8041	-6.33577	1.5424	-4.10774	3.99548e-05	0.000295757	up Zt10 vs Zt09	A	predicted protein	NA		GO:0008150, GO:0003674, GO:0005575
Zt09_chr_3_00595	76.3405	-6.32792	0.656466	-9.63937	5.45192e-22	1.05911e-19	up Zt09 vs Zt05	C	predicted protein	Non-effector		GO:0008150, GO:0003674, GO:0005575
Zt09_chr_2_00547	13.1174	-6.2892	1.85255	-3.39489	0.000686552	0.00421514	up Zt09 vs Zt05	B	predicted protein	Effector		GO:0008150, GO:0003674, GO:0005575
Zt09_chr_6_00561	96.2427	-6.2862	1.53509	-4.09501	4.22152e-05	0.000310003	up Zt10 vs Zt09	A	hypothetical protein	Non-effector		GO:0008150, GO:0003674, GO:0005575
Zt09_chr_3_00595	76.3405	-6.27493	0.660782	-9.49622	2.17651e-21	4.14989e-19	up Zt10 vs Zt05	C	predicted protein	Non-effector		GO:0008150, GO:0003674, GO:0005575
Zt09_chr_2_00128	262.792	-6.27163	0.519357	-12.0758	1.41847e-33	3.53606e-31	up Zt10 vs Zt05	D	similar to carboxymuconolactone decarboxylase	NA		GO:0008150, GO:0003674, GO:0005575
Zt09_chr_1_00117	16.0812	-6.26577	1.87845	-3.33561	0.000851134	0.00410807	up Zt10 vs Zt09	A	hypothetical protein	NA		GO:0008150, GO:0003674, GO:0005575
Zt09_chr_19_00072	212.464	-6.26442	0.471342	-13.2906	2.62406e-40	2.88559e-37	up Zt10 vs Zt05	B	predicted protein	NA		GO:0008150, GO:0003674, GO:0005575
Zt09_chr_5_00710	3.69346	-6.26166	1.52188	-4.11443	3.88141e-05	0.000307644	up Zt09 vs Zt05	D	predicted protein	NA		GO:0008150, GO:0003674, GO:0005575
Zt09_chr_16_00093	7.22609	-6.25703	1.65192	-3.78774	0.000152026	0.000675314	up Zt10 vs Zt05	A	predicted protein	NA		GO:0008150, GO:0003674, GO:0005575
Zt09_chr_4_00496	13.5314	-6.2467	1.5697	-3.97955	6.90448e-05	0.000384762	up Zt10 vs Zt09	D	similar to sam-dependent methyltransferase	NA	PF12847	GO:0008150, GO:0003674, GO:0005575
Zt09_chr_10_00533	79.0663	-6.22632	1.05877	-5.88073	4.08468e-09	7.45868e-08	up Zt09 vs Zt05	A	similar to UMTA methyltransferase family protein	NA	PF13847	GO:0008150, GO:0003674, GO:0005575
Zt09_chr_3_00595	76.3405	-6.19535	1.07055	-5.78709	7.16183e-09	9.22925e-08	up Zt10 vs Zt05	A	predicted protein	Non-effector		GO:0008150, GO:0003674, GO:0005575
Zt09_chr_15_00073	52.8534	-6.19044	1.50369	-4.11683	3.84119e-05	0.000285644	up Zt10 vs Zt09	A	predicted protein	NA		GO:0008150, GO:0003674, GO:0005575
Zt09_chr_8_00383	2.52718	-6.19026	1.98636	-3.11638	0.00183086	0.00927329	up Zt09 vs Zt05	B	predicted protein	NA		GO:0008150, GO:0003674, GO:0005575
Zt09_chr_5_00485	200.01	-6.18795	0.743943	-8.31777	8.96358e-17	5.54454e-15	up Zt09 vs Zt05	A	hypothetical protein	Effector	PF01161	GO:0008150, GO:0003674, GO:0005575
Zt09_chr_5_00621	64.2464	-6.18778	0.476927	-12.9743	1.71232e-38	8.01367e-36	up Zt09 vs Zt05	D	similar to BTB/POZ domain protein	NA	PF00651	GO:0005515
Zt09_chr_2_00473	4.92317	-6.17912	1.55071	-3.98471	6.75636e-05	0.000507393	up Zt09 vs Zt05	D	predicted protein	Effector		GO:0008150, GO:0003674, GO:0005575
Zt09_chr_16_00072	8.10482	-6.17864	1.55223	-3.98049	6.87741e-05	0.000714226	up Zt10 vs Zt09	C	predicted protein	NA		GO:0008150, GO:0003674, GO:0005575
Zt09_chr_2_00024	89.1949	-6.17179	1.0482	-5.88798	3.9095e-09	1.44792e-07	up Zt10 vs Zt05	C	hypothetical protein	Non-effector		GO:0008237
Zt09_chr_9_00042	10.7449	-6.16347	1.60336	-3.8441	0.000120994	0.000713212	up Zt09 vs Zt05	A	predicted protein	NA		GO:0008150, GO:0003674, GO:0005575
Zt09_chr_19_00059	2.22479	-6.15907	1.7857	-3.4491	0.00056245	0.00517514	up Zt10 vs Zt05	C	predicted protein	NA		GO:0008150, GO:0003674, GO:0005575
Zt09_chr_10_00005	4.25063	-6.1573	1.77618	-3.46659	0.000527105	0.00303698	up Zt09 vs Zt05	D	predicted protein	NA		GO:0008150, GO:0003674, GO:0005575
Zt09_chr_1_00119	7.03757	-6.11658	1.69291	-3.61307	0.000302596	0.00169513	up Zt10 vs Zt09	A	similar to kp-43 peptidase/serine peptidase	NA	PF00082	GO:0004252, GO:0006508
Zt09_chr_5_00488	9.45538	-6.10502	1.56505	-3.90084	9.58581e-05	0.000692488	up Zt10 vs Zt09	B	predicted protein	NA		GO:0008150, GO:0003674, GO:0005575
Zt09_chr_17_00027	7.24913	-6.08352	1.85288	-3.28329	0.00102604	0.00703726	up Zt10 vs Zt09	C	predicted protein	NA		GO:0008150, GO:0003674, GO:0005575
Zt09_chr_2_00029	15.1881	-6.07664	1.52792	-3.97707	6.97706e-05	0.000481542	up Zt10 vs Zt09	A	predicted protein	NA		GO:0008150, GO:0003674, GO:0005575
Zt09_chr_20_00081	29.3531	-6.06863	0.486918	-12.4634	1.18289e-35	4.68426e-33	up Zt09 vs Zt05	D	predicted protein	NA		GO:0008150, GO:0003674, GO:0005575
Zt09_chr_11_00243	7.53589	-6.06775	1.67895	-3.61402	0.000301483	0.00157206	up Zt09 vs Zt05	A	predicted protein	NA		GO:0008150, GO:0003674, GO:0005575
Zt09_chr_1_01755	92.4414	-6.0657	0.572618	-10.5929	3.21422e-26	1.38309e-23	up Zt09 vs Zt05	B	predicted protein	Effector		GO:0008150, GO:0003674, GO:0005575
Zt09_chr_1_02056	42.3374	-6.06307	0.587762	-10.3155	5.99555e-25	2.07348e-22	up Zt09 vs Zt05	B	predicted protein	Effector		GO:0008150, GO:0003674, GO:0005575
Zt09_chr_6_00179	16.7744	-6.04077	0.665681	-9.07458	1.14121e-19	1.07797e-17	up Zt09 vs Zt05	D	hypothetical protein	NA		GO:0008150, GO:0003674, GO:0005575
Zt09_chr_10_00005	4.25063	-6.01657	1.90251	-3.16245	0.00156449	0.00817949	up Zt09 vs Zt05	B	predicted protein	NA		GO:0008150, GO:0003674, GO:0005575
Zt09_chr_2_00128	262.792	-6.00959	1.15062	-5.22291	1.7613e-07	2.201e-06	up Zt09 vs Zt05	A	similar to carboxymuconolactone decarboxylase	NA		GO:0008150, GO:0003674, GO:0005575
Zt09_chr_6_00162	101.519	-6.00532	0.646104	-9.29467	1.47659e-20	2.49229e-18	up Zt09 vs Zt05	C	predicted protein	Effector		GO:0008150, GO:0003674, GO:0005575
Zt09_chr_9_00137	7.64177	-5.98173	1.68644	-3.54696	0.000389702	0.00261609	up Zt09 vs Zt05	B	predicted protein	NA		GO:0008150, GO:0003674, GO:0005575
Zt09_chr_4_00835	20.7662	-5.97203	1.21599	-4.91124	9.05e-07	7.2174e-06	up Zt10 vs Zt05	A	predicted protein	NA		GO:0008150, GO:0003674, GO:0005575
Zt09_chr_4_00835	20.7662	-5.96924	1.58888	-3.75689	0.000172037	0.00113434	up Zt10 vs Zt05	B	predicted protein	NA		GO:0008150, GO:0003674, GO:0005575
Zt09_chr_5_00472	15.1937	-5.96472	1.02574	-5.81501	6.06286e-09	1.92321e-07	up Zt10 vs Zt09	C	predicted protein	NA		GO:0008150, GO:0003674, GO:0005575
Zt09_chr_6_00027	254.362	-5.95652	1.18494	-5.02685	4.98602e-07	7.29979e-06	up Zt10 vs Zt05	B	predicted protein	NA		GO:0008150, GO:0003674, GO:0005575
Zt09_chr_10_00306	12.6938	-5.95616	1.53429	-3.88203	0.000103587	0.000675964	up Zt10 vs Zt09	A	hypothetical protein	NA		GO:0008150, GO:0003674, GO:0005575
Zt09_chr_16_00076	215.726	-5.95336	0.69161	-8.60798	7.436e-18	4.46025e-16	up Zt10 vs Zt05	A	predicted protein	NA		GO:0008150, GO:0003674, GO:0005575
Zt09_chr_3_00705	24.1662	-5.92496	1.50405	-3.93932	8.17112e-05	0.000601261	up Zt10 vs Zt09	B	predicted protein	NA		GO:0008150, GO:0003674, GO:0005575
Zt09_chr_6_00081	88.7721	-5.92176	1.59263	-3.71822	0.000200632	0.000861456	up Zt10 vs Zt05	A	similar to branched-chain amino acid aminotransferase	NA	PF01063	GO:0004084, GO:0003824, GO:0009081, GO:0008152
Zt09_chr_6_00280	27.1976	-5.91661	0.755794	-7.82833	4.94384e-15	4.40803e-13	up Zt10 vs Zt09	C	hypothetical protein	NA		GO:0008150, GO:0003674, GO:0005575
Zt09_chr_19_00076	10.0088	-5.91608	1.59701	-3.70447	0.000211837	0.0015835	up Zt09 vs Zt05	B	predicted protein	NA		GO:0008150, GO:0003674, GO:0005575
Zt09_chr_1_00576	384.9	-5.90779	1.11194	-5.31304	1.07812e-07	1.57377e-06	up Zt10 vs Zt09	B	predicted protein	Effector		GO:0008150, GO:0003674, GO:0005575
Zt09_chr_19_00059	2.22479	-5.90404	1.76343	-3.34805	0.000813819	0.00754872	up Zt09 vs Zt05	C	predicted protein	NA		GO:0008150, GO:0003674, GO:0005575
Zt09_chr_2_00024	89.1949	-5.89258	0.778522	-7.56893	3.76305e-14	1.84497e-12	up Zt09 vs Zt05	D	hypothetical protein	Non-effector		GO:0008237
Zt09_chr_2_01103	20.0765	-5.87604	0.816147	-7.19973	6.03326e-13	2.37093e-11	up Zt09 vs Zt05	D	predicted protein	NA		GO:0008150, GO:0003674, GO:0005575
Zt09_chr_14_00046	16.1489	-5.8429	0.965777	-6.04995	1.44894e-09	2.19269e-08	up Zt10 vs Zt09	D	predicted protein	NA		GO:0008150, GO:0003674, GO:0005575
Zt09_chr_9_00291	16667.6	-5.81691	0.578084	-10.0624	8.09994e-24	2.16662e-21	up Zt10 vs Zt09	B	similar to alcohol dehydrogenase 1	NA	PF00107;PF08240	GO:0016747, GO:0016491, GO:0008270, GO:0055114
Zt09_chr_2_00705	29.3935	-5.81641	0.98863	-5.8833	4e-09	7.40733e-08	up Zt09 vs Zt05	D	predicted protein	NA		GO:0008150, GO:0003674, GO:0005575
Zt09_chr_1_00094	16.4338	-5.81109	1.57034	-3.70054	0.000215141	0.00142235	up Zt10 vs Zt09	B	predicted protein	Effector		GO:0008150, GO:0003674, GO:0005575
Zt09_chr_5_00485	200.01	-5.80955	0.78634	-7.38809	1.48952e-13	1.03816e-11	up Zt09 vs Zt05	B	hypothetical protein	Effector	PF01161	GO:0008150, GO:0003674, GO:0005575
Zt09_chr_10_00466	10.8261	-5.80616	1.60607	-3.61515	0.000300177	0.00123272	up Zt10 vs Zt05	A	hypothetical protein	NA	PF00651	GO:0005515
Zt09_chr_10_00466	10.8261	-5.78871	1.5605	-3.70952	0.000207656	0.00132677	up Zt10 vs Zt05	B	hypothetical protein	NA	PF00651	GO:0005515
Zt09_chr_12_00131	12.8452	-5.78386	1.68492	-3.43273	0.000597539	0.00322984	up Zt10 vs Zt05	B	similar to amino acid adenylation protein	NA	PF00501;PF13193;PF00550	GO:0031177, GO:0003824, GO:0008152
Zt09_chr_2_00676	4.32196	-5.75811	1.81987	-3.16402	0.00155604	0.00815305	up Zt09 vs Zt05	B	predicted protein	NA		GO:0008150, GO:0003674, GO:0005575
Zt09_chr_10_00466	10.8261	-5.74672	1.56816	-3.66462	0.000247705	0.00160967	up Zt10 vs Zt09	B	hypothetical protein	NA	PF00651	GO:0005515
Zt09_chr_17_00073	4.12556	-5.74661	1.67627	-3.42822	0.000607561	0.0045657	up Zt10 vs Zt09	C	predicted protein	NA		GO:0008150, GO:0003674, GO:0005575
Zt09_chr_5_00067	10.0638	-5.74139	1.59304	-3.60405	0.000313298	0.00217899	up Zt09 vs Zt05	B	predicted protein	NA		GO:0008150, GO:0003674, GO:0005575
Zt09_chr_6_00162	101.519	-5.73868	0.650999	-8.81519	1.19478e-18	1.78282e-16	up Zt10 vs Zt05	C	predicted protein	Effector		GO:0008150, GO:0003674, GO:0005575
Zt09_chr_14_00046	16.1489	-5.72313	0.993743	-5.75917	8.45297e-09	1.29303e-07	up Zt10 vs Zt05	D	predicted protein	NA		GO:0008150, GO:0003674, GO:0005575
Zt09_chr_3_00473	54.7921	-5.71983	0.585655	-9.76656	1.56687e-22	3.2265e-20	up Zt09 vs Zt05	C	predicted protein	NA		GO:0008150, GO:0003674, GO:0005575
Zt09_chr_3_00984	53.6783	-5.71419	0.599718	-9.52813	1.60146e-21	1.09308e-19	up Zt10 vs Zt09	D	similar to MFS multidrug transporter	NA	PF07690	GO:0016021, GO:0055085
Zt09_chr_14_00046	16.1489	-5.71329	1.02258	-5.58715	2.30821e-08	6.38111e-07	up Zt10 vs Zt09	C	predicted protein	NA		GO:0008150, GO:0003674, GO:0005575
Zt09_chr_1_00016	205.173	-5.70817	1.45373	-3.92657	8.61656e-05	0.000629824	up Zt10 vs Zt09	B	hypothetical protein	NA		GO:0008150, GO:0003674, GO:0005575
Zt09_chr_12_00321	126.815	-5.69019	0.547239	-10.398	2.53165e-25	3.83321e-23	up Zt09 vs Zt05	D	predicted protein	NA		GO:0008150, GO:0003674, GO:0005575
Zt09_chr_6_00055	68.9418	-5.68729	1.53499	-3.70511	0.000211301	0.00124634	up Zt10 vs Zt09	A	predicted protein	NA		GO:0008150, GO:0003674, GO:0005575
Zt09_chr_5_00472	15.1937	-5.68677	1.58755	-3.58211	0.000340826	0.00186407	up Zt10 vs Zt09	A	predicted protein	NA		GO:0008150, GO:0003674, GO:0005575
Zt09_chr_2_00128	262.792	-5.67824	1.15399	-4.92052	8.63145e-07	6.917e-06	up Zt10 vs Zt05	A	similar to carboxymuconolactone decarboxylase	NA		GO:0008150, GO:0003674, GO:0005575
Zt09_chr_9_00163	7.58075	-5.67795	1.64945	-3.44232	0.000576741	0.0027311	up Zt09 vs Zt05	A	predicted protein	NA		GO:0008150, GO:0003674, GO:0005575
Zt09_chr_19_00077	22.4826	-5.67205	1.59147	-3.56404	0.000365186	0.00185632	up Zt09 vs Zt05	A	predicted protein	NA		GO:0008150, GO:0003674, GO:0005575
Zt09_chr_2_00473	4.92317	-5.66983	1.68697	-3.36096	0.000776717	0.00351165	up Zt09 vs Zt05	A	predicted protein	Effector		GO:0008150, GO:0003674, GO:0005575
Zt09_chr_2_00705	29.3935	-5.66266	1.39228	-4.06717	4.75867e-05	0.000617069	up Zt10 vs Zt05	C	predicted protein	NA		GO:0008150, GO:0003674, GO:0005575
Zt09_chr_11_00191	6.46276	-5.66137	1.69883	-3.33251	0.000860656	0.00311669	up Zt10 vs Zt05	A	hypothetical protein	NA		GO:0008150, GO:0003674, GO:0005575
Zt09_chr_2_00503	4.23044	-5.6591	1.76621	-3.2041	0.00135486	0.00565781	up Zt09 vs Zt05	A	predicted protein	NA		GO:0008150, GO:0003674, GO:0005575
Zt09_chr_6_00561	96.2427	-5.64533	0.520299	-10.8502	1.99084e-27	2.77512e-25	up Zt10 vs Zt09	D	hypothetical protein	Non-effector		GO:0008150, GO:0003674, GO:0005575
Zt09_chr_2_00324	10.5281	-5.64395	1.71759	-3.28598	0.0010163	0.00441346	up Zt09 vs Zt05	A	hypothetical protein	NA	PF11807	GO:0008150, GO:0003674, GO:0005575
Zt09_chr_5_00021	596.56	-5.64293	0.604299	-9.33798	9.81906e-21	1.01228e-18	up Zt09 vs Zt05	A	similar to polyketide synthase	NA	PF00109;PF00550;PF00107;PF08659;PF00698;PF14765;PF02801;PF08240	GO:0031177, GO:0016491, GO:0016747, GO:0003824, GO:0008270, GO:0016740, GO:0008152, GO:0055114
Zt09_chr_19_00077	22.4826	-5.62562	1.59075	-3.53645	0.000405549	0.00200786	up Zt10 vs Zt05	D	predicted protein	NA		GO:0008150, GO:0003674, GO:0005575
Zt09_chr_1_00576	384.9	-5.62366	1.11427	-5.04694	4.48937e-07	5.54566e-06	up Zt10 vs Zt09	A	predicted protein	Effector		GO:0008150, GO:0003674, GO:0005575
Zt09_chr_19_00046	81.5839	-5.61332	0.705298	-7.95879	1.73726e-15	1.61143e-13	up Zt10 vs Zt05	C	predicted protein	NA		GO:0008150, GO:0003674, GO:0005575
Zt09_chr_10_00533	79.0663	-5.61099	1.06226	-5.28212	1.27701e-07	1.26133e-06	up Zt10 vs Zt05	A	similar to UMTA methyltransferase family protein	NA	PF13847	GO:0008150, GO:0003674, GO:0005575
Zt09_chr_19_00061	14.7165	-5.59831	1.48572	-3.76807	0.000164514	0.00201168	up Zt09 vs Zt05	C	predicted protein	NA		GO:0008150, GO:0003674, GO:0005575
Zt09_chr_10_00552	14.0449	-5.5974	1.59947	-3.49954	0.000466069	0.00261787	up Zt10 vs Zt05	B	hypothetical protein	Effector		GO:0008150, GO:0003674, GO:0005575
Zt09_chr_9_00174	19.3756	-5.59646	1.55473	-3.59963	0.000318676	0.00199996	up Zt10 vs Zt09	B	predicted protein	NA		GO:0008150, GO:0003674, GO:0005575
Zt09_chr_19_00046	81.5839	-5.59638	0.441302	-12.6815	7.4863e-37	3.08316e-34	up Zt09 vs Zt05	D	predicted protein	NA		GO:0008150, GO:0003674, GO:0005575
Zt09_chr_6_00280	27.1976	-5.57718	1.4862	-3.75265	0.000174975	0.00106274	up Zt10 vs Zt09	A	hypothetical protein	NA		GO:0008150, GO:0003674, GO:0005575
Zt09_chr_14_00033	14.8839	-5.5674	1.54638	-3.60027	0.000317884	0.00199625	up Zt10 vs Zt09	B	predicted protein	NA		GO:0008150, GO:0003674, GO:0005575
Zt09_chr_19_00068	16.764	-5.55904	1.10788	-5.01775	5.22806e-07	7.58682e-06	up Zt10 vs Zt05	B	predicted protein	NA		GO:0008150, GO:0003674, GO:0005575
Zt09_chr_2_00024	89.1949	-5.54948	1.22815	-4.51859	6.22532e-06	5.28858e-05	up Zt09 vs Zt05	A	hypothetical protein	Non-effector		GO:0008237
Zt09_chr_6_00280	27.1976	-5.51875	1.10485	-4.99501	5.88313e-07	4.96843e-06	up Zt10 vs Zt05	A	hypothetical protein	NA		GO:0008150, GO:0003674, GO:0005575
Zt09_chr_7_00474	13.6581	-5.51617	1.65619	-3.33063	0.000866506	0.00313329	up Zt10 vs Zt05	A	predicted protein	NA		GO:0008150, GO:0003674, GO:0005575
Zt09_chr_3_00984	53.6783	-5.51161	0.603451	-9.13348	6.63316e-20	4.72291e-18	up Zt10 vs Zt05	D	similar to MFS multidrug transporter	NA	PF07690	GO:0016021, GO:0055085
Zt09_chr_7_00833	3.11444	-5.51003	1.79165	-3.07539	0.00210229	0.00667086	up Zt10 vs Zt05	A	predicted protein	NA		GO:0008150, GO:0003674, GO:0005575
Zt09_chr_13_00176	30.6805	-5.50358	1.63219	-3.3719	0.000746526	0.00364321	up Zt10 vs Zt09	A	hypothetical protein	NA	PF06985	GO:0008150, GO:0003674, GO:0005575
Zt09_chr_14_00046	16.1489	-5.50208	1.25836	-4.37242	1.22878e-05	0.000117956	up Zt10 vs Zt05	B	predicted protein	NA		GO:0008150, GO:0003674, GO:0005575
Zt09_chr_4_00005	409.173	-5.49969	0.43037	-12.779	2.14867e-37	1.77212e-34	up Zt10 vs Zt05	B	similar to ABC transporter protein YOR1	NA	PF00664;PF00005	GO:0017111, GO:0000166, GO:0005524, GO:0042626, GO:0016887, GO:0016021, GO:0006810, GO:0055085
Zt09_chr_4_00849	4.7881	-5.49543	1.50782	-3.64463	0.000267774	0.00125898	up Zt10 vs Zt09	D	predicted protein	NA		GO:0008150, GO:0003674, GO:0005575
Zt09_chr_5_00218	12.0067	-5.48489	1.53775	-3.56683	0.000361325	0.00211337	up Zt10 vs Zt05	B	predicted protein	NA		GO:0008150, GO:0003674, GO:0005575
Zt09_chr_19_00072	212.464	-5.45316	0.25214	-21.6275	9.90565e-104	9.80362e-100	up Zt10 vs Zt05	D	predicted protein	NA		GO:0008150, GO:0003674, GO:0005575
Zt09_chr_11_00525	226.366	-5.4447	1.45758	-3.73543	0.000187392	0.00143547	up Zt09 vs Zt05	B	predicted protein	Effector		GO:0008150, GO:0003674, GO:0005575
Zt09_chr_6_00689	36.2583	-5.43673	0.796824	-6.82301	8.91539e-12	4.66855e-10	up Zt09 vs Zt05	B	similar to deoxyhypusine synthase	NA	PF01916	GO:0008612
Zt09_chr_2_01136	14.4833	-5.42738	1.51072	-3.59257	0.000327434	0.00204326	up Zt10 vs Zt09	B	predicted protein	NA		GO:0008150, GO:0003674, GO:0005575
Zt09_chr_12_00427	531.118	-5.42546	0.478619	-11.3357	8.73686e-30	2.21715e-27	up Zt09 vs Zt05	A	predicted protein	Effector		GO:0008150, GO:0003674, GO:0005575
Zt09_chr_15_00047	46.3341	-5.41611	1.48189	-3.65487	0.000257314	0.00147396	up Zt10 vs Zt09	A	predicted protein	NA		GO:0008150, GO:0003674, GO:0005575
Zt09_chr_19_00065	39.0669	-5.40401	1.0916	-4.95053	7.40117e-07	6.04368e-06	up Zt10 vs Zt05	A	predicted protein	NA		GO:0008150, GO:0003674, GO:0005575
Zt09_chr_15_00034	11.5932	-5.38758	1.65549	-3.25438	0.00113642	0.00488157	up Zt09 vs Zt05	A	predicted protein	NA		GO:0008150, GO:0003674, GO:0005575
Zt09_chr_13_00324	94.5088	-5.38707	0.983306	-5.47853	4.28873e-08	4.69531e-07	up Zt10 vs Zt05	A	similar to nad-p-binding protein	NA	PF00106	GO:0016491, GO:0008152
Zt09_chr_16_00076	215.726	-5.38629	0.694974	-7.75034	9.16437e-15	3.9264e-13	up Zt09 vs Zt05	A	predicted protein	NA		GO:0008150, GO:0003674, GO:0005575
Zt09_chr_13_00080	8.69771	-5.38248	1.56828	-3.43208	0.000598972	0.00343057	up Zt10 vs Zt09	B	predicted protein	NA		GO:0008150, GO:0003674, GO:0005575
Zt09_chr_7_00095	30.3012	-5.36752	0.79878	-6.71965	1.82162e-11	8.92504e-10	up Zt09 vs Zt05	B	predicted protein	NA		GO:0008150, GO:0003674, GO:0005575
Zt09_chr_11_00191	6.46276	-5.35993	1.57468	-3.40383	0.00066449	0.00306881	up Zt10 vs Zt05	D	hypothetical protein	NA		GO:0008150, GO:0003674, GO:0005575
Zt09_chr_3_00639	4.92433	-5.34626	1.5921	-3.35799	0.000785119	0.00566763	up Zt10 vs Zt09	C	predicted protein	NA		GO:0008150, GO:0003674, GO:0005575
Zt09_chr_17_00028	25.7328	-5.34479	0.880062	-6.07321	1.25382e-09	4.92723e-08	up Zt10 vs Zt05	C	predicted protein	NA		GO:0008150, GO:0003674, GO:0005575
Zt09_chr_11_00110	11.6666	-5.33549	1.58405	-3.36827	0.000756412	0.00368775	up Zt10 vs Zt09	A	predicted protein	NA		GO:0008150, GO:0003674, GO:0005575
Zt09_chr_11_00243	7.53589	-5.33169	1.66846	-3.19559	0.00139547	0.00745734	up Zt09 vs Zt05	B	predicted protein	NA		GO:0008150, GO:0003674, GO:0005575
Zt09_chr_11_00205	770.988	-5.31903	1.33951	-3.97088	7.1607e-05	0.000491418	up Zt10 vs Zt09	A	similar to major facilitator superfamily transporter	NA	PF07690	GO:0016021, GO:0055085
Zt09_chr_1_00602	154.864	-5.3185	0.50977	-10.4331	1.75002e-25	3.14909e-23	up Zt09 vs Zt05	A	predicted protein	NA		GO:0008150, GO:0003674, GO:0005575
Zt09_chr_15_00065	112.763	-5.31753	1.45712	-3.64934	0.000262912	0.00150479	up Zt10 vs Zt09	A	predicted protein	NA		GO:0008150, GO:0003674, GO:0005575
Zt09_chr_5_00067	10.0638	-5.317	1.04918	-5.06779	4.0247e-07	9.84282e-06	up Zt09 vs Zt05	C	predicted protein	NA		GO:0008150, GO:0003674, GO:0005575
Zt09_chr_4_00003	348.637	-5.31656	0.515665	-10.3101	6.34397e-25	1.6099e-22	up Zt10 vs Zt05	B	similar to Putative lysine N-acyltransferase C17G9.06c	NA	PF13523	GO:0008150, GO:0003674, GO:0005575
Zt09_chr_19_00060	3.37087	-5.31487	1.7231	-3.08449	0.00203903	0.00899702	up Zt10 vs Zt05	B	predicted protein	NA		GO:0008150, GO:0003674, GO:0005575
Zt09_chr_5_00709	45.8578	-5.30633	0.662425	-8.01046	1.14281e-15	1.10887e-13	up Zt09 vs Zt05	B	hypothetical protein	NA		GO:0008150, GO:0003674, GO:0005575
Zt09_chr_10_00551	33.1165	-5.30459	1.71976	-3.0845	0.00203898	0.00952324	up Zt10 vs Zt09	B	predicted protein	NA		GO:0008150, GO:0003674, GO:0005575
Zt09_chr_8_00546	20.0135	-5.30251	1.19608	-4.43325	9.28214e-06	0.000111623	up Zt09 vs Zt05	B	predicted protein	NA		GO:0008150, GO:0003674, GO:0005575
Zt09_chr_19_00061	14.7165	-5.3005	1.47327	-3.59777	0.000320954	0.00130666	up Zt10 vs Zt05	A	predicted protein	NA		GO:0008150, GO:0003674, GO:0005575
Zt09_chr_6_00614	145.043	-5.29341	0.690419	-7.66695	1.76138e-14	1.00471e-12	up Zt10 vs Zt09	A	predicted protein	NA		GO:0008150, GO:0003674, GO:0005575
Zt09_chr_10_00551	33.1165	-5.27563	0.919216	-5.73927	9.50857e-09	1.44114e-07	up Zt10 vs Zt05	D	predicted protein	NA		GO:0008150, GO:0003674, GO:0005575
Zt09_chr_5_00536	318.904	-5.26989	1.49547	-3.5239	0.000425244	0.00226695	up Zt10 vs Zt09	A	similar to oxidase	Non-effector	PF01328	GO:0004601
Zt09_chr_6_00162	101.519	-5.25359	0.579898	-9.05952	1.3103e-19	8.88222e-18	up Zt10 vs Zt05	D	predicted protein	Effector		GO:0008150, GO:0003674, GO:0005575
Zt09_chr_19_00061	14.7165	-5.24896	1.64241	-3.1959	0.00139398	0.00745337	up Zt09 vs Zt05	B	predicted protein	NA		GO:0008150, GO:0003674, GO:0005575
Zt09_chr_9_00291	16667.6	-5.24023	0.574841	-9.11596	7.79755e-20	1.11195e-17	up Zt10 vs Zt09	A	similar to alcohol dehydrogenase 1	NA	PF00107;PF08240	GO:0016747, GO:0016491, GO:0008270, GO:0055114
Zt09_chr_2_00281	29.7633	-5.23917	1.64545	-3.18404	0.00145236	0.00920821	up Zt10 vs Zt09	C	predicted protein	NA		GO:0008150, GO:0003674, GO:0005575
Zt09_chr_4_00835	20.7662	-5.21726	0.876568	-5.95192	2.6501e-09	3.84575e-08	up Zt10 vs Zt09	D	predicted protein	NA		GO:0008150, GO:0003674, GO:0005575
Zt09_chr_6_00280	27.1976	-5.20814	0.757939	-6.87144	6.35559e-12	2.53696e-10	up Zt10 vs Zt05	B	hypothetical protein	NA		GO:0008150, GO:0003674, GO:0005575
Zt09_chr_9_00127	116.404	-5.19332	0.36307	-14.3039	2.06916e-46	1.02392e-42	up Zt09 vs Zt05	B	similar to kinase-like protein	NA	PF01636	GO:0016773, GO:0005524, GO:0016772, GO:0046677
Zt09_chr_1_00779	15.5161	-5.1903	1.68183	-3.08611	0.00202792	0.00948053	up Zt10 vs Zt09	B	similar to glycoside hydrolase family 76 protein	Non-effector	PF03663	GO:0008496, GO:0003824, GO:0016052
Zt09_chr_4_00184	54.1671	-5.18512	0.604942	-8.57127	1.0235e-17	1.36887e-15	up Zt09 vs Zt05	B	hypothetical protein	Effector		GO:0008150, GO:0003674, GO:0005575
Zt09_chr_6_00162	101.519	-5.18482	0.576611	-8.99189	2.43012e-19	2.17569e-17	up Zt09 vs Zt05	D	predicted protein	Effector		GO:0008150, GO:0003674, GO:0005575
Zt09_chr_3_00595	76.3405	-5.18088	1.08354	-4.78145	1.74033e-06	1.69862e-05	up Zt09 vs Zt05	A	predicted protein	Non-effector		GO:0008150, GO:0003674, GO:0005575
Zt09_chr_5_00627	31.877	-5.17147	1.61773	-3.19675	0.00138986	0.00578445	up Zt09 vs Zt05	A	predicted protein	Non-effector		GO:0008150, GO:0003674, GO:0005575
Zt09_chr_5_00710	3.69346	-5.16809	1.54869	-3.33708	0.000846626	0.00374566	up Zt10 vs Zt05	D	predicted protein	NA		GO:0008150, GO:0003674, GO:0005575
Zt09_chr_1_01010	356.361	-5.1587	0.285503	-18.0688	5.61091e-73	9.25519e-70	up Zt10 vs Zt09	D	similar to sur7 protein	NA	PF06687	GO:0008150, GO:0003674, GO:0005575
Zt09_chr_5_00645	2173.85	-5.15337	0.436873	-11.7961	4.09044e-32	2.64433e-29	up Zt10 vs Zt09	A	similar to beta glucosidase	Non-effector	PF00933;PF01915;PF14310	GO:0004553, GO:0005975
Zt09_chr_4_00184	54.1671	-5.15262	1.57989	-3.26137	0.00110874	0.00387878	up Zt10 vs Zt05	A	hypothetical protein	Effector		GO:0008150, GO:0003674, GO:0005575
Zt09_chr_3_01052	5.1928	-5.14766	1.71835	-2.9957	0.00273813	0.00838728	up Zt10 vs Zt05	A	predicted protein	NA		GO:0008150, GO:0003674, GO:0005575
Zt09_chr_9_00239	375.843	-5.12578	1.5572	-3.29167	0.000995936	0.00471793	up Zt10 vs Zt09	A	similar to 1	Non-effector	PF03198	GO:0005975
Zt09_chr_11_00272	29.2073	-5.12359	1.47338	-3.47745	0.000506209	0.0026292	up Zt10 vs Zt09	A	hypothetical protein	NA	PF12796	GO:0005515
Zt09_chr_9_00445	203.642	-5.12293	0.294839	-17.3753	1.26845e-67	1.25538e-63	up Zt09 vs Zt05	A	predicted protein	NA		GO:0008150, GO:0003674, GO:0005575
Zt09_chr_3_00904	3607.45	-5.11703	0.549842	-9.30635	1.32296e-20	2.13813e-18	up Zt10 vs Zt09	A	predicted protein	Effector		GO:0008150, GO:0003674, GO:0005575
Zt09_chr_16_00076	215.726	-5.11209	0.51799	-9.86909	5.66749e-23	1.14472e-20	up Zt10 vs Zt05	B	predicted protein	NA		GO:0008150, GO:0003674, GO:0005575
Zt09_chr_1_01010	356.361	-5.10562	0.615837	-8.29054	1.12739e-16	9.76102e-15	up Zt10 vs Zt09	A	similar to sur7 protein	NA	PF06687	GO:0008150, GO:0003674, GO:0005575
Zt09_chr_9_00291	16667.6	-5.07904	0.574437	-8.84176	9.42199e-19	1.33214e-16	up Zt10 vs Zt09	C	similar to alcohol dehydrogenase 1	NA	PF00107;PF08240	GO:0016747, GO:0016491, GO:0008270, GO:0055114
Zt09_chr_16_00076	215.726	-5.073	0.425276	-11.9287	8.38458e-33	2.69774e-30	up Zt09 vs Zt05	D	predicted protein	NA		GO:0008150, GO:0003674, GO:0005575
Zt09_chr_16_00076	215.726	-5.07016	0.460498	-11.0102	3.41376e-28	1.67372e-25	up Zt09 vs Zt05	C	predicted protein	NA		GO:0008150, GO:0003674, GO:0005575
Zt09_chr_1_00602	154.864	-5.05635	0.497522	-10.1631	2.89809e-24	9.25237e-22	up Zt09 vs Zt05	B	predicted protein	NA		GO:0008150, GO:0003674, GO:0005575
Zt09_chr_4_00835	20.7662	-5.05212	0.883552	-5.71797	1.07804e-08	3.25285e-07	up Zt10 vs Zt09	C	predicted protein	NA		GO:0008150, GO:0003674, GO:0005575
Zt09_chr_2_01022	396.413	-5.03062	0.301362	-16.693	1.47448e-62	4.86429e-59	up Zt10 vs Zt05	A	similar to aliphatic nitrilase	NA	PF00795	GO:0016810, GO:0006807
Zt09_chr_3_00614	243.31	-5.02465	0.591553	-8.494	1.99651e-17	1.02381e-15	up Zt10 vs Zt05	D	predicted protein	NA		GO:0008150, GO:0003674, GO:0005575
Zt09_chr_1_00628	9.76279	-5.02014	1.65433	-3.03455	0.00240893	0.00988131	up Zt10 vs Zt09	A	predicted protein	NA		GO:0008150, GO:0003674, GO:0005575
Zt09_chr_2_01136	14.4833	-5.0198	1.53946	-3.26075	0.00111119	0.00514085	up Zt10 vs Zt09	A	predicted protein	NA		GO:0008150, GO:0003674, GO:0005575
Zt09_chr_1_01755	92.4414	-5.01513	0.497363	-10.0834	6.53988e-24	1.81985e-21	up Zt09 vs Zt05	C	predicted protein	Effector		GO:0008150, GO:0003674, GO:0005575
Zt09_chr_19_00054	18.3352	-5.01283	1.56855	-3.19583	0.00139429	0.00621628	up Zt10 vs Zt09	A	predicted protein	NA		GO:0008150, GO:0003674, GO:0005575
Zt09_chr_5_00488	9.45538	-5.01093	1.60315	-3.12569	0.00177389	0.00764508	up Zt10 vs Zt09	A	predicted protein	NA		GO:0008150, GO:0003674, GO:0005575
Zt09_chr_4_00005	409.173	-5.0091	0.462097	-10.8399	2.22636e-27	8.81371e-25	up Zt10 vs Zt09	B	similar to ABC transporter protein YOR1	NA	PF00664;PF00005	GO:0017111, GO:0000166, GO:0005524, GO:0042626, GO:0016887, GO:0016021, GO:0006810, GO:0055085
Zt09_chr_10_00551	33.1165	-5.0031	0.976094	-5.12564	2.96536e-07	7.23491e-06	up Zt10 vs Zt05	C	predicted protein	NA		GO:0008150, GO:0003674, GO:0005575
Zt09_chr_19_00065	39.0669	-5.00228	0.921394	-5.42903	5.66599e-08	1.03845e-06	up Zt10 vs Zt05	B	predicted protein	NA		GO:0008150, GO:0003674, GO:0005575
Zt09_chr_7_00363	52.1961	-5.00168	0.711841	-7.0264	2.11927e-12	6.78783e-11	up Zt09 vs Zt05	A	similar to phosphoglycerate mutase family protein	Effector		GO:0008150, GO:0003674, GO:0005575
Zt09_chr_5_00471	149.225	-4.98549	0.494729	-10.0772	6.96718e-24	9.57696e-22	up Zt10 vs Zt05	A	predicted protein	NA		GO:0008150, GO:0003674, GO:0005575
Zt09_chr_19_00073	419.27	-4.98498	0.368096	-13.5426	8.7637e-42	2.12454e-38	up Zt10 vs Zt09	A	predicted protein	NA		GO:0008150, GO:0003674, GO:0005575
Zt09_chr_3_00662	1986.44	-4.98362	0.574152	-8.67996	3.95922e-18	3.69665e-16	up Zt10 vs Zt09	B	similar to sulfite oxidase	NA	PF00174;PF03404	GO:0046872, GO:0016491, GO:0009055, GO:0030151, GO:0055114
Zt09_chr_3_00801	18.1524	-4.98065	1.17861	-4.22586	2.38025e-05	0.000339433	up Zt10 vs Zt05	C	predicted protein	NA		GO:0008150, GO:0003674, GO:0005575
Zt09_chr_3_00984	53.6783	-4.97298	0.702575	-7.07822	1.46021e-12	6.50976e-11	up Zt10 vs Zt05	B	similar to MFS multidrug transporter	NA	PF07690	GO:0016021, GO:0055085
Zt09_chr_5_00472	15.1937	-4.95805	0.725916	-6.83006	8.48817e-12	1.8105e-10	up Zt10 vs Zt09	D	predicted protein	NA		GO:0008150, GO:0003674, GO:0005575
Zt09_chr_3_00801	18.1524	-4.939	1.00358	-4.92136	8.59439e-07	6.89851e-06	up Zt10 vs Zt05	A	predicted protein	NA		GO:0008150, GO:0003674, GO:0005575
Zt09_chr_3_01079	3515.06	-4.93558	0.499228	-9.88641	4.76807e-23	7.04322e-21	up Zt09 vs Zt05	A	hypothetical protein	Non-effector	PF10528	GO:0008150, GO:0003674, GO:0005575
Zt09_chr_2_00244	259.1	-4.92885	1.6635	-2.96294	0.0030472	0.0092114	up Zt10 vs Zt05	A	predicted protein	Effector		GO:0008150, GO:0003674, GO:0005575
Zt09_chr_3_00473	54.7921	-4.91845	0.408017	-12.0545	1.83616e-33	6.3017e-31	up Zt09 vs Zt05	D	predicted protein	NA		GO:0008150, GO:0003674, GO:0005575
Zt09_chr_12_00132	307.705	-4.91823	0.423901	-11.6023	4.0111e-31	3.05368e-28	up Zt09 vs Zt05	B	hypothetical protein	Non-effector	PF09825	GO:0008150, GO:0003674, GO:0005575
Zt09_chr_2_00319	10.523	-4.9179	1.61916	-3.03732	0.00238691	0.00746294	up Zt10 vs Zt05	A	hypothetical protein	NA		GO:0008150, GO:0003674, GO:0005575
Zt09_chr_19_00072	212.464	-4.91496	0.489566	-10.0394	1.02254e-23	2.67988e-21	up Zt10 vs Zt09	A	predicted protein	NA		GO:0008150, GO:0003674, GO:0005575
Zt09_chr_2_00319	10.523	-4.91086	1.61959	-3.03217	0.00242802	0.00921399	up Zt09 vs Zt05	A	hypothetical protein	NA		GO:0008150, GO:0003674, GO:0005575
Zt09_chr_16_00096	25.6343	-4.89161	0.867518	-5.63862	1.71415e-08	4.91737e-07	up Zt10 vs Zt09	C	predicted protein	NA		GO:0008150, GO:0003674, GO:0005575
Zt09_chr_6_00402	2811.92	-4.88864	0.549563	-8.89551	5.81531e-19	5.00471e-17	up Zt09 vs Zt05	A	similar to heat shock protein 30	NA	PF00011	GO:0008150, GO:0003674, GO:0005575
Zt09_chr_7_00095	30.3012	-4.87769	0.739689	-6.59423	4.27455e-11	1.09599e-09	up Zt09 vs Zt05	A	predicted protein	NA		GO:0008150, GO:0003674, GO:0005575
Zt09_chr_9_00589	11.9867	-4.8687	1.09824	-4.43318	9.28512e-06	0.000129795	up Zt10 vs Zt09	C	hypothetical protein	NA	PF00069	GO:0005524, GO:0004672, GO:0016772, GO:0006468
Zt09_chr_19_00071	26.2259	-4.85807	1.1125	-4.36681	1.26076e-05	7.53941e-05	up Zt10 vs Zt05	A	hypothetical protein	NA		GO:0005525, GO:0003924, GO:0043234, GO:0005874, GO:0051258, GO:0006184, GO:0007017
Zt09_chr_2_00581	1560.36	-4.8494	0.304938	-15.9029	6.04786e-57	7.48196e-54	up Zt10 vs Zt05	D	hypothetical protein	Non-effector		GO:0008150, GO:0003674, GO:0005575
Zt09_chr_10_00552	14.0449	-4.82741	0.754031	-6.40213	1.53226e-10	3.13323e-09	up Zt10 vs Zt05	D	hypothetical protein	Effector		GO:0008150, GO:0003674, GO:0005575
Zt09_chr_3_01052	5.1928	-4.82429	1.29845	-3.71542	0.000202869	0.00129976	up Zt10 vs Zt05	B	predicted protein	NA		GO:0008150, GO:0003674, GO:0005575
Zt09_chr_16_00076	215.726	-4.8214	0.463384	-10.4048	2.35822e-25	7.14125e-23	up Zt10 vs Zt05	C	predicted protein	NA		GO:0008150, GO:0003674, GO:0005575
Zt09_chr_5_00556	682.406	-4.80828	0.300459	-16.0031	1.21547e-57	1.20295e-53	up Zt09 vs Zt05	B	predicted protein	NA		GO:0008150, GO:0003674, GO:0005575
Zt09_chr_3_00473	54.7921	-4.78708	0.535769	-8.93497	4.07281e-19	6.20132e-17	up Zt09 vs Zt05	B	predicted protein	NA		GO:0008150, GO:0003674, GO:0005575
Zt09_chr_5_00556	682.406	-4.78118	0.306345	-15.6071	6.50838e-55	3.22067e-51	up Zt09 vs Zt05	A	predicted protein	NA		GO:0008150, GO:0003674, GO:0005575
Zt09_chr_6_00446	484.512	-4.75986	1.18499	-4.01679	5.89974e-05	0.00044962	up Zt09 vs Zt05	D	similar to acetylxylan esterase	Effector	PF01083	GO:0016787, GO:0008152
Zt09_chr_19_00071	26.2259	-4.7572	0.748983	-6.35155	2.13159e-10	6e-09	up Zt10 vs Zt05	B	hypothetical protein	NA		GO:0005525, GO:0003924, GO:0043234, GO:0005874, GO:0051258, GO:0006184, GO:0007017
Zt09_chr_5_00471	149.225	-4.75474	0.557231	-8.5328	1.42849e-17	1.45811e-15	up Zt10 vs Zt09	A	predicted protein	NA		GO:0008150, GO:0003674, GO:0005575
Zt09_chr_2_00695	1180.12	-4.75221	0.556788	-8.53503	1.40115e-17	1.44542e-15	up Zt10 vs Zt09	A	similar to nacht domain protein	NA	PF13191	GO:0005515
Zt09_chr_14_00001	8.50547	-4.74478	1.24959	-3.79706	0.000146421	0.000739207	up Zt10 vs Zt09	D	predicted protein	NA		GO:0008150, GO:0003674, GO:0005575
Zt09_chr_4_00894	16.7664	-4.7356	0.718875	-6.58752	4.47238e-11	2.26835e-09	up Zt10 vs Zt05	C	hypothetical protein	NA		GO:0005515
Zt09_chr_3_00726	167.277	-4.73311	1.22581	-3.86122	0.000112823	0.000945404	up Zt09 vs Zt05	B	predicted protein	Effector		GO:0008150, GO:0003674, GO:0005575
Zt09_chr_16_00076	215.726	-4.7301	0.523331	-9.03845	1.58916e-19	2.62132e-17	up Zt09 vs Zt05	B	predicted protein	NA		GO:0008150, GO:0003674, GO:0005575
Zt09_chr_2_00531	29.2544	-4.7145	1.15086	-4.0965	4.19446e-05	0.000217485	up Zt10 vs Zt05	A	predicted protein	NA		GO:0008150, GO:0003674, GO:0005575
Zt09_chr_19_00073	419.27	-4.70153	0.24544	-19.1555	8.70432e-82	8.61466e-78	up Zt10 vs Zt05	B	predicted protein	NA		GO:0008150, GO:0003674, GO:0005575
Zt09_chr_3_00984	53.6783	-4.69871	0.848439	-5.53806	3.05833e-08	4.96201e-07	up Zt10 vs Zt09	B	similar to MFS multidrug transporter	NA	PF07690	GO:0016021, GO:0055085
Zt09_chr_3_00595	76.3405	-4.69165	0.63033	-7.44317	9.83e-14	5.14749e-12	up Zt10 vs Zt05	B	predicted protein	Non-effector		GO:0008150, GO:0003674, GO:0005575
Zt09_chr_6_00280	27.1976	-4.68771	0.519725	-9.01959	1.88789e-19	1.25399e-17	up Zt10 vs Zt05	D	hypothetical protein	NA		GO:0008150, GO:0003674, GO:0005575
Zt09_chr_19_00072	212.464	-4.68049	0.45762	-10.2279	1.48721e-24	4.59965e-22	up Zt10 vs Zt09	B	predicted protein	NA		GO:0008150, GO:0003674, GO:0005575
Zt09_chr_17_00028	25.7328	-4.66208	0.835721	-5.57851	2.42593e-08	6.65081e-07	up Zt10 vs Zt09	C	predicted protein	NA		GO:0008150, GO:0003674, GO:0005575
Zt09_chr_7_00148	2620.16	-4.65717	0.391319	-11.9012	1.16664e-32	6.79189e-30	up Zt10 vs Zt09	C	similar to carboxylesterase	Non-effector	PF00135	GO:0004104
Zt09_chr_3_00614	243.31	-4.64778	0.589419	-7.88535	3.13648e-15	1.06673e-13	up Zt10 vs Zt09	D	predicted protein	NA		GO:0008150, GO:0003674, GO:0005575
Zt09_chr_11_00525	226.366	-4.64186	1.45826	-3.18315	0.00145683	0.00682358	up Zt10 vs Zt05	B	predicted protein	Effector		GO:0008150, GO:0003674, GO:0005575
Zt09_chr_9_00161	599.313	-4.63814	0.438699	-10.5725	3.99746e-26	4.49578e-24	up Zt10 vs Zt09	D	predicted protein	Effector		GO:0008150, GO:0003674, GO:0005575
Zt09_chr_12_00196	253.782	-4.63267	0.680236	-6.81038	9.73393e-12	2.04537e-10	up Zt10 vs Zt09	D	predicted protein	Effector		GO:0008150, GO:0003674, GO:0005575
Zt09_chr_19_00072	212.464	-4.6162	0.362417	-12.7372	3.67131e-37	2.15013e-34	up Zt10 vs Zt05	A	predicted protein	NA		GO:0008150, GO:0003674, GO:0005575
Zt09_chr_5_00556	682.406	-4.61592	0.289634	-15.9371	3.5025e-57	7.21235e-54	up Zt09 vs Zt05	D	predicted protein	NA		GO:0008150, GO:0003674, GO:0005575
Zt09_chr_4_00865	755.418	-4.61583	0.330111	-13.9827	1.98892e-44	8.94742e-42	up Zt10 vs Zt09	D	hypothetical protein	Effector		GO:0008150, GO:0003674, GO:0005575
Zt09_chr_9_00127	116.404	-4.61011	0.376144	-12.2562	1.55572e-34	8.10367e-32	up Zt09 vs Zt05	A	similar to kinase-like protein	NA	PF01636	GO:0016773, GO:0005524, GO:0016772, GO:0046677
Zt09_chr_2_00581	1560.36	-4.60758	0.309755	-14.8749	4.79553e-50	1.18653e-46	up Zt10 vs Zt09	C	hypothetical protein	Non-effector		GO:0008150, GO:0003674, GO:0005575
Zt09_chr_6_00280	27.1976	-4.60162	0.490998	-9.37197	7.11892e-21	4.4035e-19	up Zt10 vs Zt09	D	hypothetical protein	NA		GO:0008150, GO:0003674, GO:0005575
Zt09_chr_9_00174	19.3756	-4.59778	1.15619	-3.97667	6.98859e-05	0.000481994	up Zt10 vs Zt09	A	predicted protein	NA		GO:0008150, GO:0003674, GO:0005575
Zt09_chr_8_00152	15.7582	-4.5684	1.47044	-3.10682	0.00189112	0.00892909	up Zt10 vs Zt09	B	hypothetical protein	NA	PF00651	GO:0005515
Zt09_chr_12_00132	307.705	-4.56752	0.436284	-10.4691	1.19725e-25	2.2357e-23	up Zt09 vs Zt05	A	hypothetical protein	Non-effector	PF09825	GO:0008150, GO:0003674, GO:0005575
Zt09_chr_9_00179	5.20588	-4.56725	1.2663	-3.60678	0.00031002	0.00262911	up Zt10 vs Zt09	C	predicted protein	Effector		GO:0008150, GO:0003674, GO:0005575
Zt09_chr_5_00471	149.225	-4.56373	0.384252	-11.8769	1.56036e-32	3.15161e-30	up Zt10 vs Zt09	D	predicted protein	NA		GO:0008150, GO:0003674, GO:0005575
Zt09_chr_4_00894	16.7664	-4.54733	0.710363	-6.40142	1.53942e-10	7.37203e-09	up Zt09 vs Zt05	C	hypothetical protein	NA		GO:0005515
Zt09_chr_13_00269	512.952	-4.54701	0.648397	-7.01269	2.33779e-12	5.74122e-11	up Zt10 vs Zt05	A	predicted protein	Effector		GO:0008150, GO:0003674, GO:0005575
Zt09_chr_15_00023	119.95	-4.54312	1.2156	-3.73734	0.000185975	0.00168091	up Zt10 vs Zt09	C	predicted protein	NA		GO:0008150, GO:0003674, GO:0005575
Zt09_chr_5_00471	149.225	-4.54218	0.414067	-10.9697	5.34603e-28	1.76365e-25	up Zt10 vs Zt09	C	predicted protein	NA		GO:0008150, GO:0003674, GO:0005575
Zt09_chr_12_00354	66.1015	-4.52621	0.818266	-5.53147	3.17559e-08	5.17541e-07	up Zt10 vs Zt09	A	predicted protein	Non-effector		GO:0008150, GO:0003674, GO:0005575
Zt09_chr_9_00137	7.64177	-4.52491	0.8956	-5.05238	4.36345e-07	4.24632e-06	up Zt10 vs Zt09	D	predicted protein	NA		GO:0008150, GO:0003674, GO:0005575
Zt09_chr_11_00316	3.66146	-4.5206	1.31291	-3.44319	0.000574894	0.0024505	up Zt10 vs Zt09	D	hypothetical protein	NA		GO:0008150, GO:0003674, GO:0005575
Zt09_chr_6_00561	96.2427	-4.52043	0.493331	-9.16308	5.04376e-20	3.67045e-18	up Zt10 vs Zt05	D	hypothetical protein	Non-effector		GO:0008150, GO:0003674, GO:0005575
Zt09_chr_5_00019	40.6509	-4.50466	0.872109	-5.16525	2.40117e-07	3.18961e-06	up Zt10 vs Zt09	A	predicted protein	NA		GO:0008150, GO:0003674, GO:0005575
Zt09_chr_2_00705	29.3935	-4.49597	0.992659	-4.52922	5.92022e-06	4.89085e-05	up Zt10 vs Zt05	D	predicted protein	NA		GO:0008150, GO:0003674, GO:0005575
Zt09_chr_1_00016	205.173	-4.49269	1.11729	-4.02106	5.79362e-05	0.000410078	up Zt10 vs Zt09	A	hypothetical protein	NA		GO:0008150, GO:0003674, GO:0005575
Zt09_chr_1_02052	4699.89	-4.48594	0.545474	-8.22393	1.96939e-16	9.46169e-15	up Zt10 vs Zt05	A	similar to amino acid permease	NA	PF00324	GO:0015171, GO:0016020, GO:0003333, GO:0006810, GO:0055085
Zt09_chr_17_00008	13.0175	-4.48586	0.817953	-5.48426	4.15204e-08	4.91e-07	up Zt10 vs Zt09	D	predicted protein	NA		GO:0008150, GO:0003674, GO:0005575
Zt09_chr_2_00128	262.792	-4.48501	0.519563	-8.63227	6.01485e-18	4.76376e-16	up Zt09 vs Zt05	D	similar to carboxymuconolactone decarboxylase	NA		GO:0008150, GO:0003674, GO:0005575
Zt09_chr_12_00131	12.8452	-4.46631	1.32336	-3.37499	0.000738181	0.00335901	up Zt09 vs Zt05	A	similar to amino acid adenylation protein	NA	PF00501;PF13193;PF00550	GO:0031177, GO:0003824, GO:0008152
Zt09_chr_5_00471	149.225	-4.45767	0.546569	-8.15572	3.47094e-16	2.24522e-14	up Zt10 vs Zt09	B	predicted protein	NA		GO:0008150, GO:0003674, GO:0005575
Zt09_chr_4_00279	314.213	-4.45684	1.11819	-3.98577	6.72604e-05	0.000465875	up Zt10 vs Zt09	A	predicted protein	Effector		GO:0008150, GO:0003674, GO:0005575
Zt09_chr_5_00709	45.8578	-4.44875	0.773221	-5.75352	8.74017e-09	3.10306e-07	up Zt09 vs Zt05	C	hypothetical protein	NA		GO:0008150, GO:0003674, GO:0005575
Zt09_chr_5_00556	682.406	-4.44293	0.298346	-14.8919	3.72172e-50	1.91594e-46	up Zt09 vs Zt05	C	predicted protein	NA		GO:0008150, GO:0003674, GO:0005575
Zt09_chr_10_00409	135.09	-4.44137	0.826514	-5.37361	7.71746e-08	1.70111e-06	up Zt09 vs Zt05	B	predicted protein	NA		GO:0008150, GO:0003674, GO:0005575
Zt09_chr_9_00264	22.5083	-4.43696	0.890234	-4.98404	6.22694e-07	5.20067e-06	up Zt10 vs Zt05	A	similar to mitochondrial 2-oxoglutarate/malate carrier protein	NA	PF00153	GO:0055085
Zt09_chr_2_00581	1560.36	-4.4281	0.309131	-14.3243	1.54211e-46	1.32313e-43	up Zt10 vs Zt05	C	hypothetical protein	Non-effector		GO:0008150, GO:0003674, GO:0005575
Zt09_chr_8_00518	12.619	-4.426	0.836041	-5.294	1.19672e-07	3.32113e-06	up Zt09 vs Zt05	C	hypothetical protein	NA		GO:0008150, GO:0003674, GO:0005575
Zt09_chr_6_00602	54.1267	-4.41999	0.624016	-7.08314	1.40925e-12	8.25287e-11	up Zt09 vs Zt05	B	predicted protein	NA		GO:0008150, GO:0003674, GO:0005575
Zt09_chr_2_00285	158.664	-4.41985	0.371487	-11.8977	1.2165e-32	5.7332e-30	up Zt10 vs Zt05	B	hypothetical protein	NA		GO:0008150, GO:0003674, GO:0005575
Zt09_chr_13_00035	1929.54	-4.41319	0.640172	-6.89376	5.43356e-12	1.24481e-10	up Zt10 vs Zt05	A	predicted protein	Effector		GO:0008150, GO:0003674, GO:0005575
Zt09_chr_8_00152	15.7582	-4.40981	1.14945	-3.83644	0.00012483	0.00056828	up Zt10 vs Zt05	A	hypothetical protein	NA	PF00651	GO:0005515
Zt09_chr_6_00178	19.2905	-4.40926	0.943127	-4.67515	2.93736e-06	4.13529e-05	up Zt09 vs Zt05	B	hypothetical protein	NA	PF11807	GO:0008150, GO:0003674, GO:0005575
Zt09_chr_2_00786	107.076	-4.40771	0.428025	-10.2978	7.21041e-25	6.92829e-23	up Zt10 vs Zt09	D	similar to nmrA-like family protein	NA	PF05368	GO:0008150, GO:0003674, GO:0005575
Zt09_chr_19_00009	21.6457	-4.4049	0.994121	-4.43095	9.382e-06	0.000112194	up Zt09 vs Zt05	B	predicted protein	NA		GO:0008150, GO:0003674, GO:0005575
Zt09_chr_3_00497	75.2042	-4.40307	0.540622	-8.14444	3.81036e-16	2.08349e-14	up Zt09 vs Zt05	A	similar to copper homeostasis protein cutC	NA	PF03932	GO:0005507, GO:0055070
Zt09_chr_8_00156	33.9604	-4.40209	0.633036	-6.95394	3.55233e-12	1.47102e-10	up Zt10 vs Zt05	B	predicted protein	NA		GO:0008150, GO:0003674, GO:0005575
Zt09_chr_9_00307	234.192	-4.39902	1.10075	-3.99637	6.43225e-05	0.000888946	up Zt09 vs Zt05	C	predicted protein	Non-effector		GO:0008150, GO:0003674, GO:0005575
Zt09_chr_6_00280	27.1976	-4.38204	0.545642	-8.03099	9.66895e-16	9.30388e-14	up Zt10 vs Zt05	C	hypothetical protein	NA		GO:0008150, GO:0003674, GO:0005575
Zt09_chr_6_00054	365.705	-4.36796	0.463011	-9.43381	3.95453e-21	2.54278e-19	up Zt10 vs Zt09	D	similar to glycoside hydrolase family 2 sugar binding protein	NA	PF00703;PF02836;PF02837	GO:0004553, GO:0005975
Zt09_chr_7_00148	2620.16	-4.36571	0.381487	-11.4439	2.5219e-30	4.79985e-28	up Zt10 vs Zt05	D	similar to carboxylesterase	Non-effector	PF00135	GO:0004104
Zt09_chr_5_00158	1815.1	-4.3647	0.517688	-8.43114	3.42304e-17	3.19166e-15	up Zt10 vs Zt09	A	similar to regulator of G protein signaling superfamily	NA	PF00615	GO:0038032
Zt09_chr_3_00164	441.462	-4.36174	0.284649	-15.3232	5.35197e-53	1.05937e-49	up Zt10 vs Zt05	A	hypothetical protein	NA	PF04082;PF00172	GO:0003677, GO:0008270, GO:0000981, GO:0005634, GO:0006351, GO:0006355
Zt09_chr_1_00246	72.5527	-4.36135	0.529963	-8.22954	1.87931e-16	1.08769e-14	up Zt09 vs Zt05	A	predicted protein	Effector		GO:0008150, GO:0003674, GO:0005575
Zt09_chr_3_00532	730.101	-4.35489	0.763133	-5.7066	1.15258e-08	1.88547e-07	up Zt09 vs Zt05	A	hypothetical protein	NA	PF12796	GO:0005515
Zt09_chr_2_00581	1560.36	-4.35342	0.304281	-14.3072	1.97234e-46	1.02738e-43	up Zt10 vs Zt09	D	hypothetical protein	Non-effector		GO:0008150, GO:0003674, GO:0005575
Zt09_chr_3_00167	87.6274	-4.34741	0.595678	-7.29825	2.91536e-13	8.02531e-12	up Zt10 vs Zt05	A	hypothetical protein	NA		GO:0008150, GO:0003674, GO:0005575
Zt09_chr_2_00531	29.2544	-4.34555	0.621991	-6.98651	2.81801e-12	1.70672e-10	up Zt10 vs Zt05	C	predicted protein	NA		GO:0008150, GO:0003674, GO:0005575
Zt09_chr_19_00058	7.10309	-4.3408	1.08284	-4.00871	6.10504e-05	0.000773155	up Zt10 vs Zt05	C	predicted protein	NA		GO:0008150, GO:0003674, GO:0005575
Zt09_chr_8_00547	312.872	-4.34025	0.39125	-11.0933	1.35216e-28	3.26399e-26	up Zt10 vs Zt05	A	similar to MFS sugar transporter	NA	PF00083	GO:0022891, GO:0022857, GO:0005215, GO:0016020, GO:0016021, GO:0055085, GO:0006810
Zt09_chr_9_00127	116.404	-4.33997	0.268792	-16.1462	1.2075e-58	3.10811e-55	up Zt09 vs Zt05	D	similar to kinase-like protein	NA	PF01636	GO:0016773, GO:0005524, GO:0016772, GO:0046677
Zt09_chr_1_00671	120.716	-4.3369	0.476874	-9.09443	9.50798e-20	1.65089e-17	up Zt09 vs Zt05	B	similar to epoxide hydrolase	NA		GO:0003824
Zt09_chr_17_00028	25.7328	-4.32794	0.779949	-5.549	2.87305e-08	3.90751e-07	up Zt10 vs Zt05	D	predicted protein	NA		GO:0008150, GO:0003674, GO:0005575
Zt09_chr_5_00471	149.225	-4.32357	0.434949	-9.94041	2.77683e-23	5.84729e-21	up Zt10 vs Zt05	B	predicted protein	NA		GO:0008150, GO:0003674, GO:0005575
Zt09_chr_11_00355	47.4294	-4.31882	1.07852	-4.00439	6.21769e-05	0.000471811	up Zt10 vs Zt09	B	predicted protein	NA		GO:0008150, GO:0003674, GO:0005575
Zt09_chr_3_00595	76.3405	-4.31818	0.646529	-6.67902	2.40545e-11	1.15009e-09	up Zt09 vs Zt05	B	predicted protein	Non-effector		GO:0008150, GO:0003674, GO:0005575
Zt09_chr_16_00074	83.9357	-4.31655	0.486211	-8.87793	6.81165e-19	7.09631e-17	up Zt10 vs Zt05	B	predicted protein	NA		GO:0008150, GO:0003674, GO:0005575
Zt09_chr_11_00028	6404.94	-4.31338	0.423241	-10.1913	2.16831e-24	6.57065e-22	up Zt10 vs Zt09	A	predicted protein	Non-effector		GO:0008150, GO:0003674, GO:0005575
Zt09_chr_3_00554	16.3654	-4.31196	1.02625	-4.20168	2.64947e-05	0.000230016	up Zt10 vs Zt05	B	predicted protein	NA		GO:0008150, GO:0003674, GO:0005575
Zt09_chr_1_00501	22.8354	-4.31022	0.606279	-7.1093	1.16632e-12	4.33518e-11	up Zt09 vs Zt05	D	hypothetical protein	NA		GO:0008150, GO:0003674, GO:0005575
Zt09_chr_14_00109	15.5527	-4.30846	0.831168	-5.18362	2.17617e-07	5.49163e-06	up Zt10 vs Zt05	C	predicted protein	NA		GO:0008150, GO:0003674, GO:0005575
Zt09_chr_1_00501	22.8354	-4.304	0.716475	-6.00718	1.88773e-09	7.59222e-08	up Zt09 vs Zt05	C	hypothetical protein	NA		GO:0008150, GO:0003674, GO:0005575
Zt09_chr_19_00072	212.464	-4.30272	0.227832	-18.8855	1.50155e-79	3.71521e-76	up Zt10 vs Zt09	D	predicted protein	NA		GO:0008150, GO:0003674, GO:0005575
Zt09_chr_1_00132	390.547	-4.27873	0.586283	-7.29807	2.91918e-13	8.02531e-12	up Zt10 vs Zt05	A	predicted protein	Effector		GO:0008150, GO:0003674, GO:0005575
Zt09_chr_4_00006	36.8408	-4.26185	0.505051	-8.43845	3.21561e-17	2.17978e-15	up Zt09 vs Zt05	A	similar to MFS sugar transporter	NA	PF00083	GO:0022891, GO:0022857, GO:0005215, GO:0016020, GO:0016021, GO:0055085, GO:0006810
Zt09_chr_15_00023	119.95	-4.26069	1.14841	-3.71008	0.000207195	0.00100225	up Zt10 vs Zt09	D	predicted protein	NA		GO:0008150, GO:0003674, GO:0005575
Zt09_chr_19_00061	14.7165	-4.25681	0.673296	-6.32235	2.57613e-10	5.08901e-09	up Zt10 vs Zt05	D	predicted protein	NA		GO:0008150, GO:0003674, GO:0005575
Zt09_chr_1_01151	25.2457	-4.2494	1.1323	-3.7529	0.000174802	0.000762374	up Zt10 vs Zt05	A	predicted protein	NA		GO:0008150, GO:0003674, GO:0005575
Zt09_chr_2_00745	6.76789	-4.24888	1.2984	-3.27239	0.00106641	0.00418323	up Zt10 vs Zt09	D	hypothetical protein	NA		GO:0008150, GO:0003674, GO:0005575
Zt09_chr_1_01010	356.361	-4.24733	0.28203	-15.0599	2.97355e-51	2.45243e-48	up Zt10 vs Zt05	D	similar to sur7 protein	NA	PF06687	GO:0008150, GO:0003674, GO:0005575
Zt09_chr_10_00309	70.7588	-4.2411	0.726486	-5.83782	5.28878e-09	1.03e-07	up Zt10 vs Zt09	B	predicted protein	NA		GO:0008150, GO:0003674, GO:0005575
Zt09_chr_12_00417	53.7056	-4.24024	0.602643	-7.03608	1.97726e-12	7.63886e-11	up Zt10 vs Zt09	A	similar to aromatic peroxygenase	Non-effector	PF01328	GO:0004601
Zt09_chr_19_00046	81.5839	-4.22491	0.446369	-9.46507	2.93352e-21	2.46043e-19	up Zt10 vs Zt05	D	predicted protein	NA		GO:0008150, GO:0003674, GO:0005575
Zt09_chr_2_00285	158.664	-4.22453	0.260493	-16.2175	3.79603e-59	9.77098e-56	up Zt10 vs Zt05	C	hypothetical protein	NA		GO:0008150, GO:0003674, GO:0005575
Zt09_chr_7_00834	8.47137	-4.21624	0.86959	-4.84853	1.24378e-06	2.54591e-05	up Zt10 vs Zt05	C	predicted protein	Effector		GO:0008150, GO:0003674, GO:0005575
Zt09_chr_1_01150	48.1852	-4.20713	0.73222	-5.74572	9.1532e-09	1.15253e-07	up Zt10 vs Zt05	A	predicted protein	NA		GO:0008150, GO:0003674, GO:0005575
Zt09_chr_5_00485	200.01	-4.20338	0.756251	-5.55818	2.72603e-08	3.10555e-07	up Zt10 vs Zt05	A	hypothetical protein	Effector	PF01161	GO:0008150, GO:0003674, GO:0005575
Zt09_chr_6_00232	427.633	-4.20049	0.650485	-6.45748	1.06461e-10	1.88152e-09	up Zt10 vs Zt09	D	similar to duf895 domain membrane protein	NA	PF07690	GO:0016021, GO:0055085
Zt09_chr_6_00081	88.7721	-4.1967	0.556846	-7.53655	4.82557e-14	1.44336e-12	up Zt10 vs Zt09	D	similar to branched-chain amino acid aminotransferase	NA	PF01063	GO:0004084, GO:0003824, GO:0009081, GO:0008152
Zt09_chr_1_01150	48.1852	-4.182	0.59417	-7.03839	1.94469e-12	8.59221e-11	up Zt10 vs Zt05	B	predicted protein	NA		GO:0008150, GO:0003674, GO:0005575
Zt09_chr_13_00241	461.411	-4.18006	0.95848	-4.36114	1.29388e-05	0.000112124	up Zt10 vs Zt09	A	similar to EF-hand calcium-binding domain protein	NA	PF03959	GO:0008150, GO:0003674, GO:0005575
Zt09_chr_8_00124	186.764	-4.17932	0.73618	-5.67703	1.37051e-08	1.67456e-07	up Zt10 vs Zt05	A	similar to 1	Non-effector	PF00722	GO:0004553, GO:0005975
Zt09_chr_5_00042	97.7765	-4.17451	0.812647	-5.13693	2.79261e-07	2.55439e-06	up Zt10 vs Zt05	A	similar to zip zinc transporter	Non-effector	PF02535	GO:0046873, GO:0016020, GO:0055085, GO:0030001
Zt09_chr_9_00127	116.404	-4.16892	0.302158	-13.7972	2.65087e-43	5.45868e-40	up Zt09 vs Zt05	C	similar to kinase-like protein	NA	PF01636	GO:0016773, GO:0005524, GO:0016772, GO:0046677
Zt09_chr_8_00253	383.985	-4.16506	0.609938	-6.82866	8.57112e-12	3.00051e-10	up Zt10 vs Zt09	A	hypothetical protein	Non-effector	PF00024	GO:0008150, GO:0003674, GO:0005575
Zt09_chr_13_00035	1929.54	-4.15966	0.585582	-7.10346	1.2167e-12	2.9514e-11	up Zt10 vs Zt09	D	predicted protein	Effector		GO:0008150, GO:0003674, GO:0005575
Zt09_chr_19_00071	26.2259	-4.15957	0.424947	-9.78843	1.26246e-22	9.76137e-21	up Zt10 vs Zt09	D	hypothetical protein	NA		GO:0005525, GO:0003924, GO:0043234, GO:0005874, GO:0051258, GO:0006184, GO:0007017
Zt09_chr_6_00689	36.2583	-4.15509	0.797503	-5.21012	1.88715e-07	2.34638e-06	up Zt09 vs Zt05	A	similar to deoxyhypusine synthase	NA	PF01916	GO:0008612
Zt09_chr_10_00466	10.8261	-4.15123	0.750494	-5.53133	3.17816e-08	8.43277e-07	up Zt10 vs Zt09	C	hypothetical protein	NA	PF00651	GO:0005515
Zt09_chr_19_00036	32.1756	-4.15077	0.549829	-7.5492	4.37945e-14	2.10705e-12	up Zt09 vs Zt05	D	predicted protein	NA		GO:0008150, GO:0003674, GO:0005575
Zt09_chr_16_00102	5.82133	-4.14513	0.909535	-4.55741	5.17882e-06	5.07821e-05	up Zt09 vs Zt05	D	predicted protein	NA		GO:0008150, GO:0003674, GO:0005575
Zt09_chr_6_00162	101.519	-4.14136	0.710799	-5.82634	5.66558e-09	1.28902e-07	up Zt10 vs Zt05	B	predicted protein	Effector		GO:0008150, GO:0003674, GO:0005575
Zt09_chr_1_00631	57.5112	-4.13765	0.779545	-5.30778	1.11e-07	1.61509e-06	up Zt10 vs Zt09	B	predicted protein	NA		GO:0008150, GO:0003674, GO:0005575
Zt09_chr_19_00072	212.464	-4.13114	0.249666	-16.5466	1.69263e-61	5.80912e-58	up Zt10 vs Zt05	C	predicted protein	NA		GO:0008150, GO:0003674, GO:0005575
Zt09_chr_19_00036	32.1756	-4.1246	0.594342	-6.93977	3.92737e-12	2.49606e-10	up Zt09 vs Zt05	C	predicted protein	NA		GO:0008150, GO:0003674, GO:0005575
Zt09_chr_3_00656	674.017	-4.12229	0.451769	-9.12478	7.18812e-20	1.27037e-17	up Zt09 vs Zt05	B	similar to 3-amino-3-carboxypropyl transferase	NA	PF13489;PF11899	GO:0008150, GO:0003674, GO:0005575
Zt09_chr_9_00129	2.66777	-4.1214	1.30738	-3.15241	0.00161931	0.00797341	up Zt09 vs Zt05	D	predicted protein	NA		GO:0008150, GO:0003674, GO:0005575
Zt09_chr_8_00643	69.8632	-4.11358	0.479449	-8.5798	9.50352e-18	6.93701e-16	up Zt09 vs Zt05	A	predicted protein	NA		GO:0008150, GO:0003674, GO:0005575
Zt09_chr_8_00546	20.0135	-4.11239	0.648462	-6.34176	2.27154e-10	5.38888e-09	up Zt09 vs Zt05	D	predicted protein	NA		GO:0008150, GO:0003674, GO:0005575
Zt09_chr_19_00060	3.37087	-4.10737	1.08322	-3.79182	0.000149549	0.00084819	up Zt10 vs Zt05	D	predicted protein	NA		GO:0008150, GO:0003674, GO:0005575
Zt09_chr_3_00037	145.493	-4.10279	0.485193	-8.45599	2.7674e-17	1.91531e-15	up Zt09 vs Zt05	A	similar to haloacid dehalogenase-like hydrolase	NA	PF13242	GO:0008150, GO:0003674, GO:0005575
Zt09_chr_9_00307	234.192	-4.09969	1.09949	-3.72873	0.000192449	0.00146626	up Zt09 vs Zt05	B	predicted protein	Non-effector		GO:0008150, GO:0003674, GO:0005575
Zt09_chr_2_00128	262.792	-4.09769	0.61097	-6.70687	1.98849e-11	7.18252e-10	up Zt10 vs Zt05	B	similar to carboxymuconolactone decarboxylase	NA		GO:0008150, GO:0003674, GO:0005575
Zt09_chr_11_00191	6.46276	-4.09587	1.08348	-3.78028	0.000156652	0.00104487	up Zt10 vs Zt05	B	hypothetical protein	NA		GO:0008150, GO:0003674, GO:0005575
Zt09_chr_3_00348	23.1727	-4.08745	1.18533	-3.44835	0.000564012	0.00326639	up Zt10 vs Zt09	B	hypothetical protein	NA		GO:0008150, GO:0003674, GO:0005575
Zt09_chr_7_00501	458.741	-4.08447	1.19153	-3.42793	0.000608199	0.00347939	up Zt10 vs Zt09	B	hypothetical protein	Effector		GO:0008150, GO:0003674, GO:0005575
Zt09_chr_16_00074	83.9357	-4.08382	0.670468	-6.091	1.12209e-09	1.7e-08	up Zt10 vs Zt05	A	predicted protein	NA		GO:0008150, GO:0003674, GO:0005575
Zt09_chr_11_00296	226.589	-4.07811	0.87554	-4.65782	3.19576e-06	3.38635e-05	up Zt10 vs Zt09	B	similar to PLP-dependent transferase	NA	PF00266	GO:0003824, GO:0030170, GO:0008152
Zt09_chr_1_02069	92.8131	-4.07661	0.65187	-6.25371	4.00814e-10	9.17063e-09	up Zt09 vs Zt05	D	predicted protein	NA		GO:0008150, GO:0003674, GO:0005575
Zt09_chr_9_00483	285.579	-4.07465	0.938933	-4.33965	1.42707e-05	0.000121923	up Zt10 vs Zt09	A	hypothetical protein	NA	PF00076	GO:0003676, GO:0000166
Zt09_chr_6_00507	26.1508	-4.07336	1.09628	-3.71562	0.000202703	0.00112201	up Zt09 vs Zt05	A	similar to zinc metalloproteinase	NA	PF12044	GO:0008150, GO:0003674, GO:0005575
Zt09_chr_6_00602	54.1267	-4.07271	0.557502	-7.30528	2.76688e-13	9.7991e-12	up Zt09 vs Zt05	A	predicted protein	NA		GO:0008150, GO:0003674, GO:0005575
Zt09_chr_3_01079	3515.06	-4.06838	0.499082	-8.15172	3.58784e-16	3.66071e-14	up Zt09 vs Zt05	B	hypothetical protein	Non-effector	PF10528	GO:0008150, GO:0003674, GO:0005575
Zt09_chr_6_00497	79.8203	-4.06514	0.410883	-9.89367	4.43483e-23	6.65024e-21	up Zt09 vs Zt05	A	similar to cytochrome P450	NA	PF00067	GO:0016705, GO:0005506, GO:0020037, GO:0055114
Zt09_chr_3_00801	18.1524	-4.062	1.17479	-3.45765	0.000544914	0.00551665	up Zt09 vs Zt05	C	predicted protein	NA		GO:0008150, GO:0003674, GO:0005575
Zt09_chr_13_00097	206.417	-4.04718	0.482397	-8.38974	4.87215e-17	2.06951e-15	up Zt10 vs Zt09	D	hypothetical protein	NA		GO:0008150, GO:0003674, GO:0005575
Zt09_chr_1_00119	7.03757	-4.04689	1.22261	-3.31005	0.00093278	0.00333757	up Zt10 vs Zt05	A	similar to kp-43 peptidase/serine peptidase	NA	PF00082	GO:0004252, GO:0006508
Zt09_chr_2_00285	158.664	-4.04621	0.360548	-11.2224	3.16574e-29	8.9518e-27	up Zt10 vs Zt05	A	hypothetical protein	NA		GO:0008150, GO:0003674, GO:0005575
Zt09_chr_5_00019	40.6509	-4.04179	0.625484	-6.46186	1.03425e-10	4.76091e-09	up Zt10 vs Zt09	C	predicted protein	NA		GO:0008150, GO:0003674, GO:0005575
Zt09_chr_8_00293	7.97163	-4.03745	1.19527	-3.37785	0.000730547	0.00638516	up Zt10 vs Zt05	C	similar to short-chain dehydrogenase/reductase family Oxidoreductase	NA	PF00106	GO:0016491, GO:0008152
Zt09_chr_16_00076	215.726	-4.03592	0.427447	-9.44193	3.65992e-21	3.01852e-19	up Zt10 vs Zt05	D	predicted protein	NA		GO:0008150, GO:0003674, GO:0005575
Zt09_chr_9_00315	622.214	-4.03526	0.424892	-9.49713	2.15745e-21	1.45254e-19	up Zt10 vs Zt09	D	hypothetical protein	Non-effector		GO:0008150, GO:0003674, GO:0005575
Zt09_chr_12_00321	126.815	-4.03187	0.549085	-7.3429	2.09016e-13	6.52564e-12	up Zt10 vs Zt05	D	predicted protein	NA		GO:0008150, GO:0003674, GO:0005575
Zt09_chr_17_00018	95.7121	-4.03151	0.410283	-9.82617	8.68581e-23	2.09667e-20	up Zt10 vs Zt09	C	predicted protein	NA		GO:0008150, GO:0003674, GO:0005575
Zt09_chr_2_00128	262.792	-4.02897	0.52262	-7.70918	1.26629e-14	1.08648e-12	up Zt10 vs Zt05	C	similar to carboxymuconolactone decarboxylase	NA		GO:0008150, GO:0003674, GO:0005575
Zt09_chr_13_00035	1929.54	-4.02533	0.662075	-6.07988	1.20274e-09	2.64466e-08	up Zt10 vs Zt09	A	predicted protein	Effector		GO:0008150, GO:0003674, GO:0005575
Zt09_chr_1_00602	154.864	-4.01933	0.414189	-9.70409	2.89661e-22	5.7353e-20	up Zt09 vs Zt05	C	predicted protein	NA		GO:0008150, GO:0003674, GO:0005575
Zt09_chr_11_00272	29.2073	-4.01909	0.45468	-8.83938	9.62484e-19	1.34165e-16	up Zt10 vs Zt09	C	hypothetical protein	NA	PF12796	GO:0005515
Zt09_chr_3_00381	14.7943	-4.01432	1.14925	-3.49299	0.000477639	0.0018557	up Zt10 vs Zt05	A	hypothetical protein	NA	PF11976	GO:0005515
Zt09_chr_1_00602	154.864	-4.01363	0.399926	-10.0359	1.05942e-23	1.43523e-21	up Zt09 vs Zt05	D	predicted protein	NA		GO:0008150, GO:0003674, GO:0005575
Zt09_chr_19_00068	16.764	-4.0108	0.863031	-4.64734	3.36237e-06	2.32384e-05	up Zt10 vs Zt05	A	predicted protein	NA		GO:0008150, GO:0003674, GO:0005575
Zt09_chr_13_00125	531.35	-4.00532	0.402286	-9.95639	2.36504e-23	3.03984e-21	up Zt10 vs Zt05	A	similar to MFS drug efflux pump	NA	PF06609	GO:0008150, GO:0003674, GO:0005575
Zt09_chr_5_00678	68.1124	-3.99661	0.507074	-7.88171	3.22927e-15	2.14497e-13	up Zt10 vs Zt05	B	hypothetical protein	NA		GO:0008150, GO:0003674, GO:0005575
Zt09_chr_9_00321	10.441	-3.99558	1.0181	-3.92454	8.6897e-05	0.000631398	up Zt09 vs Zt05	D	hypothetical protein	NA		GO:0008150, GO:0003674, GO:0005575
Zt09_chr_2_00326	287.579	-3.99038	0.355437	-11.2267	3.016e-29	8.77922e-27	up Zt10 vs Zt05	A	hypothetical protein	NA	PF00005;PF00664	GO:0017111, GO:0000166, GO:0005524, GO:0016887, GO:0042626, GO:0016021, GO:0055085, GO:0006810
Zt09_chr_2_00030	319.07	-3.97681	0.324632	-12.2502	1.67569e-34	1.62492e-31	up Zt10 vs Zt09	A	similar to ABC multidrug transporter	NA	PF00664;PF00005	GO:0017111, GO:0000166, GO:0005524, GO:0042626, GO:0016887, GO:0016021, GO:0055085, GO:0006810
Zt09_chr_6_00596	15.376	-3.97618	0.876131	-4.53833	5.67008e-06	6.10629e-05	up Zt10 vs Zt05	B	hypothetical protein	NA		GO:0005515
Zt09_chr_2_00129	94.8488	-3.97581	0.403024	-9.86496	5.90564e-23	6.02558e-21	up Zt10 vs Zt05	D	hypothetical protein	Effector	PF06951	GO:0004623, GO:0005509, GO:0005576, GO:0016042
Zt09_chr_4_00862	2358.2	-3.9756	0.463401	-8.57918	9.55499e-18	1.01818e-15	up Zt10 vs Zt09	A	similar to carboxylic acid transport protein	NA	PF00083	GO:0022857, GO:0016021, GO:0055085
Zt09_chr_4_00089	58.6786	-3.97334	0.791265	-5.0215	5.12701e-07	6.2458e-06	up Zt10 vs Zt09	A	similar to serine/threonine-protein kinase GIN4	NA	PF00069	GO:0004672, GO:0005524, GO:0004674, GO:0016772, GO:0006468
Zt09_chr_5_00492	17541.8	-3.97154	0.582096	-6.82282	8.92715e-12	2.91591e-10	up Zt10 vs Zt09	B	hypothetical protein	NA	PF12396	GO:0008150, GO:0003674, GO:0005575
Zt09_chr_12_00321	126.815	-3.96984	0.575538	-6.89762	5.28807e-12	3.26024e-10	up Zt09 vs Zt05	C	predicted protein	NA		GO:0008150, GO:0003674, GO:0005575
Zt09_chr_5_00158	1815.1	-3.96937	0.514561	-7.7141	1.21842e-14	4.33768e-13	up Zt10 vs Zt05	A	similar to regulator of G protein signaling superfamily	NA	PF00615	GO:0038032
Zt09_chr_13_00324	94.5088	-3.96714	1.00977	-3.92874	8.5391e-05	0.000526223	up Zt09 vs Zt05	A	similar to nad-p-binding protein	NA	PF00106	GO:0016491, GO:0008152
Zt09_chr_19_00058	7.10309	-3.96648	0.751153	-5.28052	1.28815e-07	1.48242e-06	up Zt10 vs Zt05	D	predicted protein	NA		GO:0008150, GO:0003674, GO:0005575
Zt09_chr_9_00291	16667.6	-3.96626	0.574063	-6.9091	4.87729e-12	1.08318e-10	up Zt10 vs Zt09	D	similar to alcohol dehydrogenase 1	NA	PF00107;PF08240	GO:0016747, GO:0016491, GO:0008270, GO:0055114
Zt09_chr_2_00285	158.664	-3.96377	0.240945	-16.4509	8.25967e-61	1.1678e-57	up Zt10 vs Zt05	D	hypothetical protein	NA		GO:0008150, GO:0003674, GO:0005575
Zt09_chr_2_00298	28.1237	-3.96374	0.943903	-4.1993	2.67737e-05	0.000210393	up Zt10 vs Zt09	A	similar to protein kinase	NA	PF00069	GO:0004672, GO:0005524, GO:0004674, GO:0016772, GO:0006468
Zt09_chr_7_00848	403.006	-3.96256	0.518752	-7.63864	2.19529e-14	1.75216e-12	up Zt09 vs Zt05	B	similar to putative abc transporter protein	NA	PF01061;PF00005;PF06422	GO:0017111, GO:0000166, GO:0016887, GO:0005524, GO:0042626, GO:0016020, GO:0016021, GO:0006810
Zt09_chr_9_00137	7.64177	-3.9571	0.851276	-4.64843	3.34468e-06	6.12756e-05	up Zt10 vs Zt05	C	predicted protein	NA		GO:0008150, GO:0003674, GO:0005575
Zt09_chr_2_00531	29.2544	-3.95381	0.506162	-7.81135	5.65794e-15	2.17886e-13	up Zt10 vs Zt05	D	predicted protein	NA		GO:0008150, GO:0003674, GO:0005575
Zt09_chr_3_00001	2107.76	-3.94766	0.306594	-12.8759	6.15561e-38	7.61526e-35	up Zt10 vs Zt09	B	similar to caleosin domain-containing protein	NA	PF05042	GO:0008150, GO:0003674, GO:0005575
Zt09_chr_15_00052	4.50539	-3.94592	1.07113	-3.6839	0.000229696	0.00110034	up Zt10 vs Zt09	D	predicted protein	NA		GO:0008150, GO:0003674, GO:0005575
Zt09_chr_1_01590	5940.24	-3.93748	0.517319	-7.61132	2.71301e-14	1.49478e-12	up Zt10 vs Zt09	A	predicted protein	Effector		GO:0008150, GO:0003674, GO:0005575
Zt09_chr_2_00728	54.4268	-3.93057	0.410181	-9.58251	9.47152e-22	6.69569e-20	up Zt10 vs Zt09	D	predicted protein	NA		GO:0008150, GO:0003674, GO:0005575
Zt09_chr_5_00471	149.225	-3.92559	0.398602	-9.84839	6.96499e-23	1.49399e-20	up Zt10 vs Zt05	C	predicted protein	NA		GO:0008150, GO:0003674, GO:0005575
Zt09_chr_5_00023	131.1	-3.92346	0.531651	-7.37977	1.58568e-13	1.08983e-11	up Zt09 vs Zt05	B	similar to ef-hand calcium-binding domain protein	NA	PF03959	GO:0008150, GO:0003674, GO:0005575
Zt09_chr_7_00363	52.1961	-3.91853	0.519234	-7.54675	4.46245e-14	3.67563e-12	up Zt09 vs Zt05	C	similar to phosphoglycerate mutase family protein	Effector		GO:0008150, GO:0003674, GO:0005575
Zt09_chr_1_00246	72.5527	-3.91819	0.422377	-9.27653	1.75087e-20	3.26949e-18	up Zt09 vs Zt05	B	predicted protein	Effector		GO:0008150, GO:0003674, GO:0005575
Zt09_chr_17_00018	95.7121	-3.91773	0.369143	-10.613	2.59226e-26	3.09103e-24	up Zt10 vs Zt09	D	predicted protein	NA		GO:0008150, GO:0003674, GO:0005575
Zt09_chr_3_00097	48.0405	-3.9127	1.02636	-3.81222	0.000137726	0.000871187	up Zt10 vs Zt09	A	predicted protein	Effector		GO:0008150, GO:0003674, GO:0005575
Zt09_chr_2_00581	1560.36	-3.9026	0.344554	-11.3265	9.69717e-30	5.64546e-27	up Zt10 vs Zt09	B	hypothetical protein	Non-effector		GO:0008150, GO:0003674, GO:0005575
Zt09_chr_12_00035	66.6128	-3.8994	0.63564	-6.13459	8.53768e-10	1.76036e-08	up Zt09 vs Zt05	A	similar to MFS transporter	NA	PF07690	GO:0016021, GO:0055085
Zt09_chr_9_00315	622.214	-3.89771	0.45541	-8.55869	1.14157e-17	1.34501e-15	up Zt10 vs Zt09	C	hypothetical protein	Non-effector		GO:0008150, GO:0003674, GO:0005575
Zt09_chr_13_00125	531.35	-3.8893	0.409726	-9.49244	2.25685e-21	3.97903e-19	up Zt10 vs Zt09	A	similar to MFS drug efflux pump	NA	PF06609	GO:0008150, GO:0003674, GO:0005575
Zt09_chr_13_00097	206.417	-3.88871	0.514098	-7.56414	3.90444e-14	3.14064e-12	up Zt10 vs Zt05	C	hypothetical protein	NA		GO:0008150, GO:0003674, GO:0005575
Zt09_chr_2_01069	541.753	-3.8853	0.406581	-9.55604	1.2235e-21	2.52271e-19	up Zt10 vs Zt09	C	similar to alpha/beta hydrolase	NA	PF07859	GO:0016787, GO:0008152
Zt09_chr_19_00071	26.2259	-3.8789	0.485196	-7.9945	1.30099e-15	1.23807e-13	up Zt10 vs Zt09	C	hypothetical protein	NA		GO:0005525, GO:0003924, GO:0043234, GO:0005874, GO:0051258, GO:0006184, GO:0007017
Zt09_chr_9_00142	12.8074	-3.87761	1.23748	-3.13348	0.00172749	0.00565937	up Zt10 vs Zt05	A	predicted protein	NA		GO:0008150, GO:0003674, GO:0005575
Zt09_chr_19_00065	39.0669	-3.87749	0.970008	-3.99738	6.40485e-05	0.000590762	up Zt09 vs Zt05	B	predicted protein	NA		GO:0008150, GO:0003674, GO:0005575
Zt09_chr_1_01151	25.2457	-3.87554	0.778502	-4.9782	6.41767e-07	9.11273e-06	up Zt10 vs Zt05	B	predicted protein	NA		GO:0008150, GO:0003674, GO:0005575
Zt09_chr_2_00478	321.042	-3.87375	0.381616	-10.1509	3.28266e-24	9.36234e-22	up Zt10 vs Zt09	A	similar to adenosine deaminase	NA	PF00962	GO:0019239, GO:0000034, GO:0009168, GO:0006146
Zt09_chr_1_01747	572.486	-3.87325	0.518598	-7.46869	8.09994e-14	5.89449e-12	up Zt09 vs Zt05	B	predicted protein	Effector		GO:0008150, GO:0003674, GO:0005575
Zt09_chr_6_00180	112.934	-3.8706	0.274161	-14.118	2.94153e-45	2.32969e-42	up Zt09 vs Zt05	D	hypothetical protein	NA		GO:0043565, GO:0003700, GO:0005515, GO:0006355
Zt09_chr_13_00176	30.6805	-3.87037	0.814514	-4.75176	2.01658e-06	3.46495e-05	up Zt10 vs Zt09	C	hypothetical protein	NA	PF06985	GO:0008150, GO:0003674, GO:0005575
Zt09_chr_6_00162	101.519	-3.86722	0.593212	-6.51911	7.07237e-11	1.74552e-09	up Zt09 vs Zt05	A	predicted protein	Effector		GO:0008150, GO:0003674, GO:0005575
Zt09_chr_10_00464	6.01811	-3.86617	1.00177	-3.85933	0.0001137	0.00145075	up Zt09 vs Zt05	C	hypothetical protein	NA		GO:0008150, GO:0003674, GO:0005575
Zt09_chr_17_00069	30.1562	-3.86564	0.531189	-7.27734	3.40476e-13	2.34006e-11	up Zt10 vs Zt09	C	predicted protein	NA		GO:0008150, GO:0003674, GO:0005575
Zt09_chr_4_00022	100.159	-3.8605	0.738542	-5.22719	1.72102e-07	2.36384e-06	up Zt10 vs Zt09	A	similar to glucose-methanol-choline oxidoreductase	NA	PF05199;PF00732	GO:0050660, GO:0008812, GO:0016614, GO:0006066, GO:0055114
Zt09_chr_8_00643	69.8632	-3.85963	0.420111	-9.18717	4.033e-20	7.39159e-18	up Zt09 vs Zt05	B	predicted protein	NA		GO:0008150, GO:0003674, GO:0005575
Zt09_chr_12_00412	22.8778	-3.85925	1.017	-3.79474	0.000147801	0.000993066	up Zt10 vs Zt05	B	hypothetical protein	Effector		GO:0008150, GO:0003674, GO:0005575
Zt09_chr_1_01531	10.8177	-3.85868	0.804411	-4.79691	1.61135e-06	1.48626e-05	up Zt10 vs Zt05	D	hypothetical protein	NA		GO:0003677
Zt09_chr_19_00073	419.27	-3.85429	0.228745	-16.8497	1.05419e-63	5.21668e-60	up Zt10 vs Zt05	A	predicted protein	NA		GO:0008150, GO:0003674, GO:0005575
Zt09_chr_3_00923	30.9896	-3.85066	0.774429	-4.97226	6.61776e-07	7.04258e-06	up Zt09 vs Zt05	A	predicted protein	Non-effector		GO:0008150, GO:0003674, GO:0005575
Zt09_chr_1_00345	131.248	-3.84284	0.46007	-8.35271	6.67118e-17	4.23235e-15	up Zt09 vs Zt05	A	similar to cytochrome p450 6a1	NA	PF00067	GO:0020037, GO:0005506, GO:0016705, GO:0004497, GO:0055114
Zt09_chr_13_00097	206.417	-3.83983	0.48266	-7.95557	1.78307e-15	7.2324e-14	up Zt10 vs Zt05	D	hypothetical protein	NA		GO:0008150, GO:0003674, GO:0005575
Zt09_chr_2_00695	1180.12	-3.83504	0.551457	-6.95438	3.54105e-12	8.40425e-11	up Zt10 vs Zt05	A	similar to nacht domain protein	NA	PF13191	GO:0005515
Zt09_chr_5_00678	68.1124	-3.83138	0.584519	-6.55476	5.57309e-11	1.07518e-09	up Zt10 vs Zt05	A	hypothetical protein	NA		GO:0008150, GO:0003674, GO:0005575
Zt09_chr_1_01747	572.486	-3.83126	0.530031	-7.22836	4.88859e-13	1.66836e-11	up Zt09 vs Zt05	A	predicted protein	Effector		GO:0008150, GO:0003674, GO:0005575
Zt09_chr_3_00230	8700.02	-3.8288	0.648605	-5.90313	3.56665e-09	1.12417e-07	up Zt09 vs Zt05	B	predicted protein	Effector		GO:0008150, GO:0003674, GO:0005575
Zt09_chr_9_00495	2423.58	-3.82569	0.366538	-10.4374	1.67394e-25	5.79722e-23	up Zt10 vs Zt09	A	similar to MFS transporter	NA	PF07690	GO:0016021, GO:0055085
Zt09_chr_1_00541	2113.88	-3.8252	0.598387	-6.39252	1.63177e-10	4.32331e-09	up Zt10 vs Zt09	A	similar to phthalate transporter	NA	PF07690	GO:0016021, GO:0055085
Zt09_chr_6_00156	551.094	-3.81685	0.562137	-6.78988	1.12224e-11	2.77669e-10	up Zt10 vs Zt05	D	predicted protein	Effector		GO:0008150, GO:0003674, GO:0005575
Zt09_chr_2_00142	300.776	-3.80931	0.391696	-9.72516	2.35535e-22	5.82773e-20	up Zt09 vs Zt05	B	similar to metallopeptidase MepB	Non-effector	PF01432	GO:0008237, GO:0004222, GO:0006508
Zt09_chr_2_01069	541.753	-3.80426	0.418037	-9.10032	9.00693e-20	1.12837e-17	up Zt10 vs Zt09	B	similar to alpha/beta hydrolase	NA	PF07859	GO:0016787, GO:0008152
Zt09_chr_12_00436	884.58	-3.80051	0.371465	-10.2311	1.43836e-24	2.29604e-22	up Zt10 vs Zt05	A	hypothetical protein	NA	PF00172	GO:0008270, GO:0000981, GO:0005634, GO:0006355
Zt09_chr_3_00158	822.561	-3.79918	0.690027	-5.50585	3.67396e-08	5.90819e-07	up Zt10 vs Zt09	A	predicted protein	Effector		GO:0008150, GO:0003674, GO:0005575
Zt09_chr_8_00625	221.797	-3.794	0.55985	-6.77681	1.22857e-11	3.40592e-10	up Zt09 vs Zt05	A	similar to B3/4 domain-containing protein	NA	PF03483	GO:0003723, GO:0004826
Zt09_chr_4_00715	6.97178	-3.79362	1.09656	-3.45957	0.000541037	0.00345238	up Zt09 vs Zt05	B	predicted protein	NA		GO:0008150, GO:0003674, GO:0005575
Zt09_chr_11_00110	11.6666	-3.79312	1.20089	-3.1586	0.00158527	0.00527503	up Zt10 vs Zt05	A	predicted protein	NA		GO:0008150, GO:0003674, GO:0005575
Zt09_chr_12_00132	307.705	-3.79221	0.426722	-8.88686	6.28623e-19	9.11592e-17	up Zt09 vs Zt05	C	hypothetical protein	Non-effector	PF09825	GO:0008150, GO:0003674, GO:0005575
Zt09_chr_3_00001	2107.76	-3.79138	0.291491	-13.0068	1.11863e-38	9.22592e-36	up Zt10 vs Zt09	C	similar to caleosin domain-containing protein	NA	PF05042	GO:0008150, GO:0003674, GO:0005575
Zt09_chr_6_00156	551.094	-3.79028	0.563437	-6.72707	1.73109e-11	8.52366e-10	up Zt09 vs Zt05	B	predicted protein	Effector		GO:0008150, GO:0003674, GO:0005575
Zt09_chr_5_00729	50.6277	-3.78934	0.431217	-8.78754	1.52876e-18	1.25043e-16	up Zt09 vs Zt05	A	hypothetical protein	Non-effector		GO:0008150, GO:0003674, GO:0005575
Zt09_chr_1_01139	602.784	-3.78675	0.346839	-10.9179	9.46703e-28	3.82507e-25	up Zt10 vs Zt09	A	hypothetical protein	NA	PF13465	GO:0003676, GO:0046872
Zt09_chr_13_00080	8.69771	-3.76997	0.796089	-4.73562	2.18391e-06	3.70739e-05	up Zt10 vs Zt09	C	predicted protein	NA		GO:0008150, GO:0003674, GO:0005575
Zt09_chr_11_00273	1421.16	-3.74471	0.374793	-9.99139	1.66231e-23	2.57879e-21	up Zt09 vs Zt05	A	similar to ochratoxin A non-ribosomal peptide synthetase	NA	PF00550;PF07993;PF00501	GO:0031177, GO:0003824, GO:0008152
Zt09_chr_8_00244	374.398	-3.74103	0.414205	-9.03183	1.68831e-19	9.13073e-18	up Zt10 vs Zt09	D	predicted protein	Effector		GO:0008150, GO:0003674, GO:0005575
Zt09_chr_6_00362	254.206	-3.74069	0.502458	-7.44478	9.71079e-14	4.75584e-12	up Zt10 vs Zt09	A	hypothetical protein	NA		GO:0008150, GO:0003674, GO:0005575
Zt09_chr_19_00046	81.5839	-3.73918	0.534515	-6.99546	2.64383e-12	1.50379e-10	up Zt09 vs Zt05	B	predicted protein	NA		GO:0008150, GO:0003674, GO:0005575
Zt09_chr_10_00301	128.335	-3.73389	0.461892	-8.08389	6.27333e-16	4.75254e-14	up Zt10 vs Zt09	A	predicted protein	NA		GO:0008150, GO:0003674, GO:0005575
Zt09_chr_2_00529	106.918	-3.73303	0.907608	-4.11305	3.9047e-05	0.000289701	up Zt10 vs Zt09	A	predicted protein	NA		GO:0008150, GO:0003674, GO:0005575
Zt09_chr_19_00066	10.1689	-3.73085	1.13595	-3.28434	0.00102221	0.00505839	up Zt10 vs Zt05	B	predicted protein	NA		GO:0008150, GO:0003674, GO:0005575
Zt09_chr_14_00041	58.2906	-3.72799	0.497193	-7.49807	6.47655e-14	2.4941e-12	up Zt09 vs Zt05	A	predicted protein	NA		GO:0008150, GO:0003674, GO:0005575
Zt09_chr_13_00102	49.4779	-3.72667	0.691745	-5.38734	7.1509e-08	1.594e-06	up Zt09 vs Zt05	B	predicted protein	Effector		GO:0008150, GO:0003674, GO:0005575
Zt09_chr_8_00547	312.872	-3.72629	0.294513	-12.6524	1.08537e-36	2.14837e-33	up Zt09 vs Zt05	B	similar to MFS sugar transporter	NA	PF00083	GO:0022891, GO:0022857, GO:0005215, GO:0016020, GO:0016021, GO:0055085, GO:0006810
Zt09_chr_2_01217	1143.95	-3.72609	0.438872	-8.49016	2.06355e-17	2.06291e-15	up Zt10 vs Zt09	A	hypothetical protein	Non-effector	PF03443	GO:0008150, GO:0003674, GO:0005575
Zt09_chr_19_00070	142.958	-3.72575	0.305669	-12.1888	3.56423e-34	1.95973e-31	up Zt10 vs Zt05	B	predicted protein	NA		GO:0008150, GO:0003674, GO:0005575
Zt09_chr_16_00049	7.52145	-3.72186	1.14927	-3.23847	0.00120175	0.00797164	up Zt10 vs Zt09	C	predicted protein	NA		GO:0008150, GO:0003674, GO:0005575
Zt09_chr_2_00100	19.1151	-3.72104	0.681852	-5.45725	4.83564e-08	1.22714e-06	up Zt10 vs Zt09	C	predicted protein	NA		GO:0008150, GO:0003674, GO:0005575
Zt09_chr_5_00067	10.0638	-3.71462	0.723485	-5.13435	2.83125e-07	3.72668e-06	up Zt09 vs Zt05	D	predicted protein	NA		GO:0008150, GO:0003674, GO:0005575
Zt09_chr_2_00786	107.076	-3.71184	0.457335	-8.11624	4.80837e-16	3.57808e-14	up Zt10 vs Zt05	B	similar to nmrA-like family protein	NA	PF05368	GO:0008150, GO:0003674, GO:0005575
Zt09_chr_1_01149	71.8758	-3.70344	0.407304	-9.09257	9.6728e-20	1.18187e-17	up Zt10 vs Zt05	B	hypothetical protein	NA	PF13414	GO:0005515
Zt09_chr_1_00604	33.4898	-3.70101	0.572698	-6.46241	1.03049e-10	1.9063e-09	up Zt10 vs Zt05	A	predicted protein	NA		GO:0008150, GO:0003674, GO:0005575
Zt09_chr_1_01531	10.8177	-3.70067	0.790011	-4.68433	2.80873e-06	2.98438e-05	up Zt09 vs Zt05	D	hypothetical protein	NA		GO:0003677
Zt09_chr_3_01068	11.2024	-3.69926	0.949823	-3.89469	9.83262e-05	0.000464503	up Zt10 vs Zt05	A	predicted protein	NA		GO:0008150, GO:0003674, GO:0005575
Zt09_chr_2_01243	117.816	-3.69829	1.12563	-3.28553	0.00101791	0.00401652	up Zt10 vs Zt09	D	predicted protein	NA		GO:0008150, GO:0003674, GO:0005575
Zt09_chr_10_00145	112.994	-3.69669	0.643034	-5.74883	9e-09	2.5557e-07	up Zt09 vs Zt05	B	similar to cytochrome p450	NA	PF00067	GO:0005506, GO:0016705, GO:0020037, GO:0004497, GO:0055114
Zt09_chr_1_01386	458.177	-3.69227	0.835171	-4.42097	9.8258e-06	0.000136008	up Zt10 vs Zt09	C	predicted protein	Effector		GO:0008150, GO:0003674, GO:0005575
Zt09_chr_10_00491	1556.81	-3.69176	0.826313	-4.46775	7.90462e-06	9.70621e-05	up Zt09 vs Zt05	B	similar to class II aminotransferase/8-amino-7-oxononanoate synthase	NA	PF00155	GO:0030170, GO:0003824, GO:0009058
Zt09_chr_1_01239	198.623	-3.68511	0.26551	-13.8794	8.4498e-44	6.69224e-41	up Zt10 vs Zt05	C	hypothetical protein	NA		GO:0008150, GO:0003674, GO:0005575
Zt09_chr_4_00612	267.709	-3.68473	0.547606	-6.7288	1.71073e-11	5.70068e-10	up Zt10 vs Zt09	A	hypothetical protein	NA		GO:0003676, GO:0003700, GO:0005634, GO:0006351
Zt09_chr_5_00471	149.225	-3.68463	0.378096	-9.74524	1.9333e-22	1.8398e-20	up Zt10 vs Zt05	D	predicted protein	NA		GO:0008150, GO:0003674, GO:0005575
Zt09_chr_1_00774	723.959	-3.68383	0.331878	-11.1	1.25506e-28	5.53195e-26	up Zt10 vs Zt09	A	hypothetical protein	NA		GO:0008150, GO:0003674, GO:0005575
Zt09_chr_2_00531	29.2544	-3.67417	0.617414	-5.9509	2.66677e-09	1.04798e-07	up Zt09 vs Zt05	C	predicted protein	NA		GO:0008150, GO:0003674, GO:0005575
Zt09_chr_1_01239	198.623	-3.67402	0.243647	-15.0792	2.21806e-51	2.85465e-48	up Zt09 vs Zt05	D	hypothetical protein	NA		GO:0008150, GO:0003674, GO:0005575
Zt09_chr_16_00016	2.15885	-3.66482	1.23243	-2.97366	0.00294272	0.00993318	up Zt10 vs Zt09	D	predicted protein	NA		GO:0008150, GO:0003674, GO:0005575
Zt09_chr_3_00801	18.1524	-3.66141	0.811043	-4.51445	6.34818e-06	6.72676e-05	up Zt10 vs Zt05	B	predicted protein	NA		GO:0008150, GO:0003674, GO:0005575
Zt09_chr_12_00326	532.316	-3.66039	0.287731	-12.7216	4.48722e-37	2.33737e-34	up Zt10 vs Zt05	A	hypothetical protein	NA	PF00892	GO:0016020
Zt09_chr_10_00466	10.8261	-3.65888	0.694363	-5.26941	1.36865e-07	1.56415e-06	up Zt10 vs Zt05	D	hypothetical protein	NA	PF00651	GO:0005515
Zt09_chr_1_00628	9.76279	-3.65684	1.04554	-3.49757	0.000469512	0.00367043	up Zt10 vs Zt09	C	predicted protein	NA		GO:0008150, GO:0003674, GO:0005575
Zt09_chr_5_00536	318.904	-3.65557	0.750689	-4.86962	1.11812e-06	8.7134e-06	up Zt10 vs Zt05	A	similar to oxidase	Non-effector	PF01328	GO:0004601
Zt09_chr_1_01531	10.8177	-3.65463	1.01395	-3.60434	0.000312953	0.00127703	up Zt10 vs Zt05	A	hypothetical protein	NA		GO:0003677
Zt09_chr_6_00131	22.8302	-3.65383	0.839958	-4.35001	1.3613e-05	0.000105918	up Zt09 vs Zt05	A	predicted protein	NA		GO:0008150, GO:0003674, GO:0005575
Zt09_chr_1_00506	46.6194	-3.65362	0.811559	-4.50198	6.73242e-06	9.87123e-05	up Zt10 vs Zt09	C	similar to quinone oxidoreductase	NA	PF00107;PF08240	GO:0016747, GO:0016491, GO:0008270, GO:0055114
Zt09_chr_13_00370	239.466	-3.64542	0.364384	-10.0044	1.45836e-23	1.92445e-21	up Zt10 vs Zt05	A	hypothetical protein	NA		GO:0005515
Zt09_chr_7_00095	30.3012	-3.64254	0.549935	-6.62358	3.50608e-11	1.86075e-09	up Zt09 vs Zt05	C	predicted protein	NA		GO:0008150, GO:0003674, GO:0005575
Zt09_chr_3_00577	25.5112	-3.64067	0.697934	-5.21635	1.82479e-07	1.72988e-06	up Zt10 vs Zt05	A	predicted protein	NA		GO:0008150, GO:0003674, GO:0005575
Zt09_chr_7_00085	26.7134	-3.63706	0.820578	-4.43231	9.32283e-06	8.38622e-05	up Zt10 vs Zt09	A	predicted protein	NA		GO:0008150, GO:0003674, GO:0005575
Zt09_chr_6_00179	16.7744	-3.63156	0.725623	-5.00475	5.59356e-07	1.34245e-05	up Zt09 vs Zt05	C	hypothetical protein	NA		GO:0008150, GO:0003674, GO:0005575
Zt09_chr_7_00850	93.7544	-3.63002	0.770529	-4.71108	2.46411e-06	1.96672e-05	up Zt10 vs Zt09	D	similar to short chain dehydrogenase	NA	PF00106	GO:0016491, GO:0008152
Zt09_chr_4_00714	205.131	-3.62644	0.322322	-11.251	2.29031e-29	4.19762e-27	up Zt10 vs Zt05	D	similar to short chain dehydrogenase	NA	PF13561	GO:0016491, GO:0008152
Zt09_chr_4_00827	39.8011	-3.62297	0.87398	-4.14537	3.3927e-05	0.000275001	up Zt10 vs Zt09	B	predicted protein	NA		GO:0008150, GO:0003674, GO:0005575
Zt09_chr_2_00244	259.1	-3.62249	0.620584	-5.83723	5.30771e-09	7.3572e-08	up Zt10 vs Zt09	D	predicted protein	Effector		GO:0008150, GO:0003674, GO:0005575
Zt09_chr_6_00589	72.6631	-3.61981	0.823189	-4.3973	1.09606e-05	0.000100442	up Zt10 vs Zt09	B	hypothetical protein	NA	PF01636	GO:0005524, GO:0016773, GO:0016772, GO:0046677
Zt09_chr_9_00315	622.214	-3.61813	0.522895	-6.9194	4.53547e-12	1.532e-10	up Zt10 vs Zt09	B	hypothetical protein	Non-effector		GO:0008150, GO:0003674, GO:0005575
Zt09_chr_3_00466	24.8665	-3.60742	0.801581	-4.50039	6.783e-06	4.88585e-05	up Zt10 vs Zt09	D	similar to neutral protease 2	Non-effector	PF02102	GO:0008237, GO:0004222, GO:0006508
Zt09_chr_3_00614	243.31	-3.60648	0.598096	-6.02994	1.64022e-09	5.9e-08	up Zt10 vs Zt09	C	predicted protein	NA		GO:0008150, GO:0003674, GO:0005575
Zt09_chr_19_00071	26.2259	-3.60516	0.815363	-4.42154	9.8e-06	9.05606e-05	up Zt10 vs Zt09	B	hypothetical protein	NA		GO:0005525, GO:0003924, GO:0043234, GO:0005874, GO:0051258, GO:0006184, GO:0007017
Zt09_chr_7_00363	52.1961	-3.59939	0.344183	-10.4578	1.34981e-25	2.10571e-23	up Zt09 vs Zt05	D	similar to phosphoglycerate mutase family protein	Effector		GO:0008150, GO:0003674, GO:0005575
Zt09_chr_10_00552	14.0449	-3.59932	0.618159	-5.82264	5.7924e-09	7.98431e-08	up Zt10 vs Zt09	D	hypothetical protein	Effector		GO:0008150, GO:0003674, GO:0005575
Zt09_chr_4_00764	3801.08	-3.59905	0.342159	-10.5187	7.08757e-26	9.74246e-24	up Zt10 vs Zt05	D	similar to short-chain dehydrogenase	NA	PF00106	GO:0016491, GO:0008152
Zt09_chr_13_00020	4309.86	-3.59666	1.03517	-3.47446	0.000511876	0.00329605	up Zt09 vs Zt05	B	similar to alpha/beta hydrolase fold protein	NA	PF07859	GO:0016787, GO:0008152
Zt09_chr_9_00049	464.991	-3.59379	0.232813	-15.4364	9.31925e-54	3.07442e-50	up Zt10 vs Zt05	B	hypothetical protein	NA	PF03227	GO:0008150, GO:0003674, GO:0005575
Zt09_chr_1_01010	356.361	-3.59347	0.288921	-12.4376	1.63403e-35	1.15514e-32	up Zt10 vs Zt09	C	similar to sur7 protein	NA	PF06687	GO:0008150, GO:0003674, GO:0005575
Zt09_chr_6_00080	88.1258	-3.59066	0.357234	-10.0513	9.06887e-24	7.87321e-22	up Zt10 vs Zt09	D	similar to 3-isopropylmalate dehydrogenase	NA	PF00180	GO:0003862, GO:0016616, GO:0051287, GO:0000287, GO:0005737, GO:0055114, GO:0009098
Zt09_chr_10_00163	2948.53	-3.59058	0.271731	-13.2137	7.31097e-40	5.5659e-37	up Zt09 vs Zt05	A	similar to nmrA-like family protein	NA	PF05368	GO:0008150, GO:0003674, GO:0005575
Zt09_chr_3_00497	75.2042	-3.59049	0.553547	-6.48632	8.79565e-11	1.63937e-09	up Zt10 vs Zt05	A	similar to copper homeostasis protein cutC	NA	PF03932	GO:0005507, GO:0055070
Zt09_chr_9_00264	22.5083	-3.58954	0.911113	-3.93973	8.15749e-05	0.000505223	up Zt09 vs Zt05	A	similar to mitochondrial 2-oxoglutarate/malate carrier protein	NA	PF00153	GO:0055085
Zt09_chr_12_00394	72.0495	-3.58908	0.416486	-8.61753	6.84161e-18	4.15407e-16	up Zt10 vs Zt05	A	predicted protein	NA		GO:0008150, GO:0003674, GO:0005575
Zt09_chr_3_00662	1986.44	-3.5886	0.538441	-6.66481	2.65013e-11	9.30083e-10	up Zt10 vs Zt05	B	similar to sulfite oxidase	NA	PF00174;PF03404	GO:0046872, GO:0016491, GO:0009055, GO:0030151, GO:0055114
Zt09_chr_8_00394	2273.01	-3.58653	0.443256	-8.09133	5.90165e-16	3.12345e-14	up Zt09 vs Zt05	A	similar to cipc-like antibiotic response protein	NA	PF12585	GO:0008150, GO:0003674, GO:0005575
Zt09_chr_19_00073	419.27	-3.58476	0.264967	-13.5291	1.05312e-41	3.47425e-38	up Zt10 vs Zt09	B	predicted protein	NA		GO:0008150, GO:0003674, GO:0005575
Zt09_chr_2_00319	10.523	-3.57594	1.06944	-3.34376	0.000826499	0.00761771	up Zt09 vs Zt05	C	hypothetical protein	NA		GO:0008150, GO:0003674, GO:0005575
Zt09_chr_8_00710	36.7299	-3.5751	1.11483	-3.20687	0.00134188	0.00601583	up Zt10 vs Zt09	A	predicted protein	Non-effector		GO:0008150, GO:0003674, GO:0005575
Zt09_chr_8_00152	15.7582	-3.57475	0.570489	-6.26611	3.70188e-10	1.53939e-08	up Zt10 vs Zt09	C	hypothetical protein	NA	PF00651	GO:0005515
Zt09_chr_15_00047	46.3341	-3.57435	0.646721	-5.52688	3.2598e-08	6.31356e-07	up Zt10 vs Zt05	B	predicted protein	NA		GO:0008150, GO:0003674, GO:0005575
Zt09_chr_4_00893	15.782	-3.57057	0.550408	-6.48714	8.74789e-11	4.35112e-09	up Zt09 vs Zt05	C	predicted protein	NA		GO:0008150, GO:0003674, GO:0005575
Zt09_chr_9_00049	464.991	-3.56834	0.250941	-14.2198	6.90011e-46	1.13817e-42	up Zt10 vs Zt05	A	hypothetical protein	NA	PF03227	GO:0008150, GO:0003674, GO:0005575
Zt09_chr_4_00006	36.8408	-3.56823	0.523616	-6.8146	9.4528e-12	4.87263e-10	up Zt09 vs Zt05	B	similar to MFS sugar transporter	NA	PF00083	GO:0022891, GO:0022857, GO:0005215, GO:0016020, GO:0016021, GO:0055085, GO:0006810
Zt09_chr_8_00055	38.2012	-3.56662	0.418443	-8.52354	1.54746e-17	1.85263e-15	up Zt09 vs Zt05	C	predicted protein	NA		GO:0008150, GO:0003674, GO:0005575
Zt09_chr_1_00074	38.2921	-3.566	0.89713	-3.9749	7.04088e-05	0.000523936	up Zt10 vs Zt09	B	hypothetical protein	NA	PF11951	GO:0008150, GO:0003674, GO:0005575
Zt09_chr_13_00370	239.466	-3.56556	0.346317	-10.2956	7.37273e-25	1.7841e-22	up Zt10 vs Zt05	B	hypothetical protein	NA		GO:0005515
Zt09_chr_2_00879	202.581	-3.56426	0.251669	-14.1625	1.5634e-45	5.15767e-42	up Zt09 vs Zt05	B	hypothetical protein	NA		GO:0008150, GO:0003674, GO:0005575
Zt09_chr_8_00055	38.2012	-3.56112	0.677357	-5.25737	1.46129e-07	1.88558e-06	up Zt09 vs Zt05	A	predicted protein	NA		GO:0008150, GO:0003674, GO:0005575
Zt09_chr_10_00552	14.0449	-3.55875	0.627244	-5.67364	1.4e-08	4.56937e-07	up Zt10 vs Zt05	C	hypothetical protein	Effector		GO:0008150, GO:0003674, GO:0005575
Zt09_chr_19_00009	21.6457	-3.55649	0.992011	-3.58513	0.000336907	0.00173124	up Zt09 vs Zt05	A	predicted protein	NA		GO:0008150, GO:0003674, GO:0005575
Zt09_chr_3_00473	54.7921	-3.55461	0.442418	-8.03449	9.39691e-16	4.81871e-14	up Zt09 vs Zt05	A	predicted protein	NA		GO:0008150, GO:0003674, GO:0005575
Zt09_chr_4_00893	15.782	-3.55143	0.799921	-4.43973	9.00731e-06	0.000108582	up Zt09 vs Zt05	B	predicted protein	NA		GO:0008150, GO:0003674, GO:0005575
Zt09_chr_12_00098	124.473	-3.5502	0.436707	-8.12949	4.3111e-16	4.35377e-14	up Zt09 vs Zt05	B	predicted protein	NA		GO:0008150, GO:0003674, GO:0005575
Zt09_chr_1_00002	9.94038	-3.54782	1.12691	-3.14826	0.00164243	0.00851056	up Zt09 vs Zt05	B	predicted protein	NA		GO:0008150, GO:0003674, GO:0005575
Zt09_chr_2_00389	135.437	-3.54623	0.35603	-9.9605	2.26912e-23	2.95493e-21	up Zt10 vs Zt05	A	similar to short-chain dehydrogenase	NA	PF00106	GO:0016491, GO:0008152
Zt09_chr_6_00232	427.633	-3.54498	0.77611	-4.56762	4.9329e-06	4.79783e-05	up Zt10 vs Zt09	A	similar to duf895 domain membrane protein	NA	PF07690	GO:0016021, GO:0055085
Zt09_chr_7_00445	23.8773	-3.54207	1.00224	-3.53416	0.000409079	0.00248384	up Zt10 vs Zt09	B	predicted protein	NA		GO:0008150, GO:0003674, GO:0005575
Zt09_chr_17_00068	32.1466	-3.54117	0.459936	-7.69926	1.36853e-14	1.16449e-12	up Zt10 vs Zt05	C	hypothetical protein	NA		GO:0005874, GO:0007017
Zt09_chr_4_00714	205.131	-3.53877	0.321566	-11.0048	3.62348e-28	7.46148e-26	up Zt09 vs Zt05	D	similar to short chain dehydrogenase	NA	PF13561	GO:0016491, GO:0008152
Zt09_chr_5_00536	318.904	-3.53167	0.405099	-8.71804	2.83051e-18	1.63822e-16	up Zt10 vs Zt05	D	similar to oxidase	Non-effector	PF01328	GO:0004601
Zt09_chr_13_00097	206.417	-3.52952	0.706248	-4.99756	5.80601e-07	7.267e-06	up Zt10 vs Zt09	B	hypothetical protein	NA		GO:0008150, GO:0003674, GO:0005575
Zt09_chr_10_00466	10.8261	-3.52796	0.664995	-5.30524	1.12523e-07	1.236e-06	up Zt10 vs Zt09	D	hypothetical protein	NA	PF00651	GO:0005515
Zt09_chr_2_00894	91.4844	-3.52589	0.531432	-6.6347	3.2516e-11	1e-09	up Zt10 vs Zt09	A	predicted protein	NA		GO:0008150, GO:0003674, GO:0005575
Zt09_chr_6_00156	551.094	-3.52526	0.561186	-6.2818	3.34672e-10	1.47256e-08	up Zt10 vs Zt05	C	predicted protein	Effector		GO:0008150, GO:0003674, GO:0005575
Zt09_chr_6_00507	26.1508	-3.52515	1.05395	-3.34472	0.000823652	0.00486958	up Zt09 vs Zt05	B	similar to zinc metalloproteinase	NA	PF12044	GO:0008150, GO:0003674, GO:0005575
Zt09_chr_2_00128	262.792	-3.52445	0.623159	-5.65578	1.55136e-08	4.09435e-07	up Zt09 vs Zt05	B	similar to carboxymuconolactone decarboxylase	NA		GO:0008150, GO:0003674, GO:0005575
Zt09_chr_1_00715	216.538	-3.51927	0.285694	-12.3184	7.21525e-35	6.75347e-32	up Zt09 vs Zt05	C	similar to aminotransferase family protein	NA	PF00266	GO:0003824, GO:0030170, GO:0008152
Zt09_chr_6_00716	56.4279	-3.51552	0.29872	-11.7686	5.66574e-32	1.219e-29	up Zt10 vs Zt05	D	hypothetical protein	NA		GO:0005515
Zt09_chr_8_00156	33.9604	-3.51462	0.65864	-5.33617	9.49304e-08	2.02921e-06	up Zt09 vs Zt05	B	predicted protein	NA		GO:0008150, GO:0003674, GO:0005575
Zt09_chr_13_00080	8.69771	-3.51241	0.659788	-5.32355	1.01763e-07	1.19513e-06	up Zt10 vs Zt05	D	predicted protein	NA		GO:0008150, GO:0003674, GO:0005575
Zt09_chr_6_00179	16.7744	-3.50582	0.683996	-5.12549	2.96761e-07	3.13452e-06	up Zt10 vs Zt05	D	hypothetical protein	NA		GO:0008150, GO:0003674, GO:0005575
Zt09_chr_3_00532	730.101	-3.50564	0.758837	-4.61976	3.84187e-06	5.21578e-05	up Zt09 vs Zt05	B	hypothetical protein	NA	PF12796	GO:0005515
Zt09_chr_6_00120	1496.23	-3.50263	0.341389	-10.2599	1.06769e-24	3.45112e-22	up Zt10 vs Zt09	A	similar to nadp-dependent malic enzyme	NA	PF00390;PF03949	GO:0004471, GO:0004470, GO:0051287, GO:0055114, GO:0006108
Zt09_chr_8_00547	312.872	-3.49457	0.400839	-8.71813	2.82834e-18	2.18688e-16	up Zt09 vs Zt05	A	similar to MFS sugar transporter	NA	PF00083	GO:0022891, GO:0022857, GO:0005215, GO:0016020, GO:0016021, GO:0055085, GO:0006810
Zt09_chr_6_00180	112.934	-3.48914	0.268323	-13.0035	1.16833e-38	1.71845e-35	up Zt09 vs Zt05	C	hypothetical protein	NA		GO:0043565, GO:0003700, GO:0005515, GO:0006355
Zt09_chr_1_01780	9556.89	-3.48616	0.504398	-6.91152	4.79482e-12	2.59313e-10	up Zt09 vs Zt05	B	similar to peroxidase catalase	Non-effector	PF00141	GO:0020037, GO:0004601, GO:0004096, GO:0006979, GO:0055114
Zt09_chr_6_00178	19.2905	-3.48518	0.467191	-7.45987	8.66096e-14	6.80712e-12	up Zt09 vs Zt05	C	hypothetical protein	NA	PF11807	GO:0008150, GO:0003674, GO:0005575
Zt09_chr_2_00953	16.6032	-3.48497	0.856234	-4.07012	4.69889e-05	0.000454594	up Zt09 vs Zt05	B	predicted protein	Effector		GO:0008150, GO:0003674, GO:0005575
Zt09_chr_3_01075	1121.76	-3.4835	0.754886	-4.6146	3.93847e-06	4.01888e-05	up Zt09 vs Zt05	D	similar to zinc-binding alcohol dehydrogenase	NA	PF08240;PF00107	GO:0016747, GO:0016491, GO:0008270, GO:0055114
Zt09_chr_12_00427	531.118	-3.48326	0.330885	-10.5271	6.47969e-26	1.04242e-23	up Zt09 vs Zt05	D	predicted protein	Effector		GO:0008150, GO:0003674, GO:0005575
Zt09_chr_3_00653	19.0711	-3.48176	0.688085	-5.06008	4.19087e-07	4.724e-06	up Zt09 vs Zt05	A	similar to TPR domain-containing protein	NA	PF00856;PF07719;PF13414	GO:0005515
Zt09_chr_7_00438	30.3583	-3.47988	0.644416	-5.40005	6.66231e-08	7.66708e-07	up Zt10 vs Zt09	D	hypothetical protein	NA	PF01501	GO:0016757
Zt09_chr_2_01168	2076.5	-3.47769	0.439584	-7.91132	2.54671e-15	2.31237e-13	up Zt09 vs Zt05	B	similar to MFS monosaccharide transporter	NA	PF00083	GO:0022891, GO:0022857, GO:0005215, GO:0016020, GO:0016021, GO:0055085, GO:0006810
Zt09_chr_12_00321	126.815	-3.47603	0.581718	-5.97546	2.29437e-09	8.81448e-08	up Zt10 vs Zt05	C	predicted protein	NA		GO:0008150, GO:0003674, GO:0005575
Zt09_chr_2_01103	20.0765	-3.47118	0.83258	-4.16918	3.05692e-05	0.000208507	up Zt10 vs Zt05	D	predicted protein	NA		GO:0008150, GO:0003674, GO:0005575
Zt09_chr_5_00678	68.1124	-3.4707	0.522625	-6.6409	3.11765e-11	1.46931e-09	up Zt09 vs Zt05	B	hypothetical protein	NA		GO:0008150, GO:0003674, GO:0005575
Zt09_chr_9_00048	45.7139	-3.46612	0.503607	-6.88259	5.87722e-12	1.90289e-10	up Zt09 vs Zt05	D	predicted protein	NA		GO:0008150, GO:0003674, GO:0005575
Zt09_chr_4_00764	3801.08	-3.46503	0.343324	-10.0926	5.95744e-24	1.42646e-21	up Zt10 vs Zt05	C	similar to short-chain dehydrogenase	NA	PF00106	GO:0016491, GO:0008152
Zt09_chr_8_00055	38.2012	-3.46368	0.296274	-11.6908	1.42062e-31	4.06298e-29	up Zt09 vs Zt05	D	predicted protein	NA		GO:0008150, GO:0003674, GO:0005575
Zt09_chr_6_00029	331.29	-3.46142	0.386667	-8.95193	3.49332e-19	1.82928e-17	up Zt10 vs Zt09	D	hypothetical protein	NA		GO:0000981, GO:0008270, GO:0005634, GO:0006355
Zt09_chr_14_00046	16.1489	-3.45143	1.11408	-3.09801	0.00194825	0.00916438	up Zt10 vs Zt09	B	predicted protein	NA		GO:0008150, GO:0003674, GO:0005575
Zt09_chr_1_01239	198.623	-3.44525	0.245602	-14.0278	1.05369e-44	4.96589e-42	up Zt10 vs Zt05	D	hypothetical protein	NA		GO:0008150, GO:0003674, GO:0005575
Zt09_chr_5_00678	68.1124	-3.44377	0.42324	-8.13668	4.06267e-16	4.10091e-14	up Zt10 vs Zt05	C	hypothetical protein	NA		GO:0008150, GO:0003674, GO:0005575
Zt09_chr_7_00435	69.6795	-3.44307	0.719938	-4.78246	1.73165e-06	1.28183e-05	up Zt10 vs Zt05	A	similar to short chain dehydrogenase/reductase (Ayr1)	NA	PF00106	GO:0016491, GO:0008152
Zt09_chr_10_00419	184.984	-3.44213	0.470082	-7.3224	2.4357e-13	6.80963e-12	up Zt10 vs Zt05	A	predicted protein	NA		GO:0008150, GO:0003674, GO:0005575
Zt09_chr_5_00120	1897.86	-3.44181	0.290435	-11.8505	2.13868e-32	1.59529e-29	up Zt10 vs Zt09	A	predicted protein	NA		GO:0008150, GO:0003674, GO:0005575
Zt09_chr_10_00419	184.984	-3.44159	0.455359	-7.55797	4.09419e-14	3.26776e-12	up Zt10 vs Zt09	C	predicted protein	NA		GO:0008150, GO:0003674, GO:0005575
Zt09_chr_10_00479	912.335	-3.44135	0.454494	-7.57182	3.68033e-14	1.97172e-12	up Zt10 vs Zt09	A	similar to major facilitator superfamily transporter	NA	PF07690	GO:0016021, GO:0055085
Zt09_chr_6_00192	7264.18	-3.43769	0.617747	-5.56489	2.62316e-08	3.20512e-07	up Zt10 vs Zt09	D	predicted protein	Effector		GO:0008150, GO:0003674, GO:0005575
Zt09_chr_5_00041	49.0798	-3.43098	1.03214	-3.32413	0.00088695	0.00800354	up Zt09 vs Zt05	C	similar to major allergen asp f 2-like protein	Non-effector	PF13933	GO:0008237
Zt09_chr_4_00667	88.9523	-3.4285	0.395858	-8.66093	4.67933e-18	2.9311e-16	up Zt10 vs Zt05	A	hypothetical protein	NA		GO:0008270, GO:0000981, GO:0005634, GO:0006355
Zt09_chr_1_00246	72.5527	-3.4214	0.346803	-9.86554	5.8717e-23	1.37398e-20	up Zt09 vs Zt05	C	predicted protein	Effector		GO:0008150, GO:0003674, GO:0005575
Zt09_chr_9_00048	45.7139	-3.41998	0.523156	-6.53722	6.26731e-11	3.21036e-09	up Zt09 vs Zt05	C	predicted protein	NA		GO:0008150, GO:0003674, GO:0005575
Zt09_chr_2_01221	3301.2	-3.41644	0.376225	-9.08086	1.07718e-19	1.33261e-17	up Zt10 vs Zt09	B	hypothetical protein	NA		GO:0008150, GO:0003674, GO:0005575
Zt09_chr_8_00711	1691.81	-3.41327	0.536327	-6.36416	1.96362e-10	5.1324e-09	up Zt10 vs Zt09	A	predicted protein	NA		GO:0008150, GO:0003674, GO:0005575
Zt09_chr_1_00351	44.1714	-3.41225	0.94356	-3.61635	0.000298782	0.00168056	up Zt10 vs Zt09	A	hypothetical protein	NA		GO:0005515, GO:0008270, GO:0046872
Zt09_chr_5_00485	200.01	-3.4104	0.809185	-4.2146	2.50217e-05	0.000219539	up Zt10 vs Zt05	B	hypothetical protein	Effector	PF01161	GO:0008150, GO:0003674, GO:0005575
Zt09_chr_4_00279	314.213	-3.40778	0.413703	-8.23727	1.76191e-16	6.97505e-15	up Zt10 vs Zt09	D	predicted protein	Effector		GO:0008150, GO:0003674, GO:0005575
Zt09_chr_3_00001	2107.76	-3.40609	0.288253	-11.8163	3.21466e-32	6.3631e-30	up Zt10 vs Zt09	D	similar to caleosin domain-containing protein	NA	PF05042	GO:0008150, GO:0003674, GO:0005575
Zt09_chr_4_00366	225.304	-3.40585	0.399338	-8.52874	1.47947e-17	7.83012e-16	up Zt10 vs Zt05	D	similar to Aromatic peroxygenase Short=AaP	Non-effector	PF01328	GO:0004601
Zt09_chr_1_01239	198.623	-3.40547	0.314586	-10.8252	2.61409e-27	8.34569e-25	up Zt10 vs Zt05	B	hypothetical protein	NA		GO:0008150, GO:0003674, GO:0005575
Zt09_chr_2_00786	107.076	-3.40295	0.422107	-8.06182	7.5164e-16	3.20867e-14	up Zt10 vs Zt05	D	similar to nmrA-like family protein	NA	PF05368	GO:0008150, GO:0003674, GO:0005575
Zt09_chr_10_00537	137.946	-3.40211	0.46401	-7.33199	2.26762e-13	1.04214e-11	up Zt10 vs Zt09	A	similar to amine oxidase	Non-effector	PF01593	GO:0016491, GO:0055114
Zt09_chr_2_00541	157.996	-3.40178	0.336187	-10.1187	4.56252e-24	6.3599e-22	up Zt10 vs Zt05	A	similar to methionine synthase	NA	PF01717	GO:0003871, GO:0008270, GO:0009086
Zt09_chr_3_00428	4.51192	-3.40175	1.1151	-3.05061	0.00228377	0.00797827	up Zt10 vs Zt09	D	predicted protein	NA		GO:0008150, GO:0003674, GO:0005575
Zt09_chr_1_01386	458.177	-3.39927	0.833505	-4.07828	4.537e-05	0.000263636	up Zt10 vs Zt09	D	predicted protein	Effector		GO:0008150, GO:0003674, GO:0005575
Zt09_chr_1_00776	87.156	-3.39648	0.477986	-7.10582	1.19609e-12	4.48399e-11	up Zt10 vs Zt09	B	hypothetical protein	NA	PF04183;PF06276	GO:0015343, GO:0019290
Zt09_chr_5_00218	12.0067	-3.39597	0.653143	-5.19942	1.99906e-07	2.68e-06	up Zt09 vs Zt05	D	predicted protein	NA		GO:0008150, GO:0003674, GO:0005575
Zt09_chr_16_00096	25.6343	-3.39127	0.702414	-4.82802	1.37895e-06	1.1765e-05	up Zt10 vs Zt09	D	predicted protein	NA		GO:0008150, GO:0003674, GO:0005575
Zt09_chr_12_00131	12.8452	-3.38823	0.947566	-3.57573	0.000349258	0.00380928	up Zt09 vs Zt05	C	similar to amino acid adenylation protein	NA	PF00501;PF13193;PF00550	GO:0031177, GO:0003824, GO:0008152
Zt09_chr_9_00322	90.2964	-3.38677	0.482785	-7.01508	2.29814e-12	1.4254e-10	up Zt10 vs Zt05	C	predicted protein	NA		GO:0008150, GO:0003674, GO:0005575
Zt09_chr_10_00537	137.946	-3.3855	0.332106	-10.194	2.10865e-24	5.42767e-22	up Zt10 vs Zt05	C	similar to amine oxidase	Non-effector	PF01593	GO:0016491, GO:0055114
Zt09_chr_10_00511	122.347	-3.3854	0.464461	-7.28886	3.12579e-13	1.09314e-11	up Zt09 vs Zt05	A	hypothetical protein	NA		GO:0008150, GO:0003674, GO:0005575
Zt09_chr_11_00217	584.497	-3.38454	0.244575	-13.8385	1.49305e-43	3.69418e-40	up Zt09 vs Zt05	B	similar to vacuolar fusion protein mon1	NA	PF03164	GO:0008150, GO:0003674, GO:0005575
Zt09_chr_13_00269	512.952	-3.38396	0.660035	-5.12694	2.94486e-07	3.478e-06	up Zt09 vs Zt05	A	predicted protein	Effector		GO:0008150, GO:0003674, GO:0005575
Zt09_chr_12_00412	22.8778	-3.38336	0.678561	-4.98608	6.16175e-07	7.38572e-06	up Zt10 vs Zt09	A	hypothetical protein	Effector		GO:0008150, GO:0003674, GO:0005575
Zt09_chr_5_00719	1047.86	-3.38267	0.25397	-13.3192	1.79098e-40	1.61139e-37	up Zt09 vs Zt05	A	similar to dihydroxyacetone synthase	NA	PF02779;PF00456;PF02780	GO:0003824, GO:0004802, GO:0008152
Zt09_chr_3_00656	674.017	-3.3799	0.451883	-7.47959	7.45544e-14	4.03205e-12	up Zt10 vs Zt05	B	similar to 3-amino-3-carboxypropyl transferase	NA	PF13489;PF11899	GO:0008150, GO:0003674, GO:0005575
Zt09_chr_6_00713	5.96021	-3.37871	0.819031	-4.12525	3.70338e-05	0.000222001	up Zt10 vs Zt09	D	predicted protein	NA		GO:0008150, GO:0003674, GO:0005575
Zt09_chr_5_00404	23.6338	-3.37646	0.534614	-6.31571	2.68926e-10	1.1e-08	up Zt09 vs Zt05	B	predicted protein	Effector		GO:0008150, GO:0003674, GO:0005575
Zt09_chr_5_00696	285.014	-3.37397	0.583706	-5.78027	7.45815e-09	1.27484e-07	up Zt09 vs Zt05	A	similar to conidial pigment biosynthesis oxidase arb2 brown2	NA	PF07731;PF07732;PF00394	GO:0016491, GO:0005507, GO:0055114
Zt09_chr_2_00129	94.8488	-3.37305	0.397705	-8.48128	2.22725e-17	2.60588e-15	up Zt10 vs Zt05	C	hypothetical protein	Effector	PF06951	GO:0004623, GO:0005509, GO:0005576, GO:0016042
Zt09_chr_15_00080	27.2481	-3.36824	0.509709	-6.60815	3.89142e-11	1.92567e-09	up Zt10 vs Zt09	C	predicted protein	NA		GO:0008150, GO:0003674, GO:0005575
Zt09_chr_7_00164	2664.11	-3.36796	0.425396	-7.91724	2.42848e-15	8.40374e-14	up Zt10 vs Zt09	D	similar to alpha	Non-effector	PF00982;PF02358	GO:0003824, GO:0005992, GO:0008152
Zt09_chr_7_00330	163.566	-3.36134	0.360378	-9.32727	1.08637e-20	1.92849e-18	up Zt10 vs Zt05	C	hypothetical protein	NA	PF00004	GO:0000166, GO:0017111, GO:0005524
Zt09_chr_11_00296	226.589	-3.36086	0.746574	-4.50172	6.74073e-06	6.34713e-05	up Zt10 vs Zt09	A	similar to PLP-dependent transferase	NA	PF00266	GO:0003824, GO:0030170, GO:0008152
Zt09_chr_19_00009	21.6457	-3.35511	0.662801	-5.06202	4.14847e-07	5.26053e-06	up Zt09 vs Zt05	D	predicted protein	NA		GO:0008150, GO:0003674, GO:0005575
Zt09_chr_1_01317	2868.93	-3.35078	0.478506	-7.00258	2.5129e-12	8.8192e-11	up Zt10 vs Zt09	B	hypothetical protein	NA		GO:0008150, GO:0003674, GO:0005575
Zt09_chr_10_00089	9513.46	-3.35064	0.576881	-5.8082	6.31475e-09	8.24499e-08	up Zt10 vs Zt05	A	similar to sodium/phosphate symporter	NA	PF01384	GO:0005315, GO:0016020, GO:0006817
Zt09_chr_7_00363	52.1961	-3.34733	0.690335	-4.84885	1.24181e-06	1.63216e-05	up Zt10 vs Zt05	B	similar to phosphoglycerate mutase family protein	Effector		GO:0008150, GO:0003674, GO:0005575
Zt09_chr_9_00049	464.991	-3.33477	0.252363	-13.2142	7.26839e-40	5.5659e-37	up Zt09 vs Zt05	A	hypothetical protein	NA	PF03227	GO:0008150, GO:0003674, GO:0005575
Zt09_chr_9_00137	7.64177	-3.33102	0.826234	-4.03157	5.5405e-05	0.000355836	up Zt10 vs Zt05	D	predicted protein	NA		GO:0008150, GO:0003674, GO:0005575
Zt09_chr_3_00514	103.861	-3.32762	0.582382	-5.71381	1.1e-08	1.98078e-07	up Zt10 vs Zt09	B	hypothetical protein	NA	PF11807	GO:0008150, GO:0003674, GO:0005575
Zt09_chr_14_00039	103.303	-3.32516	0.354602	-9.37716	6.77733e-21	7.21239e-19	up Zt09 vs Zt05	A	predicted protein	NA		GO:0008150, GO:0003674, GO:0005575
Zt09_chr_2_00308	163.7	-3.32404	0.414596	-8.01753	1.07897e-15	5.42059e-14	up Zt09 vs Zt05	A	similar to glutathione s-transferase	NA	PF00043	GO:0008150, GO:0003674, GO:0005575
Zt09_chr_1_01784	7.09339	-3.32266	0.938027	-3.54218	0.000396834	0.0019736	up Zt10 vs Zt05	D	similar to cytochrome P450	Non-effector	PF00067	GO:0004497, GO:0016705, GO:0020037, GO:0005506, GO:0055114
Zt09_chr_13_00156	62.1299	-3.32069	0.722733	-4.59463	4.33527e-06	4.27227e-05	up Zt10 vs Zt09	A	similar to ligninase h2 precursor	Non-effector	PF00141	GO:0020037, GO:0004601, GO:0006979, GO:0055114
Zt09_chr_7_00844	230.861	-3.31466	0.946742	-3.50112	0.000463306	0.00203055	up Zt10 vs Zt09	D	similar to polyketide synthase	NA	PF14765;PF00550;PF02801;PF00698;PF08659;PF00107;PF00109	GO:0031177, GO:0016491, GO:0016747, GO:0016740, GO:0003824, GO:0008270, GO:0008152, GO:0055114
Zt09_chr_11_00301	333.041	-3.31313	0.401972	-8.24221	1.69064e-16	1.16045e-14	up Zt09 vs Zt05	D	similar to RNA-binding domain-containing protein	NA	PF00076	GO:0003676, GO:0000166
Zt09_chr_7_00442	27.5338	-3.30976	0.830099	-3.98719	6.68614e-05	0.000463773	up Zt10 vs Zt09	A	hypothetical protein	NA	PF01755	GO:0009103
Zt09_chr_9_00037	181.542	-3.30883	0.499769	-6.62072	3.5745e-11	7.08955e-10	up Zt10 vs Zt05	A	similar to cytochrome p450 monooxygenase	NA	PF00067	GO:0005506, GO:0020037, GO:0016705, GO:0055114
Zt09_chr_3_00971	4401.01	-3.30197	0.707745	-4.66548	3.079e-06	2.39002e-05	up Zt10 vs Zt09	D	similar to alpha-L-arabinofuranosidase	Non-effector	PF09206	GO:0046556, GO:0031221
Zt09_chr_12_00145	11.7864	-3.30036	0.868014	-3.8022	0.000143416	0.00135179	up Zt10 vs Zt09	C	hypothetical protein	NA		GO:0008150, GO:0003674, GO:0005575
Zt09_chr_1_00776	87.156	-3.29906	0.302567	-10.9036	1.10822e-27	3.53809e-25	up Zt10 vs Zt09	C	hypothetical protein	NA	PF04183;PF06276	GO:0015343, GO:0019290
Zt09_chr_3_00098	153.326	-3.29825	0.673028	-4.90061	9.55387e-07	1.1029e-05	up Zt10 vs Zt09	A	hypothetical protein	NA	PF11790	GO:0005975
Zt09_chr_1_00574	18982	-3.29417	0.396376	-8.31072	9.51271e-17	7.07874e-15	up Zt10 vs Zt09	B	similar to catalase-1	NA	PF06628;PF01965;PF00199	GO:0004096, GO:0020037, GO:0055114, GO:0006979
Zt09_chr_7_00164	2664.11	-3.29361	0.426545	-7.72159	1.14886e-14	9.55481e-13	up Zt10 vs Zt09	C	similar to alpha	Non-effector	PF00982;PF02358	GO:0003824, GO:0005992, GO:0008152
Zt09_chr_1_00246	72.5527	-3.29087	0.292177	-11.2632	1.99275e-29	4.66303e-27	up Zt09 vs Zt05	D	predicted protein	Effector		GO:0008150, GO:0003674, GO:0005575
Zt09_chr_8_00156	33.9604	-3.28893	0.555395	-5.92179	3.18453e-09	1.18797e-07	up Zt10 vs Zt05	C	predicted protein	NA		GO:0008150, GO:0003674, GO:0005575
Zt09_chr_9_00161	599.313	-3.28626	0.749651	-4.38372	1.16672e-05	0.000102479	up Zt10 vs Zt09	A	predicted protein	Effector		GO:0008150, GO:0003674, GO:0005575
Zt09_chr_2_00100	19.1151	-3.28464	0.65625	-5.00516	5.58142e-07	1.2742e-05	up Zt10 vs Zt05	C	predicted protein	NA		GO:0008150, GO:0003674, GO:0005575
Zt09_chr_9_00398	172.264	-3.28115	0.514958	-6.37168	1.86966e-10	5.4264e-09	up Zt10 vs Zt05	B	predicted protein	NA		GO:0008150, GO:0003674, GO:0005575
Zt09_chr_1_00774	723.959	-3.28043	0.295301	-11.1088	1.13717e-28	2.88579e-26	up Zt10 vs Zt05	A	hypothetical protein	NA		GO:0008150, GO:0003674, GO:0005575
Zt09_chr_11_00217	584.497	-3.28038	0.242336	-13.5365	9.52328e-42	1.34646e-38	up Zt10 vs Zt05	B	similar to vacuolar fusion protein mon1	NA	PF03164	GO:0008150, GO:0003674, GO:0005575
Zt09_chr_3_00984	53.6783	-3.27979	0.635455	-5.16132	2.4521e-07	5.322e-06	up Zt10 vs Zt09	C	similar to MFS multidrug transporter	NA	PF07690	GO:0016021, GO:0055085
Zt09_chr_1_00576	384.9	-3.27882	0.434607	-7.54434	4.5459e-14	1.37586e-12	up Zt10 vs Zt09	D	predicted protein	Effector		GO:0008150, GO:0003674, GO:0005575
Zt09_chr_15_00047	46.3341	-3.27797	0.378662	-8.65671	4.85572e-18	2.31043e-16	up Zt10 vs Zt09	D	predicted protein	NA		GO:0008150, GO:0003674, GO:0005575
Zt09_chr_2_00128	262.792	-3.27757	0.521961	-6.27933	3.40026e-10	1.54907e-08	up Zt09 vs Zt05	C	similar to carboxymuconolactone decarboxylase	NA		GO:0008150, GO:0003674, GO:0005575
Zt09_chr_8_00055	38.2012	-3.27585	0.43565	-7.51947	5.49979e-14	4.1945e-12	up Zt10 vs Zt05	C	predicted protein	NA		GO:0008150, GO:0003674, GO:0005575
Zt09_chr_3_00063	159.16	-3.27077	0.553833	-5.9057	3.51156e-09	7.03546e-08	up Zt10 vs Zt09	A	similar to glycoside hydrolase family 18 protein	Non-effector	PF00704	GO:0004553, GO:0005975
Zt09_chr_9_00322	90.2964	-3.26757	0.440832	-7.41229	1.24141e-13	5.53313e-12	up Zt09 vs Zt05	D	predicted protein	NA		GO:0008150, GO:0003674, GO:0005575
Zt09_chr_10_00551	33.1165	-3.26757	0.892652	-3.66052	0.000251708	0.00119422	up Zt10 vs Zt09	D	predicted protein	NA		GO:0008150, GO:0003674, GO:0005575
Zt09_chr_3_00776	663.508	-3.26329	0.561874	-5.80787	6.32722e-09	1.21123e-07	up Zt10 vs Zt09	B	hypothetical protein	NA		GO:0008150, GO:0003674, GO:0005575
Zt09_chr_1_00123	165.905	-3.25971	0.578417	-5.63557	1.74483e-08	3.04309e-07	up Zt10 vs Zt09	A	predicted protein	Non-effector		GO:0008150, GO:0003674, GO:0005575
Zt09_chr_12_00004	531.892	-3.25788	0.514327	-6.33426	2.38486e-10	5.3888e-09	up Zt09 vs Zt05	A	similar to aquaporin rerated protein	NA	PF00230	GO:0005215, GO:0016020, GO:0006810
Zt09_chr_7_00834	8.47137	-3.25466	0.917802	-3.54615	0.000390906	0.00194902	up Zt10 vs Zt05	D	predicted protein	Effector		GO:0008150, GO:0003674, GO:0005575
Zt09_chr_5_00404	23.6338	-3.25233	0.814076	-3.99512	6.4661e-05	0.000321099	up Zt10 vs Zt05	A	predicted protein	Effector		GO:0008150, GO:0003674, GO:0005575
Zt09_chr_8_00710	36.7299	-3.25083	0.747665	-4.34797	1.37401e-05	0.000122842	up Zt10 vs Zt09	B	predicted protein	Non-effector		GO:0008150, GO:0003674, GO:0005575
Zt09_chr_4_00753	104.716	-3.24827	0.292802	-11.0938	1.34512e-28	2.88529e-26	up Zt09 vs Zt05	D	hypothetical protein	NA	PF07690	GO:0016021, GO:0055085
Zt09_chr_6_00602	54.1267	-3.24814	0.402093	-8.07808	6.57923e-16	4.15581e-14	up Zt09 vs Zt05	D	predicted protein	NA		GO:0008150, GO:0003674, GO:0005575
Zt09_chr_1_01724	1011.22	-3.24812	0.485398	-6.69167	2.20641e-11	7.13184e-10	up Zt10 vs Zt09	A	similar to choline-sulfatase	NA	PF12411;PF00884	GO:0008484, GO:0003824, GO:0008152
Zt09_chr_3_00984	53.6783	-3.24479	0.634484	-5.11406	3.1531e-07	7.63866e-06	up Zt10 vs Zt05	C	similar to MFS multidrug transporter	NA	PF07690	GO:0016021, GO:0055085
Zt09_chr_7_00445	23.8773	-3.24214	0.66282	-4.89144	1.001e-06	8.91519e-06	up Zt10 vs Zt09	D	predicted protein	NA		GO:0008150, GO:0003674, GO:0005575
Zt09_chr_4_00764	3801.08	-3.23854	0.342127	-9.46588	2.91097e-21	3.25775e-19	up Zt09 vs Zt05	D	similar to short-chain dehydrogenase	NA	PF00106	GO:0016491, GO:0008152
Zt09_chr_2_01069	541.753	-3.2369	0.389796	-8.3041	1.00577e-16	4.16489e-15	up Zt10 vs Zt09	D	similar to alpha/beta hydrolase	NA	PF07859	GO:0016787, GO:0008152
Zt09_chr_6_00561	96.2427	-3.23492	0.795646	-4.06578	4.78721e-05	0.0002446	up Zt10 vs Zt05	A	hypothetical protein	Non-effector		GO:0008150, GO:0003674, GO:0005575
Zt09_chr_4_00002	1061.74	-3.23431	0.240884	-13.4268	4.21052e-41	8.3343e-38	up Zt10 vs Zt09	B	hypothetical protein	NA	PF00668;PF00550;PF00501	GO:0031177, GO:0003824, GO:0008152
Zt09_chr_9_00315	622.214	-3.23199	0.510646	-6.32923	2.46395e-10	6.3545e-09	up Zt10 vs Zt09	A	hypothetical protein	Non-effector		GO:0008150, GO:0003674, GO:0005575
Zt09_chr_1_00506	46.6194	-3.22987	0.879792	-3.67117	0.000241441	0.00157622	up Zt10 vs Zt09	B	similar to quinone oxidoreductase	NA	PF00107;PF08240	GO:0016747, GO:0016491, GO:0008270, GO:0055114
Zt09_chr_4_00562	40.3202	-3.2295	0.491076	-6.57638	4.82047e-11	2.51937e-09	up Zt09 vs Zt05	C	hypothetical protein	NA	PF00069	GO:0005524, GO:0004672, GO:0004674, GO:0016772, GO:0006468
Zt09_chr_3_00439	89.842	-3.22649	0.451667	-7.14351	9.09767e-13	3.69122e-11	up Zt10 vs Zt09	A	hypothetical protein	NA		GO:0008150, GO:0003674, GO:0005575
Zt09_chr_5_00042	97.7765	-3.22639	0.827836	-3.89738	9.7239e-05	0.00058969	up Zt09 vs Zt05	A	similar to zip zinc transporter	Non-effector	PF02535	GO:0046873, GO:0016020, GO:0055085, GO:0030001
Zt09_chr_2_00298	28.1237	-3.22593	0.892781	-3.61334	0.000302274	0.00257453	up Zt10 vs Zt09	C	similar to protein kinase	NA	PF00069	GO:0004672, GO:0005524, GO:0004674, GO:0016772, GO:0006468
Zt09_chr_2_00531	29.2544	-3.22534	0.66139	-4.87661	1.07927e-06	1.43956e-05	up Zt10 vs Zt05	B	predicted protein	NA		GO:0008150, GO:0003674, GO:0005575
Zt09_chr_2_01229	32.2747	-3.22461	0.723971	-4.45406	8.426e-06	7.67919e-05	up Zt10 vs Zt09	A	hypothetical protein	NA	PF00010	GO:0046983
Zt09_chr_2_00285	158.664	-3.22171	0.259837	-12.399	2.64758e-35	2.72595e-32	up Zt09 vs Zt05	C	hypothetical protein	NA		GO:0008150, GO:0003674, GO:0005575
Zt09_chr_10_00492	383.239	-3.22158	0.696127	-4.62786	3.69462e-06	5.05051e-05	up Zt09 vs Zt05	B	similar to 3-ketosphinganine reductase (Tsc10)	NA	PF00106	GO:0016491, GO:0008152
Zt09_chr_10_00538	30.2776	-3.21619	0.757366	-4.24655	2.17089e-05	0.000174264	up Zt10 vs Zt09	A	predicted protein	NA		GO:0008150, GO:0003674, GO:0005575
Zt09_chr_19_00051	110.323	-3.21547	0.327578	-9.81588	9.61954e-23	2.1531e-20	up Zt09 vs Zt05	C	predicted protein	NA		GO:0008150, GO:0003674, GO:0005575
Zt09_chr_1_00059	63.1041	-3.21536	0.741383	-4.33697	1.44458e-05	0.000219372	up Zt10 vs Zt05	C	hypothetical protein	NA	PF11017	GO:0008150, GO:0003674, GO:0005575
Zt09_chr_6_00602	54.1267	-3.21528	0.435099	-7.38977	1.47088e-13	1.13866e-11	up Zt09 vs Zt05	C	predicted protein	NA		GO:0008150, GO:0003674, GO:0005575
Zt09_chr_5_00709	45.8578	-3.21492	0.666456	-4.82391	1.40773e-06	1.61763e-05	up Zt09 vs Zt05	D	hypothetical protein	NA		GO:0008150, GO:0003674, GO:0005575
Zt09_chr_5_00043	56.9676	-3.21482	0.511185	-6.28896	3.19597e-10	7e-09	up Zt09 vs Zt05	A	similar to phthalate transporter	NA	PF07690	GO:0016021, GO:0055085
Zt09_chr_3_00844	90.228	-3.21249	0.479325	-6.70212	2.05421e-11	6.68447e-10	up Zt10 vs Zt09	A	hypothetical protein	NA		GO:0008150, GO:0003674, GO:0005575
Zt09_chr_1_00002	9.94038	-3.21018	0.834587	-3.84642	0.000119854	0.0015216	up Zt09 vs Zt05	C	predicted protein	NA		GO:0008150, GO:0003674, GO:0005575
Zt09_chr_11_00355	47.4294	-3.20963	0.410341	-7.82188	5.20404e-15	4.55791e-13	up Zt10 vs Zt09	C	predicted protein	NA		GO:0008150, GO:0003674, GO:0005575
Zt09_chr_10_00161	3411.93	-3.20616	0.221132	-14.4989	1.23189e-47	1.26836e-44	up Zt10 vs Zt05	C	similar to polyketide synthase PKS	NA	PF02801;PF00668;PF08659;PF00550;PF00109;PF14765;PF00698;PF08242	GO:0031177, GO:0016740, GO:0003824, GO:0008152
Zt09_chr_6_00455	121.047	-3.20547	0.359054	-8.92755	4.35551e-19	3.16745e-17	up Zt10 vs Zt05	A	similar to 2-haloalkanoic acid dehalogenase	NA	PF13419	GO:0008150, GO:0003674, GO:0005575
Zt09_chr_4_00246	39.1907	-3.20305	0.594503	-5.38778	7.13326e-08	1.272e-06	up Zt10 vs Zt05	B	hypothetical protein	NA	PF05686	GO:0008150, GO:0003674, GO:0005575
Zt09_chr_2_00581	1560.36	-3.20217	0.347321	-9.21963	2.9814e-20	4.51729e-18	up Zt10 vs Zt09	A	hypothetical protein	Non-effector		GO:0008150, GO:0003674, GO:0005575
Zt09_chr_9_00137	7.64177	-3.20099	0.805132	-3.97573	7.01635e-05	0.000727892	up Zt10 vs Zt09	C	predicted protein	NA		GO:0008150, GO:0003674, GO:0005575
Zt09_chr_4_00622	665.179	-3.20073	0.434046	-7.37417	1.65369e-13	4.54628e-12	up Zt10 vs Zt09	D	predicted protein	Effector		GO:0008150, GO:0003674, GO:0005575
Zt09_chr_12_00326	532.316	-3.19984	0.27695	-11.5539	7.05594e-31	3.17421e-28	up Zt10 vs Zt05	B	hypothetical protein	NA	PF00892	GO:0016020
Zt09_chr_9_00398	172.264	-3.19813	0.502318	-6.36674	1.93093e-10	8.88134e-09	up Zt10 vs Zt05	C	predicted protein	NA		GO:0008150, GO:0003674, GO:0005575
Zt09_chr_8_00547	312.872	-3.19724	0.293742	-10.8845	1.36589e-27	4.66146e-25	up Zt10 vs Zt05	B	similar to MFS sugar transporter	NA	PF00083	GO:0022891, GO:0022857, GO:0005215, GO:0016020, GO:0016021, GO:0055085, GO:0006810
Zt09_chr_9_00322	90.2964	-3.19667	0.477184	-6.69903	2.0981e-11	5.56699e-10	up Zt09 vs Zt05	A	predicted protein	NA		GO:0008150, GO:0003674, GO:0005575
Zt09_chr_10_00090	45.2291	-3.19657	0.726897	-4.39756	1.09476e-05	9.67724e-05	up Zt10 vs Zt09	A	predicted protein	NA		GO:0008150, GO:0003674, GO:0005575
Zt09_chr_9_00120	443.566	-3.19432	0.88995	-3.58933	0.000331526	0.00182764	up Zt10 vs Zt09	A	predicted protein	Effector		GO:0008150, GO:0003674, GO:0005575
Zt09_chr_7_00471	174.699	-3.19386	0.407561	-7.83653	4.63163e-15	2.91642e-13	up Zt10 vs Zt09	A	similar to amino acid permease	NA	PF00324	GO:0015171, GO:0016020, GO:0016021, GO:0003333, GO:0006810, GO:0055085, GO:0006865
Zt09_chr_4_00004	2373.28	-3.19303	0.271568	-11.7578	6.44053e-32	3.90336e-29	up Zt10 vs Zt09	A	similar to siderophore iron transporter	NA		GO:0008150, GO:0003674, GO:0005575
Zt09_chr_16_00049	7.52145	-3.19158	1.0291	-3.10135	0.00192642	0.00688542	up Zt10 vs Zt09	D	predicted protein	NA		GO:0008150, GO:0003674, GO:0005575
Zt09_chr_4_00184	54.1671	-3.19015	0.37488	-8.50979	1.74254e-17	2.0622e-15	up Zt09 vs Zt05	C	hypothetical protein	Effector		GO:0008150, GO:0003674, GO:0005575
Zt09_chr_10_00493	630.297	-3.18418	0.518939	-6.13594	8.46593e-10	3.04681e-08	up Zt09 vs Zt05	B	similar to serine palmitoyltransferase	NA	PF00155	GO:0030170, GO:0003824, GO:0009058
Zt09_chr_1_00888	1147.82	-3.18237	0.236173	-13.4747	2.20266e-41	1.33404e-38	up Zt09 vs Zt05	D	similar to zinc alcohol dehydrogenase	NA	PF00107;PF08240	GO:0016747, GO:0016491, GO:0008270, GO:0055114
Zt09_chr_5_00488	9.45538	-3.18207	0.709288	-4.48629	7.24738e-06	5.2014e-05	up Zt10 vs Zt09	D	predicted protein	NA		GO:0008150, GO:0003674, GO:0005575
Zt09_chr_3_00065	219.179	-3.17977	0.404759	-7.85595	3.96746e-15	2.53108e-13	up Zt10 vs Zt09	A	hypothetical protein	NA		GO:0008150, GO:0003674, GO:0005575
Zt09_chr_11_00146	2005.72	-3.17962	0.404096	-7.86848	3.58984e-15	2.30534e-13	up Zt10 vs Zt09	A	similar to aquaporin-like protein	NA	PF00230	GO:0005215, GO:0016020, GO:0006810
Zt09_chr_19_00036	32.1756	-3.17634	0.719499	-4.41465	1.01173e-05	8.19785e-05	up Zt09 vs Zt05	A	predicted protein	NA		GO:0008150, GO:0003674, GO:0005575
Zt09_chr_6_00429	216.406	-3.17377	0.586336	-5.41289	6.2e-08	1.411e-06	up Zt09 vs Zt05	B	predicted protein	Effector		GO:0008150, GO:0003674, GO:0005575
Zt09_chr_15_00081	23.9713	-3.17096	0.603318	-5.25587	1.47328e-07	3.83054e-06	up Zt10 vs Zt05	C	predicted protein	NA		GO:0008150, GO:0003674, GO:0005575
Zt09_chr_2_00285	158.664	-3.16803	0.398026	-7.95937	1.72913e-15	1.62983e-13	up Zt09 vs Zt05	B	hypothetical protein	NA		GO:0008150, GO:0003674, GO:0005575
Zt09_chr_16_00074	83.9357	-3.16769	0.267689	-11.8335	2.62081e-32	5.89503e-30	up Zt10 vs Zt05	D	predicted protein	NA		GO:0008150, GO:0003674, GO:0005575
Zt09_chr_2_00207	403.165	-3.1669	0.344078	-9.204	3.44865e-20	5.91789e-18	up Zt10 vs Zt05	C	similar to atp-dependent rna helicase eif4a	NA	PF00271;PF00270	GO:0003676, GO:0004386, GO:0005524, GO:0008026
Zt09_chr_12_00407	14.0871	-3.16659	0.715666	-4.42468	9.65866e-06	9.52109e-05	up Zt10 vs Zt05	B	predicted protein	NA		GO:0008150, GO:0003674, GO:0005575
Zt09_chr_7_00008	143.697	-3.16657	0.500712	-6.32412	2.54676e-10	4.30125e-09	up Zt10 vs Zt09	D	hypothetical protein	NA	PF04909	GO:0003824, GO:0008152
Zt09_chr_3_00514	103.861	-3.16251	0.754117	-4.19366	2.74495e-05	0.000214833	up Zt10 vs Zt09	A	hypothetical protein	NA	PF11807	GO:0008150, GO:0003674, GO:0005575
Zt09_chr_5_00218	12.0067	-3.16015	0.717771	-4.40272	1.06903e-05	0.000188148	up Zt09 vs Zt05	C	predicted protein	NA		GO:0008150, GO:0003674, GO:0005575
Zt09_chr_3_00614	243.31	-3.15795	0.595448	-5.30348	1.13616e-07	3.01973e-06	up Zt10 vs Zt05	C	predicted protein	NA		GO:0008150, GO:0003674, GO:0005575
Zt09_chr_5_00631	45.7361	-3.15322	0.780057	-4.04229	5.29322e-05	0.000408635	up Zt10 vs Zt09	B	predicted protein	Effector		GO:0008150, GO:0003674, GO:0005575
Zt09_chr_7_00442	27.5338	-3.15197	0.926766	-3.40104	0.000671292	0.00378132	up Zt10 vs Zt09	B	hypothetical protein	NA	PF01755	GO:0009103
Zt09_chr_10_00497	379.31	-3.15122	0.497287	-6.33682	2.34562e-10	4e-09	up Zt10 vs Zt09	D	hypothetical protein	NA		GO:0005506, GO:0020037, GO:0016705, GO:0055114
Zt09_chr_5_00021	596.56	-3.14904	0.595007	-5.29244	1.20695e-07	2.50424e-06	up Zt09 vs Zt05	B	similar to polyketide synthase	NA	PF00109;PF00550;PF00107;PF08659;PF00698;PF14765;PF02801;PF08240	GO:0031177, GO:0016491, GO:0016747, GO:0003824, GO:0008270, GO:0016740, GO:0008152, GO:0055114
Zt09_chr_15_00066	114.406	-3.14895	0.789741	-3.98732	6.68233e-05	0.000500265	up Zt10 vs Zt09	B	predicted protein	NA		GO:0008150, GO:0003674, GO:0005575
Zt09_chr_19_00071	26.2259	-3.14886	0.398672	-7.89836	2.82603e-15	1.12326e-13	up Zt10 vs Zt05	D	hypothetical protein	NA		GO:0005525, GO:0003924, GO:0043234, GO:0005874, GO:0051258, GO:0006184, GO:0007017
Zt09_chr_13_00080	8.69771	-3.14675	0.62299	-5.05104	4.39404e-07	4.26769e-06	up Zt10 vs Zt09	D	predicted protein	NA		GO:0008150, GO:0003674, GO:0005575
Zt09_chr_3_00923	30.9896	-3.14561	0.790401	-3.97977	6.89831e-05	0.000340512	up Zt10 vs Zt05	A	predicted protein	Non-effector		GO:0008150, GO:0003674, GO:0005575
Zt09_chr_19_00009	21.6457	-3.14217	0.692057	-4.54033	5.61658e-06	0.000107288	up Zt09 vs Zt05	C	predicted protein	NA		GO:0008150, GO:0003674, GO:0005575
Zt09_chr_9_00624	203.6	-3.14216	0.592943	-5.29926	1.16276e-07	1.16358e-06	up Zt10 vs Zt05	A	similar to GPR1/FUN34/YaaH-class plasma membrane protein	NA	PF01184	GO:0016020
Zt09_chr_4_00784	480.178	-3.14114	0.848171	-3.70343	0.000212703	0.000905818	up Zt10 vs Zt05	A	similar to amino acid permease	NA	PF13520	GO:0015171, GO:0016020, GO:0003333
Zt09_chr_7_00432	300.223	-3.13979	0.570214	-5.50635	3.66357e-08	4.0694e-07	up Zt10 vs Zt05	A	similar to cytochrome p450 oxidoreductase	NA	PF00067	GO:0005506, GO:0016705, GO:0020037, GO:0055114
Zt09_chr_12_00056	247.094	-3.13895	0.337283	-9.3066	1.3199e-20	2.33269e-18	up Zt10 vs Zt09	C	hypothetical protein	Non-effector		GO:0008150, GO:0003674, GO:0005575
Zt09_chr_7_00150	647.409	-3.13467	0.349226	-8.97605	2.80671e-19	1.8275e-17	up Zt10 vs Zt05	D	similar to MFS multidrug transporter	NA	PF07690	GO:0016021, GO:0055085
Zt09_chr_1_00631	57.5112	-3.12721	0.426101	-7.33913	2.14988e-13	5.86154e-12	up Zt10 vs Zt09	D	predicted protein	NA		GO:0008150, GO:0003674, GO:0005575
Zt09_chr_2_00389	135.437	-3.12649	0.288099	-10.8521	1.94833e-27	6.42753e-25	up Zt10 vs Zt05	B	similar to short-chain dehydrogenase	NA	PF00106	GO:0016491, GO:0008152
Zt09_chr_6_00596	15.376	-3.12332	0.923608	-3.38166	0.000720504	0.00435337	up Zt09 vs Zt05	B	hypothetical protein	NA		GO:0005515
Zt09_chr_6_00178	19.2905	-3.12252	0.403138	-7.74554	9.51733e-15	5.10367e-13	up Zt09 vs Zt05	D	hypothetical protein	NA	PF11807	GO:0008150, GO:0003674, GO:0005575
Zt09_chr_16_00072	8.10482	-3.12172	0.657614	-4.74704	2.06419e-06	1.6842e-05	up Zt10 vs Zt09	D	predicted protein	NA		GO:0008150, GO:0003674, GO:0005575
Zt09_chr_3_00097	48.0405	-3.12154	0.978106	-3.19141	0.0014158	0.00905182	up Zt10 vs Zt09	C	predicted protein	Effector		GO:0008150, GO:0003674, GO:0005575
Zt09_chr_12_00027	82.9728	-3.12088	0.574028	-5.4368	5.4245e-08	9.99744e-07	up Zt10 vs Zt05	B	hypothetical protein	NA		GO:0008150, GO:0003674, GO:0005575
Zt09_chr_5_00218	12.0067	-3.12077	0.930812	-3.35273	0.000800174	0.00292874	up Zt10 vs Zt05	A	predicted protein	NA		GO:0008150, GO:0003674, GO:0005575
Zt09_chr_8_00021	1999.58	-3.11977	0.504302	-6.18631	6.15874e-10	1.45307e-08	up Zt10 vs Zt09	A	similar to arabinan endo-1	Non-effector	PF04616	GO:0046558, GO:0004553, GO:0005975
Zt09_chr_15_00034	11.5932	-3.1182	0.679441	-4.58936	4.446e-06	4.44862e-05	up Zt09 vs Zt05	D	predicted protein	NA		GO:0008150, GO:0003674, GO:0005575
Zt09_chr_3_00794	72.8571	-3.11788	0.646068	-4.82593	1.39349e-06	1.39307e-05	up Zt09 vs Zt05	A	similar to flavin-nucleotide-binding protein	NA	PF12900	GO:0010181, GO:0016491, GO:0055114
Zt09_chr_12_00407	14.0871	-3.11224	0.974308	-3.19431	0.00140166	0.0070248	up Zt10 vs Zt09	B	predicted protein	NA		GO:0008150, GO:0003674, GO:0005575
Zt09_chr_10_00163	2948.53	-3.11118	0.262465	-11.8537	2.05952e-32	1.85301e-29	up Zt09 vs Zt05	B	similar to nmrA-like family protein	NA	PF05368	GO:0008150, GO:0003674, GO:0005575
Zt09_chr_13_00370	239.466	-3.11008	0.369263	-8.42242	3.68796e-17	2.4662e-15	up Zt09 vs Zt05	A	hypothetical protein	NA		GO:0005515
Zt09_chr_3_00037	145.493	-3.11008	0.3922	-7.92983	2.19455e-15	2.01106e-13	up Zt09 vs Zt05	B	similar to haloacid dehalogenase-like hydrolase	NA	PF13242	GO:0008150, GO:0003674, GO:0005575
Zt09_chr_9_00049	464.991	-3.10967	0.195716	-15.8887	7.58696e-57	8.34313e-54	up Zt10 vs Zt05	D	hypothetical protein	NA	PF03227	GO:0008150, GO:0003674, GO:0005575
Zt09_chr_19_00070	142.958	-3.10942	0.305516	-10.1776	2.49655e-24	3.68781e-22	up Zt10 vs Zt05	A	predicted protein	NA		GO:0008150, GO:0003674, GO:0005575
Zt09_chr_11_00125	286.314	-3.10697	0.856809	-3.62621	0.000287608	0.0016281	up Zt10 vs Zt09	A	hypothetical protein	Non-effector		GO:0008150, GO:0003674, GO:0005575
Zt09_chr_4_00004	2373.28	-3.10636	0.275872	-11.2601	2.06412e-29	1.07519e-26	up Zt10 vs Zt09	B	similar to siderophore iron transporter	NA		GO:0008150, GO:0003674, GO:0005575
Zt09_chr_2_00894	91.4844	-3.1056	0.484085	-6.4154	1.40455e-10	3.65811e-09	up Zt10 vs Zt09	B	predicted protein	NA		GO:0008150, GO:0003674, GO:0005575
Zt09_chr_9_00043	15.4781	-3.10519	0.757082	-4.10152	4.10452e-05	0.000324329	up Zt09 vs Zt05	D	predicted protein	NA		GO:0008150, GO:0003674, GO:0005575
Zt09_chr_5_00488	9.45538	-3.10214	0.863162	-3.59392	0.000325738	0.00274135	up Zt10 vs Zt09	C	predicted protein	NA		GO:0008150, GO:0003674, GO:0005575
Zt09_chr_13_00080	8.69771	-3.10205	0.891039	-3.48138	0.000498834	0.00277669	up Zt10 vs Zt05	B	predicted protein	NA		GO:0008150, GO:0003674, GO:0005575
Zt09_chr_1_01836	274.804	-3.10181	0.330622	-9.38175	6.48886e-21	4.03901e-19	up Zt10 vs Zt09	D	similar to oxidase-like protein	Non-effector	PF01328	GO:0004601
Zt09_chr_3_01075	1121.76	-3.09932	0.755045	-4.10481	4.04644e-05	0.000592633	up Zt09 vs Zt05	C	similar to zinc-binding alcohol dehydrogenase	NA	PF08240;PF00107	GO:0016747, GO:0016491, GO:0008270, GO:0055114
Zt09_chr_5_00272	45.7145	-3.09209	0.777839	-3.97523	7.03114e-05	0.000523605	up Zt10 vs Zt09	B	hypothetical protein	NA	PF12311	GO:0008150, GO:0003674, GO:0005575
Zt09_chr_1_01239	198.623	-3.08772	0.263518	-11.7173	1.03958e-31	6.29619e-29	up Zt09 vs Zt05	C	hypothetical protein	NA		GO:0008150, GO:0003674, GO:0005575
Zt09_chr_12_00337	4.74427	-3.08702	0.947067	-3.25956	0.00111584	0.00899659	up Zt10 vs Zt05	C	predicted protein	NA		GO:0008150, GO:0003674, GO:0005575
Zt09_chr_1_02061	28.0694	-3.08601	0.819698	-3.76481	0.000166673	0.00203566	up Zt09 vs Zt05	C	predicted protein	Effector		GO:0008150, GO:0003674, GO:0005575
Zt09_chr_3_00154	366.065	-3.08561	0.245969	-12.5447	4.25069e-36	1.20197e-33	up Zt10 vs Zt05	D	predicted protein	Non-effector		GO:0008150, GO:0003674, GO:0005575
Zt09_chr_10_00537	137.946	-3.08416	0.389861	-7.91093	2.55479e-15	1.02784e-13	up Zt10 vs Zt05	A	similar to amine oxidase	Non-effector	PF01593	GO:0016491, GO:0055114
Zt09_chr_4_00894	16.7664	-3.08361	0.585081	-5.2704	1.36126e-07	1.89143e-06	up Zt09 vs Zt05	D	hypothetical protein	NA		GO:0005515
Zt09_chr_19_00072	212.464	-3.08241	0.232652	-13.249	4.57018e-40	5.02567e-37	up Zt10 vs Zt09	C	predicted protein	NA		GO:0008150, GO:0003674, GO:0005575
Zt09_chr_6_00080	88.1258	-3.0805	0.829554	-3.71344	0.00020446	0.00121263	up Zt10 vs Zt09	A	similar to 3-isopropylmalate dehydrogenase	NA	PF00180	GO:0003862, GO:0016616, GO:0051287, GO:0000287, GO:0005737, GO:0055114, GO:0009098
Zt09_chr_7_00442	27.5338	-3.07955	0.663176	-4.64365	3.42314e-06	5.51773e-05	up Zt10 vs Zt09	C	hypothetical protein	NA	PF01755	GO:0009103
Zt09_chr_2_01023	209.531	-3.07927	0.279229	-11.0277	2.80817e-28	6.61726e-26	up Zt10 vs Zt05	A	similar to phenylacetaldoxime dehydratase	NA	PF13816	GO:0008150, GO:0003674, GO:0005575
Zt09_chr_4_00893	15.782	-3.07161	0.520173	-5.90498	3.52688e-09	6.5665e-08	up Zt09 vs Zt05	D	predicted protein	NA		GO:0008150, GO:0003674, GO:0005575
Zt09_chr_4_00835	20.7662	-3.06928	0.83904	-3.65808	0.000254108	0.00146063	up Zt10 vs Zt09	A	predicted protein	NA		GO:0008150, GO:0003674, GO:0005575
Zt09_chr_1_01871	42.421	-3.06922	0.687112	-4.46685	7.93807e-06	5.6237e-05	up Zt10 vs Zt09	D	hypothetical protein	NA	PF07859	GO:0016787, GO:0008152
Zt09_chr_7_00164	2664.11	-3.06711	0.434042	-7.06639	1.59016e-12	5.82881e-11	up Zt10 vs Zt09	B	similar to alpha	Non-effector	PF00982;PF02358	GO:0003824, GO:0005992, GO:0008152
Zt09_chr_2_00246	46.6679	-3.06642	0.584951	-5.24218	1.58692e-07	1.53827e-06	up Zt10 vs Zt05	A	predicted protein	Effector		GO:0008150, GO:0003674, GO:0005575
Zt09_chr_1_00293	123.58	-3.06572	0.650419	-4.71346	2.43548e-06	1.94858e-05	up Zt10 vs Zt09	D	predicted protein	Effector		GO:0008150, GO:0003674, GO:0005575
Zt09_chr_2_00729	95.0605	-3.06484	0.669459	-4.57808	4.69257e-06	4.71018e-05	up Zt10 vs Zt09	B	hypothetical protein	NA	PF01284	GO:0016020
Zt09_chr_7_00587	520.221	-3.06442	0.576098	-5.31926	1.04188e-07	1.15341e-06	up Zt10 vs Zt09	D	hypothetical protein	Non-effector		GO:0008150, GO:0003674, GO:0005575
Zt09_chr_10_00511	122.347	-3.0644	0.468217	-6.54484	5.95607e-11	1.14239e-09	up Zt10 vs Zt05	A	hypothetical protein	NA		GO:0008150, GO:0003674, GO:0005575
Zt09_chr_11_00191	6.46276	-3.06356	1.01308	-3.02402	0.00249439	0.00861974	up Zt10 vs Zt09	D	hypothetical protein	NA		GO:0008150, GO:0003674, GO:0005575
Zt09_chr_4_00413	27.0788	-3.06324	0.782796	-3.9132	9.10795e-05	0.000795599	up Zt09 vs Zt05	B	hypothetical protein	NA		GO:0046872, GO:0005515
Zt09_chr_7_00438	30.3583	-3.06139	0.646873	-4.7326	2.21657e-06	3.74998e-05	up Zt10 vs Zt09	C	hypothetical protein	NA	PF01501	GO:0016757
Zt09_chr_2_00249	3711.7	-3.06005	0.721464	-4.24145	2.22081e-05	0.000237615	up Zt09 vs Zt05	B	predicted protein	Effector		GO:0008150, GO:0003674, GO:0005575
Zt09_chr_6_00352	13.2237	-3.05943	0.609897	-5.01631	5.26745e-07	5.31417e-06	up Zt10 vs Zt05	D	similar to RTA1 protein	NA	PF04479	GO:0016021, GO:0006950
Zt09_chr_12_00036	36.8474	-3.0588	0.693599	-4.41005	1.03348e-05	8.34969e-05	up Zt09 vs Zt05	A	hypothetical protein	NA	PF13193;PF00501;PF00668	GO:0003824, GO:0008152
Zt09_chr_2_01022	396.413	-3.05719	0.312338	-9.78808	1.26674e-22	1.67159e-20	up Zt09 vs Zt05	A	similar to aliphatic nitrilase	NA	PF00795	GO:0016810, GO:0006807
Zt09_chr_1_01759	58.1831	-3.05572	0.399219	-7.65423	1.9447e-14	6.07151e-13	up Zt10 vs Zt09	D	hypothetical protein	NA	PF03403	GO:0003847, GO:0016042
Zt09_chr_6_00501	491.556	-3.05332	0.508698	-6.00224	1.94618e-09	7.8e-08	up Zt09 vs Zt05	C	similar to FAD-binding domain-containing protein	Non-effector	PF01565	GO:0050660, GO:0008762, GO:0016491, GO:0003824, GO:0016614, GO:0055114
Zt09_chr_10_00007	117.057	-3.05324	0.681436	-4.4806	7.4435e-06	5.31517e-05	up Zt10 vs Zt09	D	hypothetical protein	NA	PF02566	GO:0006950
Zt09_chr_10_00466	10.8261	-3.05296	0.66616	-4.58292	4.58527e-06	8.12564e-05	up Zt10 vs Zt05	C	hypothetical protein	NA	PF00651	GO:0005515
Zt09_chr_7_00085	26.7134	-3.0526	0.890987	-3.42609	0.000612341	0.00349904	up Zt10 vs Zt09	B	predicted protein	NA		GO:0008150, GO:0003674, GO:0005575
Zt09_chr_11_00016	23.892	-3.0526	0.507131	-6.01935	1.75121e-09	3e-08	up Zt10 vs Zt05	D	predicted protein	NA		GO:0008150, GO:0003674, GO:0005575
Zt09_chr_2_00108	457.268	-3.05235	0.548887	-5.56099	2.68254e-08	4.4466e-07	up Zt10 vs Zt09	A	similar to alpha-amylase	NA	PF00128	GO:0005509, GO:0004553, GO:0043169, GO:0003824, GO:0005975
Zt09_chr_10_00419	184.984	-3.05183	0.451201	-6.76379	1.34427e-11	7.53577e-10	up Zt10 vs Zt05	C	predicted protein	NA		GO:0008150, GO:0003674, GO:0005575
Zt09_chr_3_00801	18.1524	-3.04844	0.615655	-4.95154	7.3628e-07	7.21481e-06	up Zt10 vs Zt05	D	predicted protein	NA		GO:0008150, GO:0003674, GO:0005575
Zt09_chr_5_00698	173.817	-3.04811	0.394507	-7.72638	1.10651e-14	4.67995e-13	up Zt09 vs Zt05	A	hypothetical protein	NA	PF00258;PF02898	GO:0004517, GO:0016491, GO:0010181, GO:0006809, GO:0055114
Zt09_chr_11_00411	62.8215	-3.04339	0.306944	-9.91514	3.57746e-23	9.07849e-21	up Zt10 vs Zt09	C	hypothetical protein	NA		GO:0008150, GO:0003674, GO:0005575
Zt09_chr_8_00479	6936.21	-3.0419	0.843516	-3.60622	0.000310694	0.00195732	up Zt10 vs Zt09	B	hypothetical protein	NA		GO:0008150, GO:0003674, GO:0005575
Zt09_chr_5_00729	50.6277	-3.03884	0.441648	-6.88067	5.95719e-12	1.35536e-10	up Zt10 vs Zt05	A	hypothetical protein	Non-effector		GO:0008150, GO:0003674, GO:0005575
Zt09_chr_5_00404	23.6338	-3.03846	0.966346	-3.14428	0.00166498	0.00723682	up Zt10 vs Zt09	A	predicted protein	Effector		GO:0008150, GO:0003674, GO:0005575
Zt09_chr_15_00072	115.929	-3.03685	0.727706	-4.17318	3.0038e-05	0.000246301	up Zt10 vs Zt09	B	predicted protein	NA		GO:0008150, GO:0003674, GO:0005575
Zt09_chr_9_00190	17.5461	-3.03568	0.640635	-4.73855	2.15258e-06	3.16084e-05	up Zt09 vs Zt05	B	predicted protein	NA		GO:0008150, GO:0003674, GO:0005575
Zt09_chr_2_01089	120.833	-3.03479	0.451938	-6.71505	1.88004e-11	3.95888e-10	up Zt10 vs Zt05	A	hypothetical protein	NA	PF06985	GO:0008150, GO:0003674, GO:0005575
Zt09_chr_15_00055	89.5023	-3.03358	0.795886	-3.81158	0.000138083	0.000872874	up Zt10 vs Zt09	A	predicted protein	NA		GO:0008150, GO:0003674, GO:0005575
Zt09_chr_8_00116	23.6695	-3.03017	0.813584	-3.72447	0.000195722	0.000844774	up Zt10 vs Zt05	A	similar to GPR1/FUN34/YaaH-class plasma membrane protein	NA	PF01184	GO:0016020
Zt09_chr_8_00156	33.9604	-3.02996	0.545053	-5.55902	2.71301e-08	8.75647e-07	up Zt09 vs Zt05	C	predicted protein	NA		GO:0008150, GO:0003674, GO:0005575
Zt09_chr_7_00330	163.566	-3.02872	0.393886	-7.68934	1.479e-14	8.66134e-13	up Zt10 vs Zt05	B	hypothetical protein	NA	PF00004	GO:0000166, GO:0017111, GO:0005524
Zt09_chr_13_00370	239.466	-3.02698	0.357314	-8.47148	2.42284e-17	2.92426e-15	up Zt09 vs Zt05	B	hypothetical protein	NA		GO:0005515
Zt09_chr_2_00144	520.138	-3.02692	0.639161	-4.73577	2.1822e-06	1.76592e-05	up Zt10 vs Zt09	D	hypothetical protein	NA	PF01715	GO:0005524, GO:0008033
Zt09_chr_1_02056	42.3374	-3.02617	0.549085	-5.5113	3.56184e-08	1.11807e-06	up Zt09 vs Zt05	C	predicted protein	Effector		GO:0008150, GO:0003674, GO:0005575
Zt09_chr_2_00298	28.1237	-3.02399	0.804057	-3.76092	0.000169292	0.000741691	up Zt10 vs Zt05	A	similar to protein kinase	NA	PF00069	GO:0004672, GO:0005524, GO:0004674, GO:0016772, GO:0006468
Zt09_chr_5_00348	41.7248	-3.02385	0.566768	-5.33525	9.54144e-08	2.69886e-06	up Zt09 vs Zt05	C	similar to biphenyl-2	NA	PF12681	GO:0008150, GO:0003674, GO:0005575
Zt09_chr_7_00850	93.7544	-3.02311	0.762295	-3.96581	7.31481e-05	0.000662955	up Zt09 vs Zt05	B	similar to short chain dehydrogenase	NA	PF00106	GO:0016491, GO:0008152
Zt09_chr_6_00232	427.633	-3.02302	0.647529	-4.66855	3.03338e-06	2.64041e-05	up Zt10 vs Zt05	D	similar to duf895 domain membrane protein	NA	PF07690	GO:0016021, GO:0055085
Zt09_chr_6_00178	19.2905	-3.02228	0.864877	-3.49446	0.000475021	0.00231363	up Zt09 vs Zt05	A	hypothetical protein	NA	PF11807	GO:0008150, GO:0003674, GO:0005575
Zt09_chr_19_00015	10.401	-3.02078	0.766361	-3.94171	8.09011e-05	0.000989579	up Zt10 vs Zt05	C	predicted protein	NA		GO:0008150, GO:0003674, GO:0005575
Zt09_chr_3_00917	479.432	-3.01188	0.309643	-9.72692	2.31489e-22	2.51764e-20	up Zt10 vs Zt05	A	similar to 2	NA	PF00724	GO:0016491, GO:0010181, GO:0003824, GO:0055114
Zt09_chr_5_00324	247.493	-3.0115	0.214942	-14.0108	1.33975e-44	1.65744e-41	up Zt10 vs Zt05	A	similar to protein kinase	NA	PF00069	GO:0005524, GO:0004672, GO:0016772, GO:0006468
Zt09_chr_1_01150	48.1852	-3.00863	0.630473	-4.77202	1.82388e-06	2.04891e-05	up Zt10 vs Zt09	B	predicted protein	NA		GO:0008150, GO:0003674, GO:0005575
Zt09_chr_13_00008	231.534	-3.00713	0.87339	-3.44306	0.000575176	0.0024505	up Zt10 vs Zt09	D	predicted protein	Effector		GO:0008150, GO:0003674, GO:0005575
Zt09_chr_6_00402	2811.92	-3.00707	0.549927	-5.46812	4.54837e-08	4.94617e-07	up Zt10 vs Zt05	A	similar to heat shock protein 30	NA	PF00011	GO:0008150, GO:0003674, GO:0005575
Zt09_chr_10_00291	511.131	-3.00668	0.648595	-4.63569	3.55755e-06	2.71675e-05	up Zt10 vs Zt09	D	predicted protein	NA		GO:0008150, GO:0003674, GO:0005575
Zt09_chr_10_00538	30.2776	-3.00666	0.589262	-5.10242	3.35336e-07	3.01768e-06	up Zt10 vs Zt05	A	predicted protein	NA		GO:0008150, GO:0003674, GO:0005575
Zt09_chr_7_00435	69.6795	-3.00555	0.726553	-4.13673	3.5229e-05	0.000245078	up Zt09 vs Zt05	A	similar to short chain dehydrogenase/reductase (Ayr1)	NA	PF00106	GO:0016491, GO:0008152
Zt09_chr_10_00448	68.2614	-3.00547	0.535419	-5.61331	1.98487e-08	3.4066e-07	up Zt10 vs Zt09	A	hypothetical protein	NA		GO:0008150, GO:0003674, GO:0005575
Zt09_chr_2_00879	202.581	-3.0005	0.209636	-14.3129	1.81712e-46	6.23637e-43	up Zt09 vs Zt05	C	hypothetical protein	NA		GO:0008150, GO:0003674, GO:0005575
Zt09_chr_1_00507	159.208	-2.99902	0.655891	-4.57243	4.821e-06	4.69843e-05	up Zt10 vs Zt09	A	predicted protein	NA		GO:0008150, GO:0003674, GO:0005575
Zt09_chr_1_01590	5940.24	-2.99651	0.454987	-6.58591	4.52108e-11	8.50668e-10	up Zt10 vs Zt09	D	predicted protein	Effector		GO:0008150, GO:0003674, GO:0005575
Zt09_chr_4_00865	755.418	-2.9959	0.3303	-9.07024	1.18753e-19	1.8364e-17	up Zt10 vs Zt09	C	hypothetical protein	Effector		GO:0008150, GO:0003674, GO:0005575
Zt09_chr_8_00546	20.0135	-2.99464	0.656713	-4.56004	5.1143e-06	9.86083e-05	up Zt09 vs Zt05	C	predicted protein	NA		GO:0008150, GO:0003674, GO:0005575
Zt09_chr_5_00244	20.5503	-2.99421	0.685583	-4.3674	1.25736e-05	0.000217798	up Zt09 vs Zt05	C	predicted protein	NA		GO:0008150, GO:0003674, GO:0005575
Zt09_chr_19_00066	10.1689	-2.99397	0.878432	-3.40831	0.000653664	0.00582695	up Zt10 vs Zt05	C	predicted protein	NA		GO:0008150, GO:0003674, GO:0005575
Zt09_chr_1_01386	458.177	-2.99327	0.83516	-3.58407	0.000338287	0.002006	up Zt10 vs Zt05	B	predicted protein	Effector		GO:0008150, GO:0003674, GO:0005575
Zt09_chr_2_00326	287.579	-2.99004	0.362249	-8.25409	1.53063e-16	9.01708e-15	up Zt09 vs Zt05	A	hypothetical protein	NA	PF00005;PF00664	GO:0017111, GO:0000166, GO:0005524, GO:0016887, GO:0042626, GO:0016021, GO:0055085, GO:0006810
Zt09_chr_1_01841	83.4304	-2.98874	0.515889	-5.79339	6.89791e-09	1.18935e-07	up Zt09 vs Zt05	A	similar to oxidoreductase	NA	PF00106	GO:0016491, GO:0008152
Zt09_chr_1_01149	71.8758	-2.98755	0.46724	-6.39404	1.61556e-10	2.86544e-09	up Zt10 vs Zt05	A	hypothetical protein	NA	PF13414	GO:0005515
Zt09_chr_13_00206	25.1924	-2.98369	0.738282	-4.04139	5.31342e-05	0.000269262	up Zt10 vs Zt05	A	predicted protein	NA		GO:0008150, GO:0003674, GO:0005575
Zt09_chr_1_00351	44.1714	-2.98283	0.75902	-3.92985	8.50006e-05	0.000622227	up Zt10 vs Zt09	B	hypothetical protein	NA		GO:0005515, GO:0008270, GO:0046872
Zt09_chr_12_00098	124.473	-2.98073	0.425467	-7.00578	2.45607e-12	7.79094e-11	up Zt09 vs Zt05	A	predicted protein	NA		GO:0008150, GO:0003674, GO:0005575
Zt09_chr_12_00027	82.9728	-2.97786	0.698965	-4.26038	2.04077e-05	0.000114693	up Zt10 vs Zt05	A	hypothetical protein	NA		GO:0008150, GO:0003674, GO:0005575
Zt09_chr_17_00008	13.0175	-2.97256	0.837331	-3.55004	0.000385178	0.00311446	up Zt10 vs Zt09	C	predicted protein	NA		GO:0008150, GO:0003674, GO:0005575
Zt09_chr_9_00118	72.1627	-2.97093	0.502155	-5.91636	3.29152e-09	6.1e-08	up Zt09 vs Zt05	A	similar to ncs1 nucleoside transporter family	NA	PF02133	GO:0005215, GO:0015205, GO:0016020, GO:0006810, GO:0015851
Zt09_chr_2_00100	19.1151	-2.96824	0.944004	-3.14431	0.00166481	0.00806887	up Zt10 vs Zt09	B	predicted protein	NA		GO:0008150, GO:0003674, GO:0005575
Zt09_chr_11_00217	584.497	-2.96634	0.244962	-12.1094	9.4163e-34	4.23605e-31	up Zt09 vs Zt05	A	similar to vacuolar fusion protein mon1	NA	PF03164	GO:0008150, GO:0003674, GO:0005575
Zt09_chr_14_00102	19.5047	-2.96537	0.791986	-3.74422	0.000180952	0.00101524	up Zt09 vs Zt05	A	hypothetical protein	NA		GO:0008150, GO:0003674, GO:0005575
Zt09_chr_4_00167	527.408	-2.96247	0.34245	-8.65081	5.11352e-18	3.89296e-16	up Zt09 vs Zt05	A	similar to cytochrome p450 monooxygenase	NA	PF00067	GO:0005506, GO:0020037, GO:0016705, GO:0055114
Zt09_chr_2_00800	569.135	-2.96205	0.329273	-8.99572	2.34689e-19	2.79846e-17	up Zt10 vs Zt09	B	similar to alpha/beta-hydrolase	NA	PF12697	GO:0008150, GO:0003674, GO:0005575
Zt09_chr_17_00069	30.1562	-2.96091	0.459501	-6.44375	1.16559e-10	2e-09	up Zt10 vs Zt09	D	predicted protein	NA		GO:0008150, GO:0003674, GO:0005575
Zt09_chr_3_00577	25.5112	-2.96025	0.540181	-5.4801	4.25088e-08	1.23636e-06	up Zt10 vs Zt05	C	predicted protein	NA		GO:0008150, GO:0003674, GO:0005575
Zt09_chr_6_00713	5.96021	-2.95589	0.910919	-3.24496	0.00117469	0.00781837	up Zt10 vs Zt09	C	predicted protein	NA		GO:0008150, GO:0003674, GO:0005575
Zt09_chr_1_01010	356.361	-2.95543	0.284588	-10.385	2.90304e-25	8.5399e-23	up Zt10 vs Zt05	C	similar to sur7 protein	NA	PF06687	GO:0008150, GO:0003674, GO:0005575
Zt09_chr_3_00231	4077.94	-2.95537	0.75522	-3.91325	9.10614e-05	0.000795599	up Zt09 vs Zt05	B	predicted protein	Effector		GO:0008150, GO:0003674, GO:0005575
Zt09_chr_12_00435	16.2805	-2.95333	0.74862	-3.94503	7.97886e-05	0.000387092	up Zt10 vs Zt05	A	hypothetical protein	NA		GO:0008150, GO:0003674, GO:0005575
Zt09_chr_2_00729	95.0605	-2.95274	0.814873	-3.62356	0.000290575	0.00164202	up Zt10 vs Zt09	A	hypothetical protein	NA	PF01284	GO:0016020
Zt09_chr_2_00129	94.8488	-2.95101	0.383867	-7.6876	1.49921e-14	4.75566e-13	up Zt10 vs Zt09	D	hypothetical protein	Effector	PF06951	GO:0004623, GO:0005509, GO:0005576, GO:0016042
Zt09_chr_8_00298	676.853	-2.95007	0.973504	-3.03036	0.00244261	0.00844968	up Zt10 vs Zt09	D	hypothetical protein	Non-effector		GO:0008150, GO:0003674, GO:0005575
Zt09_chr_17_00028	25.7328	-2.94941	0.761364	-3.87385	0.00010713	0.000561881	up Zt10 vs Zt09	D	predicted protein	NA		GO:0008150, GO:0003674, GO:0005575
Zt09_chr_3_00794	72.8571	-2.94934	0.650758	-4.53216	5.83832e-06	3.81147e-05	up Zt10 vs Zt05	A	similar to flavin-nucleotide-binding protein	NA	PF12900	GO:0010181, GO:0016491, GO:0055114
Zt09_chr_10_00421	1700.13	-2.94783	0.425678	-6.92502	4.35925e-12	1.01754e-10	up Zt10 vs Zt05	A	similar to siderophore iron transporter 1	NA	PF00083	GO:0022857, GO:0016021, GO:0055085
Zt09_chr_1_00698	145.682	-2.94291	0.414852	-7.09389	1.30397e-12	5.91991e-11	up Zt10 vs Zt05	B	hypothetical protein	NA		GO:0008150, GO:0003674, GO:0005575
Zt09_chr_1_00002	9.94038	-2.94218	0.861777	-3.41409	0.000639963	0.0057469	up Zt10 vs Zt05	C	predicted protein	NA		GO:0008150, GO:0003674, GO:0005575
Zt09_chr_12_00321	126.815	-2.94101	0.73528	-3.99986	6.33806e-05	0.000315215	up Zt10 vs Zt05	A	predicted protein	NA		GO:0008150, GO:0003674, GO:0005575
Zt09_chr_12_00326	532.316	-2.93587	0.265113	-11.074	1.67687e-28	2.766e-26	up Zt10 vs Zt05	D	hypothetical protein	NA	PF00892	GO:0016020
Zt09_chr_6_00156	551.094	-2.93574	0.559292	-5.24902	1.52907e-07	1.62548e-06	up Zt10 vs Zt09	D	predicted protein	Effector		GO:0008150, GO:0003674, GO:0005575
Zt09_chr_2_00115	1198.07	-2.93504	0.259338	-11.3174	1.07582e-29	4.25895e-27	up Zt10 vs Zt05	B	similar to L-ornithine N5-oxygenase sida	NA	PF13434	GO:0055114
Zt09_chr_2_00030	319.07	-2.93449	0.280431	-10.4642	1.2613e-25	4.45824e-23	up Zt10 vs Zt09	B	similar to ABC multidrug transporter	NA	PF00664;PF00005	GO:0017111, GO:0000166, GO:0005524, GO:0042626, GO:0016887, GO:0016021, GO:0055085, GO:0006810
Zt09_chr_10_00089	9513.46	-2.93429	0.576979	-5.08561	3.66447e-07	4.62687e-06	up Zt10 vs Zt09	A	similar to sodium/phosphate symporter	NA	PF01384	GO:0005315, GO:0016020, GO:0006817
Zt09_chr_6_00700	135.309	-2.93315	0.634686	-4.62142	3.81121e-06	5.18839e-05	up Zt09 vs Zt05	B	predicted protein	Effector		GO:0008150, GO:0003674, GO:0005575
Zt09_chr_8_00238	93.2019	-2.92921	0.58204	-5.03267	4.83701e-07	9.73006e-06	up Zt10 vs Zt09	C	hypothetical protein	Non-effector		GO:0008150, GO:0003674, GO:0005575
Zt09_chr_5_00324	247.493	-2.92886	0.247894	-11.815	3.26654e-32	2.26254e-29	up Zt10 vs Zt09	A	similar to protein kinase	NA	PF00069	GO:0005524, GO:0004672, GO:0016772, GO:0006468
Zt09_chr_13_00034	1235.59	-2.92885	0.623746	-4.69558	2.65845e-06	2.10149e-05	up Zt10 vs Zt09	D	predicted protein	NA		GO:0008150, GO:0003674, GO:0005575
Zt09_chr_3_00656	674.017	-2.92863	0.452402	-6.47351	9.57523e-11	4.62487e-09	up Zt10 vs Zt05	C	similar to 3-amino-3-carboxypropyl transferase	NA	PF13489;PF11899	GO:0008150, GO:0003674, GO:0005575
Zt09_chr_13_00175	45.2844	-2.92718	0.400908	-7.30138	2.84835e-13	1.98522e-11	up Zt10 vs Zt09	C	hypothetical protein	NA		GO:0008150, GO:0003674, GO:0005575
Zt09_chr_5_00214	58.1497	-2.92691	0.598373	-4.89145	1.001e-06	1.19354e-05	up Zt10 vs Zt09	B	hypothetical protein	NA	PF01485	GO:0008270
Zt09_chr_1_00292	630.526	-2.92669	0.338334	-8.65028	5.13748e-18	4.62233e-16	up Zt10 vs Zt09	B	hypothetical protein	Non-effector	PF03198	GO:0005975
Zt09_chr_4_00573	726.893	-2.92593	0.417205	-7.01318	2.32962e-12	1.39735e-10	up Zt10 vs Zt09	C	hypothetical protein	NA		GO:0008150, GO:0003674, GO:0005575
Zt09_chr_10_00408	278.17	-2.92499	0.477543	-6.12507	9.06422e-10	1.4e-08	up Zt10 vs Zt05	A	similar to endonuclease/exonuclease/phosphatase family protein	NA	PF03372	GO:0008150, GO:0003674, GO:0005575
Zt09_chr_1_00892	141.647	-2.92466	0.423667	-6.90319	5.08478e-12	1.34917e-10	up Zt10 vs Zt05	D	predicted protein	NA		GO:0008150, GO:0003674, GO:0005575
Zt09_chr_14_00040	63.497	-2.9246	0.383683	-7.62244	2.48922e-14	1.95522e-12	up Zt09 vs Zt05	B	predicted protein	NA		GO:0008150, GO:0003674, GO:0005575
Zt09_chr_11_00128	14.9411	-2.92417	0.736728	-3.96913	7.21364e-05	0.000455897	up Zt09 vs Zt05	A	predicted protein	NA		GO:0008150, GO:0003674, GO:0005575
Zt09_chr_7_00843	3515.96	-2.92143	0.78517	-3.72076	0.000198621	0.00150402	up Zt09 vs Zt05	B	similar to high-affinity methionine permease	NA	PF13520	GO:0015171, GO:0016020, GO:0003333
Zt09_chr_5_00019	40.6509	-2.92087	0.511836	-5.70666	1.15215e-08	1.5e-07	up Zt10 vs Zt09	D	predicted protein	NA		GO:0008150, GO:0003674, GO:0005575
Zt09_chr_1_01185	20.4	-2.91865	0.87281	-3.34396	0.000825906	0.00300327	up Zt10 vs Zt05	A	predicted protein	NA		GO:0008150, GO:0003674, GO:0005575
Zt09_chr_13_00190	102.722	-2.91795	0.678721	-4.29919	1.71423e-05	0.000149742	up Zt10 vs Zt09	B	similar to nucleoside 2-deoxyribosyltransferase	NA	PF05014	GO:0070694, GO:0050144, GO:0009159
Zt09_chr_4_00039	3387.92	-2.91731	0.378535	-7.70686	1.28952e-14	1.06353e-12	up Zt09 vs Zt05	B	similar to eliciting plant response-like protein	Effector	PF07249	GO:0008150, GO:0003674, GO:0005575
Zt09_chr_3_00164	441.462	-2.91601	0.274025	-10.6414	1.91289e-26	5.40911e-24	up Zt10 vs Zt05	B	hypothetical protein	NA	PF04082;PF00172	GO:0003677, GO:0008270, GO:0000981, GO:0005634, GO:0006351, GO:0006355
Zt09_chr_16_00048	11.4889	-2.91274	0.792352	-3.67607	0.000236858	0.00113136	up Zt10 vs Zt09	D	predicted protein	NA		GO:0008150, GO:0003674, GO:0005575
Zt09_chr_1_01780	9556.89	-2.91255	0.541545	-5.37822	7.52243e-08	1.13093e-06	up Zt10 vs Zt09	A	similar to peroxidase catalase	Non-effector	PF00141	GO:0020037, GO:0004601, GO:0004096, GO:0006979, GO:0055114
Zt09_chr_1_01481	696.844	-2.91238	0.261842	-11.1226	9.73509e-29	1.59009e-26	up Zt10 vs Zt09	D	hypothetical protein	Non-effector	PF01083	GO:0050525, GO:0016787, GO:0005576, GO:0008152
Zt09_chr_4_00764	3801.08	-2.91013	0.343214	-8.47905	2.27047e-17	2.65645e-15	up Zt09 vs Zt05	C	similar to short-chain dehydrogenase	NA	PF00106	GO:0016491, GO:0008152
Zt09_chr_19_00051	110.323	-2.909	0.315274	-9.2269	2.7858e-20	2.9268e-18	up Zt09 vs Zt05	D	predicted protein	NA		GO:0008150, GO:0003674, GO:0005575
Zt09_chr_10_00419	184.984	-2.9038	0.45278	-6.41327	1.42426e-10	4.23301e-09	up Zt10 vs Zt05	B	predicted protein	NA		GO:0008150, GO:0003674, GO:0005575
Zt09_chr_8_00156	33.9604	-2.9021	0.680059	-4.26742	1.97743e-05	0.000111323	up Zt10 vs Zt05	A	predicted protein	NA		GO:0008150, GO:0003674, GO:0005575
Zt09_chr_1_00417	9.65092	-2.90041	0.864492	-3.35505	0.000793519	0.00682863	up Zt10 vs Zt05	C	predicted protein	Non-effector		GO:0008150, GO:0003674, GO:0005575
Zt09_chr_6_00352	13.2237	-2.89794	0.912865	-3.17456	0.00150066	0.00502265	up Zt10 vs Zt05	A	similar to RTA1 protein	NA	PF04479	GO:0016021, GO:0006950
Zt09_chr_3_00653	19.0711	-2.89698	0.427128	-6.78246	1.1815e-11	3.56736e-10	up Zt09 vs Zt05	D	similar to TPR domain-containing protein	NA	PF00856;PF07719;PF13414	GO:0005515
Zt09_chr_5_00043	56.9676	-2.89636	0.454703	-6.36979	1.89293e-10	5.44602e-09	up Zt10 vs Zt05	B	similar to phthalate transporter	NA	PF07690	GO:0016021, GO:0055085
Zt09_chr_3_01143	32.5334	-2.89587	0.840042	-3.44729	0.000566248	0.00288691	up Zt10 vs Zt09	A	hypothetical protein	Non-effector	PF11999	GO:0008150, GO:0003674, GO:0005575
Zt09_chr_12_00004	531.892	-2.8946	0.514571	-5.62527	1.85223e-08	4.7491e-07	up Zt09 vs Zt05	B	similar to aquaporin rerated protein	NA	PF00230	GO:0005215, GO:0016020, GO:0006810
Zt09_chr_4_00784	480.178	-2.89372	0.855638	-3.38195	0.000719736	0.00328821	up Zt09 vs Zt05	A	similar to amino acid permease	NA	PF13520	GO:0015171, GO:0016020, GO:0003333
Zt09_chr_2_00217	133.268	-2.89324	0.324269	-8.92234	4.56552e-19	3.25072e-17	up Zt10 vs Zt05	A	hypothetical protein	NA	PF03006	GO:0016021
Zt09_chr_8_00608	53.4022	-2.89127	0.375385	-7.70214	1.33809e-14	6.95805e-13	up Zt09 vs Zt05	D	predicted protein	NA		GO:0008150, GO:0003674, GO:0005575
Zt09_chr_4_00014	20.6134	-2.89009	0.682874	-4.23225	2.31364e-05	0.000168121	up Zt09 vs Zt05	A	predicted protein	NA		GO:0008150, GO:0003674, GO:0005575
Zt09_chr_5_00701	195.962	-2.8867	0.510752	-5.65185	1.58732e-08	5.09129e-07	up Zt10 vs Zt05	C	similar to major facilitator superfamily transporter	NA	PF07690	GO:0016021, GO:0055085
Zt09_chr_9_00281	471.993	-2.88618	0.398945	-7.23454	4.67097e-13	1.25963e-11	up Zt10 vs Zt05	A	similar to extracellular lipase	NA	PF00135	GO:0008150, GO:0003674, GO:0005575
Zt09_chr_3_00923	30.9896	-2.88277	0.610081	-4.72522	2.29861e-06	4.80051e-05	up Zt09 vs Zt05	C	predicted protein	Non-effector		GO:0008150, GO:0003674, GO:0005575
Zt09_chr_2_00879	202.581	-2.88121	0.198376	-14.524	8.5376e-48	8.79032e-45	up Zt09 vs Zt05	D	hypothetical protein	NA		GO:0008150, GO:0003674, GO:0005575
Zt09_chr_11_00287	678.196	-2.88045	0.269776	-10.6772	1.30143e-26	2.19664e-24	up Zt09 vs Zt05	D	hypothetical protein	Effector		GO:0008150, GO:0003674, GO:0005575
Zt09_chr_2_00799	176.957	-2.87991	0.353102	-8.15603	3.46205e-16	1.62388e-14	up Zt10 vs Zt05	A	hypothetical protein	NA	PF02537	GO:0016021
Zt09_chr_10_00510	12.8614	-2.87925	0.795748	-3.61829	0.000296553	0.00154717	up Zt09 vs Zt05	A	predicted protein	NA		GO:0008150, GO:0003674, GO:0005575
Zt09_chr_6_00180	112.934	-2.87881	0.298987	-9.62857	6.05657e-22	1.36232e-19	up Zt09 vs Zt05	B	hypothetical protein	NA		GO:0043565, GO:0003700, GO:0005515, GO:0006355
Zt09_chr_1_01239	198.623	-2.87777	0.328349	-8.76435	1.87849e-18	2.69441e-16	up Zt09 vs Zt05	B	hypothetical protein	NA		GO:0008150, GO:0003674, GO:0005575
Zt09_chr_8_00244	374.398	-2.8733	0.415848	-6.90951	4.86338e-12	2.7041e-10	up Zt10 vs Zt09	C	predicted protein	Effector		GO:0008150, GO:0003674, GO:0005575
Zt09_chr_3_00497	75.2042	-2.87148	0.38257	-7.50575	6.10771e-14	4.51105e-12	up Zt09 vs Zt05	B	similar to copper homeostasis protein cutC	NA	PF03932	GO:0005507, GO:0055070
Zt09_chr_16_00100	27.0284	-2.8703	0.739532	-3.88123	0.000103928	0.000879876	up Zt09 vs Zt05	B	predicted protein	Non-effector		GO:0008150, GO:0003674, GO:0005575
Zt09_chr_4_00115	723.632	-2.86989	0.788418	-3.64006	0.00027257	0.00195198	up Zt09 vs Zt05	B	similar to beta-1	NA	PF00722	GO:0004553, GO:0005975
Zt09_chr_9_00426	269.331	-2.86582	0.441233	-6.49502	8.3025e-11	1.494e-09	up Zt10 vs Zt09	D	hypothetical protein	Effector		GO:0008150, GO:0003674, GO:0005575
Zt09_chr_1_01270	4508.44	-2.86365	0.551136	-5.1959	2.03728e-07	2.81213e-06	up Zt10 vs Zt09	B	hypothetical protein	NA		GO:0008150, GO:0003674, GO:0005575
Zt09_chr_4_00764	3801.08	-2.86255	0.344606	-8.30676	9.83519e-17	8.31957e-15	up Zt10 vs Zt05	B	similar to short-chain dehydrogenase	NA	PF00106	GO:0016491, GO:0008152
Zt09_chr_10_00306	12.6938	-2.86056	0.787127	-3.63418	0.000278865	0.00115526	up Zt10 vs Zt05	A	hypothetical protein	NA		GO:0008150, GO:0003674, GO:0005575
Zt09_chr_1_00118	40.2159	-2.85923	0.925504	-3.08937	0.0020058	0.00845295	up Zt10 vs Zt09	A	hypothetical protein	NA		GO:0008150, GO:0003674, GO:0005575
Zt09_chr_1_02052	4699.89	-2.85912	0.54486	-5.24743	1.54232e-07	2.13961e-06	up Zt10 vs Zt09	A	similar to amino acid permease	NA	PF00324	GO:0015171, GO:0016020, GO:0003333, GO:0006810, GO:0055085
Zt09_chr_8_00113	20.7907	-2.85892	0.619472	-4.6151	3.92907e-06	4.45749e-05	up Zt10 vs Zt05	B	similar to nmrA-like family protein	NA	PF05368	GO:0008150, GO:0003674, GO:0005575
Zt09_chr_4_00413	27.0788	-2.85886	0.768857	-3.71832	0.000200548	0.00128933	up Zt10 vs Zt05	B	hypothetical protein	NA		GO:0046872, GO:0005515
Zt09_chr_3_00634	18.9118	-2.8588	0.66545	-4.29605	1.7387e-05	0.000160074	up Zt10 vs Zt05	B	predicted protein	NA		GO:0008150, GO:0003674, GO:0005575
Zt09_chr_11_00225	87.9802	-2.85864	0.396977	-7.20103	5.9759e-13	1.58562e-11	up Zt10 vs Zt05	A	predicted protein	NA		GO:0008150, GO:0003674, GO:0005575
Zt09_chr_10_00161	3411.93	-2.85836	0.220994	-12.9341	2.88914e-38	3.71833e-35	up Zt09 vs Zt05	C	similar to polyketide synthase PKS	NA	PF02801;PF00668;PF08659;PF00550;PF00109;PF14765;PF00698;PF08242	GO:0031177, GO:0016740, GO:0003824, GO:0008152
Zt09_chr_12_00098	124.473	-2.8573	0.42631	-6.70239	2.05032e-11	4.26304e-10	up Zt10 vs Zt05	A	predicted protein	NA		GO:0008150, GO:0003674, GO:0005575
Zt09_chr_2_00781	30.0327	-2.85536	0.907782	-3.14542	0.00165847	0.00804602	up Zt10 vs Zt09	B	predicted protein	NA		GO:0008150, GO:0003674, GO:0005575
Zt09_chr_5_00158	1815.1	-2.85376	0.517756	-5.51179	3.55204e-08	5.70373e-07	up Zt10 vs Zt09	B	similar to regulator of G protein signaling superfamily	NA	PF00615	GO:0038032
Zt09_chr_3_00923	30.9896	-2.85339	0.624558	-4.56865	4.90881e-06	8.61007e-05	up Zt10 vs Zt05	C	predicted protein	Non-effector		GO:0008150, GO:0003674, GO:0005575
Zt09_chr_13_00039	549.985	-2.85271	0.347148	-8.21759	2.0764e-16	1.70635e-14	up Zt10 vs Zt09	A	similar to MFS transporter	NA	PF00860	GO:0005215, GO:0016020, GO:0006810, GO:0055085
Zt09_chr_12_00196	253.782	-2.84985	0.667823	-4.26737	1.97787e-05	0.00014154	up Zt10 vs Zt05	D	predicted protein	Effector		GO:0008150, GO:0003674, GO:0005575
Zt09_chr_2_00879	202.581	-2.84762	0.301429	-9.44707	3.48437e-21	3.96377e-19	up Zt09 vs Zt05	A	hypothetical protein	NA		GO:0008150, GO:0003674, GO:0005575
Zt09_chr_1_01312	58.3226	-2.84438	0.446714	-6.36733	1.92351e-10	5.50261e-09	up Zt10 vs Zt05	B	hypothetical protein	NA		GO:0005524, GO:0004672, GO:0016772, GO:0006468
Zt09_chr_1_01225	16.8954	-2.8443	0.788913	-3.60534	0.00031175	0.00127337	up Zt10 vs Zt05	A	predicted protein	NA		GO:0008150, GO:0003674, GO:0005575
Zt09_chr_12_00326	532.316	-2.84243	0.275803	-10.306	6.61848e-25	1.89289e-22	up Zt10 vs Zt05	C	hypothetical protein	NA	PF00892	GO:0016020
Zt09_chr_8_00615	154.921	-2.84136	0.743555	-3.82131	0.000132743	0.000842966	up Zt10 vs Zt09	A	hypothetical protein	NA	PF00010	GO:0046983
Zt09_chr_6_00497	79.8203	-2.84013	0.410822	-6.91327	4.73603e-12	2.57541e-10	up Zt09 vs Zt05	B	similar to cytochrome P450	NA	PF00067	GO:0016705, GO:0005506, GO:0020037, GO:0055114
Zt09_chr_13_00123	24.328	-2.83837	0.623704	-4.55083	5.34356e-06	3.96144e-05	up Zt10 vs Zt09	D	hypothetical protein	NA	PF09757	GO:0008150, GO:0003674, GO:0005575
Zt09_chr_11_00430	47.2023	-2.83507	0.468517	-6.05114	1.43822e-09	2.82423e-08	up Zt09 vs Zt05	A	predicted protein	NA		GO:0008150, GO:0003674, GO:0005575
Zt09_chr_12_00196	253.782	-2.83226	0.663115	-4.27114	1.9448e-05	0.000245506	up Zt10 vs Zt09	C	predicted protein	Effector		GO:0008150, GO:0003674, GO:0005575
Zt09_chr_5_00348	41.7248	-2.83183	0.541125	-5.23324	1.66568e-07	2.2715e-06	up Zt09 vs Zt05	D	similar to biphenyl-2	NA	PF12681	GO:0008150, GO:0003674, GO:0005575
Zt09_chr_12_00072	56.1894	-2.83054	0.345292	-8.19753	2.45377e-16	1.97439e-14	up Zt10 vs Zt05	B	predicted protein	NA		GO:0008150, GO:0003674, GO:0005575
Zt09_chr_19_00070	142.958	-2.83038	0.349777	-8.09198	5.87045e-16	4.48235e-14	up Zt10 vs Zt09	A	predicted protein	NA		GO:0008150, GO:0003674, GO:0005575
Zt09_chr_2_00583	549.703	-2.82954	0.395459	-7.15508	8.36272e-13	3.43616e-11	up Zt10 vs Zt09	A	similar to malate dehydrogenase	Effector	PF11937	GO:0008150, GO:0003674, GO:0005575
Zt09_chr_2_00591	230.077	-2.82749	0.441009	-6.41141	1.44176e-10	3.73536e-09	up Zt10 vs Zt09	B	predicted protein	NA		GO:0008150, GO:0003674, GO:0005575
Zt09_chr_3_00154	366.065	-2.82743	0.284844	-9.92624	3.201e-23	6.60007e-21	up Zt10 vs Zt05	B	predicted protein	Non-effector		GO:0008150, GO:0003674, GO:0005575
Zt09_chr_2_01024	22325	-2.82616	0.538703	-5.24623	1.55241e-07	2.15053e-06	up Zt10 vs Zt09	A	predicted protein	Non-effector		GO:0008150, GO:0003674, GO:0005575
Zt09_chr_5_00324	247.493	-2.82382	0.177359	-15.9215	4.4929e-57	2.22331e-53	up Zt10 vs Zt09	C	similar to protein kinase	NA	PF00069	GO:0005524, GO:0004672, GO:0016772, GO:0006468
Zt09_chr_3_00098	153.326	-2.82367	0.65533	-4.30877	1.64167e-05	9.52938e-05	up Zt10 vs Zt05	A	hypothetical protein	NA	PF11790	GO:0005975
Zt09_chr_12_00248	33.5763	-2.82062	0.584094	-4.82905	1.37186e-06	1.37283e-05	up Zt09 vs Zt05	A	hypothetical protein	NA	PF01636	GO:0016773, GO:0005524, GO:0016772, GO:0046677
Zt09_chr_3_00577	25.5112	-2.81901	0.546378	-5.15945	2.47674e-07	3.93749e-06	up Zt10 vs Zt05	B	predicted protein	NA		GO:0008150, GO:0003674, GO:0005575
Zt09_chr_1_00351	44.1714	-2.81794	0.382783	-7.36171	1.81571e-13	4.9641e-12	up Zt10 vs Zt09	D	hypothetical protein	NA		GO:0005515, GO:0008270, GO:0046872
Zt09_chr_4_00005	409.173	-2.81774	0.453278	-6.21636	5.08815e-10	1.22736e-08	up Zt10 vs Zt09	A	similar to ABC transporter protein YOR1	NA	PF00664;PF00005	GO:0017111, GO:0000166, GO:0005524, GO:0042626, GO:0016887, GO:0016021, GO:0006810, GO:0055085
Zt09_chr_2_00298	28.1237	-2.81757	0.905371	-3.11207	0.00185783	0.00879759	up Zt10 vs Zt09	B	similar to protein kinase	NA	PF00069	GO:0004672, GO:0005524, GO:0004674, GO:0016772, GO:0006468
Zt09_chr_19_00076	10.0088	-2.81675	0.707708	-3.98011	6.88846e-05	0.00094188	up Zt09 vs Zt05	C	predicted protein	NA		GO:0008150, GO:0003674, GO:0005575
Zt09_chr_11_00411	62.8215	-2.81513	0.27671	-10.1736	2.60117e-24	2.38368e-22	up Zt10 vs Zt09	D	hypothetical protein	NA		GO:0008150, GO:0003674, GO:0005575
Zt09_chr_1_00400	8.96069	-2.81278	0.825401	-3.40778	0.000654943	0.00274195	up Zt10 vs Zt09	D	predicted protein	NA		GO:0008150, GO:0003674, GO:0005575
Zt09_chr_15_00081	23.9713	-2.81149	0.595102	-4.72438	2.30815e-06	4.81067e-05	up Zt09 vs Zt05	C	predicted protein	NA		GO:0008150, GO:0003674, GO:0005575
Zt09_chr_1_00437	632.864	-2.80994	0.860024	-3.26728	0.00108584	0.0056521	up Zt09 vs Zt05	D	similar to glycoside hydrolase family 76 protein	Non-effector	PF03663	GO:0008496, GO:0003824, GO:0016052
Zt09_chr_3_00154	366.065	-2.80925	0.245462	-11.4448	2.49822e-30	5.98179e-28	up Zt09 vs Zt05	D	predicted protein	Non-effector		GO:0008150, GO:0003674, GO:0005575
Zt09_chr_10_00057	85.3497	-2.80787	0.480239	-5.84681	5e-09	1.50281e-07	up Zt09 vs Zt05	B	predicted protein	Effector		GO:0008150, GO:0003674, GO:0005575
Zt09_chr_1_00074	38.2921	-2.80519	0.770461	-3.64093	0.000271659	0.00154928	up Zt10 vs Zt09	A	hypothetical protein	NA	PF11951	GO:0008150, GO:0003674, GO:0005575
Zt09_chr_2_00673	15.9084	-2.8036	0.904554	-3.09943	0.00193894	0.00622639	up Zt10 vs Zt05	A	similar to hydrophobin	Effector	PF06766	GO:0005576
Zt09_chr_10_00292	220.189	-2.80269	0.467732	-5.99209	2.07163e-09	4e-08	up Zt09 vs Zt05	A	similar to xenobiotic compound monooxygenase	NA	PF00296	GO:0004497, GO:0016705, GO:0055114
Zt09_chr_3_01075	1121.76	-2.80136	0.754988	-3.71048	0.00020687	0.00112002	up Zt10 vs Zt05	D	similar to zinc-binding alcohol dehydrogenase	NA	PF08240;PF00107	GO:0016747, GO:0016491, GO:0008270, GO:0055114
Zt09_chr_9_00089	138.668	-2.79987	0.421853	-6.63706	3.19993e-11	1e-09	up Zt10 vs Zt09	A	predicted protein	NA		GO:0008150, GO:0003674, GO:0005575
Zt09_chr_4_00168	864.955	-2.79953	0.306932	-9.12103	7.44168e-20	7.08176e-18	up Zt09 vs Zt05	A	similar to cytochrome-b5 reductase	NA	PF00970;PF00175;PF00173	GO:0016491, GO:0020037, GO:0055114
Zt09_chr_9_00398	172.264	-2.79938	0.488967	-5.72509	1.03377e-08	1.55253e-07	up Zt10 vs Zt05	D	predicted protein	NA		GO:0008150, GO:0003674, GO:0005575
Zt09_chr_10_00161	3411.93	-2.79907	0.221993	-12.6088	1.88854e-36	3.11514e-33	up Zt09 vs Zt05	B	similar to polyketide synthase PKS	NA	PF02801;PF00668;PF08659;PF00550;PF00109;PF14765;PF00698;PF08242	GO:0031177, GO:0016740, GO:0003824, GO:0008152
Zt09_chr_10_00007	117.057	-2.79751	0.682171	-4.10089	4.11562e-05	0.000274107	up Zt10 vs Zt05	D	hypothetical protein	NA	PF02566	GO:0006950
Zt09_chr_8_00473	527.267	-2.79713	0.384218	-7.28005	3.33691e-13	1.48431e-11	up Zt10 vs Zt09	A	similar to mfs transporter	NA	PF07690	GO:0016021, GO:0055085
Zt09_chr_3_00667	673.955	-2.79623	0.495066	-5.64821	1.62127e-08	4.2337e-07	up Zt09 vs Zt05	B	hypothetical protein	Effector		GO:0008150, GO:0003674, GO:0005575
Zt09_chr_3_00997	921.08	-2.79604	0.81948	-3.41197	0.000644953	0.0027093	up Zt10 vs Zt09	D	similar to glycoside hydrolase family 5 protein	Non-effector	PF00150	GO:0004553, GO:0005975
Zt09_chr_3_00653	19.0711	-2.79485	0.626255	-4.4628	8.08972e-06	9.86009e-05	up Zt09 vs Zt05	B	similar to TPR domain-containing protein	NA	PF00856;PF07719;PF13414	GO:0005515
Zt09_chr_6_00366	431.466	-2.79413	0.5818	-4.80256	1.56648e-06	2.7784e-05	up Zt10 vs Zt09	C	similar to allantoinase	NA	PF01979	GO:0016810, GO:0016787, GO:0016812
Zt09_chr_4_00612	267.709	-2.7924	0.557078	-5.01258	5.37e-07	6.80557e-06	up Zt10 vs Zt09	B	hypothetical protein	NA		GO:0003676, GO:0003700, GO:0005634, GO:0006351
Zt09_chr_1_01596	23.8525	-2.79121	0.620467	-4.49857	6.84133e-06	9.98652e-05	up Zt10 vs Zt09	C	predicted protein	NA		GO:0008150, GO:0003674, GO:0005575
Zt09_chr_9_00048	45.7139	-2.79054	0.636814	-4.38204	1.17576e-05	0.000136418	up Zt09 vs Zt05	B	predicted protein	NA		GO:0008150, GO:0003674, GO:0005575
Zt09_chr_7_00471	174.699	-2.79045	0.362462	-7.69859	1.37577e-14	1.13467e-12	up Zt10 vs Zt09	C	similar to amino acid permease	NA	PF00324	GO:0015171, GO:0016020, GO:0016021, GO:0003333, GO:0006810, GO:0055085, GO:0006865
Zt09_chr_11_00388	39.2205	-2.7899	0.551759	-5.05637	4.27315e-07	3.76164e-06	up Zt10 vs Zt05	A	predicted protein	NA		GO:0008150, GO:0003674, GO:0005575
Zt09_chr_5_00257	1139.65	-2.78794	0.357409	-7.80042	6.16995e-15	3.81083e-13	up Zt10 vs Zt09	A	predicted protein	NA		GO:0008150, GO:0003674, GO:0005575
Zt09_chr_2_00729	95.0605	-2.78614	0.328514	-8.48104	2.23189e-17	9.86115e-16	up Zt10 vs Zt09	D	hypothetical protein	NA	PF01284	GO:0016020
Zt09_chr_9_00322	90.2964	-2.78564	0.445842	-6.24804	4.15631e-10	7.8652e-09	up Zt10 vs Zt05	D	predicted protein	NA		GO:0008150, GO:0003674, GO:0005575
Zt09_chr_10_00158	117.895	-2.78511	0.471041	-5.91267	3.36604e-09	1.12928e-07	up Zt10 vs Zt09	C	similar to major facilitator superfamily transporter	NA	PF07690	GO:0016021, GO:0055085
Zt09_chr_5_00678	68.1124	-2.7851	0.399688	-6.96818	3.21058e-12	8.72942e-11	up Zt10 vs Zt05	D	hypothetical protein	NA		GO:0008150, GO:0003674, GO:0005575
Zt09_chr_2_01149	192.811	-2.78457	0.255175	-10.9124	1.00573e-27	4.50219e-25	up Zt09 vs Zt05	C	similar to putative tetratricopeptide-like protein	NA	PF14737;PF13414	GO:0005515
Zt09_chr_9_00580	8.82024	-2.78347	0.602576	-4.61929	3.85062e-06	3.93314e-05	up Zt09 vs Zt05	D	predicted protein	Effector		GO:0008150, GO:0003674, GO:0005575
Zt09_chr_1_00059	63.1041	-2.7832	0.702649	-3.96101	7.46328e-05	0.000551233	up Zt09 vs Zt05	D	hypothetical protein	NA	PF11017	GO:0008150, GO:0003674, GO:0005575
Zt09_chr_14_00109	15.5527	-2.78081	0.835986	-3.32639	0.000879795	0.0079588	up Zt09 vs Zt05	C	predicted protein	NA		GO:0008150, GO:0003674, GO:0005575
Zt09_chr_9_00614	84.7993	-2.77684	0.29895	-9.28862	1.56309e-20	9.15376e-19	up Zt10 vs Zt09	D	predicted protein	NA		GO:0008150, GO:0003674, GO:0005575
Zt09_chr_6_00451	1835.06	-2.77597	0.269523	-10.2996	7.07904e-25	2.36708e-22	up Zt10 vs Zt09	A	hypothetical protein	NA		GO:0003676, GO:0046872
Zt09_chr_3_00167	87.6274	-2.77593	0.605879	-4.58166	4.61305e-06	4.05567e-05	up Zt09 vs Zt05	A	hypothetical protein	NA		GO:0008150, GO:0003674, GO:0005575
Zt09_chr_6_00287	154.149	-2.77591	0.42602	-6.51591	7.22508e-11	1.35944e-09	up Zt10 vs Zt05	A	predicted protein	NA		GO:0008150, GO:0003674, GO:0005575
Zt09_chr_7_00330	163.566	-2.77528	0.451644	-6.14484	8.00455e-10	1.24758e-08	up Zt10 vs Zt05	A	hypothetical protein	NA	PF00004	GO:0000166, GO:0017111, GO:0005524
Zt09_chr_2_00800	569.135	-2.77472	0.328168	-8.45518	2.78665e-17	2.67546e-15	up Zt10 vs Zt09	A	similar to alpha/beta-hydrolase	NA	PF12697	GO:0008150, GO:0003674, GO:0005575
Zt09_chr_3_01053	1114.88	-2.77444	0.473697	-5.85699	4.71344e-09	8.40521e-08	up Zt09 vs Zt05	A	similar to h k atpase alpha	NA	PF00702;PF00690;PF00122;PF00689	GO:0019829, GO:0046872, GO:0000166, GO:0016021, GO:0006812
Zt09_chr_2_01022	396.413	-2.77378	0.240519	-11.5325	9.05202e-31	3.88332e-28	up Zt10 vs Zt05	C	similar to aliphatic nitrilase	NA	PF00795	GO:0016810, GO:0006807
Zt09_chr_1_00774	723.959	-2.77252	0.265163	-10.4559	1.37672e-25	1.44951e-23	up Zt10 vs Zt09	D	hypothetical protein	NA		GO:0008150, GO:0003674, GO:0005575
Zt09_chr_7_00583	79.8294	-2.77136	0.584335	-4.74275	2.10835e-06	4.44828e-05	up Zt09 vs Zt05	C	hypothetical protein	NA	PF00501	GO:0003824, GO:0008152
Zt09_chr_13_00324	94.5088	-2.76999	0.578805	-4.7857	1.70389e-06	2.15644e-05	up Zt10 vs Zt05	B	similar to nad-p-binding protein	NA	PF00106	GO:0016491, GO:0008152
Zt09_chr_9_00006	507.889	-2.7658	0.385398	-7.17648	7.15303e-13	2.82046e-11	up Zt10 vs Zt09	B	predicted protein	NA		GO:0008150, GO:0003674, GO:0005575
Zt09_chr_3_00087	1573.27	-2.76574	0.496073	-5.57526	2.47159e-08	4.11115e-07	up Zt10 vs Zt09	B	hypothetical protein	NA		GO:0008150, GO:0003674, GO:0005575
Zt09_chr_11_00208	5.41546	-2.76569	0.861325	-3.21098	0.00132285	0.00501044	up Zt10 vs Zt09	D	similar to interferon-induced GTP-binding protein mx2	NA	PF00350;PF01031	GO:0003924, GO:0005525
Zt09_chr_6_00297	445.24	-2.7641	0.515885	-5.35798	8.4156e-08	9.50515e-07	up Zt10 vs Zt09	D	hypothetical protein	NA		GO:0005515
Zt09_chr_5_00179	1281.83	-2.76285	0.279769	-9.87547	5.31837e-23	4.31442e-21	up Zt10 vs Zt09	D	similar to amino-acid permease	NA	PF00324	GO:0015171, GO:0016020, GO:0016021, GO:0003333, GO:0055085, GO:0006810, GO:0006865
Zt09_chr_6_00031	1176.4	-2.76176	0.541624	-5.09903	3.41395e-07	6.36306e-06	up Zt09 vs Zt05	B	similar to aldehyde dehydrogenase	NA	PF00171	GO:0004030, GO:0016491, GO:0016620, GO:0006081, GO:0055114, GO:0008152
Zt09_chr_1_00345	131.248	-2.76158	0.39582	-6.97686	3.01852e-12	1.7071e-10	up Zt09 vs Zt05	B	similar to cytochrome p450 6a1	NA	PF00067	GO:0020037, GO:0005506, GO:0016705, GO:0004497, GO:0055114
Zt09_chr_2_00024	89.1949	-2.76141	0.812482	-3.39874	0.000676979	0.00311631	up Zt10 vs Zt05	D	hypothetical protein	Non-effector		GO:0008237
Zt09_chr_19_00073	419.27	-2.76115	0.163574	-16.8801	6.30148e-64	3.244e-60	up Zt10 vs Zt05	C	predicted protein	NA		GO:0008150, GO:0003674, GO:0005575
Zt09_chr_5_00384	583.706	-2.76067	0.631499	-4.37162	1.23331e-05	0.000111777	up Zt10 vs Zt09	B	predicted protein	Non-effector		GO:0008150, GO:0003674, GO:0005575
Zt09_chr_1_02098	30.5138	-2.76038	0.414945	-6.65239	2.88378e-11	1.54643e-09	up Zt09 vs Zt05	C	predicted protein	NA		GO:0008150, GO:0003674, GO:0005575
Zt09_chr_4_00671	384.546	-2.7591	0.212661	-12.9742	1.7142e-38	1.0382e-35	up Zt10 vs Zt05	C	predicted protein	NA		GO:0008150, GO:0003674, GO:0005575
Zt09_chr_1_00370	746.62	-2.75867	0.523578	-5.26888	1.37259e-07	1.91787e-06	up Zt10 vs Zt09	A	similar to aminopeptidase y	Non-effector	PF02225;PF04389	GO:0008233, GO:0006508
Zt09_chr_4_00251	20.9647	-2.75862	0.9012	-3.06105	0.00220563	0.00696081	up Zt10 vs Zt05	A	hypothetical protein	NA	PF00621	GO:0005089, GO:0035023
Zt09_chr_13_00037	340.749	-2.75532	0.341893	-8.059	7.69198e-16	3.39855e-14	up Zt10 vs Zt05	A	similar to proline-specific permease	NA	PF00324	GO:0015171, GO:0016020, GO:0003333, GO:0055085, GO:0006810
Zt09_chr_3_00923	30.9896	-2.75465	0.655137	-4.20469	2.61438e-05	0.000227769	up Zt10 vs Zt05	B	predicted protein	Non-effector		GO:0008150, GO:0003674, GO:0005575
Zt09_chr_7_00453	138.13	-2.75012	0.375756	-7.3189	2.50006e-13	1.13285e-11	up Zt10 vs Zt09	A	hypothetical protein	NA	PF11951	GO:0000981, GO:0008270, GO:0005634, GO:0006355
Zt09_chr_2_00581	1560.36	-2.74842	0.311837	-8.81366	1.21129e-18	1.22328e-16	up Zt10 vs Zt05	B	hypothetical protein	Non-effector		GO:0008150, GO:0003674, GO:0005575
Zt09_chr_5_00794	1691.75	-2.74803	0.494134	-5.5613	2.67769e-08	4.24145e-07	up Zt09 vs Zt05	D	similar to lipase	Non-effector	PF00135	GO:0008150, GO:0003674, GO:0005575
Zt09_chr_5_00043	56.9676	-2.74744	0.466554	-5.88879	3.89037e-09	1.21461e-07	up Zt09 vs Zt05	B	similar to phthalate transporter	NA	PF07690	GO:0016021, GO:0055085
Zt09_chr_15_00034	11.5932	-2.74714	0.74542	-3.68536	0.000228378	0.00267202	up Zt09 vs Zt05	C	predicted protein	NA		GO:0008150, GO:0003674, GO:0005575
Zt09_chr_5_00019	40.6509	-2.74289	0.570907	-4.80443	1.55191e-06	1.16182e-05	up Zt10 vs Zt05	A	predicted protein	NA		GO:0008150, GO:0003674, GO:0005575
Zt09_chr_12_00354	66.1015	-2.7415	0.842166	-3.2553	0.00113272	0.00588481	up Zt10 vs Zt09	B	predicted protein	Non-effector		GO:0008150, GO:0003674, GO:0005575
Zt09_chr_5_00218	12.0067	-2.74146	0.680996	-4.02567	5.68139e-05	0.000364411	up Zt10 vs Zt05	D	predicted protein	NA		GO:0008150, GO:0003674, GO:0005575
Zt09_chr_6_00027	254.362	-2.73947	0.576806	-4.74938	2.04037e-06	4.31369e-05	up Zt09 vs Zt05	C	predicted protein	NA		GO:0008150, GO:0003674, GO:0005575
Zt09_chr_5_00536	318.904	-2.7393	0.396928	-6.90125	5.15474e-12	3.19718e-10	up Zt09 vs Zt05	C	similar to oxidase	Non-effector	PF01328	GO:0004601
Zt09_chr_16_00074	83.9357	-2.73709	0.537304	-5.09412	3.50361e-07	6.51791e-06	up Zt09 vs Zt05	B	predicted protein	NA		GO:0008150, GO:0003674, GO:0005575
Zt09_chr_4_00613	928.731	-2.73531	0.406604	-6.72721	1.72948e-11	5.74342e-10	up Zt10 vs Zt09	A	similar to oxidoreductase GMC	Non-effector	PF00732;PF05199	GO:0008812, GO:0050660, GO:0016614, GO:0006066, GO:0055114
Zt09_chr_2_00116	1046.27	-2.7351	0.454604	-6.01644	1.78294e-09	4.456e-08	up Zt10 vs Zt05	B	similar to putative abc multidrug transporter mdr1 protein	NA	PF00664;PF00005	GO:0017111, GO:0000166, GO:0042626, GO:0005524, GO:0016887, GO:0016021, GO:0055085, GO:0006810
Zt09_chr_2_00015	169.017	-2.73494	0.628919	-4.34863	1.36988e-05	0.000154946	up Zt09 vs Zt05	B	similar to UMTA methyltransferase family protein	NA	PF13489	GO:0008150, GO:0003674, GO:0005575
Zt09_chr_10_00408	278.17	-2.7335	0.487413	-5.60818	2.04466e-08	3.49068e-07	up Zt10 vs Zt09	A	similar to endonuclease/exonuclease/phosphatase family protein	NA	PF03372	GO:0008150, GO:0003674, GO:0005575
Zt09_chr_10_00162	599.747	-2.73304	0.256822	-10.6418	1.90451e-26	8.9757e-24	up Zt09 vs Zt05	B	similar to major facilitator superfamily protein	NA	PF07690	GO:0016021, GO:0055085
Zt09_chr_13_00202	68.0587	-2.73167	0.456797	-5.98004	2.23077e-09	3.23724e-08	up Zt10 vs Zt05	A	hypothetical protein	NA		GO:0008150, GO:0003674, GO:0005575
Zt09_chr_2_00207	403.165	-2.73113	0.336085	-8.12632	4.42531e-16	1.91254e-14	up Zt10 vs Zt05	D	similar to atp-dependent rna helicase eif4a	NA	PF00271;PF00270	GO:0003676, GO:0004386, GO:0005524, GO:0008026
Zt09_chr_9_00049	464.991	-2.72884	0.24269	-11.2441	2.47531e-29	1.74987e-26	up Zt09 vs Zt05	B	hypothetical protein	NA	PF03227	GO:0008150, GO:0003674, GO:0005575
Zt09_chr_9_00174	19.3756	-2.72751	0.688549	-3.96124	7.45629e-05	0.000767098	up Zt10 vs Zt09	C	predicted protein	NA		GO:0008150, GO:0003674, GO:0005575
Zt09_chr_7_00152	423.304	-2.72714	0.426629	-6.3923	1.63412e-10	3.32776e-09	up Zt10 vs Zt05	D	similar to YqcI_YcgG-domain-containing protein	NA	PF08892	GO:0008150, GO:0003674, GO:0005575
Zt09_chr_10_00506	384.561	-2.72652	0.378943	-7.19506	6.2435e-13	3.81432e-11	up Zt09 vs Zt05	B	similar to alkanesulfonate monooxygenase	NA	PF00296	GO:0016705, GO:0055114
Zt09_chr_8_00238	93.2019	-2.72616	0.542098	-5.02891	4.93285e-07	4.98676e-06	up Zt10 vs Zt05	D	hypothetical protein	Non-effector		GO:0008150, GO:0003674, GO:0005575
Zt09_chr_4_00005	409.173	-2.72455	0.428716	-6.35514	2.0824e-10	3.65417e-09	up Zt10 vs Zt05	A	similar to ABC transporter protein YOR1	NA	PF00664;PF00005	GO:0017111, GO:0000166, GO:0005524, GO:0042626, GO:0016887, GO:0016021, GO:0006810, GO:0055085
Zt09_chr_15_00068	7.98439	-2.72302	0.767189	-3.54934	0.000386194	0.00376536	up Zt10 vs Zt05	C	predicted protein	NA		GO:0008150, GO:0003674, GO:0005575
Zt09_chr_1_00388	37.8296	-2.72291	0.832789	-3.26963	0.00107688	0.00879963	up Zt10 vs Zt05	C	similar to similar to oxidase	Non-effector	PF01328	GO:0004601
Zt09_chr_1_00471	31.1101	-2.72142	0.684213	-3.97745	6.9658e-05	0.000524662	up Zt10 vs Zt05	B	hypothetical protein	NA		GO:0008150, GO:0003674, GO:0005575
Zt09_chr_13_00097	206.417	-2.72009	0.544549	-4.99513	5.88e-07	8.44329e-06	up Zt10 vs Zt05	B	hypothetical protein	NA		GO:0008150, GO:0003674, GO:0005575
Zt09_chr_9_00049	464.991	-2.71984	0.204204	-13.3192	1.78971e-40	1.22846e-37	up Zt10 vs Zt05	C	hypothetical protein	NA	PF03227	GO:0008150, GO:0003674, GO:0005575
Zt09_chr_10_00291	511.131	-2.71916	0.645038	-4.2155	2.49226e-05	0.000302649	up Zt10 vs Zt09	C	predicted protein	NA		GO:0008150, GO:0003674, GO:0005575
Zt09_chr_1_00094	16.4338	-2.71771	0.649798	-4.18239	2.88459e-05	0.000403529	up Zt10 vs Zt05	C	predicted protein	Effector		GO:0008150, GO:0003674, GO:0005575
Zt09_chr_11_00217	584.497	-2.71472	0.213656	-12.706	5.47387e-37	1.64166e-34	up Zt10 vs Zt05	D	similar to vacuolar fusion protein mon1	NA	PF03164	GO:0008150, GO:0003674, GO:0005575
Zt09_chr_1_00963	86.3671	-2.71457	0.414591	-6.54758	5.84776e-11	1.12379e-09	up Zt10 vs Zt05	A	predicted protein	NA		GO:0008150, GO:0003674, GO:0005575
Zt09_chr_11_00157	69.6953	-2.71369	0.314589	-8.62613	6.34611e-18	3.52851e-16	up Zt10 vs Zt05	D	predicted protein	NA		GO:0008150, GO:0003674, GO:0005575
Zt09_chr_8_00069	305.861	-2.71142	0.280096	-9.68033	3.65538e-22	2.64068e-20	up Zt10 vs Zt09	D	predicted protein	Effector		GO:0008150, GO:0003674, GO:0005575
Zt09_chr_19_00058	7.10309	-2.71118	0.676035	-4.01042	6.06119e-05	0.0003422	up Zt10 vs Zt09	D	predicted protein	NA		GO:0008150, GO:0003674, GO:0005575
Zt09_chr_11_00411	62.8215	-2.71105	0.444645	-6.09712	1.07999e-09	2.4e-08	up Zt10 vs Zt09	A	hypothetical protein	NA		GO:0008150, GO:0003674, GO:0005575
Zt09_chr_12_00427	531.118	-2.711	0.331688	-8.17336	2.99926e-16	3.1136e-14	up Zt09 vs Zt05	C	predicted protein	Effector		GO:0008150, GO:0003674, GO:0005575
Zt09_chr_12_00035	66.6128	-2.71095	0.541499	-5.00638	5.54632e-07	9.73261e-06	up Zt09 vs Zt05	B	similar to MFS transporter	NA	PF07690	GO:0016021, GO:0055085
Zt09_chr_8_00042	155.59	-2.70818	0.343022	-7.89505	2.90206e-15	1.96724e-13	up Zt10 vs Zt05	B	similar to altered inheritance of mitochondria protein	Non-effector		GO:0008081, GO:0006629
Zt09_chr_5_00549	551.32	-2.70699	0.551541	-4.90805	9.19871e-07	9.563e-06	up Zt09 vs Zt05	A	similar to phosphohydrolase	NA		GO:0008081, GO:0046872
Zt09_chr_7_00435	69.6795	-2.7059	0.618958	-4.3717	1.23282e-05	0.000142205	up Zt09 vs Zt05	B	similar to short chain dehydrogenase/reductase (Ayr1)	NA	PF00106	GO:0016491, GO:0008152
Zt09_chr_3_00286	4529.2	-2.70443	0.57187	-4.72909	2.25527e-06	2.37969e-05	up Zt10 vs Zt09	A	similar to fasciclin domain-containing protein	Non-effector	PF02469	GO:0008150, GO:0003674, GO:0005575
Zt09_chr_1_01673	817.48	-2.6997	0.418252	-6.45473	1.08415e-10	2.75616e-09	up Zt09 vs Zt05	D	hypothetical protein	Non-effector		GO:0008150, GO:0003674, GO:0005575
Zt09_chr_8_00154	221.872	-2.69906	0.516741	-5.22324	1.75818e-07	2.19984e-06	up Zt09 vs Zt05	A	similar to NADH:flavin oxidoreductase/NADH oxidase	NA	PF00724	GO:0010181, GO:0016491, GO:0003824, GO:0055114
Zt09_chr_5_00243	26592.1	-2.69797	0.38047	-7.09114	1.33016e-12	4.89119e-11	up Zt09 vs Zt05	D	similar to similar to chaperone/heat shock protein Hsp12	NA	PF04119	GO:0006950
Zt09_chr_4_00224	15.8621	-2.69736	0.642934	-4.19539	2.72399e-05	0.000195499	up Zt09 vs Zt05	A	predicted protein	NA		GO:0008150, GO:0003674, GO:0005575
Zt09_chr_3_00653	19.0711	-2.69719	0.477946	-5.6433	1.66822e-08	5.57663e-07	up Zt09 vs Zt05	C	similar to TPR domain-containing protein	NA	PF00856;PF07719;PF13414	GO:0005515
Zt09_chr_3_00984	53.6783	-2.69651	0.799538	-3.37258	0.000744674	0.00276135	up Zt10 vs Zt05	A	similar to MFS multidrug transporter	NA	PF07690	GO:0016021, GO:0055085
Zt09_chr_1_01004	70.8547	-2.69559	0.603962	-4.46318	8.07512e-06	5.13291e-05	up Zt10 vs Zt05	A	similar to cytochrome P450 phenylacetate 2-hydroxylase	NA	PF00067	GO:0020037, GO:0005506, GO:0016705, GO:0055114
Zt09_chr_1_00761	1053.43	-2.69344	0.47113	-5.71698	1.08433e-08	1.9512e-07	up Zt10 vs Zt09	B	hypothetical protein	NA		GO:0008150, GO:0003674, GO:0005575
Zt09_chr_1_01596	23.8525	-2.69341	0.558491	-4.82265	1.41665e-06	1.20245e-05	up Zt10 vs Zt09	D	predicted protein	NA		GO:0008150, GO:0003674, GO:0005575
Zt09_chr_1_01149	71.8758	-2.69285	0.540997	-4.97757	6.43871e-07	7.68919e-06	up Zt10 vs Zt09	A	hypothetical protein	NA	PF13414	GO:0005515
Zt09_chr_2_00207	403.165	-2.68987	0.335447	-8.01877	1.06813e-15	6.43126e-14	up Zt09 vs Zt05	D	similar to atp-dependent rna helicase eif4a	NA	PF00271;PF00270	GO:0003676, GO:0004386, GO:0005524, GO:0008026
Zt09_chr_8_00165	23.1697	-2.68926	0.731055	-3.6786	0.000234514	0.000985976	up Zt10 vs Zt05	A	hypothetical protein	Non-effector		GO:0008150, GO:0003674, GO:0005575
Zt09_chr_2_00867	26.6304	-2.68625	0.429801	-6.25	4.10464e-10	6.77061e-09	up Zt10 vs Zt09	D	similar to stress response RCI peptide	NA	PF01679	GO:0016021
Zt09_chr_5_00324	247.493	-2.68571	0.175704	-15.2854	9.56327e-53	1.40662e-49	up Zt10 vs Zt05	C	similar to protein kinase	NA	PF00069	GO:0005524, GO:0004672, GO:0016772, GO:0006468
Zt09_chr_3_00395	681.657	-2.68569	0.220598	-12.1746	4.24507e-34	2.62584e-31	up Zt10 vs Zt09	C	similar to mfs transporter	NA	PF07690	GO:0016021, GO:0055085
Zt09_chr_10_00419	184.984	-2.68563	0.473196	-5.67551	1.3828e-08	2.44689e-07	up Zt10 vs Zt09	A	predicted protein	NA		GO:0008150, GO:0003674, GO:0005575
Zt09_chr_11_00146	2005.72	-2.68465	0.37006	-7.25463	4.02747e-13	2.78301e-11	up Zt10 vs Zt05	C	similar to aquaporin-like protein	NA	PF00230	GO:0005215, GO:0016020, GO:0006810
Zt09_chr_4_00894	16.7664	-2.68408	0.606319	-4.42684	9.5623e-06	7.53828e-05	up Zt10 vs Zt05	D	hypothetical protein	NA		GO:0005515
Zt09_chr_4_00562	40.3202	-2.68386	0.507034	-5.29325	1.20159e-07	3.17221e-06	up Zt10 vs Zt05	C	hypothetical protein	NA	PF00069	GO:0005524, GO:0004672, GO:0004674, GO:0016772, GO:0006468
Zt09_chr_11_00422	75.8538	-2.68385	0.40507	-6.62565	3.45723e-11	6.89843e-10	up Zt10 vs Zt05	A	hypothetical protein	Non-effector	PF14295	GO:0005515, GO:0005576, GO:0007596, GO:0006508
Zt09_chr_9_00393	31.9388	-2.68157	0.857559	-3.12698	0.00176609	0.00847261	up Zt10 vs Zt09	B	predicted protein	NA		GO:0008150, GO:0003674, GO:0005575
Zt09_chr_9_00614	84.7993	-2.68143	0.479141	-5.59633	2.18941e-08	3.68513e-07	up Zt10 vs Zt09	B	predicted protein	NA		GO:0008150, GO:0003674, GO:0005575
Zt09_chr_11_00146	2005.72	-2.68022	0.368364	-7.27601	3.43836e-13	1.03748e-11	up Zt10 vs Zt05	D	similar to aquaporin-like protein	NA	PF00230	GO:0005215, GO:0016020, GO:0006810
Zt09_chr_10_00538	30.2776	-2.67937	0.424935	-6.30536	2.87516e-10	1.27682e-08	up Zt10 vs Zt05	C	predicted protein	NA		GO:0008150, GO:0003674, GO:0005575
Zt09_chr_11_00146	2005.72	-2.67917	0.37249	-7.1926	6.35706e-13	2.93999e-11	up Zt10 vs Zt05	B	similar to aquaporin-like protein	NA	PF00230	GO:0005215, GO:0016020, GO:0006810
Zt09_chr_1_01651	121.435	-2.67896	0.325317	-8.23493	1.79664e-16	1.22505e-14	up Zt09 vs Zt05	D	predicted protein	NA		GO:0008150, GO:0003674, GO:0005575
Zt09_chr_6_00638	7.10588	-2.6785	0.778284	-3.44154	0.000578407	0.00272855	up Zt10 vs Zt05	D	predicted protein	NA		GO:0008150, GO:0003674, GO:0005575
Zt09_chr_2_00389	135.437	-2.67843	0.221813	-12.0751	1.42915e-33	3.53606e-31	up Zt10 vs Zt05	D	similar to short-chain dehydrogenase	NA	PF00106	GO:0016491, GO:0008152
Zt09_chr_10_00519	25.8196	-2.678	0.690911	-3.87604	0.000106168	0.000495869	up Zt10 vs Zt05	A	similar to C6 transcription factor	NA	PF04082;PF00172	GO:0008270, GO:0003677, GO:0000981, GO:0005634, GO:0006351, GO:0006355
Zt09_chr_5_00678	68.1124	-2.67753	0.610453	-4.38614	1.15382e-05	9.16485e-05	up Zt09 vs Zt05	A	hypothetical protein	NA		GO:0008150, GO:0003674, GO:0005575
Zt09_chr_9_00049	464.991	-2.67664	0.19504	-13.7236	7.33763e-43	5.03655e-40	up Zt09 vs Zt05	D	hypothetical protein	NA	PF03227	GO:0008150, GO:0003674, GO:0005575
Zt09_chr_10_00162	599.747	-2.67416	0.253088	-10.5661	4.2787e-26	1.51909e-23	up Zt09 vs Zt05	C	similar to major facilitator superfamily protein	NA	PF07690	GO:0016021, GO:0055085
Zt09_chr_1_00843	6410.97	-2.67411	0.302999	-8.82547	1.09003e-18	1.11217e-16	up Zt10 vs Zt05	B	similar to aldo/keto reductase	NA	PF00248	GO:0008150, GO:0003674, GO:0005575
Zt09_chr_4_00005	409.173	-2.67391	0.399946	-6.68569	2.29846e-11	5.41616e-10	up Zt10 vs Zt05	D	similar to ABC transporter protein YOR1	NA	PF00664;PF00005	GO:0017111, GO:0000166, GO:0005524, GO:0042626, GO:0016887, GO:0016021, GO:0006810, GO:0055085
Zt09_chr_4_00006	36.8408	-2.67388	0.370011	-7.2265	4.95606e-13	2.00108e-11	up Zt09 vs Zt05	D	similar to MFS sugar transporter	NA	PF00083	GO:0022891, GO:0022857, GO:0005215, GO:0016020, GO:0016021, GO:0055085, GO:0006810
Zt09_chr_14_00039	103.303	-2.67377	0.260594	-10.2603	1.06391e-24	3.0428e-22	up Zt09 vs Zt05	C	predicted protein	NA		GO:0008150, GO:0003674, GO:0005575
Zt09_chr_7_00434	1061.76	-2.67349	0.305408	-8.75382	2.06255e-18	1.63444e-16	up Zt09 vs Zt05	A	similar to related to 2	NA	PF00903	GO:0008150, GO:0003674, GO:0005575
Zt09_chr_6_00614	145.043	-2.67272	0.309872	-8.62523	6.3962e-18	3.9076e-16	up Zt10 vs Zt05	A	predicted protein	NA		GO:0008150, GO:0003674, GO:0005575
Zt09_chr_3_00552	161.529	-2.6724	0.413982	-6.45536	1.07964e-10	3e-09	up Zt10 vs Zt09	A	similar to glycoside hydrolase family 17 protein	Effector	PF00332	GO:0004553, GO:0005975
Zt09_chr_2_01217	1143.95	-2.67177	0.442736	-6.03467	1.59287e-09	3.44525e-08	up Zt10 vs Zt09	B	hypothetical protein	Non-effector	PF03443	GO:0008150, GO:0003674, GO:0005575
Zt09_chr_3_00230	8700.02	-2.66884	0.648239	-4.11706	3.83729e-05	0.000229472	up Zt10 vs Zt09	D	predicted protein	Effector		GO:0008150, GO:0003674, GO:0005575
Zt09_chr_12_00034	513.055	-2.66852	0.276214	-9.66107	4.41225e-22	1.03972e-19	up Zt09 vs Zt05	B	hypothetical protein	NA	PF00295	GO:0004650, GO:0005975
Zt09_chr_1_00563	23.6953	-2.66818	0.79478	-3.35713	0.000787573	0.0038262	up Zt10 vs Zt09	A	predicted protein	NA		GO:0008150, GO:0003674, GO:0005575
Zt09_chr_1_01300	946.522	-2.66798	0.598261	-4.45957	8.21247e-06	7.74822e-05	up Zt10 vs Zt09	B	hypothetical protein	NA		GO:0008150, GO:0003674, GO:0005575
Zt09_chr_1_01230	17.0808	-2.6657	0.681833	-3.9096	9.24491e-05	0.000440312	up Zt10 vs Zt05	A	predicted protein	NA		GO:0008150, GO:0003674, GO:0005575
Zt09_chr_9_00387	92.0968	-2.66559	0.719355	-3.70552	0.000210954	0.00116054	up Zt09 vs Zt05	A	hypothetical protein	NA	PF07690	GO:0016021, GO:0055085
Zt09_chr_8_00055	38.2012	-2.66555	0.711894	-3.74431	0.00018089	0.000786241	up Zt10 vs Zt05	A	predicted protein	NA		GO:0008150, GO:0003674, GO:0005575
Zt09_chr_2_00287	5.44696	-2.66518	0.820157	-3.2496	0.00115568	0.00491103	up Zt10 vs Zt05	D	predicted protein	Effector		GO:0008150, GO:0003674, GO:0005575
Zt09_chr_3_00904	3607.45	-2.66419	0.370163	-7.19733	6.14026e-13	1.56624e-11	up Zt10 vs Zt09	D	predicted protein	Effector		GO:0008150, GO:0003674, GO:0005575
Zt09_chr_2_00758	188.774	-2.66302	0.421213	-6.32227	2.57752e-10	6.45816e-09	up Zt10 vs Zt09	B	hypothetical protein	NA		GO:0008150, GO:0003674, GO:0005575
Zt09_chr_8_00642	498.533	-2.66251	0.205143	-12.9788	1.61464e-38	1.14143e-35	up Zt09 vs Zt05	A	hypothetical protein	NA	PF07690	GO:0016021, GO:0055085
Zt09_chr_8_00394	2273.01	-2.66216	0.427423	-6.22839	4.71244e-10	1.8113e-08	up Zt09 vs Zt05	B	similar to cipc-like antibiotic response protein	NA	PF12585	GO:0008150, GO:0003674, GO:0005575
Zt09_chr_12_00036	36.8474	-2.66151	0.591751	-4.49769	6.8697e-06	8.54138e-05	up Zt09 vs Zt05	B	hypothetical protein	NA	PF13193;PF00501;PF00668	GO:0003824, GO:0008152
Zt09_chr_12_00041	133.173	-2.66077	0.173617	-15.3255	5.16392e-53	4.64612e-50	up Zt10 vs Zt09	D	predicted protein	NA		GO:0008150, GO:0003674, GO:0005575
Zt09_chr_6_00232	427.633	-2.66032	0.646699	-4.11369	3.89392e-05	0.000383464	up Zt09 vs Zt05	B	similar to duf895 domain membrane protein	NA	PF07690	GO:0016021, GO:0055085
Zt09_chr_12_00098	124.473	-2.65982	0.42413	-6.27124	3.58191e-10	1.62464e-08	up Zt09 vs Zt05	C	predicted protein	NA		GO:0008150, GO:0003674, GO:0005575
Zt09_chr_2_00389	135.437	-2.6597	0.242859	-10.9516	6.52528e-28	2.16724e-25	up Zt10 vs Zt05	C	similar to short-chain dehydrogenase	NA	PF00106	GO:0016491, GO:0008152
Zt09_chr_10_00414	253.746	-2.65771	0.651841	-4.07723	4.55759e-05	0.000332543	up Zt10 vs Zt09	A	hypothetical protein	NA	PF03142	GO:0016758
Zt09_chr_1_00574	18982	-2.65765	0.394982	-6.72853	1.71387e-11	9.48709e-10	up Zt10 vs Zt05	C	similar to catalase-1	NA	PF06628;PF01965;PF00199	GO:0004096, GO:0020037, GO:0055114, GO:0006979
Zt09_chr_1_01125	106.6	-2.65759	0.480679	-5.52882	3.22389e-08	5.24531e-07	up Zt10 vs Zt09	A	hypothetical protein	NA	PF01031;PF02212;PF00350	GO:0003924, GO:0005525
Zt09_chr_4_00714	205.131	-2.65611	0.358399	-7.41106	1.25296e-13	8.79472e-12	up Zt09 vs Zt05	B	similar to short chain dehydrogenase	NA	PF13561	GO:0016491, GO:0008152
Zt09_chr_10_00498	713.581	-2.65538	0.839313	-3.16376	0.00155746	0.00575371	up Zt10 vs Zt09	D	hypothetical protein	NA		GO:0008150, GO:0003674, GO:0005575
Zt09_chr_10_00089	9513.46	-2.65454	0.577291	-4.59827	4.26023e-06	7.64169e-05	up Zt10 vs Zt05	C	similar to sodium/phosphate symporter	NA	PF01384	GO:0005315, GO:0016020, GO:0006817
Zt09_chr_10_00474	196.624	-2.65394	0.402277	-6.59728	4.18759e-11	1.19782e-09	up Zt10 vs Zt09	B	predicted protein	Non-effector		GO:0008150, GO:0003674, GO:0005575
Zt09_chr_11_00120	91.6429	-2.65291	0.433516	-6.11953	9.38491e-10	1.46272e-08	up Zt10 vs Zt09	D	hypothetical protein	Effector		GO:0008150, GO:0003674, GO:0005575
Zt09_chr_8_00643	69.8632	-2.65019	0.315956	-8.38782	4.95222e-17	3.5656e-15	up Zt09 vs Zt05	D	predicted protein	NA		GO:0008150, GO:0003674, GO:0005575
Zt09_chr_8_00124	186.764	-2.65019	0.731238	-3.62424	0.000289807	0.00163864	up Zt10 vs Zt09	A	similar to 1	Non-effector	PF00722	GO:0004553, GO:0005975
Zt09_chr_8_00446	268.556	-2.64877	0.388801	-6.81267	9.58047e-12	3.10878e-10	up Zt10 vs Zt09	B	hypothetical protein	NA	PF00503	GO:0019001, GO:0004871, GO:0031683, GO:0003924, GO:0007186, GO:0007165
Zt09_chr_4_00591	82.732	-2.64589	0.57788	-4.57862	4.68049e-06	6.16814e-05	up Zt09 vs Zt05	B	predicted protein	NA		GO:0008150, GO:0003674, GO:0005575
Zt09_chr_7_00556	360.932	-2.6454	0.537927	-4.91777	8.75338e-07	1.67567e-05	up Zt10 vs Zt09	C	hypothetical protein	NA	PF13911	GO:0008150, GO:0003674, GO:0005575
Zt09_chr_5_00729	50.6277	-2.6453	0.446972	-5.91825	3.25376e-09	1.03879e-07	up Zt09 vs Zt05	B	hypothetical protein	Non-effector		GO:0008150, GO:0003674, GO:0005575
Zt09_chr_2_00531	29.2544	-2.64472	0.506956	-5.21687	1.82e-07	2.46528e-06	up Zt09 vs Zt05	D	predicted protein	NA		GO:0008150, GO:0003674, GO:0005575
Zt09_chr_2_00879	202.581	-2.64454	0.20195	-13.095	3.51526e-39	1.12227e-36	up Zt10 vs Zt05	D	hypothetical protein	NA		GO:0008150, GO:0003674, GO:0005575
Zt09_chr_8_00107	601.707	-2.64233	0.304021	-8.69126	3.58434e-18	2.31858e-16	up Zt10 vs Zt05	A	hypothetical protein	NA	PF09729	GO:0008150, GO:0003674, GO:0005575
Zt09_chr_4_00413	27.0788	-2.6413	0.58298	-4.53068	5.87936e-06	0.000111774	up Zt09 vs Zt05	C	hypothetical protein	NA		GO:0046872, GO:0005515
Zt09_chr_6_00402	2811.92	-2.64102	0.551378	-4.78985	1.669e-06	2.5142e-05	up Zt09 vs Zt05	B	similar to heat shock protein 30	NA	PF00011	GO:0008150, GO:0003674, GO:0005575
Zt09_chr_14_00039	103.303	-2.64069	0.33452	-7.89395	2.92759e-15	2.6103e-13	up Zt09 vs Zt05	B	predicted protein	NA		GO:0008150, GO:0003674, GO:0005575
Zt09_chr_1_01061	237.439	-2.64036	0.32958	-8.01129	1.13507e-15	4.05552e-14	up Zt10 vs Zt09	D	similar to ab-hydrolase associated lipase	NA	PF04083;PF00561	GO:0006629
Zt09_chr_4_00136	51.7963	-2.64022	0.833983	-3.1658	0.00154656	0.00633048	up Zt09 vs Zt05	A	similar to WD40 repeat-like protein	NA	PF00400	GO:0005515
Zt09_chr_1_00715	216.538	-2.63919	0.290617	-9.08134	1.07242e-19	1.72526e-17	up Zt10 vs Zt05	C	similar to aminotransferase family protein	NA	PF00266	GO:0003824, GO:0030170, GO:0008152
Zt09_chr_7_00432	300.223	-2.63794	0.572045	-4.61142	3.99922e-06	3.5498e-05	up Zt09 vs Zt05	A	similar to cytochrome p450 oxidoreductase	NA	PF00067	GO:0005506, GO:0016705, GO:0020037, GO:0055114
Zt09_chr_1_00059	63.1041	-2.63747	0.738233	-3.57267	0.000353357	0.0038499	up Zt09 vs Zt05	C	hypothetical protein	NA	PF11017	GO:0008150, GO:0003674, GO:0005575
Zt09_chr_3_00923	30.9896	-2.63718	0.563076	-4.68352	2.81992e-06	2.98702e-05	up Zt09 vs Zt05	D	predicted protein	Non-effector		GO:0008150, GO:0003674, GO:0005575
Zt09_chr_3_00020	90.3771	-2.63669	0.316891	-8.32048	8.76063e-17	3.64302e-15	up Zt10 vs Zt09	D	hypothetical protein	NA	PF11807	GO:0008150, GO:0003674, GO:0005575
Zt09_chr_4_00184	54.1671	-2.63594	0.372458	-7.07713	1.47166e-12	5.29796e-11	up Zt09 vs Zt05	D	hypothetical protein	Effector		GO:0008150, GO:0003674, GO:0005575
Zt09_chr_14_00039	103.303	-2.6357	0.244368	-10.7858	4.01691e-27	7.6589e-25	up Zt09 vs Zt05	D	predicted protein	NA		GO:0008150, GO:0003674, GO:0005575
Zt09_chr_2_01069	541.753	-2.6349	0.394866	-6.6729	2.50796e-11	7.99988e-10	up Zt10 vs Zt09	A	similar to alpha/beta hydrolase	NA	PF07859	GO:0016787, GO:0008152
Zt09_chr_15_00074	1087.47	-2.63346	0.298705	-8.81624	1.18365e-18	1.38287e-16	up Zt10 vs Zt09	A	predicted protein	NA		GO:0008150, GO:0003674, GO:0005575
Zt09_chr_4_00153	79.18	-2.63214	0.527662	-4.9883	6.09121e-07	5.10455e-06	up Zt10 vs Zt05	A	similar to C4-dicarboxylate transporter/malic acid transport protein	NA	PF03595	GO:0016021, GO:0055085
Zt09_chr_5_00043	56.9676	-2.63206	0.443546	-5.93414	3e-09	1.11815e-07	up Zt10 vs Zt05	C	similar to phthalate transporter	NA	PF07690	GO:0016021, GO:0055085
Zt09_chr_1_00134	38.0533	-2.63194	0.515442	-5.10618	3.28741e-07	5.07575e-06	up Zt10 vs Zt05	B	predicted protein	NA		GO:0008150, GO:0003674, GO:0005575
Zt09_chr_3_00009	174.079	-2.63155	0.244366	-10.7689	4.82902e-27	1.44827e-24	up Zt10 vs Zt05	B	similar to tubulin-tyrosine ligase family protein	NA	PF03133	GO:0005524, GO:0006464
Zt09_chr_2_00285	158.664	-2.63133	0.241471	-10.897	1.19061e-27	2.3574e-25	up Zt09 vs Zt05	D	hypothetical protein	NA		GO:0008150, GO:0003674, GO:0005575
Zt09_chr_2_00879	202.581	-2.63056	0.216229	-12.1656	4.73826e-34	2.32548e-31	up Zt10 vs Zt05	C	hypothetical protein	NA		GO:0008150, GO:0003674, GO:0005575
Zt09_chr_2_00285	158.664	-2.63054	0.381659	-6.89238	5.48685e-12	1.65503e-10	up Zt09 vs Zt05	A	hypothetical protein	NA		GO:0008150, GO:0003674, GO:0005575
Zt09_chr_1_00506	46.6194	-2.62921	0.596171	-4.41017	1.03291e-05	7.07454e-05	up Zt10 vs Zt09	D	similar to quinone oxidoreductase	NA	PF00107;PF08240	GO:0016747, GO:0016491, GO:0008270, GO:0055114
Zt09_chr_5_00489	60.528	-2.6292	0.378702	-6.94265	3.84804e-12	8.73488e-11	up Zt10 vs Zt09	D	hypothetical protein	NA		GO:0008150, GO:0003674, GO:0005575
Zt09_chr_10_00292	220.189	-2.62822	0.470224	-5.58929	2.27996e-08	2.65468e-07	up Zt10 vs Zt05	A	similar to xenobiotic compound monooxygenase	NA	PF00296	GO:0004497, GO:0016705, GO:0055114
Zt09_chr_10_00007	117.057	-2.62783	0.677497	-3.87873	0.000105004	0.00123275	up Zt10 vs Zt05	C	hypothetical protein	NA	PF02566	GO:0006950
Zt09_chr_1_02069	92.8131	-2.62717	0.651465	-4.03271	5.51373e-05	0.000777814	up Zt09 vs Zt05	C	predicted protein	NA		GO:0008150, GO:0003674, GO:0005575
Zt09_chr_4_00624	1391.97	-2.62648	0.287416	-9.13823	6.34853e-20	5.15011e-18	up Zt10 vs Zt05	A	hypothetical protein	NA	PF13415	GO:0005515
Zt09_chr_1_00776	87.156	-2.62628	0.441561	-5.94772	2.71896e-09	5.56211e-08	up Zt10 vs Zt09	A	hypothetical protein	NA	PF04183;PF06276	GO:0015343, GO:0019290
Zt09_chr_8_00747	75.6492	-2.62596	0.45794	-5.73429	9.79239e-09	2.75328e-07	up Zt09 vs Zt05	B	similar to non-ribosomal peptide synthetase	NA	PF00668;PF00501;PF07993;PF13193;PF00550	GO:0031177, GO:0003824, GO:0008152
Zt09_chr_12_00134	71.9449	-2.62591	0.378306	-6.94123	3.887e-12	2.2109e-10	up Zt10 vs Zt09	C	predicted protein	Effector		GO:0008150, GO:0003674, GO:0005575
Zt09_chr_4_00289	656.712	-2.62587	0.373234	-7.03546	1.98609e-12	4.68007e-11	up Zt10 vs Zt09	D	predicted protein	Effector		GO:0008150, GO:0003674, GO:0005575
Zt09_chr_7_00471	174.699	-2.62493	0.368846	-7.1166	1.10626e-12	2.85865e-11	up Zt10 vs Zt05	A	similar to amino acid permease	NA	PF00324	GO:0015171, GO:0016020, GO:0016021, GO:0003333, GO:0006810, GO:0055085, GO:0006865
Zt09_chr_4_00169	431.47	-2.62284	0.613354	-4.27624	1.90079e-05	0.000108158	up Zt10 vs Zt05	A	similar to 3-hydroxyacyl-CoA dehydrogenase	NA	PF02737;PF00725	GO:0016491, GO:0003857, GO:0016616, GO:0050662, GO:0006631, GO:0055114
Zt09_chr_4_00054	65.6079	-2.62277	0.415702	-6.30925	2.80393e-10	1.13731e-08	up Zt09 vs Zt05	B	hypothetical protein	NA	PF07690	GO:0016021, GO:0055085
Zt09_chr_1_00717	44.2806	-2.62015	0.506681	-5.17121	2.32584e-07	2.15331e-06	up Zt10 vs Zt05	A	hypothetical protein	NA		GO:0016772
Zt09_chr_10_00090	45.2291	-2.61988	0.316228	-8.28477	1.18339e-16	4.8e-15	up Zt10 vs Zt09	D	predicted protein	NA		GO:0008150, GO:0003674, GO:0005575
Zt09_chr_2_00806	189.735	-2.61871	0.503306	-5.20302	1.96073e-07	2.65919e-06	up Zt10 vs Zt09	A	hypothetical protein	Non-effector	PF00722	GO:0004553, GO:0005975
Zt09_chr_2_00100	19.1151	-2.61857	0.629022	-4.16292	3.14209e-05	0.000213727	up Zt10 vs Zt05	D	predicted protein	NA		GO:0008150, GO:0003674, GO:0005575
Zt09_chr_13_00206	25.1924	-2.61745	0.748655	-3.4962	0.000471933	0.00230425	up Zt09 vs Zt05	A	predicted protein	NA		GO:0008150, GO:0003674, GO:0005575
Zt09_chr_13_00324	94.5088	-2.61727	0.508837	-5.14363	2.69475e-07	2.88636e-06	up Zt10 vs Zt05	D	similar to nad-p-binding protein	NA	PF00106	GO:0016491, GO:0008152
Zt09_chr_10_00158	117.895	-2.61718	0.469749	-5.57145	2.52629e-08	3.09823e-07	up Zt10 vs Zt09	D	similar to major facilitator superfamily transporter	NA	PF07690	GO:0016021, GO:0055085
Zt09_chr_3_00662	1986.44	-2.617	0.531982	-4.91935	8.68343e-07	8.39256e-06	up Zt10 vs Zt05	D	similar to sulfite oxidase	NA	PF00174;PF03404	GO:0046872, GO:0016491, GO:0009055, GO:0030151, GO:0055114
Zt09_chr_14_00033	14.8839	-2.61625	0.764426	-3.4225	0.000620487	0.0046452	up Zt10 vs Zt09	C	predicted protein	NA		GO:0008150, GO:0003674, GO:0005575
Zt09_chr_2_00126	870.873	-2.61596	0.468712	-5.58117	2.38913e-08	5.98323e-07	up Zt09 vs Zt05	B	hypothetical protein	Effector		GO:0008150, GO:0003674, GO:0005575
Zt09_chr_2_00582	268.241	-2.61533	0.252608	-10.3533	4.04295e-25	4.04172e-23	up Zt10 vs Zt09	D	similar to MFS drug efflux pump	NA	PF06609	GO:0008150, GO:0003674, GO:0005575
Zt09_chr_5_00797	221.612	-2.61305	0.359756	-7.2634	3.77478e-13	2.41026e-11	up Zt09 vs Zt05	B	similar to 56kDa selenium binding protein (SBP56)	NA		GO:0005515
Zt09_chr_1_00717	44.2806	-2.61302	0.600124	-4.35413	1.33598e-05	0.000119983	up Zt10 vs Zt09	B	hypothetical protein	NA		GO:0016772
Zt09_chr_11_00169	784.456	-2.61134	0.491968	-5.30796	1.10858e-07	1.59243e-06	up Zt10 vs Zt09	A	hypothetical protein	NA		GO:0008150, GO:0003674, GO:0005575
Zt09_chr_4_00413	27.0788	-2.61049	0.594283	-4.39268	1.11964e-05	0.000176806	up Zt10 vs Zt05	C	hypothetical protein	NA		GO:0046872, GO:0005515
Zt09_chr_3_00656	674.017	-2.61011	0.455542	-5.72967	1.00624e-08	1.66814e-07	up Zt09 vs Zt05	A	similar to 3-amino-3-carboxypropyl transferase	NA	PF13489;PF11899	GO:0008150, GO:0003674, GO:0005575
Zt09_chr_13_00171	517.871	-2.60905	0.58794	-4.43761	9.09631e-06	0.000109521	up Zt09 vs Zt05	B	similar to leucine-rich repeat family protein	Effector	PF00560	GO:0005515
Zt09_chr_9_00020	79.0792	-2.60846	0.361178	-7.22209	5.11948e-13	2.05899e-11	up Zt09 vs Zt05	D	similar to hydrophobin	Effector	PF06766	GO:0005576
Zt09_chr_15_00084	100.114	-2.60768	0.378243	-6.89421	5.4166e-12	1.18865e-10	up Zt10 vs Zt09	D	predicted protein	NA		GO:0008150, GO:0003674, GO:0005575
Zt09_chr_6_00016	5689.84	-2.60594	0.268967	-9.68869	3.36837e-22	2.48782e-20	up Zt10 vs Zt09	D	similar to polyketide synthase	NA	PF00698;PF14765;PF00109;PF02801;PF08659	GO:0016491, GO:0016747, GO:0031177, GO:0016740, GO:0003824, GO:0008152
Zt09_chr_3_00893	1221.55	-2.60452	0.36497	-7.13626	9.59034e-13	2.40293e-11	up Zt10 vs Zt09	D	similar to FAD binding domain-containing protein	Non-effector	PF01565;PF08031	GO:0003824, GO:0008762, GO:0050660, GO:0016491, GO:0016614, GO:0055114
Zt09_chr_3_01143	32.5334	-2.60406	0.425613	-6.11838	9.45335e-10	3.61235e-08	up Zt10 vs Zt09	C	hypothetical protein	Non-effector	PF11999	GO:0008150, GO:0003674, GO:0005575
Zt09_chr_9_00382	124.689	-2.60295	0.45367	-5.73755	9.60573e-09	1.73799e-07	up Zt10 vs Zt09	B	predicted protein	NA		GO:0008150, GO:0003674, GO:0005575
Zt09_chr_2_01149	192.811	-2.60163	0.249687	-10.4195	2.01911e-25	3.1028e-23	up Zt09 vs Zt05	D	similar to putative tetratricopeptide-like protein	NA	PF14737;PF13414	GO:0005515
Zt09_chr_3_00164	441.462	-2.60155	0.291061	-8.93817	3.95686e-19	3.49652e-17	up Zt09 vs Zt05	A	hypothetical protein	NA	PF04082;PF00172	GO:0003677, GO:0008270, GO:0000981, GO:0005634, GO:0006351, GO:0006355
Zt09_chr_6_00056	83.6155	-2.60086	0.551619	-4.71495	2.41765e-06	2.14597e-05	up Zt10 vs Zt05	D	predicted protein	NA		GO:0008150, GO:0003674, GO:0005575
Zt09_chr_2_00751	778.2	-2.60021	0.664182	-3.9149	9.04406e-05	0.000658639	up Zt10 vs Zt09	B	similar to tyrosinase central domain-containing protein	Non-effector	PF00264	GO:0016491, GO:0008152
Zt09_chr_8_00491	198.066	-2.59823	0.607479	-4.27707	1.8937e-05	0.000155095	up Zt10 vs Zt09	A	similar to OPT oligopeptide transporter	NA	PF03169	GO:0055085
Zt09_chr_1_01237	2695.94	-2.59482	0.461472	-5.62291	1.87772e-08	2.34348e-07	up Zt10 vs Zt09	D	hypothetical protein	NA	PF01432;PF07690	GO:0004222, GO:0008237, GO:0016021, GO:0006508, GO:0055085
Zt09_chr_7_00153	475.158	-2.5948	0.4514	-5.74834	9e-09	1.37434e-07	up Zt10 vs Zt05	D	similar to putative sugar transporter stl1 protein	NA	PF00083	GO:0022891, GO:0022857, GO:0005215, GO:0016020, GO:0016021, GO:0055085, GO:0006810
Zt09_chr_11_00256	99.2792	-2.59382	0.702842	-3.69048	0.000223833	0.00165443	up Zt09 vs Zt05	B	predicted protein	NA		GO:0008150, GO:0003674, GO:0005575
Zt09_chr_1_01149	71.8758	-2.59373	0.265175	-9.7812	1.35591e-22	2.79208e-20	up Zt10 vs Zt05	C	hypothetical protein	NA	PF13414	GO:0005515
Zt09_chr_5_00184	230.102	-2.59301	0.519035	-4.99583	5.85846e-07	7.04832e-06	up Zt10 vs Zt09	A	similar to major facilitator superfamily transporter	NA	PF07690	GO:0016021, GO:0055085
Zt09_chr_14_00095	34.7892	-2.59166	0.358382	-7.23156	4.77463e-13	1.24028e-11	up Zt10 vs Zt09	D	predicted protein	NA		GO:0008150, GO:0003674, GO:0005575
Zt09_chr_8_00066	288.985	-2.59141	0.24039	-10.78	4.27774e-27	1.32303e-24	up Zt10 vs Zt09	C	similar to short-chain dehydrogenase	NA	PF00106	GO:0016491, GO:0008152
Zt09_chr_3_00231	4077.94	-2.59025	0.754977	-3.4309	0.00060158	0.00254764	up Zt10 vs Zt09	D	predicted protein	Effector		GO:0008150, GO:0003674, GO:0005575
Zt09_chr_7_00438	30.3583	-2.58826	0.757414	-3.41723	0.00063261	0.00360031	up Zt10 vs Zt09	B	hypothetical protein	NA	PF01501	GO:0016757
Zt09_chr_1_01277	236.118	-2.58766	0.253453	-10.2096	1.79556e-24	2.73395e-22	up Zt10 vs Zt05	A	hypothetical protein	NA	PF00010;PF00141	GO:0004601, GO:0020037, GO:0046983, GO:0055114, GO:0006979
Zt09_chr_1_02098	30.5138	-2.58725	0.517744	-4.99715	5.81836e-07	6.321e-06	up Zt09 vs Zt05	A	predicted protein	NA		GO:0008150, GO:0003674, GO:0005575
Zt09_chr_5_00042	97.7765	-2.5868	0.665384	-3.88769	0.000101204	0.000721352	up Zt10 vs Zt05	B	similar to zip zinc transporter	Non-effector	PF02535	GO:0046873, GO:0016020, GO:0055085, GO:0030001
Zt09_chr_3_00001	2107.76	-2.58458	0.300883	-8.58998	8.6982e-18	9.37183e-16	up Zt10 vs Zt09	A	similar to caleosin domain-containing protein	NA	PF05042	GO:0008150, GO:0003674, GO:0005575
Zt09_chr_5_00218	12.0067	-2.58387	0.76075	-3.39648	0.000682577	0.00604803	up Zt10 vs Zt05	C	predicted protein	NA		GO:0008150, GO:0003674, GO:0005575
Zt09_chr_4_00784	480.178	-2.58141	0.595042	-4.33819	1.4366e-05	9.49132e-05	up Zt10 vs Zt09	D	similar to amino acid permease	NA	PF13520	GO:0015171, GO:0016020, GO:0003333
Zt09_chr_1_01759	58.1831	-2.57953	0.652387	-3.95399	7.68599e-05	0.000522292	up Zt10 vs Zt09	A	hypothetical protein	NA	PF03403	GO:0003847, GO:0016042
Zt09_chr_7_00583	79.8294	-2.57935	0.553228	-4.66236	3.126e-06	2.86462e-05	up Zt09 vs Zt05	A	hypothetical protein	NA	PF00501	GO:0003824, GO:0008152
Zt09_chr_5_00022	83.6412	-2.57878	0.503363	-5.12311	3.00541e-07	3.5326e-06	up Zt09 vs Zt05	A	similar to lysophospholipase	Non-effector	PF01735	GO:0004620, GO:0009395, GO:0008152
Zt09_chr_8_00253	383.985	-2.57756	0.588395	-4.38067	1.18316e-05	0.000107626	up Zt10 vs Zt09	B	hypothetical protein	Non-effector	PF00024	GO:0008150, GO:0003674, GO:0005575
Zt09_chr_13_00123	24.328	-2.57702	0.657332	-3.92043	8.83922e-05	0.000887654	up Zt10 vs Zt09	C	hypothetical protein	NA	PF09757	GO:0008150, GO:0003674, GO:0005575
Zt09_chr_6_00056	83.6155	-2.57278	0.550767	-4.67126	2.9936e-06	3.13552e-05	up Zt09 vs Zt05	D	predicted protein	NA		GO:0008150, GO:0003674, GO:0005575
Zt09_chr_1_01589	1537.27	-2.56979	0.481247	-5.33985	9.3e-08	1.33022e-06	up Zt09 vs Zt05	D	similar to membrane protein	Non-effector		GO:0008150, GO:0003674, GO:0005575
Zt09_chr_6_00561	96.2427	-2.56941	0.458921	-5.59881	2.15826e-08	6.73379e-07	up Zt10 vs Zt05	C	hypothetical protein	Non-effector		GO:0008150, GO:0003674, GO:0005575
Zt09_chr_1_00288	132.093	-2.56828	0.456089	-5.6311	1.79067e-08	2.14296e-07	up Zt10 vs Zt05	A	similar to MFS multidrug resistance transporter	NA	PF07690	GO:0016021, GO:0055085
Zt09_chr_9_00041	10.6791	-2.5676	0.54511	-4.71023	2.47431e-06	2.676e-05	up Zt09 vs Zt05	D	hypothetical protein	NA	PF01612	GO:0003676, GO:0008408, GO:0006139
Zt09_chr_4_00003	348.637	-2.56716	0.4779	-5.37175	7.8e-08	9.4806e-07	up Zt10 vs Zt05	D	similar to Putative lysine N-acyltransferase C17G9.06c	NA	PF13523	GO:0008150, GO:0003674, GO:0005575
Zt09_chr_2_01082	120.041	-2.56679	0.242736	-10.5744	3.91604e-26	4.45484e-24	up Zt10 vs Zt09	D	similar to aspartic-type endopeptidase	NA	PF00026	GO:0004190, GO:0006508
Zt09_chr_7_00225	192.175	-2.56608	0.420554	-6.10167	1e-09	1.6e-08	up Zt10 vs Zt05	A	hypothetical protein	NA	PF00024	GO:0008150, GO:0003674, GO:0005575
Zt09_chr_8_00116	23.6695	-2.56545	0.627735	-4.08683	4.3731e-05	0.000351392	up Zt10 vs Zt05	B	similar to GPR1/FUN34/YaaH-class plasma membrane protein	NA	PF01184	GO:0016020
Zt09_chr_11_00217	584.497	-2.56478	0.247088	-10.38	3.05748e-25	5.40355e-23	up Zt10 vs Zt05	A	similar to vacuolar fusion protein mon1	NA	PF03164	GO:0008150, GO:0003674, GO:0005575
Zt09_chr_5_00536	318.904	-2.56403	0.409676	-6.25867	3.88275e-10	1.5249e-08	up Zt09 vs Zt05	B	similar to oxidase	Non-effector	PF01328	GO:0004601
Zt09_chr_1_01533	204.355	-2.5625	0.594791	-4.30824	1.64558e-05	0.000144639	up Zt10 vs Zt09	B	similar to transmembrane amino acid transporter protein	NA	PF01490	GO:0008150, GO:0003674, GO:0005575
Zt09_chr_3_00801	18.1524	-2.56123	0.750806	-3.4113	0.000646534	0.00322834	up Zt10 vs Zt09	A	predicted protein	NA		GO:0008150, GO:0003674, GO:0005575
Zt09_chr_1_01726	8.99113	-2.5605	0.736031	-3.4788	0.000503671	0.00218346	up Zt10 vs Zt09	D	predicted protein	NA		GO:0008150, GO:0003674, GO:0005575
Zt09_chr_6_00065	650.724	-2.56037	0.496563	-5.15619	2.52e-07	2.58471e-06	up Zt10 vs Zt09	D	predicted protein	Effector		GO:0008150, GO:0003674, GO:0005575
Zt09_chr_6_00131	22.8302	-2.55983	0.776928	-3.29481	0.000984869	0.00564077	up Zt09 vs Zt05	B	predicted protein	NA		GO:0008150, GO:0003674, GO:0005575
Zt09_chr_11_00272	29.2073	-2.55735	0.367168	-6.96507	3.28241e-12	7.55488e-11	up Zt10 vs Zt09	D	hypothetical protein	NA	PF12796	GO:0005515
Zt09_chr_1_01417	152.807	-2.55674	0.435497	-5.87085	4.33576e-09	1.32e-07	up Zt09 vs Zt05	B	hypothetical protein	Non-effector	PF00026	GO:0004190, GO:0006508
Zt09_chr_7_00371	94.0674	-2.55668	0.357915	-7.14326	9.1143e-13	3.04744e-11	up Zt09 vs Zt05	A	similar to butanediol dehydrogenase	NA	PF00107;PF08240	GO:0016491, GO:0016747, GO:0008270, GO:0055114
Zt09_chr_14_00041	58.2906	-2.55604	0.327463	-7.80557	5.92332e-15	5.34969e-13	up Zt09 vs Zt05	C	predicted protein	NA		GO:0008150, GO:0003674, GO:0005575
Zt09_chr_6_00287	154.149	-2.55591	0.429097	-5.95649	2.57714e-09	4.91444e-08	up Zt09 vs Zt05	A	predicted protein	NA		GO:0008150, GO:0003674, GO:0005575
Zt09_chr_7_00445	23.8773	-2.55252	0.822786	-3.10229	0.00192028	0.00814923	up Zt10 vs Zt09	A	predicted protein	NA		GO:0008150, GO:0003674, GO:0005575
Zt09_chr_11_00287	678.196	-2.55179	0.270401	-9.43705	3.83412e-21	3.13606e-19	up Zt10 vs Zt05	D	hypothetical protein	Effector		GO:0008150, GO:0003674, GO:0005575
Zt09_chr_4_00671	384.546	-2.54946	0.206742	-12.3316	6.12141e-35	1.63739e-32	up Zt10 vs Zt05	D	predicted protein	NA		GO:0008150, GO:0003674, GO:0005575
Zt09_chr_2_00389	135.437	-2.54778	0.372888	-6.83257	8.34077e-12	2.39271e-10	up Zt09 vs Zt05	A	similar to short-chain dehydrogenase	NA	PF00106	GO:0016491, GO:0008152
Zt09_chr_9_00521	783.841	-2.54715	0.260312	-9.785	1.30596e-22	1.46876e-20	up Zt10 vs Zt05	A	similar to phosphomevalonate kinase	NA	PF00288;PF08544	GO:0005524
Zt09_chr_12_00203	1187.94	-2.54709	0.4587	-5.55283	2.81074e-08	6.92e-07	up Zt09 vs Zt05	B	similar to ABC transporter	NA	PF00005;PF14510;PF06422;PF01061	GO:0000166, GO:0017111, GO:0005524, GO:0016887, GO:0042626, GO:0016021, GO:0016020, GO:0006810
Zt09_chr_19_00066	10.1689	-2.54704	0.77028	-3.30664	0.000944208	0.00498542	up Zt09 vs Zt05	D	predicted protein	NA		GO:0008150, GO:0003674, GO:0005575
Zt09_chr_13_00123	24.328	-2.54571	0.624315	-4.0776	4.55025e-05	0.000299228	up Zt10 vs Zt05	D	hypothetical protein	NA	PF09757	GO:0008150, GO:0003674, GO:0005575
Zt09_chr_4_00562	40.3202	-2.54308	0.553464	-4.59484	4.33073e-06	5.75319e-05	up Zt09 vs Zt05	B	hypothetical protein	NA	PF00069	GO:0005524, GO:0004672, GO:0004674, GO:0016772, GO:0006468
Zt09_chr_1_01386	458.177	-2.54302	0.832823	-3.05349	0.00226196	0.00861258	up Zt10 vs Zt05	D	predicted protein	Effector		GO:0008150, GO:0003674, GO:0005575
Zt09_chr_1_02098	30.5138	-2.54198	0.374953	-6.77946	1.20624e-11	3.63142e-10	up Zt09 vs Zt05	D	predicted protein	NA		GO:0008150, GO:0003674, GO:0005575
Zt09_chr_6_00624	44.4154	-2.54008	0.502596	-5.05392	4.32842e-07	4.868e-06	up Zt09 vs Zt05	A	hypothetical protein	NA		GO:0008150, GO:0003674, GO:0005575
Zt09_chr_11_00406	372.315	-2.54003	0.489991	-5.18383	2.17374e-07	4.21833e-06	up Zt09 vs Zt05	B	predicted protein	Effector		GO:0008150, GO:0003674, GO:0005575
Zt09_chr_11_00500	37.7299	-2.53914	0.399949	-6.34865	2.1721e-10	6.10717e-09	up Zt10 vs Zt05	B	predicted protein	NA		GO:0008150, GO:0003674, GO:0005575
Zt09_chr_11_00411	62.8215	-2.53868	0.292612	-8.6759	4.10305e-18	5.48636e-16	up Zt10 vs Zt05	C	hypothetical protein	NA		GO:0008150, GO:0003674, GO:0005575
Zt09_chr_10_00219	47.8034	-2.53771	0.722235	-3.51368	0.000441938	0.00234476	up Zt10 vs Zt09	A	similar to GNAT family acetyltransferase	NA	PF00583	GO:0008080
Zt09_chr_1_01186	53.0042	-2.53618	0.451284	-5.61993	1.9104e-08	3.8984e-07	up Zt10 vs Zt05	B	hypothetical protein	NA	PF01753	GO:0008150, GO:0003674, GO:0005575
Zt09_chr_7_00084	157.637	-2.53551	0.451451	-5.61635	1.95032e-08	5.49924e-07	up Zt10 vs Zt09	C	hypothetical protein	Non-effector	PF00026	GO:0004190, GO:0006508
Zt09_chr_11_00031	12.1194	-2.53536	0.760549	-3.33359	0.000857324	0.00725905	up Zt10 vs Zt05	C	predicted protein	Effector		GO:0008150, GO:0003674, GO:0005575
Zt09_chr_2_00246	46.6679	-2.53372	0.61055	-4.14989	3.32632e-05	0.000252389	up Zt10 vs Zt09	A	predicted protein	Effector		GO:0008150, GO:0003674, GO:0005575
Zt09_chr_3_00577	25.5112	-2.53302	0.68181	-3.71514	0.000203094	0.00135264	up Zt10 vs Zt09	B	predicted protein	NA		GO:0008150, GO:0003674, GO:0005575
Zt09_chr_2_01089	120.833	-2.53167	0.367609	-6.88686	5.70362e-12	3.4955e-10	up Zt09 vs Zt05	C	hypothetical protein	NA	PF06985	GO:0008150, GO:0003674, GO:0005575
Zt09_chr_10_00554	56.864	-2.5303	0.498772	-5.07305	3.9148e-07	5.00373e-06	up Zt09 vs Zt05	D	hypothetical protein	Effector	PF06951	GO:0004623, GO:0005509, GO:0005576, GO:0016042
Zt09_chr_1_00812	190.5	-2.52986	0.394685	-6.40982	1.4569e-10	3.41682e-09	up Zt09 vs Zt05	A	similar to methyltransferase domain-containing protein	NA	PF08242	GO:0008150, GO:0003674, GO:0005575
Zt09_chr_10_00162	599.747	-2.52922	0.254351	-9.9438	2.68396e-23	6.0074e-21	up Zt10 vs Zt05	C	similar to major facilitator superfamily protein	NA	PF07690	GO:0016021, GO:0055085
Zt09_chr_7_00111	120.794	-2.52812	0.234793	-10.7674	4.90423e-27	6.47163e-25	up Zt10 vs Zt09	D	hypothetical protein	NA	PF12695	GO:0008150, GO:0003674, GO:0005575
Zt09_chr_8_00156	33.9604	-2.52793	0.509981	-4.95692	7.162e-07	7.039e-06	up Zt10 vs Zt05	D	predicted protein	NA		GO:0008150, GO:0003674, GO:0005575
Zt09_chr_1_02052	4699.89	-2.52749	0.545454	-4.63374	3.59117e-06	2.7382e-05	up Zt10 vs Zt09	D	similar to amino acid permease	NA	PF00324	GO:0015171, GO:0016020, GO:0003333, GO:0006810, GO:0055085
Zt09_chr_3_00154	366.065	-2.52646	0.254468	-9.92842	3.13184e-23	6.86073e-21	up Zt10 vs Zt05	C	predicted protein	Non-effector		GO:0008150, GO:0003674, GO:0005575
Zt09_chr_1_00501	22.8354	-2.52562	0.677192	-3.72955	0.000191823	0.00146487	up Zt09 vs Zt05	B	hypothetical protein	NA		GO:0008150, GO:0003674, GO:0005575
Zt09_chr_14_00040	63.497	-2.52559	0.269212	-9.38141	6.50943e-21	1.13595e-18	up Zt09 vs Zt05	C	predicted protein	NA		GO:0008150, GO:0003674, GO:0005575
Zt09_chr_5_00019	40.6509	-2.52362	0.633611	-3.98292	6.80733e-05	0.000508469	up Zt10 vs Zt09	B	predicted protein	NA		GO:0008150, GO:0003674, GO:0005575
Zt09_chr_8_00625	221.797	-2.52279	0.56331	-4.4785	7.51678e-06	4.80268e-05	up Zt10 vs Zt05	A	similar to B3/4 domain-containing protein	NA	PF03483	GO:0003723, GO:0004826
Zt09_chr_10_00071	1262.27	-2.52269	0.485491	-5.19616	2.03442e-07	2.75144e-06	up Zt10 vs Zt09	A	similar to thermophilic desulfurizing enzyme family protein	NA	PF08028;PF02771	GO:0003995, GO:0016491, GO:0016627, GO:0050660, GO:0055114, GO:0008152
Zt09_chr_19_00073	419.27	-2.52256	0.16202	-15.5694	1.17421e-54	3.87372e-51	up Zt10 vs Zt09	C	predicted protein	NA		GO:0008150, GO:0003674, GO:0005575
Zt09_chr_1_00398	39.1834	-2.52249	0.640174	-3.94033	8.13713e-05	0.000823447	up Zt10 vs Zt09	C	predicted protein	NA		GO:0008150, GO:0003674, GO:0005575
Zt09_chr_10_00537	137.946	-2.52172	0.32643	-7.72514	1.11732e-14	4.13291e-13	up Zt10 vs Zt05	D	similar to amine oxidase	Non-effector	PF01593	GO:0016491, GO:0055114
Zt09_chr_13_00364	257.264	-2.51968	0.491407	-5.12747	2.93657e-07	5.52533e-06	up Zt09 vs Zt05	B	predicted protein	Effector		GO:0008150, GO:0003674, GO:0005575
Zt09_chr_6_00224	613.494	-2.51869	0.42788	-5.88644	3.94596e-09	5.56692e-08	up Zt10 vs Zt09	D	predicted protein	Effector		GO:0008150, GO:0003674, GO:0005575
Zt09_chr_5_00324	247.493	-2.51843	0.193923	-12.9868	1.45405e-38	1.30825e-35	up Zt10 vs Zt05	B	similar to protein kinase	NA	PF00069	GO:0005524, GO:0004672, GO:0016772, GO:0006468
Zt09_chr_7_00115	1075.36	-2.51813	0.467005	-5.39209	6.96425e-08	1.05295e-06	up Zt10 vs Zt09	B	hypothetical protein	NA		GO:0008150, GO:0003674, GO:0005575
Zt09_chr_12_00369	2061.5	-2.51754	0.417694	-6.02724	1.66782e-09	5.98058e-08	up Zt10 vs Zt09	C	hypothetical protein	Non-effector	PF02812;PF00208	GO:0016491, GO:0006520, GO:0055114
Zt09_chr_4_00004	2373.28	-2.51674	0.267888	-9.39477	5.73454e-21	8.22533e-19	up Zt10 vs Zt05	B	similar to siderophore iron transporter	NA		GO:0008150, GO:0003674, GO:0005575
Zt09_chr_5_00433	16.1084	-2.51598	0.739032	-3.40442	0.000663046	0.00306071	up Zt09 vs Zt05	A	hypothetical protein	NA	PF00856	GO:0005515
Zt09_chr_1_01239	198.623	-2.51528	0.321341	-7.82744	4.97887e-15	1.88797e-13	up Zt10 vs Zt05	A	hypothetical protein	NA		GO:0008150, GO:0003674, GO:0005575
Zt09_chr_3_00328	504.385	-2.51413	0.393953	-6.38179	1.75028e-10	4.61209e-09	up Zt10 vs Zt09	A	similar to cyclin like protein	NA	PF00134	GO:0019901, GO:0051726, GO:0000079
Zt09_chr_5_00232	564.623	-2.51198	0.151037	-16.6316	4.11414e-62	5.81681e-59	up Zt10 vs Zt09	D	similar to kynurenine 3-monooxygenase	NA	PF01494	GO:0016491, GO:0004502, GO:0008152, GO:0006569, GO:0019805
Zt09_chr_8_00152	15.7582	-2.51159	0.507315	-4.95075	7.39279e-07	1.64043e-05	up Zt10 vs Zt05	C	hypothetical protein	NA	PF00651	GO:0005515
Zt09_chr_3_00466	24.8665	-2.51045	0.701832	-3.577	0.00034756	0.00288332	up Zt10 vs Zt09	C	similar to neutral protease 2	Non-effector	PF02102	GO:0008237, GO:0004222, GO:0006508
Zt09_chr_19_00076	10.0088	-2.50881	0.697344	-3.59766	0.000321094	0.00197845	up Zt09 vs Zt05	D	predicted protein	NA		GO:0008150, GO:0003674, GO:0005575
Zt09_chr_4_00667	88.9523	-2.50863	0.411989	-6.08907	1.13569e-09	2.28453e-08	up Zt09 vs Zt05	A	hypothetical protein	NA		GO:0008270, GO:0000981, GO:0005634, GO:0006355
Zt09_chr_1_00298	128.174	-2.50832	0.35352	-7.09528	1.29091e-12	7.60485e-11	up Zt09 vs Zt05	B	hypothetical protein	NA		GO:0008150, GO:0003674, GO:0005575
Zt09_chr_11_00157	69.6953	-2.5061	0.311572	-8.0434	8.73808e-16	5.32351e-14	up Zt09 vs Zt05	D	predicted protein	NA		GO:0008150, GO:0003674, GO:0005575
Zt09_chr_12_00412	22.8778	-2.50496	0.6384	-3.92382	8.71575e-05	0.00105326	up Zt10 vs Zt05	C	hypothetical protein	Effector		GO:0008150, GO:0003674, GO:0005575
Zt09_chr_6_00602	54.1267	-2.50448	0.658356	-3.80414	0.000142299	0.000959352	up Zt10 vs Zt05	B	predicted protein	NA		GO:0008150, GO:0003674, GO:0005575
Zt09_chr_1_00698	145.682	-2.50362	0.42596	-5.8776	4.16269e-09	5.6825e-08	up Zt10 vs Zt05	A	hypothetical protein	NA		GO:0008150, GO:0003674, GO:0005575
Zt09_chr_13_00324	94.5088	-2.50307	0.507762	-4.92962	8.23908e-07	9.87539e-06	up Zt09 vs Zt05	D	similar to nad-p-binding protein	NA	PF00106	GO:0016491, GO:0008152
Zt09_chr_10_00309	70.7588	-2.50289	0.383131	-6.53272	6.45872e-11	3e-09	up Zt10 vs Zt09	C	predicted protein	NA		GO:0008150, GO:0003674, GO:0005575
Zt09_chr_1_01568	4201.79	-2.50212	0.338354	-7.39498	1.41429e-13	6.75584e-12	up Zt10 vs Zt09	A	similar to methyltransferase domain-containing protein	NA	PF08241	GO:0008168, GO:0008152
Zt09_chr_3_01065	530.424	-2.50176	0.277672	-9.00977	2.06498e-19	2.70596e-17	up Zt10 vs Zt09	A	similar to vacuolar h+\ ca2+ exchanger	NA	PF01699	GO:0016021, GO:0055085
Zt09_chr_3_00068	120.632	-2.5002	0.528342	-4.73215	2.22149e-06	2.10595e-05	up Zt09 vs Zt05	A	similar to pantothenate transporter	NA	PF07690	GO:0016021, GO:0055085
Zt09_chr_6_00079	143.075	-2.49986	0.578706	-4.31974	1.56215e-05	0.000119757	up Zt09 vs Zt05	A	similar to aconitase family protein	NA	PF00330;PF00694	GO:0003861, GO:0009316, GO:0008152, GO:0009098
Zt09_chr_12_00330	24.2206	-2.49824	0.487685	-5.12266	3.01249e-07	3.02686e-06	up Zt10 vs Zt09	D	similar to fad binding domain-containing protein	NA	PF13434	GO:0008150, GO:0003674, GO:0005575
Zt09_chr_3_00801	18.1524	-2.4977	0.609871	-4.09546	4.21338e-05	0.000330144	up Zt09 vs Zt05	D	predicted protein	NA		GO:0008150, GO:0003674, GO:0005575
Zt09_chr_6_00214	93.9975	-2.49739	0.375725	-6.64686	2.99407e-11	1.42463e-09	up Zt09 vs Zt05	B	similar to pfkB family carbohydrate kinase	NA	PF00294	GO:0008150, GO:0003674, GO:0005575
Zt09_chr_12_00313	173.192	-2.49706	0.366812	-6.80747	9.93328e-12	2.17982e-10	up Zt10 vs Zt05	A	similar to short chain dehydrogenase/reductase	NA	PF00106	GO:0016491, GO:0008152
Zt09_chr_5_00701	195.962	-2.49679	0.534629	-4.67013	3.0101e-06	3.09533e-05	up Zt10 vs Zt09	A	similar to major facilitator superfamily transporter	NA	PF07690	GO:0016021, GO:0055085
Zt09_chr_1_02019	127.098	-2.4955	0.657666	-3.79448	0.000147952	0.000745559	up Zt10 vs Zt09	D	predicted protein	Effector		GO:0008150, GO:0003674, GO:0005575
Zt09_chr_2_00546	67.4711	-2.49536	0.533227	-4.67974	2.87243e-06	4.07284e-05	up Zt09 vs Zt05	B	similar to ABC multidrug transporter	NA	PF00664;PF00005	GO:0017111, GO:0000166, GO:0005524, GO:0042626, GO:0016887, GO:0016021, GO:0055085, GO:0006810
Zt09_chr_10_00185	530.755	-2.49527	0.558371	-4.46883	7.86488e-06	9.6694e-05	up Zt09 vs Zt05	B	hypothetical protein	Effector		GO:0008150, GO:0003674, GO:0005575
Zt09_chr_11_00475	43.1102	-2.49383	0.497315	-5.0146	5.31442e-07	5.87674e-06	up Zt09 vs Zt05	A	hypothetical protein	NA		GO:0008150, GO:0003674, GO:0005575
Zt09_chr_5_00627	31.877	-2.49252	0.528429	-4.71686	2.39515e-06	3.47578e-05	up Zt09 vs Zt05	B	predicted protein	Non-effector		GO:0008150, GO:0003674, GO:0005575
Zt09_chr_2_00672	337.753	-2.49245	0.442596	-5.63143	1.7872e-08	2.8978e-07	up Zt09 vs Zt05	D	hypothetical protein	Effector		GO:0008150, GO:0003674, GO:0005575
Zt09_chr_4_00573	726.893	-2.49173	0.422728	-5.8944	3.76036e-09	7.5797e-08	up Zt10 vs Zt09	B	hypothetical protein	NA		GO:0008150, GO:0003674, GO:0005575
Zt09_chr_9_00291	16667.6	-2.4916	0.573794	-4.34233	1.40982e-05	0.000215044	up Zt10 vs Zt05	C	similar to alcohol dehydrogenase 1	NA	PF00107;PF08240	GO:0016747, GO:0016491, GO:0008270, GO:0055114
Zt09_chr_2_01023	209.531	-2.49119	0.28875	-8.62747	6.27237e-18	6.83406e-16	up Zt10 vs Zt09	A	similar to phenylacetaldoxime dehydratase	NA	PF13816	GO:0008150, GO:0003674, GO:0005575
Zt09_chr_2_00116	1046.27	-2.4894	0.457103	-5.44603	5.15076e-08	8.02788e-07	up Zt10 vs Zt09	B	similar to putative abc multidrug transporter mdr1 protein	NA	PF00664;PF00005	GO:0017111, GO:0000166, GO:0042626, GO:0005524, GO:0016887, GO:0016021, GO:0055085, GO:0006810
Zt09_chr_1_02069	92.8131	-2.48856	0.735863	-3.38182	0.000720069	0.00435337	up Zt09 vs Zt05	B	predicted protein	NA		GO:0008150, GO:0003674, GO:0005575
Zt09_chr_10_00062	159.918	-2.48853	0.516962	-4.81375	1.48121e-06	1.11394e-05	up Zt10 vs Zt05	A	similar to trichome differentiation protein GL1	NA	PF00249	GO:0003682, GO:0003677
Zt09_chr_12_00049	554.753	-2.48807	0.294623	-8.44493	3.04223e-17	2.48835e-15	up Zt10 vs Zt09	B	similar to short chain dehydrogenase/reductase	NA	PF00106	GO:0016491, GO:0008152
Zt09_chr_6_00232	427.633	-2.48684	0.645946	-3.84992	0.000118156	0.00135925	up Zt10 vs Zt05	C	similar to duf895 domain membrane protein	NA	PF07690	GO:0016021, GO:0055085
Zt09_chr_1_01601	372.659	-2.48609	0.326243	-7.62036	2.52977e-14	8.57437e-13	up Zt10 vs Zt05	A	similar to phthalate transporter	NA	PF07690	GO:0016021, GO:0055085
Zt09_chr_15_00080	27.2481	-2.48597	0.390351	-6.36855	1.90827e-10	3.26749e-09	up Zt10 vs Zt09	D	predicted protein	NA		GO:0008150, GO:0003674, GO:0005575
Zt09_chr_4_00562	40.3202	-2.48426	0.44776	-5.5482	2.88618e-08	4.523e-07	up Zt09 vs Zt05	D	hypothetical protein	NA	PF00069	GO:0005524, GO:0004672, GO:0004674, GO:0016772, GO:0006468
Zt09_chr_8_00042	155.59	-2.48376	0.348502	-7.12696	1.02612e-12	6.19236e-11	up Zt09 vs Zt05	B	similar to altered inheritance of mitochondria protein	Non-effector		GO:0008081, GO:0006629
Zt09_chr_6_00600	719.221	-2.48089	0.795362	-3.1192	0.00181344	0.00778782	up Zt10 vs Zt09	A	hypothetical protein	NA	PF07690	GO:0016021, GO:0055085
Zt09_chr_13_00153	91.41	-2.48025	0.232516	-10.667	1.45222e-26	2.41162e-24	up Zt09 vs Zt05	D	similar to short-chain dehydrogenase/reductase SDR	NA	PF00106	GO:0016491, GO:0008152
Zt09_chr_9_00269	323.915	-2.47949	0.426674	-5.8112	6.20251e-09	1.07884e-07	up Zt09 vs Zt05	A	similar to alpha-1	Non-effector	PF07971	GO:0030246, GO:0003824, GO:0005975
Zt09_chr_10_00518	25.3558	-2.47891	0.582155	-4.25816	2.06114e-05	0.000115772	up Zt10 vs Zt05	A	similar to glycoside hydrolase family 37 protein	Non-effector	PF01204	GO:0004555, GO:0003824, GO:0005991
Zt09_chr_6_00161	689.436	-2.47668	0.281471	-8.79906	1.37968e-18	2.00804e-16	up Zt09 vs Zt05	B	hypothetical protein	NA	PF07247;PF07519	GO:0004026, GO:0006066
Zt09_chr_4_00173	48.1848	-2.47668	0.688933	-3.59495	0.000324456	0.00324399	up Zt10 vs Zt05	C	similar to carbonic anhydrase	Effector	PF00194	GO:0008150, GO:0003674, GO:0005575
Zt09_chr_1_00057	975.683	-2.47646	0.160983	-15.3834	2.11573e-53	5.23483e-50	up Zt09 vs Zt05	A	similar to ABC bile acid transporter	NA	PF00005;PF00664	GO:0017111, GO:0000166, GO:0016887, GO:0005524, GO:0042626, GO:0016021, GO:0055085, GO:0006810
Zt09_chr_8_00444	205.736	-2.47598	0.632889	-3.91219	9.1462e-05	0.000604984	up Zt10 vs Zt09	A	hypothetical protein	NA		GO:0008150, GO:0003674, GO:0005575
Zt09_chr_7_00850	93.7544	-2.47536	0.754617	-3.28028	0.00103705	0.00709584	up Zt10 vs Zt09	C	similar to short chain dehydrogenase	NA	PF00106	GO:0016491, GO:0008152
Zt09_chr_5_00043	56.9676	-2.47444	0.442393	-5.5933	2.2279e-08	3.08385e-07	up Zt10 vs Zt05	D	similar to phthalate transporter	NA	PF07690	GO:0016021, GO:0055085
Zt09_chr_2_00926	24.6924	-2.47428	0.73662	-3.35896	0.000782359	0.00565183	up Zt10 vs Zt09	C	predicted protein	NA		GO:0008150, GO:0003674, GO:0005575
Zt09_chr_6_00156	551.094	-2.47399	0.561107	-4.40912	1.03791e-05	0.000183614	up Zt09 vs Zt05	C	predicted protein	Effector		GO:0008150, GO:0003674, GO:0005575
Zt09_chr_12_00035	66.6128	-2.47319	0.551456	-4.48483	7.29727e-06	0.000135619	up Zt09 vs Zt05	C	similar to MFS transporter	NA	PF07690	GO:0016021, GO:0055085
Zt09_chr_1_01724	1011.22	-2.47248	0.475132	-5.20378	1.95275e-07	1.83886e-06	up Zt10 vs Zt05	A	similar to choline-sulfatase	NA	PF12411;PF00884	GO:0008484, GO:0003824, GO:0008152
Zt09_chr_1_01941	10895.7	-2.47235	0.466574	-5.29895	1.16472e-07	1.35615e-06	up Zt10 vs Zt05	D	hypothetical protein	NA		GO:0008150, GO:0003674, GO:0005575
Zt09_chr_4_00671	384.546	-2.47223	0.211102	-11.7111	1.11862e-31	5.82685e-29	up Zt10 vs Zt09	C	predicted protein	NA		GO:0008150, GO:0003674, GO:0005575
Zt09_chr_6_00065	650.724	-2.47207	0.717981	-3.44308	0.000575128	0.00292297	up Zt10 vs Zt09	A	predicted protein	Effector		GO:0008150, GO:0003674, GO:0005575
Zt09_chr_6_00162	101.519	-2.47135	0.61982	-3.98721	6.68554e-05	0.000331165	up Zt10 vs Zt05	A	predicted protein	Effector		GO:0008150, GO:0003674, GO:0005575
Zt09_chr_17_00068	32.1466	-2.46745	0.405194	-6.08954	1.13239e-09	1.99418e-08	up Zt10 vs Zt05	D	hypothetical protein	NA		GO:0005874, GO:0007017
Zt09_chr_3_00730	216.063	-2.46727	0.267134	-9.23607	2.55721e-20	1.94682e-18	up Zt10 vs Zt05	D	similar to protein kinase	NA	PF00069	GO:0004672, GO:0005524, GO:0004674, GO:0016772, GO:0006468
Zt09_chr_3_01120	105.864	-2.46593	0.643424	-3.83251	0.000126841	0.000810265	up Zt10 vs Zt09	A	similar to nad dependent epimerase dehydratase family protein	NA		GO:0008150, GO:0003674, GO:0005575
Zt09_chr_11_00217	584.497	-2.46352	0.212993	-11.5662	6.1126e-31	1.61373e-28	up Zt09 vs Zt05	D	similar to vacuolar fusion protein mon1	NA	PF03164	GO:0008150, GO:0003674, GO:0005575
Zt09_chr_5_00380	500.811	-2.46348	0.238926	-10.3107	6.30655e-25	1.04027e-22	up Zt10 vs Zt05	A	similar to C6 finger domain protein	NA	PF11951;PF00172	GO:0000981, GO:0008270, GO:0005634, GO:0006355
Zt09_chr_8_00357	30093.1	-2.46286	0.343928	-7.16098	8.01029e-13	3.30535e-11	up Zt10 vs Zt09	A	hypothetical protein	NA		GO:0008150, GO:0003674, GO:0005575
Zt09_chr_14_00041	58.2906	-2.46273	0.427447	-5.76147	8.33828e-09	2.392e-07	up Zt09 vs Zt05	B	predicted protein	NA		GO:0008150, GO:0003674, GO:0005575
Zt09_chr_9_00389	86.326	-2.46219	0.337055	-7.30502	2.7723e-13	9.7991e-12	up Zt09 vs Zt05	A	hypothetical protein	NA	PF00176;PF00271	GO:0004386, GO:0005524, GO:0003676, GO:0003677, GO:0008270, GO:0005515
Zt09_chr_16_00074	83.9357	-2.46209	0.259352	-9.49324	2.23973e-21	1.49774e-19	up Zt10 vs Zt09	D	predicted protein	NA		GO:0008150, GO:0003674, GO:0005575
Zt09_chr_9_00445	203.642	-2.46191	0.261154	-9.42703	4.21856e-21	8.35021e-19	up Zt09 vs Zt05	B	predicted protein	NA		GO:0008150, GO:0003674, GO:0005575
Zt09_chr_5_00043	56.9676	-2.46159	0.525941	-4.68036	2.86368e-06	2.02297e-05	up Zt10 vs Zt05	A	similar to phthalate transporter	NA	PF07690	GO:0016021, GO:0055085
Zt09_chr_19_00068	16.764	-2.46095	0.74826	-3.28889	0.00100582	0.00475314	up Zt10 vs Zt09	A	predicted protein	NA		GO:0008150, GO:0003674, GO:0005575
Zt09_chr_8_00394	2273.01	-2.46078	0.446058	-5.51674	3.4535e-08	3.86643e-07	up Zt10 vs Zt05	A	similar to cipc-like antibiotic response protein	NA	PF12585	GO:0008150, GO:0003674, GO:0005575
Zt09_chr_11_00225	87.9802	-2.46067	0.430354	-5.71777	1.07929e-08	1.95625e-07	up Zt10 vs Zt09	A	predicted protein	NA		GO:0008150, GO:0003674, GO:0005575
Zt09_chr_5_00436	326.135	-2.45953	0.507983	-4.84177	1.28691e-06	1.50372e-05	up Zt10 vs Zt09	B	similar to epoxide hydrolase	NA	PF06441	GO:0003824, GO:0033961
Zt09_chr_14_00040	63.497	-2.45866	0.37278	-6.59548	4.23896e-11	1.08969e-09	up Zt09 vs Zt05	A	predicted protein	NA		GO:0008150, GO:0003674, GO:0005575
Zt09_chr_1_00714	121.68	-2.4584	0.611462	-4.02053	5.80679e-05	0.000544222	up Zt09 vs Zt05	B	predicted protein	NA		GO:0008150, GO:0003674, GO:0005575
Zt09_chr_1_00345	131.248	-2.45714	0.366256	-6.70881	1.96217e-11	5.59626e-10	up Zt09 vs Zt05	D	similar to cytochrome p450 6a1	NA	PF00067	GO:0020037, GO:0005506, GO:0016705, GO:0004497, GO:0055114
Zt09_chr_13_00241	461.411	-2.45671	0.580966	-4.22866	2.35089e-05	0.000130346	up Zt10 vs Zt05	A	similar to EF-hand calcium-binding domain protein	NA	PF03959	GO:0008150, GO:0003674, GO:0005575
Zt09_chr_10_00474	196.624	-2.45657	0.406474	-6.04362	1.50694e-09	3.24009e-08	up Zt10 vs Zt09	A	predicted protein	Non-effector		GO:0008150, GO:0003674, GO:0005575
Zt09_chr_11_00016	23.892	-2.45545	0.673535	-3.64562	0.000266749	0.00163976	up Zt10 vs Zt05	B	predicted protein	NA		GO:0008150, GO:0003674, GO:0005575
Zt09_chr_3_00158	822.561	-2.45516	0.402937	-6.09317	1.10699e-09	1.7e-08	up Zt10 vs Zt09	D	predicted protein	Effector		GO:0008150, GO:0003674, GO:0005575
Zt09_chr_3_00923	30.9896	-2.45402	0.572682	-4.28514	1.82625e-05	0.00013222	up Zt10 vs Zt05	D	predicted protein	Non-effector		GO:0008150, GO:0003674, GO:0005575
Zt09_chr_5_00818	389.64	-2.45145	0.521513	-4.70065	2.59335e-06	2.05991e-05	up Zt10 vs Zt09	D	predicted protein	Effector		GO:0008150, GO:0003674, GO:0005575
Zt09_chr_5_00309	21.3717	-2.4513	0.66523	-3.68489	0.000228805	0.00124422	up Zt09 vs Zt05	A	similar to glucan 1	NA	PF00150	GO:0004553, GO:0005975
Zt09_chr_4_00115	723.632	-2.45076	0.790349	-3.10086	0.00192959	0.00759029	up Zt09 vs Zt05	A	similar to beta-1	NA	PF00722	GO:0004553, GO:0005975
Zt09_chr_16_00074	83.9357	-2.45046	0.729812	-3.35766	0.000786066	0.00353944	up Zt09 vs Zt05	A	predicted protein	NA		GO:0008150, GO:0003674, GO:0005575
Zt09_chr_3_00473	54.7921	-2.44984	0.658109	-3.72254	0.000197225	0.00214285	up Zt10 vs Zt05	C	predicted protein	NA		GO:0008150, GO:0003674, GO:0005575
Zt09_chr_1_01759	58.1831	-2.44909	0.527043	-4.64685	3.37045e-06	3.53362e-05	up Zt10 vs Zt09	B	hypothetical protein	NA	PF03403	GO:0003847, GO:0016042
Zt09_chr_12_00221	3057.8	-2.44896	0.704265	-3.47733	0.000506437	0.00242722	up Zt10 vs Zt05	D	predicted protein	NA		GO:0008150, GO:0003674, GO:0005575
Zt09_chr_4_00825	30.6645	-2.44533	0.410101	-5.96275	2.48024e-09	8.49374e-08	up Zt10 vs Zt09	C	predicted protein	NA		GO:0008150, GO:0003674, GO:0005575
Zt09_chr_3_00990	52.3591	-2.44519	0.592281	-4.12842	3.65262e-05	0.000418888	up Zt10 vs Zt09	C	similar to Mitochondrial carrier protein	NA	PF00153	GO:0008150, GO:0003674, GO:0005575
Zt09_chr_9_00376	1343.61	-2.44489	0.559525	-4.36957	1.24491e-05	8.30246e-05	up Zt10 vs Zt09	D	hypothetical protein	NA		GO:0008150, GO:0003674, GO:0005575
Zt09_chr_11_00296	226.589	-2.4446	0.55926	-4.37113	1.23603e-05	0.000118308	up Zt10 vs Zt05	B	similar to PLP-dependent transferase	NA	PF00266	GO:0003824, GO:0030170, GO:0008152
Zt09_chr_11_00103	1703.07	-2.44355	0.454795	-5.37285	7.74998e-08	1.36723e-06	up Zt10 vs Zt05	B	similar to (S)-2-hydroxy-acid oxidase	Non-effector	PF01070	GO:0010181, GO:0016491, GO:0003824, GO:0055114
Zt09_chr_10_00158	117.895	-2.44238	0.468483	-5.21338	1.8543e-07	4.74921e-06	up Zt10 vs Zt05	C	similar to major facilitator superfamily transporter	NA	PF07690	GO:0016021, GO:0055085
Zt09_chr_2_01149	192.811	-2.44029	0.311329	-7.83832	4.56628e-15	2.09225e-13	up Zt09 vs Zt05	A	similar to putative tetratricopeptide-like protein	NA	PF14737;PF13414	GO:0005515
Zt09_chr_2_00578	2327.07	-2.44016	0.472032	-5.16947	2.34755e-07	2.42018e-06	up Zt10 vs Zt09	D	predicted protein	Effector		GO:0008150, GO:0003674, GO:0005575
Zt09_chr_10_00308	255.488	-2.43819	0.271305	-8.98689	2.54331e-19	3.70165e-17	up Zt10 vs Zt09	C	hypothetical protein	NA	PF13847	GO:0008150, GO:0003674, GO:0005575
Zt09_chr_2_00029	15.1881	-2.43735	0.70123	-3.47582	0.000509298	0.00196435	up Zt10 vs Zt05	A	predicted protein	NA		GO:0008150, GO:0003674, GO:0005575
Zt09_chr_12_00439	82.9175	-2.43729	0.558534	-4.36373	1.27862e-05	0.000115566	up Zt10 vs Zt09	B	hypothetical protein	NA		GO:0008150, GO:0003674, GO:0005575
Zt09_chr_19_00061	14.7165	-2.43679	0.682759	-3.56904	0.000358295	0.00216491	up Zt09 vs Zt05	D	predicted protein	NA		GO:0008150, GO:0003674, GO:0005575
Zt09_chr_9_00259	47.2095	-2.43488	0.536085	-4.54197	5.57319e-06	8.34461e-05	up Zt10 vs Zt09	C	similar to 2-nitropropane dioxygenase	NA	PF03060	GO:0003824, GO:0018580, GO:0055114
Zt09_chr_2_01016	704.235	-2.4346	0.465412	-5.23107	1.68533e-07	2.12211e-06	up Zt09 vs Zt05	A	similar to mfs transporter	NA	PF07690	GO:0016021, GO:0055085
Zt09_chr_5_00244	20.5503	-2.43363	0.639704	-3.80431	0.000142202	0.000966944	up Zt09 vs Zt05	D	predicted protein	NA		GO:0008150, GO:0003674, GO:0005575
Zt09_chr_11_00221	4160.44	-2.43348	0.239051	-10.1798	2.44097e-24	3.44277e-22	up Zt09 vs Zt05	D	similar to ABC transporter	NA	PF06422;PF00005;PF14510;PF01061	GO:0000166, GO:0017111, GO:0042626, GO:0005524, GO:0016887, GO:0016021, GO:0016020, GO:0006810
Zt09_chr_2_01217	1143.95	-2.43347	0.428709	-5.67627	1.37661e-08	4.01896e-07	up Zt10 vs Zt09	C	hypothetical protein	Non-effector	PF03443	GO:0008150, GO:0003674, GO:0005575
Zt09_chr_2_00288	40.1803	-2.43298	0.44002	-5.52924	3.21625e-08	1.02205e-06	up Zt09 vs Zt05	C	hypothetical protein	NA	PF02434	GO:0016757, GO:0016020
Zt09_chr_1_00508	98.3738	-2.4321	0.375734	-6.47292	9.6127e-11	4.62487e-09	up Zt10 vs Zt05	C	predicted protein	NA		GO:0008150, GO:0003674, GO:0005575
Zt09_chr_4_00366	225.304	-2.43194	0.39919	-6.09217	1.11391e-09	2.33107e-08	up Zt09 vs Zt05	D	similar to Aromatic peroxygenase Short=AaP	Non-effector	PF01328	GO:0004601
Zt09_chr_1_00574	18982	-2.43179	0.39496	-6.15707	7.4104e-10	2.92194e-08	up Zt10 vs Zt09	C	similar to catalase-1	NA	PF06628;PF01965;PF00199	GO:0004096, GO:0020037, GO:0055114, GO:0006979
Zt09_chr_3_01066	57.7225	-2.43053	0.525315	-4.6268	3.71367e-06	3.72019e-05	up Zt10 vs Zt09	A	predicted protein	NA		GO:0008150, GO:0003674, GO:0005575
Zt09_chr_8_00369	104.071	-2.42981	0.229788	-10.5741	3.92801e-26	1.44439e-23	up Zt09 vs Zt05	C	similar to nmrA-like family protein	NA	PF13460	GO:0008150, GO:0003674, GO:0005575
Zt09_chr_1_01229	9.01037	-2.42745	0.732926	-3.312	0.000926309	0.00490348	up Zt09 vs Zt05	D	hypothetical protein	NA		GO:0008150, GO:0003674, GO:0005575
Zt09_chr_2_00476	2315.14	-2.42702	0.434733	-5.58277	2.3672e-08	2.92122e-07	up Zt10 vs Zt09	D	similar to glutamate decarboxylase	NA	PF00282	GO:0004351, GO:0030170, GO:0016831, GO:0003824, GO:0006536, GO:0019752
Zt09_chr_12_00036	36.8474	-2.42675	0.600224	-4.04307	5.2756e-05	0.000749988	up Zt09 vs Zt05	C	hypothetical protein	NA	PF13193;PF00501;PF00668	GO:0003824, GO:0008152
Zt09_chr_5_00158	1815.1	-2.42624	0.514983	-4.71129	2.46151e-06	4.70198e-05	up Zt10 vs Zt05	C	similar to regulator of G protein signaling superfamily	NA	PF00615	GO:0038032
Zt09_chr_7_00119	318.935	-2.42524	0.372796	-6.50554	7.74168e-11	2.11073e-09	up Zt10 vs Zt09	B	similar to UMTA methyltransferase family protein	NA	PF13489	GO:0008150, GO:0003674, GO:0005575
Zt09_chr_8_00123	601.381	-2.42504	0.55419	-4.37583	1.20973e-05	8.12262e-05	up Zt10 vs Zt09	D	predicted protein	NA		GO:0008150, GO:0003674, GO:0005575
Zt09_chr_8_00066	288.985	-2.42453	0.27944	-8.67639	4.08523e-18	4.60634e-16	up Zt10 vs Zt09	A	similar to short-chain dehydrogenase	NA	PF00106	GO:0016491, GO:0008152
Zt09_chr_3_00098	153.326	-2.42272	0.661824	-3.66067	0.000251554	0.00219351	up Zt10 vs Zt09	C	hypothetical protein	NA	PF11790	GO:0005975
Zt09_chr_3_00087	1573.27	-2.42159	0.493744	-4.90456	9.3639e-07	8.425e-06	up Zt10 vs Zt09	D	hypothetical protein	NA		GO:0008150, GO:0003674, GO:0005575
Zt09_chr_1_00074	38.2921	-2.42029	0.654003	-3.70073	0.00021498	0.00192026	up Zt10 vs Zt09	C	hypothetical protein	NA	PF11951	GO:0008150, GO:0003674, GO:0005575
Zt09_chr_2_00182	33.5416	-2.41976	0.653886	-3.70059	0.000215102	0.00118008	up Zt09 vs Zt05	A	predicted protein	NA		GO:0008150, GO:0003674, GO:0005575
Zt09_chr_17_00046	23.7129	-2.41915	0.602113	-4.01776	5.87531e-05	0.000548566	up Zt09 vs Zt05	B	predicted protein	NA		GO:0008150, GO:0003674, GO:0005575
Zt09_chr_12_00321	126.815	-2.41814	0.628006	-3.8505	0.000117875	0.00097788	up Zt09 vs Zt05	B	predicted protein	NA		GO:0008150, GO:0003674, GO:0005575
Zt09_chr_1_00726	81.975	-2.41755	0.52548	-4.60065	4.21181e-06	3.72181e-05	up Zt09 vs Zt05	A	similar to MFS monocarboxylate transporter	NA	PF07690	GO:0016021, GO:0055085
Zt09_chr_3_00647	58.1959	-2.41716	0.536633	-4.5043	6.65907e-06	5.62808e-05	up Zt09 vs Zt05	A	hypothetical protein	NA		GO:0008150, GO:0003674, GO:0005575
Zt09_chr_16_00074	83.9357	-2.41664	0.287122	-8.41677	3.86999e-17	4.47701e-15	up Zt10 vs Zt05	C	predicted protein	NA		GO:0008150, GO:0003674, GO:0005575
Zt09_chr_11_00110	11.6666	-2.41606	0.704249	-3.43068	0.000602063	0.00546635	up Zt10 vs Zt05	C	predicted protein	NA		GO:0008150, GO:0003674, GO:0005575
Zt09_chr_6_00561	96.2427	-2.41521	0.677114	-3.56692	0.000361205	0.00211337	up Zt10 vs Zt05	B	hypothetical protein	Non-effector		GO:0008150, GO:0003674, GO:0005575
Zt09_chr_3_00844	90.228	-2.41312	0.313949	-7.68636	1.51385e-14	4.78675e-13	up Zt10 vs Zt09	D	hypothetical protein	NA		GO:0008150, GO:0003674, GO:0005575
Zt09_chr_6_00211	144.625	-2.41162	0.373331	-6.45974	1.04884e-10	2.5134e-09	up Zt09 vs Zt05	A	hypothetical protein	NA		GO:0008150, GO:0003674, GO:0005575
Zt09_chr_5_00348	41.7248	-2.41121	0.652724	-3.69408	0.000220683	0.00163383	up Zt09 vs Zt05	B	similar to biphenyl-2	NA	PF12681	GO:0008150, GO:0003674, GO:0005575
Zt09_chr_2_00330	458.308	-2.40974	0.29625	-8.13412	4.14957e-16	4.2301e-14	up Zt09 vs Zt05	C	similar to FAD/NAD P-binding domain-containing protein	NA	PF00743;PF13738	GO:0050661, GO:0050660, GO:0004499, GO:0055114
Zt09_chr_4_00236	1931.09	-2.40917	0.442356	-5.44623	5.14495e-08	1.1925e-06	up Zt09 vs Zt05	B	predicted protein	NA		GO:0008150, GO:0003674, GO:0005575
Zt09_chr_4_00825	30.6645	-2.40761	0.38891	-6.19067	5.99096e-10	9.65677e-09	up Zt10 vs Zt09	D	predicted protein	NA		GO:0008150, GO:0003674, GO:0005575
Zt09_chr_16_00026	127.76	-2.40747	0.562684	-4.27855	1.88114e-05	0.00015441	up Zt10 vs Zt09	A	predicted protein	NA		GO:0008150, GO:0003674, GO:0005575
Zt09_chr_11_00390	111.221	-2.40742	0.583853	-4.12332	3.73443e-05	0.000196699	up Zt10 vs Zt05	A	similar to nitrate transporter	NA	PF07690	GO:0015113, GO:0015112, GO:0016021, GO:0015706, GO:0015707, GO:0055085
Zt09_chr_5_00044	62.9225	-2.40734	0.350505	-6.86819	6.50223e-12	1.41746e-10	up Zt10 vs Zt09	D	hypothetical protein	Non-effector	PF00024;PF14295	GO:0008150, GO:0003674, GO:0005575
Zt09_chr_7_00556	360.932	-2.40656	0.537094	-4.48071	7.43952e-06	4.76255e-05	up Zt10 vs Zt05	A	hypothetical protein	NA	PF13911	GO:0008150, GO:0003674, GO:0005575
Zt09_chr_5_00042	97.7765	-2.40551	0.632446	-3.8035	0.000142664	0.00177829	up Zt09 vs Zt05	C	similar to zip zinc transporter	Non-effector	PF02535	GO:0046873, GO:0016020, GO:0055085, GO:0030001
Zt09_chr_9_00049	464.991	-2.40455	0.202109	-11.8973	1.2227e-32	7.86809e-30	up Zt09 vs Zt05	C	hypothetical protein	NA	PF03227	GO:0008150, GO:0003674, GO:0005575
Zt09_chr_5_00158	1815.1	-2.40275	0.513917	-4.67536	2.93437e-06	3.47802e-05	up Zt10 vs Zt05	B	similar to regulator of G protein signaling superfamily	NA	PF00615	GO:0038032
Zt09_chr_10_00473	11.5852	-2.40145	0.775615	-3.09619	0.00196025	0.00768646	up Zt09 vs Zt05	A	similar to fungal cellulose binding domain-containing protein	Non-effector		GO:0016787
Zt09_chr_11_00422	75.8538	-2.40037	0.437117	-5.49137	3.98817e-08	6.35e-07	up Zt10 vs Zt09	A	hypothetical protein	Non-effector	PF14295	GO:0005515, GO:0005576, GO:0007596, GO:0006508
Zt09_chr_11_00411	62.8215	-2.39937	0.474893	-5.05245	4.36183e-07	5.6283e-06	up Zt10 vs Zt09	B	hypothetical protein	NA		GO:0008150, GO:0003674, GO:0005575
Zt09_chr_9_00264	22.5083	-2.39877	0.56467	-4.24809	2.15599e-05	0.000346303	up Zt09 vs Zt05	C	similar to mitochondrial 2-oxoglutarate/malate carrier protein	NA	PF00153	GO:0055085
Zt09_chr_3_00516	203.374	-2.39849	0.417414	-5.74607	9.13441e-09	1.21e-07	up Zt10 vs Zt09	D	similar to protease S8 tripeptidyl peptidase I	NA	PF09286	GO:0008236, GO:0004252, GO:0006508
Zt09_chr_12_00436	884.58	-2.39604	0.369772	-6.47978	9.18543e-11	2.55951e-09	up Zt10 vs Zt09	A	hypothetical protein	NA	PF00172	GO:0008270, GO:0000981, GO:0005634, GO:0006355
Zt09_chr_6_00325	60.6539	-2.39583	0.50728	-4.72289	2.32515e-06	2.55122e-05	up Zt10 vs Zt09	B	predicted protein	NA		GO:0008150, GO:0003674, GO:0005575
Zt09_chr_13_00280	708.997	-2.39562	0.512044	-4.67854	2.8892e-06	4.08707e-05	up Zt09 vs Zt05	B	similar to 1-aminocyclopropane-1-carboxylate deaminase	NA	PF00291	GO:0008660, GO:0030170, GO:0009310
Zt09_chr_10_00428	221.756	-2.39536	0.376595	-6.36059	2.00983e-10	4.62587e-09	up Zt09 vs Zt05	A	hypothetical protein	NA	PF13417;PF00043	GO:0005515
Zt09_chr_1_00715	216.538	-2.3947	0.277313	-8.63535	5.85464e-18	4.67282e-16	up Zt09 vs Zt05	D	similar to aminotransferase family protein	NA	PF00266	GO:0003824, GO:0030170, GO:0008152
Zt09_chr_6_00054	365.705	-2.39397	0.486089	-4.92497	8.43732e-07	6.8e-06	up Zt10 vs Zt05	A	similar to glycoside hydrolase family 2 sugar binding protein	NA	PF00703;PF02836;PF02837	GO:0004553, GO:0005975
Zt09_chr_2_00969	49.8471	-2.39392	0.61412	-3.89813	9.69389e-05	0.000588592	up Zt09 vs Zt05	A	predicted protein	Effector		GO:0008150, GO:0003674, GO:0005575
Zt09_chr_2_01149	192.811	-2.39359	0.291736	-8.20464	2.31283e-16	2.40948e-14	up Zt09 vs Zt05	B	similar to putative tetratricopeptide-like protein	NA	PF14737;PF13414	GO:0005515
Zt09_chr_9_00161	599.313	-2.39216	0.429505	-5.56958	2.55358e-08	6.9622e-07	up Zt10 vs Zt09	C	predicted protein	Effector		GO:0008150, GO:0003674, GO:0005575
Zt09_chr_6_00027	254.362	-2.39196	0.577536	-4.14166	3.44804e-05	0.000468351	up Zt10 vs Zt05	C	predicted protein	NA		GO:0008150, GO:0003674, GO:0005575
Zt09_chr_1_01742	131.97	-2.3908	0.674368	-3.54525	0.000392242	0.00211427	up Zt10 vs Zt09	A	similar to sugar transporter	NA	PF00083	GO:0022857, GO:0022891, GO:0005215, GO:0016021, GO:0016020, GO:0055085, GO:0006810
Zt09_chr_4_00562	40.3202	-2.39055	0.607827	-3.93295	8.39097e-05	0.000518063	up Zt09 vs Zt05	A	hypothetical protein	NA	PF00069	GO:0005524, GO:0004672, GO:0004674, GO:0016772, GO:0006468
Zt09_chr_2_00478	321.042	-2.38967	0.363577	-6.57267	4.94214e-11	1.39351e-09	up Zt10 vs Zt09	B	similar to adenosine deaminase	NA	PF00962	GO:0019239, GO:0000034, GO:0009168, GO:0006146
Zt09_chr_3_00952	219.33	-2.38896	0.430487	-5.54942	2.86612e-08	4.34436e-07	up Zt09 vs Zt05	A	similar to tautomerase	NA	PF14552	GO:0016853, GO:0006725
Zt09_chr_4_00137	1140.8	-2.38854	0.575121	-4.15311	3.27982e-05	0.000249056	up Zt10 vs Zt09	A	similar to sugar transporter	NA	PF00083	GO:0022891, GO:0022857, GO:0005215, GO:0016020, GO:0016021, GO:0055085, GO:0006810
Zt09_chr_13_00097	206.417	-2.38776	0.494957	-4.82417	1.40589e-06	2.52525e-05	up Zt10 vs Zt09	C	hypothetical protein	NA		GO:0008150, GO:0003674, GO:0005575
Zt09_chr_3_00087	1573.27	-2.38724	0.494142	-4.83108	1.358e-06	2.44804e-05	up Zt10 vs Zt09	C	hypothetical protein	NA		GO:0008150, GO:0003674, GO:0005575
Zt09_chr_2_01022	396.413	-2.38513	0.238546	-9.99863	1.54524e-23	4.18678e-21	up Zt09 vs Zt05	C	similar to aliphatic nitrilase	NA	PF00795	GO:0016810, GO:0006807
Zt09_chr_11_00120	91.6429	-2.38307	0.465818	-5.11588	3.12279e-07	6.60427e-06	up Zt10 vs Zt09	C	hypothetical protein	Effector		GO:0008150, GO:0003674, GO:0005575
Zt09_chr_8_00473	527.267	-2.38271	0.370112	-6.43781	1.21211e-10	5.75109e-09	up Zt10 vs Zt05	C	similar to mfs transporter	NA	PF07690	GO:0016021, GO:0055085
Zt09_chr_1_01778	74.4296	-2.38162	0.704383	-3.38114	0.00072186	0.00377404	up Zt10 vs Zt05	B	hypothetical protein	NA	PF00069;PF00628	GO:0008270, GO:0005515, GO:0004672, GO:0005524, GO:0016772, GO:0005634, GO:0006468, GO:0016568
Zt09_chr_2_01082	120.041	-2.38147	0.426269	-5.58677	2.31329e-08	3.88097e-07	up Zt10 vs Zt09	A	similar to aspartic-type endopeptidase	NA	PF00026	GO:0004190, GO:0006508
Zt09_chr_2_00207	403.165	-2.38088	0.343394	-6.93338	4.10907e-12	2.59552e-10	up Zt09 vs Zt05	C	similar to atp-dependent rna helicase eif4a	NA	PF00271;PF00270	GO:0003676, GO:0004386, GO:0005524, GO:0008026
Zt09_chr_2_00326	287.579	-2.38022	0.307944	-7.72941	1.08045e-14	6.4031e-13	up Zt10 vs Zt05	B	hypothetical protein	NA	PF00005;PF00664	GO:0017111, GO:0000166, GO:0005524, GO:0016887, GO:0042626, GO:0016021, GO:0055085, GO:0006810
Zt09_chr_3_00207	2306.03	-2.37945	0.466123	-5.10477	3.31189e-07	3.47222e-06	up Zt10 vs Zt05	D	similar to ATP synthase protein 9 precursor	NA	PF00137	GO:0015078, GO:0045263, GO:0033177, GO:0015986, GO:0015991
Zt09_chr_12_00072	56.1894	-2.37769	0.398994	-5.95922	2.5345e-09	3.6301e-08	up Zt10 vs Zt05	A	predicted protein	NA		GO:0008150, GO:0003674, GO:0005575
Zt09_chr_2_01022	396.413	-2.37606	0.255725	-9.29148	1.52161e-20	2.06292e-18	up Zt10 vs Zt05	B	similar to aliphatic nitrilase	NA	PF00795	GO:0016810, GO:0006807
Zt09_chr_11_00182	23.1593	-2.37569	0.769028	-3.08921	0.00200691	0.00940452	up Zt10 vs Zt09	B	predicted protein	NA		GO:0008150, GO:0003674, GO:0005575
Zt09_chr_1_01941	10895.7	-2.37512	0.466764	-5.08849	3.6093e-07	8.68255e-06	up Zt10 vs Zt05	C	hypothetical protein	NA		GO:0008150, GO:0003674, GO:0005575
Zt09_chr_12_00221	3057.8	-2.3747	0.704244	-3.37198	0.000746289	0.00408061	up Zt09 vs Zt05	D	predicted protein	NA		GO:0008150, GO:0003674, GO:0005575
Zt09_chr_3_00434	447.677	-2.37241	0.265886	-8.92266	4.55222e-19	3.25072e-17	up Zt10 vs Zt05	A	hypothetical protein	NA	PF00651	GO:0005515
Zt09_chr_19_00073	419.27	-2.37175	0.156484	-15.1565	6.86391e-52	6.17564e-49	up Zt10 vs Zt05	D	predicted protein	NA		GO:0008150, GO:0003674, GO:0005575
Zt09_chr_4_00481	2164.26	-2.37131	0.394343	-6.01331	1.81768e-09	6.05708e-08	up Zt09 vs Zt05	B	similar to oxalate decarboxylase	Non-effector	PF00190;PF07883	GO:0045735
Zt09_chr_9_00322	90.2964	-2.37113	0.481491	-4.92455	8.45562e-07	1.92285e-05	up Zt09 vs Zt05	C	predicted protein	NA		GO:0008150, GO:0003674, GO:0005575
Zt09_chr_1_01390	949.263	-2.37079	0.253219	-9.3626	7.77996e-21	6.20954e-19	up Zt10 vs Zt05	D	similar to short chain dehydrogenase/reductase	NA	PF00106	GO:0016491, GO:0008152
Zt09_chr_1_01474	25.3219	-2.36964	0.587025	-4.0367	5.42089e-05	0.000420459	up Zt10 vs Zt05	B	hypothetical protein	NA		GO:0008150, GO:0003674, GO:0005575
Zt09_chr_1_01533	204.355	-2.36853	0.568222	-4.16832	3.06847e-05	0.000234846	up Zt10 vs Zt09	A	similar to transmembrane amino acid transporter protein	NA	PF01490	GO:0008150, GO:0003674, GO:0005575
Zt09_chr_2_00444	1187.2	-2.36846	0.253701	-9.33566	1.00364e-20	7.88336e-19	up Zt10 vs Zt05	D	similar to smp-30 gluconolaconase lre-like region	NA	PF08450	GO:0008150, GO:0003674, GO:0005575
Zt09_chr_11_00420	405.787	-2.36663	0.390572	-6.0594	1.36632e-09	2.9656e-08	up Zt10 vs Zt09	A	hypothetical protein	NA	PF08719	GO:0008150, GO:0003674, GO:0005575
Zt09_chr_4_00560	17.0401	-2.36648	0.59945	-3.94775	7.88906e-05	0.00070214	up Zt09 vs Zt05	B	hypothetical protein	NA	PF04749	GO:0008150, GO:0003674, GO:0005575
Zt09_chr_4_00040	976.542	-2.36609	0.359152	-6.58799	4.45806e-11	2.05216e-09	up Zt09 vs Zt05	B	hypothetical protein	NA		GO:0008150, GO:0003674, GO:0005575
Zt09_chr_3_00945	787.07	-2.36593	0.419244	-5.64331	1.66811e-08	4.3218e-07	up Zt09 vs Zt05	B	similar to AAT family amino acid transporter	NA	PF00324	GO:0015171, GO:0016020, GO:0003333, GO:0006810, GO:0055085
Zt09_chr_15_00047	46.3341	-2.36519	0.380685	-6.21299	5.19854e-10	2.13485e-08	up Zt10 vs Zt09	C	predicted protein	NA		GO:0008150, GO:0003674, GO:0005575
Zt09_chr_12_00313	173.192	-2.36456	0.346875	-6.81674	9.31278e-12	3.58633e-10	up Zt10 vs Zt05	B	similar to short chain dehydrogenase/reductase	NA	PF00106	GO:0016491, GO:0008152
Zt09_chr_2_00270	93.1481	-2.36423	0.375923	-6.28912	3.19261e-10	5.41049e-09	up Zt10 vs Zt05	A	predicted protein	Effector		GO:0008150, GO:0003674, GO:0005575
Zt09_chr_8_00605	883.977	-2.36243	0.466492	-5.06425	4.1e-07	4.0177e-06	up Zt10 vs Zt09	D	similar to serine carboxypeptidase	Non-effector	PF00450	GO:0004185, GO:0006508
Zt09_chr_3_00497	75.2042	-2.36081	0.294096	-8.02735	9.95988e-16	9.74246e-14	up Zt09 vs Zt05	C	similar to copper homeostasis protein cutC	NA	PF03932	GO:0005507, GO:0055070
Zt09_chr_9_00293	77.5822	-2.36033	0.363457	-6.49412	8.35216e-11	4.19482e-09	up Zt09 vs Zt05	C	predicted protein	Effector		GO:0008150, GO:0003674, GO:0005575
Zt09_chr_2_01022	396.413	-2.3549	0.260375	-9.04427	1.50668e-19	2.5274e-17	up Zt09 vs Zt05	B	similar to aliphatic nitrilase	NA	PF00795	GO:0016810, GO:0006807
Zt09_chr_2_00400	115.768	-2.35486	0.473446	-4.97387	6.5628e-07	8.119e-06	up Zt10 vs Zt09	B	hypothetical protein	NA	PF13622	GO:0047617, GO:0006637
Zt09_chr_8_00152	15.7582	-2.35473	0.482159	-4.88373	1.041e-06	9.19062e-06	up Zt10 vs Zt09	D	hypothetical protein	NA	PF00651	GO:0005515
Zt09_chr_7_00175	48.6204	-2.35094	0.687599	-3.41906	0.000628383	0.00358037	up Zt10 vs Zt09	B	similar to MFS drug efflux pump	NA	PF06609	GO:0008150, GO:0003674, GO:0005575
Zt09_chr_1_01970	173.952	-2.35071	0.437942	-5.36763	7.97768e-08	1.18832e-06	up Zt10 vs Zt09	A	predicted protein	NA		GO:0008150, GO:0003674, GO:0005575
Zt09_chr_13_00156	62.1299	-2.35037	0.458893	-5.12183	3.02591e-07	3.03727e-06	up Zt10 vs Zt09	D	similar to ligninase h2 precursor	Non-effector	PF00141	GO:0020037, GO:0004601, GO:0006979, GO:0055114
Zt09_chr_10_00102	231.496	-2.34997	0.326738	-7.1922	6.37545e-13	2.67631e-11	up Zt10 vs Zt09	A	hypothetical protein	NA	PF13639	GO:0005515, GO:0008270
Zt09_chr_1_01098	72.4404	-2.34908	0.610602	-3.84716	0.000119495	0.000841142	up Zt10 vs Zt09	B	hypothetical protein	Effector	PF11579	GO:0008150, GO:0003674, GO:0005575
Zt09_chr_1_00892	141.647	-2.34905	0.423303	-5.54934	2.86758e-08	4.5007e-07	up Zt09 vs Zt05	D	predicted protein	NA		GO:0008150, GO:0003674, GO:0005575
Zt09_chr_1_01554	79.3155	-2.34859	0.381653	-6.15374	7.56752e-10	2.01333e-08	up Zt10 vs Zt05	B	similar to hydrolase	NA	PF00795	GO:0016810, GO:0006807
Zt09_chr_2_00680	233.353	-2.34742	0.461803	-5.08317	3.7118e-07	6.81553e-06	up Zt09 vs Zt05	B	similar to protease S8 tripeptidyl peptidase I	Non-effector	PF09286;PF00082	GO:0008236, GO:0004252, GO:0006508
Zt09_chr_5_00214	58.1497	-2.34725	0.472266	-4.97019	6.68879e-07	9.41664e-06	up Zt10 vs Zt05	B	hypothetical protein	NA	PF01485	GO:0008270
Zt09_chr_5_00796	84.5682	-2.346	0.312354	-7.51072	5.88034e-14	1.72694e-12	up Zt10 vs Zt09	D	similar to oxalate decarboxylase	Non-effector	PF00190;PF07883	GO:0045735
Zt09_chr_13_00123	24.328	-2.34426	0.651881	-3.59615	0.00032296	0.00323777	up Zt10 vs Zt05	C	hypothetical protein	NA	PF09757	GO:0008150, GO:0003674, GO:0005575
Zt09_chr_11_00123	6221.83	-2.34425	0.333902	-7.02075	2.20678e-12	9.63856e-11	up Zt10 vs Zt05	B	similar to 2-epi-5-epi-valiolone synthase	NA	PF01761	GO:0008150, GO:0003674, GO:0005575
Zt09_chr_2_00170	163.841	-2.3439	0.403524	-5.80859	6.30016e-09	1.19322e-07	up Zt10 vs Zt09	A	similar to quinate dehydrogenase	NA	PF08501;PF01488	GO:0004764, GO:0055114
Zt09_chr_4_00141	132.972	-2.34346	0.415844	-5.63544	1.74609e-08	3.6e-07	up Zt10 vs Zt05	B	hypothetical protein	Non-effector		GO:0008150, GO:0003674, GO:0005575
Zt09_chr_6_00180	112.934	-2.34286	0.309538	-7.5689	3.76399e-14	1.47826e-12	up Zt09 vs Zt05	A	hypothetical protein	NA		GO:0043565, GO:0003700, GO:0005515, GO:0006355
Zt09_chr_8_00113	20.7907	-2.34264	0.724295	-3.23437	0.00121912	0.00626461	up Zt10 vs Zt09	B	similar to nmrA-like family protein	NA	PF05368	GO:0008150, GO:0003674, GO:0005575
Zt09_chr_3_00163	453.873	-2.34214	0.261051	-8.97196	2.91287e-19	2.56332e-17	up Zt09 vs Zt05	D	similar to duf636 domain protein	NA	PF04828	GO:0016846, GO:0008152
Zt09_chr_9_00291	16667.6	-2.34186	0.573804	-4.08129	4.47871e-05	0.000357755	up Zt10 vs Zt05	B	similar to alcohol dehydrogenase 1	NA	PF00107;PF08240	GO:0016747, GO:0016491, GO:0008270, GO:0055114
Zt09_chr_2_00534	759.164	-2.3418	0.398085	-5.88267	4e-09	8.06372e-08	up Zt10 vs Zt09	B	hypothetical protein	NA	PF14881;PF00230;PF10644	GO:0005215, GO:0016020, GO:0006810
Zt09_chr_11_00030	964.285	-2.34168	0.514755	-4.54912	5.387e-06	4.64819e-05	up Zt09 vs Zt05	A	predicted protein	NA		GO:0008150, GO:0003674, GO:0005575
Zt09_chr_5_00042	97.7765	-2.34142	0.620327	-3.77449	0.000160336	0.00107127	up Zt09 vs Zt05	D	similar to zip zinc transporter	Non-effector	PF02535	GO:0046873, GO:0016020, GO:0055085, GO:0030001
Zt09_chr_10_00107	708.762	-2.3406	0.629961	-3.71547	0.000202824	0.00120588	up Zt10 vs Zt09	A	similar to glycoside hydrolase family 12 protein	Effector	PF01670	GO:0008810, GO:0004553, GO:0000272
Zt09_chr_3_00918	1659.37	-2.34034	0.246452	-9.49613	2.17828e-21	2.07292e-19	up Zt10 vs Zt05	A	similar to bifunctional p-450:NADPH-p450 reductase	NA	PF00175;PF00667;PF00258;PF00067	GO:0020037, GO:0005506, GO:0016705, GO:0003958, GO:0070330, GO:0016491, GO:0010181, GO:0055114
Zt09_chr_6_00214	93.9975	-2.34028	0.335302	-6.97961	2.96008e-12	1.89298e-10	up Zt09 vs Zt05	C	similar to pfkB family carbohydrate kinase	NA	PF00294	GO:0008150, GO:0003674, GO:0005575
Zt09_chr_8_00152	15.7582	-2.34002	0.622087	-3.76156	0.000168856	0.00111411	up Zt10 vs Zt05	B	hypothetical protein	NA	PF00651	GO:0005515
Zt09_chr_1_01269	2241.75	-2.33967	0.573296	-4.08108	4.48279e-05	0.000352112	up Zt10 vs Zt09	B	hypothetical protein	NA		GO:0008150, GO:0003674, GO:0005575
Zt09_chr_1_02089	11188	-2.33699	0.502799	-4.64797	3.35224e-06	2.32008e-05	up Zt10 vs Zt05	A	predicted protein	Effector		GO:0008150, GO:0003674, GO:0005575
Zt09_chr_5_00158	1815.1	-2.33668	0.514842	-4.53864	5.66175e-06	8.45164e-05	up Zt10 vs Zt09	C	similar to regulator of G protein signaling superfamily	NA	PF00615	GO:0038032
Zt09_chr_2_01212	87.0977	-2.33608	0.234608	-9.95738	2.34153e-23	6.02239e-21	up Zt09 vs Zt05	C	similar to thioesterase superfamily protein	NA	PF03061	GO:0008150, GO:0003674, GO:0005575
Zt09_chr_1_00626	107.681	-2.33595	0.404463	-5.77543	7.67565e-09	1.43136e-07	up Zt10 vs Zt09	A	hypothetical protein	NA		GO:0008150, GO:0003674, GO:0005575
Zt09_chr_13_00253	473.042	-2.33577	0.384607	-6.07312	1.25447e-09	1.91597e-08	up Zt10 vs Zt09	D	similar to tyrosinase central domain-containing protein	Non-effector	PF00264	GO:0016491, GO:0008152
Zt09_chr_7_00432	300.223	-2.33557	0.554947	-4.20864	2.56914e-05	0.000179188	up Zt10 vs Zt05	D	similar to cytochrome p450 oxidoreductase	NA	PF00067	GO:0005506, GO:0016705, GO:0020037, GO:0055114
Zt09_chr_3_01053	1114.88	-2.33553	0.470389	-4.9651	6.86669e-07	1.18603e-05	up Zt09 vs Zt05	B	similar to h k atpase alpha	NA	PF00702;PF00690;PF00122;PF00689	GO:0019829, GO:0046872, GO:0000166, GO:0016021, GO:0006812
Zt09_chr_5_00324	247.493	-2.33532	0.233337	-10.0084	1.40066e-23	3.15053e-21	up Zt10 vs Zt09	B	similar to protein kinase	NA	PF00069	GO:0005524, GO:0004672, GO:0016772, GO:0006468
Zt09_chr_3_00552	161.529	-2.33513	0.218416	-10.6912	1.11919e-26	1.42007e-24	up Zt10 vs Zt09	D	similar to glycoside hydrolase family 17 protein	Effector	PF00332	GO:0004553, GO:0005975
Zt09_chr_4_00544	174.095	-2.33321	0.374867	-6.22408	4.84377e-10	1.17425e-08	up Zt10 vs Zt09	A	hypothetical protein	NA		GO:0008150, GO:0003674, GO:0005575
Zt09_chr_4_00022	100.159	-2.33295	0.603535	-3.86547	0.000110875	0.000787745	up Zt10 vs Zt09	B	similar to glucose-methanol-choline oxidoreductase	NA	PF05199;PF00732	GO:0050660, GO:0008812, GO:0016614, GO:0006066, GO:0055114
Zt09_chr_3_00395	681.657	-2.33245	0.217236	-10.737	6.82576e-27	8.88876e-25	up Zt10 vs Zt09	D	similar to mfs transporter	NA	PF07690	GO:0016021, GO:0055085
Zt09_chr_12_00417	53.7056	-2.33239	0.372972	-6.25351	4.01326e-10	6.70963e-09	up Zt10 vs Zt05	A	similar to aromatic peroxygenase	Non-effector	PF01328	GO:0004601
Zt09_chr_5_00324	247.493	-2.33234	0.162129	-14.3857	6.36095e-47	3.7032e-44	up Zt10 vs Zt09	D	similar to protein kinase	NA	PF00069	GO:0005524, GO:0004672, GO:0016772, GO:0006468
Zt09_chr_1_01747	572.486	-2.33001	0.520853	-4.47345	7.69678e-06	7.3376e-05	up Zt09 vs Zt05	D	predicted protein	Effector		GO:0008150, GO:0003674, GO:0005575
Zt09_chr_5_00692	119.402	-2.3298	0.383933	-6.06826	1.29304e-09	1.97184e-08	up Zt10 vs Zt09	D	similar to integral membrane protein	NA	PF10914	GO:0008150, GO:0003674, GO:0005575
Zt09_chr_1_00874	186.971	-2.32976	0.655125	-3.55621	0.000376245	0.00169182	up Zt10 vs Zt09	D	similar to isochorismatase family protein	Effector	PF00857	GO:0003824, GO:0008152
Zt09_chr_6_00120	1496.23	-2.32723	0.333637	-6.97534	3.05126e-12	7.34752e-11	up Zt10 vs Zt05	A	similar to nadp-dependent malic enzyme	NA	PF00390;PF03949	GO:0004471, GO:0004470, GO:0051287, GO:0055114, GO:0006108
Zt09_chr_2_00879	202.581	-2.32611	0.258332	-9.00435	2.16951e-19	2.55614e-17	up Zt10 vs Zt05	B	hypothetical protein	NA		GO:0008150, GO:0003674, GO:0005575
Zt09_chr_2_01022	396.413	-2.32576	0.231311	-10.0547	8.7586e-24	9.96367e-22	up Zt10 vs Zt05	D	similar to aliphatic nitrilase	NA	PF00795	GO:0016810, GO:0006807
Zt09_chr_1_00005	48.0362	-2.32564	0.66333	-3.506	0.000454892	0.00240649	up Zt10 vs Zt09	A	hypothetical protein	NA		GO:0008150, GO:0003674, GO:0005575
Zt09_chr_1_02089	11188	-2.32439	0.502868	-4.62227	3.79567e-06	4.33033e-05	up Zt10 vs Zt05	B	predicted protein	Effector		GO:0008150, GO:0003674, GO:0005575
Zt09_chr_3_00079	33.5464	-2.32429	0.399712	-5.81493	6.0661e-09	9.48438e-08	up Zt10 vs Zt05	D	hypothetical protein	NA		GO:0008150, GO:0003674, GO:0005575
Zt09_chr_7_00471	174.699	-2.32413	0.348623	-6.66661	2.61776e-11	5.19198e-10	up Zt10 vs Zt09	D	similar to amino acid permease	NA	PF00324	GO:0015171, GO:0016020, GO:0016021, GO:0003333, GO:0006810, GO:0055085, GO:0006865
Zt09_chr_4_00781	549.362	-2.3226	0.406454	-5.71429	1.1e-08	1.99296e-07	up Zt10 vs Zt09	A	hypothetical protein	NA		GO:0008150, GO:0003674, GO:0005575
Zt09_chr_4_00591	82.732	-2.32249	0.508319	-4.56897	4.90131e-06	3.65824e-05	up Zt10 vs Zt09	D	predicted protein	NA		GO:0008150, GO:0003674, GO:0005575
Zt09_chr_1_01994	1811.14	-2.322	0.236086	-9.83541	7.92465e-23	1.74649e-20	up Zt10 vs Zt09	A	hypothetical protein	Non-effector	PF00080	GO:0046872, GO:0055114, GO:0006801
Zt09_chr_6_00716	56.4279	-2.32196	0.283583	-8.18795	2.65714e-16	1.03128e-14	up Zt10 vs Zt09	D	hypothetical protein	NA		GO:0005515
Zt09_chr_2_01168	2076.5	-2.32054	0.487091	-4.76408	1.89719e-06	1.83723e-05	up Zt09 vs Zt05	A	similar to MFS monosaccharide transporter	NA	PF00083	GO:0022891, GO:0022857, GO:0005215, GO:0016020, GO:0016021, GO:0055085, GO:0006810
Zt09_chr_10_00103	134.2	-2.32049	0.372469	-6.23003	4.66347e-10	1.13338e-08	up Zt10 vs Zt09	A	hypothetical protein	NA	PF13923	GO:0008270, GO:0005515
Zt09_chr_2_00740	107.015	-2.32041	0.393326	-5.89946	3.64692e-09	5.01997e-08	up Zt10 vs Zt05	A	similar to cytochrome P450 alkane hydroxylase	NA	PF00067	GO:0020037, GO:0016705, GO:0005506, GO:0055114
Zt09_chr_2_00799	176.957	-2.31939	0.357165	-6.49389	8.36501e-11	2e-09	up Zt09 vs Zt05	A	hypothetical protein	NA	PF02537	GO:0016021
Zt09_chr_1_01715	30.9152	-2.31858	0.722635	-3.20851	0.00133423	0.00455026	up Zt10 vs Zt05	A	predicted protein	NA		GO:0008150, GO:0003674, GO:0005575
Zt09_chr_13_00080	8.69771	-2.31724	0.668303	-3.46735	0.000525621	0.00487549	up Zt10 vs Zt05	C	predicted protein	NA		GO:0008150, GO:0003674, GO:0005575
Zt09_chr_5_00147	11130.8	-2.31612	0.493133	-4.69675	2.64334e-06	2.75322e-05	up Zt10 vs Zt09	A	similar to phosphoenolpyruvate carboxykinase	NA	PF01293	GO:0005524, GO:0004612, GO:0017076, GO:0004611, GO:0006094
Zt09_chr_12_00369	2061.5	-2.31581	0.417418	-5.54794	2.8906e-08	3.49307e-07	up Zt10 vs Zt09	D	hypothetical protein	Non-effector	PF02812;PF00208	GO:0016491, GO:0006520, GO:0055114
Zt09_chr_10_00419	184.984	-2.31577	0.466212	-4.9672	6.79277e-07	8.393e-06	up Zt10 vs Zt09	B	predicted protein	NA		GO:0008150, GO:0003674, GO:0005575
Zt09_chr_19_00071	26.2259	-2.31558	0.408964	-5.66206	1.5e-08	4.85784e-07	up Zt10 vs Zt05	C	hypothetical protein	NA		GO:0005525, GO:0003924, GO:0043234, GO:0005874, GO:0051258, GO:0006184, GO:0007017
Zt09_chr_9_00264	22.5083	-2.31437	0.583567	-3.9659	7.31184e-05	0.000903754	up Zt10 vs Zt05	C	similar to mitochondrial 2-oxoglutarate/malate carrier protein	NA	PF00153	GO:0055085
Zt09_chr_6_00360	1244.15	-2.31361	0.389809	-5.93524	2.93407e-09	4.2392e-08	up Zt10 vs Zt09	D	similar to ammonium transporter	NA	PF00909	GO:0008519, GO:0016020, GO:0015696, GO:0072488
Zt09_chr_2_00894	91.4844	-2.31248	0.216573	-10.6776	1.29576e-26	1.62331e-24	up Zt10 vs Zt09	D	predicted protein	NA		GO:0008150, GO:0003674, GO:0005575
Zt09_chr_11_00076	34.7456	-2.31209	0.606113	-3.81461	0.000136396	0.000793135	up Zt09 vs Zt05	A	predicted protein	NA		GO:0008150, GO:0003674, GO:0005575
Zt09_chr_11_00158	89.7972	-2.31163	0.301094	-7.67743	1.62317e-14	8.3561e-13	up Zt09 vs Zt05	D	predicted protein	NA		GO:0008150, GO:0003674, GO:0005575
Zt09_chr_1_01093	487.373	-2.31108	0.159615	-14.4791	1.64189e-47	1.08332e-44	up Zt10 vs Zt09	D	similar to smr domain-containing protein	NA	PF01713	GO:0008150, GO:0003674, GO:0005575
Zt09_chr_4_00167	527.408	-2.31082	0.34456	-6.70659	1.99231e-11	4.15989e-10	up Zt10 vs Zt05	A	similar to cytochrome p450 monooxygenase	NA	PF00067	GO:0005506, GO:0020037, GO:0016705, GO:0055114
Zt09_chr_3_00552	161.529	-2.31068	0.234536	-9.85213	6.71035e-23	1.66031e-20	up Zt10 vs Zt09	C	similar to glycoside hydrolase family 17 protein	Effector	PF00332	GO:0004553, GO:0005975
Zt09_chr_2_01171	86.1513	-2.30947	0.367894	-6.27754	3.43982e-10	5.81946e-09	up Zt10 vs Zt05	A	hypothetical protein	NA		GO:0008150, GO:0003674, GO:0005575
Zt09_chr_7_00150	647.409	-2.30915	0.347706	-6.6411	3.11349e-11	6.04201e-10	up Zt10 vs Zt09	D	similar to MFS multidrug transporter	NA	PF07690	GO:0016021, GO:0055085
Zt09_chr_12_00321	126.815	-2.30899	0.754716	-3.05942	0.00221768	0.00854022	up Zt09 vs Zt05	A	predicted protein	NA		GO:0008150, GO:0003674, GO:0005575
Zt09_chr_4_00481	2164.26	-2.30853	0.398577	-5.79192	7e-09	1.19773e-07	up Zt09 vs Zt05	A	similar to oxalate decarboxylase	Non-effector	PF00190;PF07883	GO:0045735
Zt09_chr_5_00852	535.567	-2.3085	0.423684	-5.44864	5.0757e-08	7.93856e-07	up Zt10 vs Zt09	A	predicted protein	NA		GO:0008150, GO:0003674, GO:0005575
Zt09_chr_6_00602	54.1267	-2.30836	0.455687	-5.06566	4.07e-07	9.67743e-06	up Zt10 vs Zt05	C	predicted protein	NA		GO:0008150, GO:0003674, GO:0005575
Zt09_chr_1_01150	48.1852	-2.30817	0.4142	-5.5726	2.50966e-08	7.64481e-07	up Zt10 vs Zt05	C	predicted protein	NA		GO:0008150, GO:0003674, GO:0005575
Zt09_chr_7_00435	69.6795	-2.3069	0.617403	-3.73646	0.000186629	0.00121838	up Zt10 vs Zt05	B	similar to short chain dehydrogenase/reductase (Ayr1)	NA	PF00106	GO:0016491, GO:0008152
Zt09_chr_4_00562	40.3202	-2.30689	0.454742	-5.07297	3.91663e-07	4.042e-06	up Zt10 vs Zt05	D	hypothetical protein	NA	PF00069	GO:0005524, GO:0004672, GO:0004674, GO:0016772, GO:0006468
Zt09_chr_8_00692	139.21	-2.30681	0.463696	-4.97483	6.53063e-07	1.28496e-05	up Zt10 vs Zt09	C	hypothetical protein	NA	PF00931	GO:0043531
Zt09_chr_3_00138	363.868	-2.30676	0.408736	-5.64364	1.66489e-08	2.61546e-07	up Zt09 vs Zt05	A	predicted protein	Effector		GO:0008150, GO:0003674, GO:0005575
Zt09_chr_2_00171	2629.75	-2.30643	0.344299	-6.69892	2.09964e-11	6.80944e-10	up Zt10 vs Zt09	A	similar to quinate permease	NA	PF00083	GO:0022891, GO:0022857, GO:0005215, GO:0016020, GO:0016021, GO:0055085, GO:0006810
Zt09_chr_13_00160	2343.8	-2.30636	0.481362	-4.79133	1.6568e-06	1.38913e-05	up Zt10 vs Zt09	D	similar to metallopeptidase MepB	Non-effector	PF01432	GO:0008237, GO:0004222, GO:0006508
Zt09_chr_16_00025	62.512	-2.30603	0.641483	-3.59484	0.000324585	0.00179755	up Zt10 vs Zt09	A	predicted protein	NA		GO:0008150, GO:0003674, GO:0005575
Zt09_chr_13_00270	138.828	-2.30512	0.188013	-12.2605	1.47663e-34	1.26694e-31	up Zt09 vs Zt05	C	similar to kinase-like protein	NA	PF01636	GO:0016773, GO:0005524, GO:0016772, GO:0046677
Zt09_chr_10_00062	159.918	-2.30485	0.529079	-4.35635	1.32249e-05	0.000113992	up Zt10 vs Zt09	A	similar to trichome differentiation protein GL1	NA	PF00249	GO:0003682, GO:0003677
Zt09_chr_13_00279	2096.98	-2.30432	0.582707	-3.95451	7.66915e-05	0.000521879	up Zt10 vs Zt09	A	similar to 1	Non-effector	PF03198	GO:0005975
Zt09_chr_12_00132	307.705	-2.30416	0.409937	-5.62078	1.9e-08	3.0678e-07	up Zt09 vs Zt05	D	hypothetical protein	Non-effector	PF09825	GO:0008150, GO:0003674, GO:0005575
Zt09_chr_1_00776	87.156	-2.30376	0.226292	-10.1805	2.42314e-24	2.24129e-22	up Zt10 vs Zt09	D	hypothetical protein	NA	PF04183;PF06276	GO:0015343, GO:0019290
Zt09_chr_9_00393	31.9388	-2.30348	0.730659	-3.15261	0.00161817	0.00649696	up Zt10 vs Zt05	D	predicted protein	NA		GO:0008150, GO:0003674, GO:0005575
Zt09_chr_12_00056	247.094	-2.30313	0.354286	-6.50076	7.99163e-11	2.16102e-09	up Zt10 vs Zt09	B	hypothetical protein	Non-effector		GO:0008150, GO:0003674, GO:0005575
Zt09_chr_3_00844	90.228	-2.30174	0.369248	-6.2336	4.55826e-10	7.50634e-09	up Zt10 vs Zt05	A	hypothetical protein	NA		GO:0008150, GO:0003674, GO:0005575
Zt09_chr_5_00232	564.623	-2.3016	0.156004	-14.7535	2.92165e-49	5.78312e-46	up Zt10 vs Zt09	C	similar to kynurenine 3-monooxygenase	NA	PF01494	GO:0016491, GO:0004502, GO:0008152, GO:0006569, GO:0019805
Zt09_chr_10_00088	82.1185	-2.30133	0.39158	-5.87704	4.17668e-09	8.2839e-08	up Zt10 vs Zt09	B	similar to lipase/thioesterase family protein	NA	PF07859	GO:0016787, GO:0008152
Zt09_chr_2_00645	20.3672	-2.29919	0.71031	-3.23689	0.00120841	0.00621282	up Zt10 vs Zt09	B	predicted protein	NA		GO:0008150, GO:0003674, GO:0005575
Zt09_chr_3_00067	123.207	-2.29902	0.310019	-7.41571	1.20973e-13	4.5351e-12	up Zt09 vs Zt05	A	hypothetical protein	NA		GO:0008150, GO:0003674, GO:0005575
Zt09_chr_5_00701	195.962	-2.2985	0.507893	-4.52555	6.0238e-06	8.93199e-05	up Zt10 vs Zt09	C	similar to major facilitator superfamily transporter	NA	PF07690	GO:0016021, GO:0055085
Zt09_chr_11_00158	89.7972	-2.29582	0.341572	-6.72135	1.80053e-11	1e-09	up Zt10 vs Zt05	C	predicted protein	NA		GO:0008150, GO:0003674, GO:0005575
Zt09_chr_7_00847	103.388	-2.29573	0.522714	-4.39194	1.12346e-05	0.00013081	up Zt09 vs Zt05	B	similar to epoxide hydrolase	NA	PF12697	GO:0003824
Zt09_chr_6_00232	427.633	-2.29527	0.645653	-3.55496	0.000378044	0.00307184	up Zt10 vs Zt09	C	similar to duf895 domain membrane protein	NA	PF07690	GO:0016021, GO:0055085
Zt09_chr_1_01481	696.844	-2.29479	0.289039	-7.93936	2.0322e-15	1.1559e-13	up Zt10 vs Zt09	B	hypothetical protein	Non-effector	PF01083	GO:0050525, GO:0016787, GO:0005576, GO:0008152
Zt09_chr_3_00009	174.079	-2.29468	0.281961	-8.1383	4.00863e-16	2.54317e-14	up Zt10 vs Zt09	B	similar to tubulin-tyrosine ligase family protein	NA	PF03133	GO:0005524, GO:0006464
Zt09_chr_5_00534	52.5846	-2.29465	0.529287	-4.33537	1.45514e-05	9.60103e-05	up Zt10 vs Zt09	D	similar to serine peptidase	Non-effector	PF05577	GO:0008236, GO:0006508
Zt09_chr_1_01061	237.439	-2.29454	0.329591	-6.96178	3.35991e-12	9.11042e-11	up Zt10 vs Zt05	D	similar to ab-hydrolase associated lipase	NA	PF04083;PF00561	GO:0006629
Zt09_chr_1_00292	630.526	-2.29404	0.312419	-7.34284	2.09105e-13	1.05052e-11	up Zt10 vs Zt05	B	hypothetical protein	Non-effector	PF03198	GO:0005975
Zt09_chr_2_01169	30.7105	-2.29399	0.615999	-3.72401	0.000196083	0.00109086	up Zt09 vs Zt05	A	hypothetical protein	NA		GO:0005515
Zt09_chr_1_00508	98.3738	-2.29379	0.361218	-6.35017	2.1508e-10	4.3003e-09	up Zt10 vs Zt05	D	predicted protein	NA		GO:0008150, GO:0003674, GO:0005575
Zt09_chr_6_00054	365.705	-2.29304	0.453029	-5.06158	4.15793e-07	8.46729e-06	up Zt10 vs Zt09	C	similar to glycoside hydrolase family 2 sugar binding protein	NA	PF00703;PF02836;PF02837	GO:0004553, GO:0005975
Zt09_chr_5_00044	62.9225	-2.29054	0.442372	-5.17785	2.24464e-07	2.082e-06	up Zt10 vs Zt05	A	hypothetical protein	Non-effector	PF00024;PF14295	GO:0008150, GO:0003674, GO:0005575
Zt09_chr_5_00044	62.9225	-2.29019	0.344651	-6.64496	3.03302e-11	1.61803e-09	up Zt10 vs Zt05	C	hypothetical protein	Non-effector	PF00024;PF14295	GO:0008150, GO:0003674, GO:0005575
Zt09_chr_12_00433	511.884	-2.2901	0.254465	-8.99966	2.26425e-19	1.71063e-17	up Zt10 vs Zt05	A	hypothetical protein	NA	PF02441	GO:0003824
Zt09_chr_12_00195	77.8657	-2.28974	0.478162	-4.78863	1.67922e-06	1.80926e-05	up Zt10 vs Zt09	A	similar to esterase/lipase	NA	PF07859	GO:0016787, GO:0008152
Zt09_chr_11_00388	39.2205	-2.28732	0.571451	-4.00265	6.26374e-05	0.000402547	up Zt09 vs Zt05	A	predicted protein	NA		GO:0008150, GO:0003674, GO:0005575
Zt09_chr_7_00337	234.166	-2.28708	0.304022	-7.52275	5.36378e-14	1.70145e-12	up Zt10 vs Zt05	A	similar to FAD-binding domain-containing protein	Non-effector	PF01565;PF08031	GO:0050660, GO:0008762, GO:0016491, GO:0016614, GO:0003824, GO:0055114
Zt09_chr_2_00534	759.164	-2.287	0.392799	-5.82233	5.80337e-09	1.31734e-07	up Zt10 vs Zt05	B	hypothetical protein	NA	PF14881;PF00230;PF10644	GO:0005215, GO:0016020, GO:0006810
Zt09_chr_3_00154	366.065	-2.2869	0.295228	-7.7462	9.46823e-15	7.94128e-13	up Zt09 vs Zt05	B	predicted protein	Non-effector		GO:0008150, GO:0003674, GO:0005575
Zt09_chr_2_00541	157.996	-2.28682	0.351544	-6.50509	7.76445e-11	1.89273e-09	up Zt09 vs Zt05	A	similar to methionine synthase	NA	PF01717	GO:0003871, GO:0008270, GO:0009086
Zt09_chr_5_00054	48.8531	-2.28645	0.548112	-4.17151	3.02589e-05	0.000162756	up Zt10 vs Zt05	A	predicted protein	NA		GO:0008150, GO:0003674, GO:0005575
Zt09_chr_5_00758	612.06	-2.28633	0.64986	-3.51819	0.000434501	0.00286516	up Zt09 vs Zt05	B	similar to beta-galactosidase	NA	PF02837;PF02836;PF00703;PF02929	GO:0004553, GO:0004565, GO:0003824, GO:0030246, GO:0009341, GO:0005975
Zt09_chr_2_01112	625.192	-2.28571	0.336836	-6.78584	1.15415e-11	5.91848e-10	up Zt09 vs Zt05	B	hypothetical protein	Non-effector		GO:0008150, GO:0003674, GO:0005575
Zt09_chr_1_01979	98.2868	-2.2851	0.57904	-3.94635	7.9351e-05	0.00053584	up Zt10 vs Zt09	A	hypothetical protein	NA	PF03945	GO:0009405
Zt09_chr_11_00342	80.5811	-2.28396	0.366944	-6.22428	4.83784e-10	1.03637e-08	up Zt09 vs Zt05	A	similar to alpha beta hydrolase fold family	NA	PF08386	GO:0008150, GO:0003674, GO:0005575
Zt09_chr_1_01941	10895.7	-2.28252	0.466552	-4.89233	9.96515e-07	8.88514e-06	up Zt10 vs Zt09	D	hypothetical protein	NA		GO:0008150, GO:0003674, GO:0005575
Zt09_chr_15_00084	100.114	-2.28113	0.392474	-5.81218	6.16656e-09	1.95e-07	up Zt10 vs Zt09	C	predicted protein	NA		GO:0008150, GO:0003674, GO:0005575
Zt09_chr_4_00753	104.716	-2.28111	0.311213	-7.32973	2.30614e-13	1.68398e-11	up Zt09 vs Zt05	C	hypothetical protein	NA	PF07690	GO:0016021, GO:0055085
Zt09_chr_1_00631	57.5112	-2.2807	0.464798	-4.90687	9.25436e-07	1.75797e-05	up Zt10 vs Zt09	C	predicted protein	NA		GO:0008150, GO:0003674, GO:0005575
Zt09_chr_12_00098	124.473	-2.28063	0.44359	-5.1413	2.72849e-07	4.28634e-06	up Zt10 vs Zt05	B	predicted protein	NA		GO:0008150, GO:0003674, GO:0005575
Zt09_chr_14_00101	10.5357	-2.27944	0.734737	-3.1024	0.00191961	0.00856168	up Zt10 vs Zt05	B	predicted protein	NA		GO:0008150, GO:0003674, GO:0005575
Zt09_chr_1_01496	642.707	-2.27938	0.436372	-5.22347	1.756e-07	3.47107e-06	up Zt09 vs Zt05	B	hypothetical protein	Non-effector	PF12937	GO:0005515
Zt09_chr_3_01087	890.552	-2.27917	0.320322	-7.11524	1.11716e-12	4.16749e-11	up Zt09 vs Zt05	D	similar to sugar transporter	NA	PF00083	GO:0022891, GO:0022857, GO:0005215, GO:0016020, GO:0016021, GO:0055085, GO:0006810
Zt09_chr_12_00313	173.192	-2.27899	0.352332	-6.46829	9.91174e-11	4.26507e-09	up Zt09 vs Zt05	B	similar to short chain dehydrogenase/reductase	NA	PF00106	GO:0016491, GO:0008152
Zt09_chr_6_00071	1933.7	-2.27868	0.306503	-7.43444	1.05012e-13	2.94419e-12	up Zt10 vs Zt09	D	similar to thiazole biosynthetic enzyme	NA	PF01946	GO:0006950, GO:0009228
Zt09_chr_5_00173	126.76	-2.27855	0.48156	-4.7316	2.22754e-06	1.61391e-05	up Zt10 vs Zt05	A	predicted protein	NA		GO:0008150, GO:0003674, GO:0005575
Zt09_chr_3_00479	114.753	-2.27753	0.444779	-5.1206	3.04567e-07	3.05091e-06	up Zt10 vs Zt09	D	hypothetical protein	NA		GO:0008150, GO:0003674, GO:0005575
Zt09_chr_7_00564	645.783	-2.27739	0.269027	-8.46528	2.55544e-17	2.47801e-15	up Zt10 vs Zt09	A	predicted protein	NA		GO:0008150, GO:0003674, GO:0005575
Zt09_chr_17_00042	26.7301	-2.27663	0.640171	-3.55629	0.000376134	0.00169182	up Zt10 vs Zt09	D	predicted protein	NA		GO:0008150, GO:0003674, GO:0005575
Zt09_chr_2_00879	202.581	-2.27562	0.311322	-7.30955	2.68045e-13	7.43094e-12	up Zt10 vs Zt05	A	hypothetical protein	NA		GO:0008150, GO:0003674, GO:0005575
Zt09_chr_13_00207	235.983	-2.27548	0.277695	-8.19416	2.52353e-16	1.41104e-14	up Zt09 vs Zt05	A	hypothetical protein	NA	PF05183	GO:0003968
Zt09_chr_1_01317	2868.93	-2.27542	0.483308	-4.70801	2.50142e-06	2.61664e-05	up Zt10 vs Zt09	A	hypothetical protein	NA		GO:0008150, GO:0003674, GO:0005575
Zt09_chr_3_00728	1934.98	-2.2754	0.345201	-6.59151	4.35369e-11	8.20733e-10	up Zt10 vs Zt09	D	similar to naphthalene 1	NA	PF00848;PF00355	GO:0005506, GO:0051537, GO:0016708, GO:0016491, GO:0006725, GO:0055114, GO:0019439
Zt09_chr_8_00154	221.872	-2.27534	0.522243	-4.35686	1.31939e-05	0.000150715	up Zt09 vs Zt05	B	similar to NADH:flavin oxidoreductase/NADH oxidase	NA	PF00724	GO:0010181, GO:0016491, GO:0003824, GO:0055114
Zt09_chr_3_00068	120.632	-2.27527	0.446938	-5.09079	3.56574e-07	6.60864e-06	up Zt09 vs Zt05	B	similar to pantothenate transporter	NA	PF07690	GO:0016021, GO:0055085
Zt09_chr_6_00325	60.6539	-2.27513	0.621227	-3.66231	0.000249946	0.00144022	up Zt10 vs Zt09	A	predicted protein	NA		GO:0008150, GO:0003674, GO:0005575
Zt09_chr_3_00552	161.529	-2.27511	0.219692	-10.3559	3.93542e-25	5.05829e-23	up Zt10 vs Zt05	D	similar to glycoside hydrolase family 17 protein	Effector	PF00332	GO:0004553, GO:0005975
Zt09_chr_7_00849	211.9	-2.27494	0.604095	-3.76586	0.000165976	0.00129743	up Zt09 vs Zt05	B	similar to cytochrome p450	NA	PF00067	GO:0005506, GO:0020037, GO:0016705, GO:0055114
Zt09_chr_7_00151	132.4	-2.27436	0.383597	-5.92903	3e-09	4.38145e-08	up Zt10 vs Zt09	D	hypothetical protein	NA	PF09347	GO:0008150, GO:0003674, GO:0005575
Zt09_chr_9_00037	181.542	-2.27337	0.44636	-5.09312	3.5222e-07	5.41293e-06	up Zt10 vs Zt05	B	similar to cytochrome p450 monooxygenase	NA	PF00067	GO:0005506, GO:0020037, GO:0016705, GO:0055114
Zt09_chr_15_00048	20.8221	-2.27239	0.720212	-3.15516	0.00160408	0.00740464	up Zt10 vs Zt05	B	predicted protein	NA		GO:0008150, GO:0003674, GO:0005575
Zt09_chr_3_00730	216.063	-2.27216	0.28828	-7.88177	3.22783e-15	2.14497e-13	up Zt10 vs Zt05	B	similar to protein kinase	NA	PF00069	GO:0004672, GO:0005524, GO:0004674, GO:0016772, GO:0006468
Zt09_chr_1_00629	30.8244	-2.2718	0.549734	-4.13255	3.58764e-05	0.000287681	up Zt09 vs Zt05	D	hypothetical protein	NA		GO:0008150, GO:0003674, GO:0005575
Zt09_chr_2_00661	218.361	-2.27106	0.278998	-8.14004	3.95135e-16	3.0552e-14	up Zt10 vs Zt05	B	hypothetical protein	NA	PF00069	GO:0005524, GO:0004672, GO:0004674, GO:0016772, GO:0006468
Zt09_chr_10_00361	177.454	-2.27091	0.311037	-7.30111	2.85403e-13	7.65483e-12	up Zt10 vs Zt09	D	similar to norsolorinic acid reductase	NA	PF00248	GO:0008150, GO:0003674, GO:0005575
Zt09_chr_7_00846	255.942	-2.26981	0.553103	-4.10378	4.06458e-05	0.000398289	up Zt09 vs Zt05	B	similar to short chain dehydrogenase reductase	NA	PF00106	GO:0016491, GO:0008152
Zt09_chr_13_00284	46.23	-2.26916	0.61792	-3.67225	0.00024042	0.00150502	up Zt10 vs Zt05	B	hypothetical protein	NA		GO:0008150, GO:0003674, GO:0005575
Zt09_chr_12_00056	247.094	-2.2684	0.306141	-7.40965	1.26629e-13	3.5007e-12	up Zt10 vs Zt09	D	hypothetical protein	Non-effector		GO:0008150, GO:0003674, GO:0005575
Zt09_chr_9_00237	152.801	-2.26776	0.341541	-6.63979	3.14127e-11	8.18136e-10	up Zt09 vs Zt05	A	similar to isochorismatase hydrolase	NA	PF00857	GO:0003824, GO:0008152
Zt09_chr_3_00173	379.996	-2.26748	0.266693	-8.5022	1.86033e-17	1.02287e-15	up Zt10 vs Zt05	A	similar to abc transporter	NA	PF00005	GO:0000166, GO:0017111, GO:0016887, GO:0005524
Zt09_chr_12_00196	253.782	-2.26664	0.662033	-3.42375	0.000617632	0.00558309	up Zt10 vs Zt05	C	predicted protein	Effector		GO:0008150, GO:0003674, GO:0005575
Zt09_chr_11_00157	69.6953	-2.26663	0.358936	-6.31485	2.70419e-10	1.21054e-08	up Zt10 vs Zt05	C	predicted protein	NA		GO:0008150, GO:0003674, GO:0005575
Zt09_chr_6_00624	44.4154	-2.26565	0.502966	-4.50459	6.65008e-06	8.31008e-05	up Zt09 vs Zt05	B	hypothetical protein	NA		GO:0008150, GO:0003674, GO:0005575
Zt09_chr_8_00473	527.267	-2.26545	0.373233	-6.0698	1.28069e-09	1.92337e-08	up Zt10 vs Zt05	A	similar to mfs transporter	NA	PF07690	GO:0016021, GO:0055085
Zt09_chr_1_01279	1024.82	-2.26494	0.465419	-4.86646	1.13615e-06	9.9158e-06	up Zt10 vs Zt09	D	predicted protein	NA		GO:0008150, GO:0003674, GO:0005575
Zt09_chr_2_00444	1187.2	-2.26395	0.259233	-8.73326	2.47432e-18	2.40082e-16	up Zt10 vs Zt05	B	similar to smp-30 gluconolaconase lre-like region	NA	PF08450	GO:0008150, GO:0003674, GO:0005575
Zt09_chr_13_00324	94.5088	-2.26275	0.522194	-4.33317	1.4698e-05	0.0002489	up Zt09 vs Zt05	C	similar to nad-p-binding protein	NA	PF00106	GO:0016491, GO:0008152
Zt09_chr_9_00006	507.889	-2.26266	0.364312	-6.21078	5.27231e-10	1.41794e-08	up Zt10 vs Zt05	B	predicted protein	NA		GO:0008150, GO:0003674, GO:0005575
Zt09_chr_1_01149	71.8758	-2.2615	0.258529	-8.74756	2.18015e-18	1.05769e-16	up Zt10 vs Zt09	D	hypothetical protein	NA	PF13414	GO:0005515
Zt09_chr_3_00662	1986.44	-2.2615	0.532672	-4.24557	2.18036e-05	0.000314852	up Zt10 vs Zt05	C	similar to sulfite oxidase	NA	PF00174;PF03404	GO:0046872, GO:0016491, GO:0009055, GO:0030151, GO:0055114
Zt09_chr_5_00243	26592.1	-2.26144	0.380578	-5.94212	2.81354e-09	1.09314e-07	up Zt09 vs Zt05	C	similar to similar to chaperone/heat shock protein Hsp12	NA	PF04119	GO:0006950
Zt09_chr_2_01212	87.0977	-2.26055	0.312781	-7.22724	4.92911e-13	3.12714e-11	up Zt09 vs Zt05	B	similar to thioesterase superfamily protein	NA	PF03061	GO:0008150, GO:0003674, GO:0005575
Zt09_chr_6_00292	734.185	-2.26046	0.247633	-9.12827	6.96023e-20	1.00736e-17	up Zt10 vs Zt09	A	similar to WEE protein kinase	NA	PF00069	GO:0005524, GO:0004672, GO:0004674, GO:0016772, GO:0006468
Zt09_chr_2_01013	2620.04	-2.25969	0.180843	-12.4953	7.92028e-36	9.60037e-33	up Zt10 vs Zt09	A	similar to sexual development activator VeA	NA	PF11754	GO:0008150, GO:0003674, GO:0005575
Zt09_chr_11_00347	428.447	-2.25869	0.485514	-4.65215	3.28489e-06	3.45489e-05	up Zt10 vs Zt09	B	hypothetical protein	NA		GO:0008150, GO:0003674, GO:0005575
Zt09_chr_9_00614	84.7993	-2.25773	0.326466	-6.91568	4.65617e-12	2.6183e-10	up Zt10 vs Zt09	C	predicted protein	NA		GO:0008150, GO:0003674, GO:0005575
Zt09_chr_12_00201	78.119	-2.25652	0.710837	-3.17445	0.0015012	0.00663496	up Zt10 vs Zt09	A	similar to tripeptidyl-peptidase	Non-effector	PF09286	GO:0008236, GO:0004252, GO:0006508
Zt09_chr_8_00484	770.04	-2.25635	0.202872	-11.122	9.80048e-29	1.59009e-26	up Zt10 vs Zt09	D	hypothetical protein	NA	PF03803	GO:0008150, GO:0003674, GO:0005575
Zt09_chr_14_00095	34.7892	-2.25573	0.383867	-5.87634	4.19439e-09	1.37913e-07	up Zt10 vs Zt09	C	predicted protein	NA		GO:0008150, GO:0003674, GO:0005575
Zt09_chr_3_00662	1986.44	-2.25526	0.607939	-3.70968	0.00020752	0.00122702	up Zt10 vs Zt09	A	similar to sulfite oxidase	NA	PF00174;PF03404	GO:0046872, GO:0016491, GO:0009055, GO:0030151, GO:0055114
Zt09_chr_11_00500	37.7299	-2.25487	0.49351	-4.56904	4.89953e-06	4.903e-05	up Zt10 vs Zt09	B	predicted protein	NA		GO:0008150, GO:0003674, GO:0005575
Zt09_chr_1_01480	646.675	-2.2546	0.361475	-6.23721	4.45452e-10	7.31117e-09	up Zt10 vs Zt09	D	similar to exo-beta-1	Non-effector	PF12708	GO:0008150, GO:0003674, GO:0005575
Zt09_chr_2_00472	192.107	-2.25452	0.235527	-9.57227	1.04588e-21	2.25024e-19	up Zt09 vs Zt05	B	hypothetical protein	NA		GO:0008150, GO:0003674, GO:0005575
Zt09_chr_10_00537	137.946	-2.25451	0.375496	-6.00408	1.92425e-09	6.34809e-08	up Zt09 vs Zt05	B	similar to amine oxidase	Non-effector	PF01593	GO:0016491, GO:0055114
Zt09_chr_7_00581	1285.84	-2.2537	0.499765	-4.50951	6.49766e-06	4.70771e-05	up Zt10 vs Zt09	D	predicted protein	NA		GO:0008150, GO:0003674, GO:0005575
Zt09_chr_7_00486	206.478	-2.25332	0.437233	-5.15358	2.55554e-07	2.34621e-06	up Zt10 vs Zt05	A	similar to N-acetyltransferase-like protein	NA		GO:0008080
Zt09_chr_13_00156	62.1299	-2.25083	0.469039	-4.79881	1.5961e-06	2.8158e-05	up Zt10 vs Zt09	C	similar to ligninase h2 precursor	Non-effector	PF00141	GO:0020037, GO:0004601, GO:0006979, GO:0055114
Zt09_chr_4_00218	113.44	-2.25027	0.358419	-6.27832	3.42241e-10	1.36031e-08	up Zt09 vs Zt05	B	hypothetical protein	NA	PF00010	GO:0046983
Zt09_chr_10_00007	117.057	-2.25021	0.675732	-3.33003	0.000868357	0.00616508	up Zt10 vs Zt09	C	hypothetical protein	NA	PF02566	GO:0006950
Zt09_chr_2_00030	319.07	-2.24866	0.218179	-10.3065	6.58903e-25	6.3933e-23	up Zt10 vs Zt09	D	similar to ABC multidrug transporter	NA	PF00664;PF00005	GO:0017111, GO:0000166, GO:0005524, GO:0042626, GO:0016887, GO:0016021, GO:0055085, GO:0006810
Zt09_chr_19_00054	18.3352	-2.24802	0.581052	-3.86888	0.000109334	0.00106714	up Zt10 vs Zt09	C	predicted protein	NA		GO:0008150, GO:0003674, GO:0005575
Zt09_chr_1_00843	6410.97	-2.24739	0.301692	-7.44929	9.38435e-14	3.0959e-12	up Zt10 vs Zt05	D	similar to aldo/keto reductase	NA	PF00248	GO:0008150, GO:0003674, GO:0005575
Zt09_chr_11_00354	114.926	-2.24675	0.369053	-6.08787	1.14422e-09	1.73154e-08	up Zt10 vs Zt05	A	similar to tubulin-specific chaperone c	NA	PF07986	GO:0000902, GO:0007023
Zt09_chr_1_00671	120.716	-2.24585	0.447542	-5.01819	5.21598e-07	5.79377e-06	up Zt09 vs Zt05	A	similar to epoxide hydrolase	NA		GO:0003824
Zt09_chr_2_00117	1291.54	-2.24536	0.188237	-11.9284	8.42017e-33	4.16672e-30	up Zt10 vs Zt05	B	hypothetical protein	NA	PF00550;PF00501;PF00668;PF13193	GO:0031177, GO:0003824, GO:0008152
Zt09_chr_7_00292	2612.96	-2.2451	0.368342	-6.09516	1.09326e-09	1.66462e-08	up Zt10 vs Zt05	A	hypothetical protein	NA		GO:0008150, GO:0003674, GO:0005575
Zt09_chr_4_00315	48.404	-2.24491	0.423307	-5.30326	1.13754e-07	1.1418e-06	up Zt10 vs Zt05	A	similar to tRNA(His) guanylyltransferase	NA	PF14413;PF04446	GO:0000287, GO:0008193, GO:0006400
Zt09_chr_1_01149	71.8758	-2.24484	0.259787	-8.64106	5.56937e-18	6.72196e-16	up Zt10 vs Zt09	C	hypothetical protein	NA	PF13414	GO:0005515
Zt09_chr_1_02089	11188	-2.2443	0.503228	-4.45981	8.20322e-06	7.74687e-05	up Zt10 vs Zt09	B	predicted protein	Effector		GO:0008150, GO:0003674, GO:0005575
Zt09_chr_12_00035	66.6128	-2.24429	0.567537	-3.95444	7.67154e-05	0.000563807	up Zt09 vs Zt05	D	similar to MFS transporter	NA	PF07690	GO:0016021, GO:0055085
Zt09_chr_12_00326	532.316	-2.24401	0.283246	-7.92246	2.32854e-15	1.30138e-13	up Zt10 vs Zt09	B	hypothetical protein	NA	PF00892	GO:0016020
Zt09_chr_7_00556	360.932	-2.2438	0.535819	-4.18761	2.81908e-05	0.000174487	up Zt10 vs Zt09	D	hypothetical protein	NA	PF13911	GO:0008150, GO:0003674, GO:0005575
Zt09_chr_1_00776	87.156	-2.24369	0.228695	-9.81084	1.01123e-22	1.00082e-20	up Zt10 vs Zt05	D	hypothetical protein	NA	PF04183;PF06276	GO:0015343, GO:0019290
Zt09_chr_1_01746	529.984	-2.24314	0.288334	-7.77967	7.27161e-15	3.25643e-13	up Zt09 vs Zt05	A	similar to beta-lactamase/transpeptidase-like protein	Non-effector	PF00144	GO:0008150, GO:0003674, GO:0005575
Zt09_chr_1_00625	205.152	-2.24298	0.332775	-6.74021	1.58156e-11	3.36617e-10	up Zt10 vs Zt05	A	hypothetical protein	NA	PF00069	GO:0005524, GO:0004672, GO:0004674, GO:0016772, GO:0006468
Zt09_chr_12_00394	72.0495	-2.24295	0.326627	-6.86699	6.5569e-12	2.60617e-10	up Zt10 vs Zt05	B	predicted protein	NA		GO:0008150, GO:0003674, GO:0005575
Zt09_chr_16_00007	193.812	-2.24294	0.470876	-4.76334	1.90417e-06	2.12639e-05	up Zt09 vs Zt05	D	predicted protein	NA		GO:0008150, GO:0003674, GO:0005575
Zt09_chr_2_00655	69.4814	-2.24274	0.459491	-4.88093	1.05586e-06	2.23387e-05	up Zt10 vs Zt05	C	hypothetical protein	NA	PF01734	GO:0006629, GO:0008152
Zt09_chr_10_00163	2948.53	-2.24179	0.260972	-8.59015	8.68595e-18	1.13203e-15	up Zt09 vs Zt05	C	similar to nmrA-like family protein	NA	PF05368	GO:0008150, GO:0003674, GO:0005575
Zt09_chr_7_00152	423.304	-2.24142	0.425528	-5.26739	1.38378e-07	1.48057e-06	up Zt10 vs Zt09	D	similar to YqcI_YcgG-domain-containing protein	NA	PF08892	GO:0008150, GO:0003674, GO:0005575
Zt09_chr_8_00075	168.335	-2.24091	0.167778	-13.3564	1.08766e-40	3.98689e-38	up Zt10 vs Zt09	D	similar to methylated-DNA-	NA	PF01035	GO:0003824, GO:0003908, GO:0006281
Zt09_chr_2_01217	1143.95	-2.24071	0.428447	-5.22984	1.69653e-07	4.38881e-06	up Zt10 vs Zt05	C	hypothetical protein	Non-effector	PF03443	GO:0008150, GO:0003674, GO:0005575
Zt09_chr_5_00419	111.13	-2.24002	0.384881	-5.82003	5.8838e-09	1.12313e-07	up Zt10 vs Zt09	A	similar to cupin	NA	PF07883	GO:0008150, GO:0003674, GO:0005575
Zt09_chr_6_00366	431.466	-2.23898	0.578459	-3.87059	0.00010857	0.000568229	up Zt10 vs Zt09	D	similar to allantoinase	NA	PF01979	GO:0016810, GO:0016787, GO:0016812
Zt09_chr_8_00055	38.2012	-2.23888	0.31153	-7.18672	6.63649e-13	1.9318e-11	up Zt10 vs Zt05	D	predicted protein	NA		GO:0008150, GO:0003674, GO:0005575
Zt09_chr_3_00514	103.861	-2.23733	0.436481	-5.12583	2.96236e-07	2.98255e-06	up Zt10 vs Zt09	D	hypothetical protein	NA	PF11807	GO:0008150, GO:0003674, GO:0005575
Zt09_chr_1_01731	44.1108	-2.23691	0.470056	-4.75882	1.94726e-06	1.4265e-05	up Zt10 vs Zt05	A	predicted protein	NA		GO:0008150, GO:0003674, GO:0005575
Zt09_chr_11_00448	140.879	-2.23661	0.413887	-5.40391	6.52031e-08	6.83597e-07	up Zt10 vs Zt05	A	predicted protein	NA		GO:0008150, GO:0003674, GO:0005575
Zt09_chr_10_00409	135.09	-2.23502	0.666752	-3.3521	0.000802021	0.00326382	up Zt10 vs Zt09	D	predicted protein	NA		GO:0008150, GO:0003674, GO:0005575
Zt09_chr_1_01560	143.104	-2.23428	0.260453	-8.57843	9.6178e-18	5.2015e-16	up Zt10 vs Zt05	D	hypothetical protein	NA	PF06320	GO:0008150, GO:0003674, GO:0005575
Zt09_chr_11_00066	2467.17	-2.2333	0.339619	-6.57591	4.83569e-11	9.04704e-10	up Zt10 vs Zt09	D	similar to l-lactate dehydrogenase	NA	PF01070	GO:0010181, GO:0016491, GO:0003824, GO:0055114
Zt09_chr_5_00271	3827.78	-2.233	0.59369	-3.76122	0.000169087	0.000838403	up Zt10 vs Zt09	D	predicted protein	Effector		GO:0008150, GO:0003674, GO:0005575
Zt09_chr_10_00308	255.488	-2.23281	0.318205	-7.01689	2.26863e-12	8.07648e-11	up Zt10 vs Zt09	B	hypothetical protein	NA	PF13847	GO:0008150, GO:0003674, GO:0005575
Zt09_chr_1_01150	48.1852	-2.23215	0.405729	-5.50157	3.76419e-08	4.48846e-07	up Zt10 vs Zt09	D	predicted protein	NA		GO:0008150, GO:0003674, GO:0005575
Zt09_chr_13_00323	1365.46	-2.23187	0.240537	-9.27868	1.71587e-20	1.48964e-18	up Zt10 vs Zt05	A	similar to amino acid permease	NA	PF13520	GO:0015171, GO:0016020, GO:0003333
Zt09_chr_5_00384	583.706	-2.2314	0.600007	-3.71895	0.000200052	0.00119085	up Zt10 vs Zt09	A	predicted protein	Non-effector		GO:0008150, GO:0003674, GO:0005575
Zt09_chr_1_00346	25.1004	-2.23132	0.41062	-5.43403	5.50964e-08	8.25724e-07	up Zt09 vs Zt05	D	hypothetical protein	NA	PF00069	GO:0004672, GO:0005524, GO:0016772, GO:0006468
Zt09_chr_1_01553	152.681	-2.23069	0.381187	-5.85196	4.85821e-09	6.48875e-08	up Zt10 vs Zt05	A	similar to dihydroorotate dehydrogenase	NA	PF01180	GO:0003824, GO:0004152, GO:0055114, GO:0006222
Zt09_chr_17_00068	32.1466	-2.22999	0.461112	-4.83613	1.32395e-06	2.90647e-05	up Zt09 vs Zt05	C	hypothetical protein	NA		GO:0005874, GO:0007017
Zt09_chr_11_00293	54.387	-2.22957	0.364028	-6.12473	9.08381e-10	2.38468e-08	up Zt10 vs Zt05	B	predicted protein	NA		GO:0008150, GO:0003674, GO:0005575
Zt09_chr_3_00338	19.4273	-2.22957	0.671505	-3.32025	0.000899356	0.00396956	up Zt09 vs Zt05	A	hypothetical protein	NA		GO:0008150, GO:0003674, GO:0005575
Zt09_chr_3_00730	216.063	-2.22752	0.273201	-8.15341	3.53792e-16	3.60658e-14	up Zt10 vs Zt05	C	similar to protein kinase	NA	PF00069	GO:0004672, GO:0005524, GO:0004674, GO:0016772, GO:0006468
Zt09_chr_9_00398	172.264	-2.22747	0.525969	-4.23498	2.28572e-05	0.000243769	up Zt09 vs Zt05	B	predicted protein	NA		GO:0008150, GO:0003674, GO:0005575
Zt09_chr_5_00492	17541.8	-2.22726	0.582322	-3.82479	0.000130881	0.000833326	up Zt10 vs Zt09	A	hypothetical protein	NA	PF12396	GO:0008150, GO:0003674, GO:0005575
Zt09_chr_5_00023	131.1	-2.22699	0.47521	-4.68633	2.78151e-06	5.72769e-05	up Zt09 vs Zt05	C	similar to ef-hand calcium-binding domain protein	NA	PF03959	GO:0008150, GO:0003674, GO:0005575
Zt09_chr_11_00430	47.2023	-2.22498	0.372631	-5.97099	2.35818e-09	7.72811e-08	up Zt09 vs Zt05	B	predicted protein	NA		GO:0008150, GO:0003674, GO:0005575
Zt09_chr_11_00353	287.561	-2.22474	0.552209	-4.0288	5.6063e-05	0.000398858	up Zt10 vs Zt09	A	similar to short chain dehydrogenase	NA	PF00106	GO:0016491, GO:0008152
Zt09_chr_4_00461	264.272	-2.22467	0.354281	-6.27939	3.39912e-10	1.35649e-08	up Zt09 vs Zt05	B	similar to flavin-binding monooxygenase	NA	PF13738	GO:0016491, GO:0055114
Zt09_chr_12_00098	124.473	-2.22393	0.385362	-5.77101	7.88e-09	1.38688e-07	up Zt09 vs Zt05	D	predicted protein	NA		GO:0008150, GO:0003674, GO:0005575
Zt09_chr_1_00288	132.093	-2.22366	0.464798	-4.78414	1.7172e-06	1.95122e-05	up Zt10 vs Zt09	B	similar to MFS multidrug resistance transporter	NA	PF07690	GO:0016021, GO:0055085
Zt09_chr_1_00346	25.1004	-2.22319	0.587749	-3.78256	0.000155224	0.000886983	up Zt09 vs Zt05	A	hypothetical protein	NA	PF00069	GO:0004672, GO:0005524, GO:0016772, GO:0006468
Zt09_chr_5_00534	52.5846	-2.22261	0.564039	-3.94053	8.13031e-05	0.000720374	up Zt09 vs Zt05	B	similar to serine peptidase	Non-effector	PF05577	GO:0008236, GO:0006508
Zt09_chr_1_02063	37.7131	-2.22177	0.666309	-3.33444	0.000854717	0.00780849	up Zt09 vs Zt05	C	hypothetical protein	NA		GO:0008150, GO:0003674, GO:0005575
Zt09_chr_3_00182	206.687	-2.2213	0.368568	-6.02684	1.672e-09	5.62851e-08	up Zt09 vs Zt05	B	similar to MFS transporter	NA	PF07690	GO:0016021, GO:0055085
Zt09_chr_1_00774	723.959	-2.21937	0.264848	-8.37977	5.303e-17	2.58541e-15	up Zt10 vs Zt05	D	hypothetical protein	NA		GO:0008150, GO:0003674, GO:0005575
Zt09_chr_3_01112	225.632	-2.21861	0.318287	-6.97048	3.15862e-12	7.58758e-11	up Zt10 vs Zt05	A	similar to glycosyl transferase	NA	PF04488	GO:0008150, GO:0003674, GO:0005575
Zt09_chr_3_01087	890.552	-2.21846	0.320668	-6.91824	4.57286e-12	2.87087e-10	up Zt09 vs Zt05	C	similar to sugar transporter	NA	PF00083	GO:0022891, GO:0022857, GO:0005215, GO:0016020, GO:0016021, GO:0055085, GO:0006810
Zt09_chr_1_00105	81.1055	-2.21579	0.533932	-4.14995	3.3255e-05	0.000270439	up Zt10 vs Zt09	B	predicted protein	NA		GO:0008150, GO:0003674, GO:0005575
Zt09_chr_5_00274	1195.81	-2.21573	0.482215	-4.5949	4.32948e-06	4.35741e-05	up Zt09 vs Zt05	D	hypothetical protein	Non-effector		GO:0008150, GO:0003674, GO:0005575
Zt09_chr_8_00731	740.454	-2.21564	0.499846	-4.43265	9.30812e-06	0.000129933	up Zt10 vs Zt09	C	predicted protein	Non-effector		GO:0008150, GO:0003674, GO:0005575
Zt09_chr_13_00324	94.5088	-2.21536	0.527389	-4.20062	2.66181e-05	0.000375425	up Zt10 vs Zt05	C	similar to nad-p-binding protein	NA	PF00106	GO:0016491, GO:0008152
Zt09_chr_5_00626	241.065	-2.21522	0.350663	-6.31724	2.66269e-10	4.58306e-09	up Zt10 vs Zt05	A	similar to histidine kinase hhk13p	NA	PF00512;PF00072;PF13426;PF02518	GO:0016772, GO:0000155, GO:0005524, GO:0004871, GO:0000156, GO:0016020, GO:0016310, GO:0007165, GO:0000160
Zt09_chr_10_00511	122.347	-2.21493	0.391185	-5.66211	1.5e-08	3.95666e-07	up Zt09 vs Zt05	B	hypothetical protein	NA		GO:0008150, GO:0003674, GO:0005575
Zt09_chr_2_00312	271.573	-2.21481	0.304331	-7.27762	3.39761e-13	1.41056e-11	up Zt09 vs Zt05	D	similar to xaa-pro dipeptidase	NA	PF00557	GO:0016787
Zt09_chr_2_00246	46.6679	-2.2143	0.602253	-3.67669	0.000236282	0.00154866	up Zt10 vs Zt09	B	predicted protein	Effector		GO:0008150, GO:0003674, GO:0005575
Zt09_chr_7_00541	157.964	-2.21408	0.418783	-5.28695	1.24375e-07	2.56446e-06	up Zt09 vs Zt05	B	predicted protein	NA		GO:0008150, GO:0003674, GO:0005575
Zt09_chr_3_00662	1986.44	-2.21235	0.53191	-4.15925	3.19296e-05	0.000194586	up Zt10 vs Zt09	D	similar to sulfite oxidase	NA	PF00174;PF03404	GO:0046872, GO:0016491, GO:0009055, GO:0030151, GO:0055114
Zt09_chr_4_00039	3387.92	-2.21087	0.374623	-5.9016	3.59991e-09	6.69037e-08	up Zt09 vs Zt05	D	similar to eliciting plant response-like protein	Effector	PF07249	GO:0008150, GO:0003674, GO:0005575
Zt09_chr_10_00007	117.057	-2.20919	0.685028	-3.22496	0.0012599	0.00689287	up Zt09 vs Zt05	B	hypothetical protein	NA	PF02566	GO:0006950
Zt09_chr_1_00508	98.3738	-2.20808	0.396711	-5.56597	2.60703e-08	5.16e-07	up Zt10 vs Zt05	B	predicted protein	NA		GO:0008150, GO:0003674, GO:0005575
Zt09_chr_7_00330	163.566	-2.20779	0.344198	-6.41429	1.41484e-10	2.92331e-09	up Zt10 vs Zt05	D	hypothetical protein	NA	PF00004	GO:0000166, GO:0017111, GO:0005524
Zt09_chr_2_01212	87.0977	-2.20675	0.223539	-9.87189	5.51157e-23	7.00582e-21	up Zt09 vs Zt05	D	similar to thioesterase superfamily protein	NA	PF03061	GO:0008150, GO:0003674, GO:0005575
Zt09_chr_11_00030	964.285	-2.20569	0.455363	-4.8438	1.27377e-06	2.00104e-05	up Zt09 vs Zt05	B	predicted protein	NA		GO:0008150, GO:0003674, GO:0005575
Zt09_chr_1_00963	86.3671	-2.20493	0.416568	-5.29308	1.20274e-07	2.063e-06	up Zt10 vs Zt05	B	predicted protein	NA		GO:0008150, GO:0003674, GO:0005575
Zt09_chr_4_00808	45.9941	-2.20409	0.501958	-4.39099	1.12838e-05	6.84706e-05	up Zt10 vs Zt05	A	predicted protein	NA		GO:0008150, GO:0003674, GO:0005575
Zt09_chr_6_00133	720.343	-2.20317	0.415979	-5.29634	1.18146e-07	1.55284e-06	up Zt09 vs Zt05	A	hypothetical protein	NA	PF09994	GO:0008150, GO:0003674, GO:0005575
Zt09_chr_11_00255	351.511	-2.20289	0.375188	-5.87143	4.32057e-09	1.32e-07	up Zt09 vs Zt05	B	predicted protein	Effector		GO:0008150, GO:0003674, GO:0005575
Zt09_chr_2_00308	163.7	-2.20088	0.425443	-5.17315	2.30179e-07	5.93966e-06	up Zt09 vs Zt05	C	similar to glutathione s-transferase	NA	PF00043	GO:0008150, GO:0003674, GO:0005575
Zt09_chr_5_00232	564.623	-2.20045	0.151139	-14.5591	5.1112e-48	2.81031e-45	up Zt10 vs Zt05	D	similar to kynurenine 3-monooxygenase	NA	PF01494	GO:0016491, GO:0004502, GO:0008152, GO:0006569, GO:0019805
Zt09_chr_1_01397	330.336	-2.20033	0.28073	-7.83789	4.58176e-15	1.75758e-13	up Zt10 vs Zt05	A	hypothetical protein	NA		GO:0008150, GO:0003674, GO:0005575
Zt09_chr_3_00656	674.017	-2.20029	0.45651	-4.81981	1.43692e-06	1.08394e-05	up Zt10 vs Zt05	A	similar to 3-amino-3-carboxypropyl transferase	NA	PF13489;PF11899	GO:0008150, GO:0003674, GO:0005575
Zt09_chr_1_00963	86.3671	-2.19978	0.430917	-5.10488	3.31e-07	4.229e-06	up Zt10 vs Zt09	A	predicted protein	NA		GO:0008150, GO:0003674, GO:0005575
Zt09_chr_9_00369	1123.21	-2.19975	0.307603	-7.15124	8.59959e-13	2.90478e-11	up Zt09 vs Zt05	A	similar to putative heme-thiolate peroxidase aromatic peroxygenase protein	NA	PF01328	GO:0004601
Zt09_chr_9_00190	17.5461	-2.19957	0.512316	-4.29338	1.75972e-05	0.000152509	up Zt09 vs Zt05	D	predicted protein	NA		GO:0008150, GO:0003674, GO:0005575
Zt09_chr_3_00277	1089.15	-2.19928	0.325492	-6.75678	1.4109e-11	2.89702e-10	up Zt10 vs Zt09	D	similar to glycoside hydrolase family 3 protein	Non-effector	PF00933;PF01915;PF14310;PF01822	GO:0004553, GO:0005975
Zt09_chr_6_00478	626.347	-2.19897	0.349492	-6.29189	3.13631e-10	6.0507e-09	up Zt10 vs Zt05	D	similar to putative calpain family cysteine protease protein	NA	PF00648	GO:0004198, GO:0005622, GO:0006508
Zt09_chr_1_00843	6410.97	-2.1989	0.301996	-7.28121	3.30831e-13	2.31717e-11	up Zt10 vs Zt05	C	similar to aldo/keto reductase	NA	PF00248	GO:0008150, GO:0003674, GO:0005575
Zt09_chr_2_01177	28.3041	-2.19802	0.538007	-4.08549	4.39837e-05	0.000492428	up Zt10 vs Zt09	C	hypothetical protein	Non-effector		GO:0008150, GO:0003674, GO:0005575
Zt09_chr_9_00060	31.9307	-2.19777	0.368062	-5.97121	2.35499e-09	9.01374e-08	up Zt10 vs Zt05	C	similar to amino acid permease	NA	PF13520	GO:0015171, GO:0016020, GO:0003333
Zt09_chr_12_00057	243.904	-2.19772	0.379609	-5.78944	7.06225e-09	1.21346e-07	up Zt09 vs Zt05	A	hypothetical protein	NA	PF00226	GO:0008150, GO:0003674, GO:0005575
Zt09_chr_12_00404	36.6247	-2.19753	0.410056	-5.35909	8.36412e-08	2.0141e-06	up Zt10 vs Zt09	C	hypothetical protein	Non-effector		GO:0008150, GO:0003674, GO:0005575
Zt09_chr_13_00286	50.0416	-2.19741	0.406864	-5.40084	6.63298e-08	1.19141e-06	up Zt10 vs Zt05	B	hypothetical protein	NA		GO:0008150, GO:0003674, GO:0005575
Zt09_chr_13_00291	115.882	-2.19739	0.269062	-8.16685	3.16538e-16	3.32559e-14	up Zt10 vs Zt05	C	hypothetical protein	NA	PF11807	GO:0008150, GO:0003674, GO:0005575
Zt09_chr_1_01755	92.4414	-2.19734	0.484663	-4.53375	5.79448e-06	5.63894e-05	up Zt09 vs Zt05	D	predicted protein	Effector		GO:0008150, GO:0003674, GO:0005575
Zt09_chr_8_00134	2659.51	-2.19717	0.468502	-4.68979	2.73488e-06	2.84246e-05	up Zt10 vs Zt09	A	similar to amino-acid permease inda1	NA	PF00324	GO:0015171, GO:0016020, GO:0016021, GO:0003333, GO:0055085, GO:0006810, GO:0006865
Zt09_chr_2_01217	1143.95	-2.19574	0.426295	-5.15076	2.59436e-07	2.63889e-06	up Zt10 vs Zt09	D	hypothetical protein	Non-effector	PF03443	GO:0008150, GO:0003674, GO:0005575
Zt09_chr_7_00433	326.762	-2.19513	0.429673	-5.10885	3.24133e-07	3.77405e-06	up Zt09 vs Zt05	A	similar to 3-(3-hydroxy-phenyl)propionate/3-hydroxycinnamic acid hydroxylase	NA	PF01494	GO:0016491, GO:0008152
Zt09_chr_10_00090	45.2291	-2.19472	0.516179	-4.25185	2.12009e-05	0.000180728	up Zt10 vs Zt09	B	predicted protein	NA		GO:0008150, GO:0003674, GO:0005575
Zt09_chr_11_00157	69.6953	-2.19375	0.347805	-6.30742	2.83733e-10	1.31591e-08	up Zt09 vs Zt05	C	predicted protein	NA		GO:0008150, GO:0003674, GO:0005575
Zt09_chr_3_00667	673.955	-2.19358	0.47825	-4.58668	4.50348e-06	3.37915e-05	up Zt10 vs Zt09	D	hypothetical protein	Effector		GO:0008150, GO:0003674, GO:0005575
Zt09_chr_1_01724	1011.22	-2.19349	0.470414	-4.66288	3.11811e-06	2.41282e-05	up Zt10 vs Zt09	D	similar to choline-sulfatase	NA	PF12411;PF00884	GO:0008484, GO:0003824, GO:0008152
Zt09_chr_8_00156	33.9604	-2.19281	0.501304	-4.37421	1.21874e-05	0.000110168	up Zt09 vs Zt05	D	predicted protein	NA		GO:0008150, GO:0003674, GO:0005575
Zt09_chr_12_00228	336.531	-2.19223	0.460717	-4.75829	1.9524e-06	1.77437e-05	up Zt10 vs Zt05	D	similar to triacylglycerol lipase	Non-effector	PF00135	GO:0008150, GO:0003674, GO:0005575
Zt09_chr_1_01151	25.2457	-2.19137	0.420777	-5.20791	1.91e-07	4.87929e-06	up Zt10 vs Zt05	C	predicted protein	NA		GO:0008150, GO:0003674, GO:0005575
Zt09_chr_2_00207	403.165	-2.18943	0.344919	-6.34766	2.18611e-10	6.12915e-09	up Zt10 vs Zt05	B	similar to atp-dependent rna helicase eif4a	NA	PF00271;PF00270	GO:0003676, GO:0004386, GO:0005524, GO:0008026
Zt09_chr_10_00107	708.762	-2.18857	0.612543	-3.57293	0.000353014	0.00142139	up Zt10 vs Zt05	A	similar to glycoside hydrolase family 12 protein	Effector	PF01670	GO:0008810, GO:0004553, GO:0000272
Zt09_chr_1_01480	646.675	-2.18706	0.371498	-5.88714	3.92939e-09	1.22293e-07	up Zt09 vs Zt05	B	similar to exo-beta-1	Non-effector	PF12708	GO:0008150, GO:0003674, GO:0005575
Zt09_chr_10_00499	170.67	-2.18665	0.555364	-3.93732	8.23961e-05	0.00044905	up Zt10 vs Zt09	D	similar to cytochrome p450 monooxygenase	NA	PF00067	GO:0016705, GO:0020037, GO:0005506, GO:0055114
Zt09_chr_11_00262	282.087	-2.1859	0.276412	-7.90811	2.61327e-15	1.04711e-13	up Zt10 vs Zt05	A	hypothetical protein	NA		GO:0008150, GO:0003674, GO:0005575
Zt09_chr_9_00616	281.896	-2.18575	0.274494	-7.96283	1.68154e-15	1.57541e-13	up Zt10 vs Zt09	C	predicted protein	NA		GO:0008150, GO:0003674, GO:0005575
Zt09_chr_13_00014	60.8528	-2.1857	0.29166	-7.494	6.6805e-14	5.41594e-12	up Zt09 vs Zt05	C	predicted protein	NA		GO:0008150, GO:0003674, GO:0005575
Zt09_chr_9_00430	45.3132	-2.18547	0.366832	-5.9577	2.55813e-09	9.75499e-08	up Zt10 vs Zt05	C	predicted protein	NA		GO:0008150, GO:0003674, GO:0005575
Zt09_chr_1_00293	123.58	-2.18501	0.633181	-3.45084	0.000558839	0.00354086	up Zt09 vs Zt05	B	predicted protein	Effector		GO:0008150, GO:0003674, GO:0005575
Zt09_chr_7_00148	2620.16	-2.18485	0.404192	-5.40546	6.46416e-08	9.85759e-07	up Zt10 vs Zt09	B	similar to carboxylesterase	Non-effector	PF00135	GO:0004104
Zt09_chr_1_00563	23.6953	-2.18463	0.609236	-3.58585	0.000335985	0.00136169	up Zt10 vs Zt05	A	predicted protein	NA		GO:0008150, GO:0003674, GO:0005575
Zt09_chr_3_00437	417.228	-2.18452	0.281477	-7.76089	8.43352e-15	4.39298e-13	up Zt10 vs Zt09	B	similar to short chain dehydrogenase/reductase	NA	PF00106	GO:0016491, GO:0008152
Zt09_chr_1_01605	1231.89	-2.18432	0.451043	-4.84282	1.28011e-06	2.00781e-05	up Zt09 vs Zt05	B	similar to glycoside hydrolase family 2 protein	Non-effector		GO:0004553, GO:0005975
Zt09_chr_12_00201	78.119	-2.1835	0.455792	-4.79056	1.66316e-06	2.51302e-05	up Zt09 vs Zt05	B	similar to tripeptidyl-peptidase	Non-effector	PF09286	GO:0008236, GO:0004252, GO:0006508
Zt09_chr_6_00095	23480.5	-2.18347	0.360993	-6.04852	1.4618e-09	2.99219e-08	up Zt09 vs Zt05	D	hypothetical protein	NA		GO:0008150, GO:0003674, GO:0005575
Zt09_chr_12_00082	14031	-2.18261	0.361025	-6.04558	1.48873e-09	3.20805e-08	up Zt10 vs Zt09	A	similar to oxidoreductase	Non-effector	PF00106	GO:0016491, GO:0008152
Zt09_chr_11_00289	449.961	-2.18244	0.321349	-6.79151	1.10968e-11	3.38026e-10	up Zt09 vs Zt05	D	similar to oxidase-like protein	NA	PF01328	GO:0004601
Zt09_chr_4_00575	232.757	-2.18239	0.31669	-6.89124	5.53063e-12	3.22629e-10	up Zt10 vs Zt05	C	hypothetical protein	NA		GO:0008150, GO:0003674, GO:0005575
Zt09_chr_2_00718	14.7114	-2.18108	0.696708	-3.13056	0.00174476	0.00571216	up Zt10 vs Zt05	A	hypothetical protein	NA		GO:0008150, GO:0003674, GO:0005575
Zt09_chr_4_00634	955.398	-2.18107	0.480629	-4.53796	5.68012e-06	5.58809e-05	up Zt10 vs Zt09	B	hypothetical protein	NA		GO:0008150, GO:0003674, GO:0005575
Zt09_chr_5_00527	1310.74	-2.18092	0.3597	-6.06316	1.33471e-09	2.74843e-08	up Zt09 vs Zt05	D	similar to gamma-carboxymuconolactone decarboxylase	NA	PF02627	GO:0051920, GO:0055114
Zt09_chr_3_00408	187.9	-2.18073	0.23453	-9.29831	1.42695e-20	8.50754e-19	up Zt10 vs Zt09	D	similar to TPA: arylamine N-acetyltransferase 1	NA	PF00797	GO:0016407, GO:0008152
Zt09_chr_3_00730	216.063	-2.18037	0.264284	-8.2501	1.58267e-16	6.316e-15	up Zt10 vs Zt09	D	similar to protein kinase	NA	PF00069	GO:0004672, GO:0005524, GO:0004674, GO:0016772, GO:0006468
Zt09_chr_15_00039	30.3092	-2.17944	0.607207	-3.58929	0.000331579	0.00228526	up Zt09 vs Zt05	B	predicted protein	NA		GO:0008150, GO:0003674, GO:0005575
Zt09_chr_7_00434	1061.76	-2.17878	0.299019	-7.28643	3.18287e-13	2.04551e-11	up Zt09 vs Zt05	B	similar to related to 2	NA	PF00903	GO:0008150, GO:0003674, GO:0005575
Zt09_chr_4_00621	294.904	-2.17846	0.670945	-3.24686	0.00116687	0.00603686	up Zt10 vs Zt09	B	similar to MFS multidrug transporter	NA	PF07690	GO:0016021, GO:0055085
Zt09_chr_5_00019	40.6509	-2.17833	0.534711	-4.07385	4.62421e-05	0.000367596	up Zt10 vs Zt05	B	predicted protein	NA		GO:0008150, GO:0003674, GO:0005575
Zt09_chr_5_00552	72.789	-2.17731	0.398968	-5.45735	4.83306e-08	1.12813e-06	up Zt09 vs Zt05	B	predicted protein	NA		GO:0008150, GO:0003674, GO:0005575
Zt09_chr_2_00786	107.076	-2.17665	0.443584	-4.90695	9.25e-07	1.99669e-05	up Zt10 vs Zt05	C	similar to nmrA-like family protein	NA	PF05368	GO:0008150, GO:0003674, GO:0005575
Zt09_chr_10_00308	255.488	-2.17611	0.309819	-7.02382	2.15886e-12	8.30732e-11	up Zt10 vs Zt09	A	hypothetical protein	NA	PF13847	GO:0008150, GO:0003674, GO:0005575
Zt09_chr_8_00312	28.9961	-2.1744	0.581321	-3.74045	0.000183694	0.00102946	up Zt09 vs Zt05	A	predicted protein	NA		GO:0008150, GO:0003674, GO:0005575
Zt09_chr_10_00161	3411.93	-2.17374	0.220741	-9.84744	7.03093e-23	7.10052e-21	up Zt10 vs Zt05	D	similar to polyketide synthase PKS	NA	PF02801;PF00668;PF08659;PF00550;PF00109;PF14765;PF00698;PF08242	GO:0031177, GO:0016740, GO:0003824, GO:0008152
Zt09_chr_6_00031	1176.4	-2.17372	0.507414	-4.28393	1.83622e-05	0.000118856	up Zt10 vs Zt09	D	similar to aldehyde dehydrogenase	NA	PF00171	GO:0004030, GO:0016491, GO:0016620, GO:0006081, GO:0055114, GO:0008152
Zt09_chr_7_00555	80.4244	-2.17285	0.378534	-5.74019	9.45731e-09	1.73e-07	up Zt10 vs Zt09	A	predicted protein	NA		GO:0008150, GO:0003674, GO:0005575
Zt09_chr_2_00223	66.9117	-2.17251	0.297183	-7.31035	2.66451e-13	1.12896e-11	up Zt09 vs Zt05	D	hypothetical protein	NA		GO:0008150, GO:0003674, GO:0005575
Zt09_chr_11_00411	62.8215	-2.17227	0.271309	-8.00662	1.17901e-15	4.92349e-14	up Zt10 vs Zt05	D	hypothetical protein	NA		GO:0008150, GO:0003674, GO:0005575
Zt09_chr_1_01481	696.844	-2.17196	0.267859	-8.1086	5.1207e-16	5.06795e-14	up Zt10 vs Zt09	C	hypothetical protein	Non-effector	PF01083	GO:0050525, GO:0016787, GO:0005576, GO:0008152
Zt09_chr_11_00388	39.2205	-2.17179	0.404397	-5.37043	7.85473e-08	1.38324e-06	up Zt10 vs Zt05	B	predicted protein	NA		GO:0008150, GO:0003674, GO:0005575
Zt09_chr_6_00602	54.1267	-2.17054	0.413761	-5.24588	1.55535e-07	1.76326e-06	up Zt10 vs Zt05	D	predicted protein	NA		GO:0008150, GO:0003674, GO:0005575
Zt09_chr_9_00118	72.1627	-2.17043	0.52217	-4.15655	3.23096e-05	0.000172789	up Zt10 vs Zt05	A	similar to ncs1 nucleoside transporter family	NA	PF02133	GO:0005215, GO:0015205, GO:0016020, GO:0006810, GO:0015851
Zt09_chr_1_01560	143.104	-2.17035	0.258045	-8.41072	4.07497e-17	1.76114e-15	up Zt10 vs Zt09	D	hypothetical protein	NA	PF06320	GO:0008150, GO:0003674, GO:0005575
Zt09_chr_1_00928	165.215	-2.17021	0.268558	-8.08097	6.42519e-16	3.38245e-14	up Zt09 vs Zt05	A	hypothetical protein	NA	PF02656	GO:0008150, GO:0003674, GO:0005575
Zt09_chr_1_01151	25.2457	-2.17012	0.42005	-5.16635	2.38712e-07	5.20382e-06	up Zt10 vs Zt09	C	predicted protein	NA		GO:0008150, GO:0003674, GO:0005575
Zt09_chr_2_00029	15.1881	-2.16929	0.512499	-4.23277	2.30836e-05	0.000145886	up Zt10 vs Zt09	D	predicted protein	NA		GO:0008150, GO:0003674, GO:0005575
Zt09_chr_11_00081	458.451	-2.16919	0.231144	-9.3846	6.31574e-21	3.95613e-19	up Zt10 vs Zt09	D	similar to serine peptidase	Non-effector	PF05577	GO:0008236, GO:0006508
Zt09_chr_19_00065	39.0669	-2.16676	0.609841	-3.553	0.000380871	0.00205985	up Zt10 vs Zt09	A	predicted protein	NA		GO:0008150, GO:0003674, GO:0005575
Zt09_chr_1_01941	10895.7	-2.16612	0.466807	-4.6403	3.47909e-06	4.01312e-05	up Zt10 vs Zt05	B	hypothetical protein	NA		GO:0008150, GO:0003674, GO:0005575
Zt09_chr_3_00601	276.39	-2.1661	0.459573	-4.71328	2.43758e-06	2.95647e-05	up Zt10 vs Zt05	B	hypothetical protein	NA		GO:0008150, GO:0003674, GO:0005575
Zt09_chr_5_00324	247.493	-2.16605	0.16318	-13.274	3.27757e-40	1.08127e-37	up Zt10 vs Zt05	D	similar to protein kinase	NA	PF00069	GO:0005524, GO:0004672, GO:0016772, GO:0006468
Zt09_chr_1_00843	6410.97	-2.16557	0.304146	-7.12018	1.07789e-12	4.08731e-11	up Zt10 vs Zt09	B	similar to aldo/keto reductase	NA	PF00248	GO:0008150, GO:0003674, GO:0005575
Zt09_chr_1_00698	145.682	-2.16556	0.387005	-5.59569	2.2e-08	6.82858e-07	up Zt10 vs Zt05	C	hypothetical protein	NA		GO:0008150, GO:0003674, GO:0005575
Zt09_chr_10_00519	25.8196	-2.16518	0.706523	-3.06456	0.0021799	0.00841215	up Zt09 vs Zt05	A	similar to C6 transcription factor	NA	PF04082;PF00172	GO:0008270, GO:0003677, GO:0000981, GO:0005634, GO:0006351, GO:0006355
Zt09_chr_5_00729	50.6277	-2.1643	0.390875	-5.53706	3.076e-08	9.8051e-07	up Zt09 vs Zt05	C	hypothetical protein	Non-effector		GO:0008150, GO:0003674, GO:0005575
Zt09_chr_7_00434	1061.76	-2.16383	0.3064	-7.06211	1.63994e-12	4.10899e-11	up Zt10 vs Zt05	A	similar to related to 2	NA	PF00903	GO:0008150, GO:0003674, GO:0005575
Zt09_chr_10_00553	20.1239	-2.16369	0.640587	-3.37767	0.000731028	0.00332949	up Zt09 vs Zt05	A	hypothetical protein	Effector		GO:0008150, GO:0003674, GO:0005575
Zt09_chr_9_00398	172.264	-2.16144	0.488548	-4.42422	9.67894e-06	8.96173e-05	up Zt09 vs Zt05	D	predicted protein	NA		GO:0008150, GO:0003674, GO:0005575
Zt09_chr_6_00086	137.199	-2.1608	0.340655	-6.34307	2.25226e-10	3.83659e-09	up Zt10 vs Zt09	D	similar to 2-isopropylmalate synthase	NA	PF00682	GO:0003824, GO:0046912, GO:0019752
Zt09_chr_10_00013	10803.7	-2.16072	0.288369	-7.49289	6.73758e-14	2.26809e-12	up Zt10 vs Zt05	D	hypothetical protein	NA		GO:0008150, GO:0003674, GO:0005575
Zt09_chr_1_00100	39.0449	-2.15952	0.503594	-4.28821	1.80122e-05	0.000135978	up Zt09 vs Zt05	A	predicted protein	NA		GO:0008150, GO:0003674, GO:0005575
Zt09_chr_19_00073	419.27	-2.15945	0.154983	-13.9334	3.96747e-44	1.63608e-41	up Zt10 vs Zt09	D	predicted protein	NA		GO:0008150, GO:0003674, GO:0005575
Zt09_chr_5_00536	318.904	-2.15935	0.39827	-5.42182	5.9e-08	1.69192e-06	up Zt10 vs Zt05	C	similar to oxidase	Non-effector	PF01328	GO:0004601
Zt09_chr_5_00678	68.1124	-2.15928	0.424023	-5.09236	3.53637e-07	8.7525e-06	up Zt09 vs Zt05	C	hypothetical protein	NA		GO:0008150, GO:0003674, GO:0005575
Zt09_chr_1_00482	12.4714	-2.15908	0.613797	-3.51758	0.000435498	0.0025595	up Zt09 vs Zt05	D	predicted protein	NA		GO:0008150, GO:0003674, GO:0005575
Zt09_chr_1_01846	168.664	-2.15902	0.306083	-7.0537	1.74223e-12	6.31607e-11	up Zt10 vs Zt09	B	similar to 5'	NA		GO:0003824
Zt09_chr_11_00450	426.58	-2.15901	0.694825	-3.10727	0.00188822	0.00892015	up Zt10 vs Zt09	B	predicted protein	NA		GO:0008150, GO:0003674, GO:0005575
Zt09_chr_1_01228	11193.4	-2.1573	0.517863	-4.16577	3.10304e-05	0.00025318	up Zt10 vs Zt09	B	similar to plasma membrane fusion protein prm1	NA		GO:0043332, GO:0032220
Zt09_chr_2_00672	337.753	-2.15657	0.44877	-4.80552	1.54351e-06	3.33664e-05	up Zt09 vs Zt05	C	hypothetical protein	Effector		GO:0008150, GO:0003674, GO:0005575
Zt09_chr_13_00037	340.749	-2.15547	0.347148	-6.20908	5.32969e-10	1.27926e-08	up Zt10 vs Zt09	A	similar to proline-specific permease	NA	PF00324	GO:0015171, GO:0016020, GO:0003333, GO:0055085, GO:0006810
Zt09_chr_1_01554	79.3155	-2.15535	0.33109	-6.50988	7.52119e-11	1.62173e-09	up Zt10 vs Zt05	D	similar to hydrolase	NA	PF00795	GO:0016810, GO:0006807
Zt09_chr_1_01186	53.0042	-2.15512	0.502883	-4.28553	1.82304e-05	0.000104232	up Zt10 vs Zt05	A	hypothetical protein	NA	PF01753	GO:0008150, GO:0003674, GO:0005575
Zt09_chr_7_00434	1061.76	-2.15476	0.296925	-7.2569	3.96052e-13	1.6311e-11	up Zt09 vs Zt05	D	similar to related to 2	NA	PF00903	GO:0008150, GO:0003674, GO:0005575
Zt09_chr_5_00019	40.6509	-2.15378	0.532108	-4.04763	5.17388e-05	0.000665047	up Zt10 vs Zt05	C	predicted protein	NA		GO:0008150, GO:0003674, GO:0005575
Zt09_chr_13_00299	363.589	-2.15331	0.336145	-6.4059	1.49485e-10	3.63852e-09	up Zt09 vs Zt05	D	similar to 3-ketoacyl-ACP reductase	NA	PF00106	GO:0016491, GO:0008152
Zt09_chr_11_00024	1798.52	-2.15298	0.358862	-5.99947	2e-09	4.2e-08	up Zt10 vs Zt09	B	hypothetical protein	NA	PF10685	GO:0008150, GO:0003674, GO:0005575
Zt09_chr_2_01162	35.3356	-2.15298	0.490704	-4.38753	1.14647e-05	6.93138e-05	up Zt10 vs Zt05	A	hypothetical protein	Effector	PF14040	GO:0008150, GO:0003674, GO:0005575
Zt09_chr_10_00013	10803.7	-2.15296	0.288674	-7.4581	8.77794e-14	6.58146e-12	up Zt10 vs Zt09	C	hypothetical protein	NA		GO:0008150, GO:0003674, GO:0005575
Zt09_chr_5_00044	62.9225	-2.15237	0.342596	-6.28254	3.33086e-10	1.4e-08	up Zt10 vs Zt09	C	hypothetical protein	Non-effector	PF00024;PF14295	GO:0008150, GO:0003674, GO:0005575
Zt09_chr_2_00129	94.8488	-2.15112	0.383645	-5.60706	2.05795e-08	5.78622e-07	up Zt10 vs Zt09	C	hypothetical protein	Effector	PF06951	GO:0004623, GO:0005509, GO:0005576, GO:0016042
Zt09_chr_13_00207	235.983	-2.15005	0.278843	-7.71059	1.25239e-14	4.44263e-13	up Zt10 vs Zt05	A	hypothetical protein	NA	PF05183	GO:0003968
Zt09_chr_1_01149	71.8758	-2.14996	0.40096	-5.36203	8.22905e-08	1.2284e-06	up Zt10 vs Zt09	B	hypothetical protein	NA	PF13414	GO:0005515
Zt09_chr_5_00232	564.623	-2.14926	0.155325	-13.8372	1.51957e-43	1.11753e-40	up Zt10 vs Zt05	C	similar to kynurenine 3-monooxygenase	NA	PF01494	GO:0016491, GO:0004502, GO:0008152, GO:0006569, GO:0019805
Zt09_chr_12_00082	14031	-2.1492	0.358272	-5.99879	2e-09	3.36319e-08	up Zt10 vs Zt05	D	similar to oxidoreductase	Non-effector	PF00106	GO:0016491, GO:0008152
Zt09_chr_5_00348	41.7248	-2.1491	0.615155	-3.49359	0.000476567	0.00232001	up Zt09 vs Zt05	A	similar to biphenyl-2	NA	PF12681	GO:0008150, GO:0003674, GO:0005575
Zt09_chr_6_00137	538.528	-2.14888	0.371571	-5.78323	7.32797e-09	1.25476e-07	up Zt09 vs Zt05	A	similar to carotenoid ester lipase precursor	Non-effector	PF00135	GO:0008150, GO:0003674, GO:0005575
Zt09_chr_10_00086	410.072	-2.14888	0.494476	-4.34577	1.3879e-05	8.23013e-05	up Zt10 vs Zt05	A	similar to tat pathway signal sequence	NA	PF11807	GO:0008150, GO:0003674, GO:0005575
Zt09_chr_14_00095	34.7892	-2.14854	0.381204	-5.63621	1.73838e-08	5.54128e-07	up Zt10 vs Zt05	C	predicted protein	NA		GO:0008150, GO:0003674, GO:0005575
Zt09_chr_4_00004	2373.28	-2.14697	0.266932	-8.04313	8.75718e-16	3.76825e-14	up Zt10 vs Zt05	A	similar to siderophore iron transporter	NA		GO:0008150, GO:0003674, GO:0005575
Zt09_chr_3_00227	515.086	-2.14591	0.227535	-9.43112	4.05721e-21	2.5906e-19	up Zt10 vs Zt09	D	similar to saccharopine dehydrogenase	NA	PF03435	GO:0016491, GO:0055114
Zt09_chr_4_00671	384.546	-2.14562	0.227624	-9.42616	4.25381e-21	6.47692e-19	up Zt10 vs Zt05	B	predicted protein	NA		GO:0008150, GO:0003674, GO:0005575
Zt09_chr_5_00206	159.146	-2.14558	0.38255	-5.60863	2.03937e-08	2.39711e-07	up Zt10 vs Zt05	A	similar to glutathione s-transferase	NA	PF13417;PF00043	GO:0005515
Zt09_chr_1_01225	16.8954	-2.14398	0.464223	-4.61842	3.86669e-06	3.28768e-05	up Zt10 vs Zt05	D	predicted protein	NA		GO:0008150, GO:0003674, GO:0005575
Zt09_chr_2_00320	43.2192	-2.14268	0.51048	-4.19739	2.70013e-05	0.000194209	up Zt09 vs Zt05	A	hypothetical protein	NA		GO:0008150, GO:0003674, GO:0005575
Zt09_chr_3_00434	447.677	-2.14246	0.258374	-8.29208	1.11288e-16	9.25563e-15	up Zt10 vs Zt05	B	hypothetical protein	NA	PF00651	GO:0005515
Zt09_chr_12_00027	82.9728	-2.14195	0.413392	-5.18141	2.20214e-07	2.38714e-06	up Zt10 vs Zt05	D	hypothetical protein	NA		GO:0008150, GO:0003674, GO:0005575
Zt09_chr_6_00716	56.4279	-2.14174	0.326141	-6.56689	5.13767e-11	2.65816e-09	up Zt09 vs Zt05	C	hypothetical protein	NA		GO:0005515
Zt09_chr_1_00703	4032	-2.14167	0.381031	-5.62072	1.9e-08	2.6772e-07	up Zt10 vs Zt05	D	similar to mannose-6-phosphate isomerase	NA	PF01238	GO:0004476, GO:0008270, GO:0009298, GO:0005975
Zt09_chr_3_00577	25.5112	-2.14045	0.416328	-5.14126	2.729e-07	2.91989e-06	up Zt10 vs Zt05	D	predicted protein	NA		GO:0008150, GO:0003674, GO:0005575
Zt09_chr_11_00158	89.7972	-2.13915	0.305565	-7.00064	2.54798e-12	7.02435e-11	up Zt10 vs Zt05	D	predicted protein	NA		GO:0008150, GO:0003674, GO:0005575
Zt09_chr_6_00079	143.075	-2.13841	0.462991	-4.61868	3.86182e-06	2.93102e-05	up Zt10 vs Zt09	D	similar to aconitase family protein	NA	PF00330;PF00694	GO:0003861, GO:0009316, GO:0008152, GO:0009098
Zt09_chr_5_00009	386.658	-2.13804	0.51588	-4.14445	3.40625e-05	0.000237909	up Zt09 vs Zt05	A	similar to short-chain dehydrogenase	Effector	PF00106	GO:0016491, GO:0008152
Zt09_chr_6_00085	30.9958	-2.13723	0.414651	-5.15429	2.54591e-07	2.60029e-06	up Zt10 vs Zt09	D	similar to thioesterase domain containing protein	NA	PF00975	GO:0016788, GO:0009058
Zt09_chr_6_00281	166.67	-2.13607	0.313649	-6.81039	9.73345e-12	2.04537e-10	up Zt10 vs Zt09	D	hypothetical protein	Non-effector	PF11578;PF01328	GO:0004601, GO:0016021, GO:0009279
[truncated: 5,164 more rows]
