# Supplementary material for: Highly flexible infection programs in a specialized wheat pathogen
Source: Ecol Evol. 2018 Dec 26;9(1):275–94. doi: 10.1002/ece3.4724 (PMC6342133; doi:10.1002/ece3.4724)
Supplement: Supplementary file 19 [file ECE3-9-275-s019.xlsx]

## Sheet: up Zt05
gene	baseMean	log2FoldChange	lfcSE	stat	pvalue	padj	comparison	stage	prediction	effector	PFAM	GO.term
Zt09_chr_1_00016	205.173	9.66885	0.759235	12.735	3.77898e-37	1.62118e-34	up Zt05 vs Zt09	D	hypothetical protein	NA		GO:0008150, GO:0003674, GO:0005575
Zt09_chr_1_00016	205.173	8.25386	1.09726	7.52221	5.38563e-14	2.08209e-12	up Zt05 vs Zt09	A	hypothetical protein	NA		GO:0008150, GO:0003674, GO:0005575
Zt09_chr_1_00016	205.173	8.159	0.824591	9.8946	4.39343e-23	1.07702e-20	up Zt05 vs Zt09	C	hypothetical protein	NA		GO:0008150, GO:0003674, GO:0005575
Zt09_chr_1_00016	205.173	8.0308	1.44569	5.55498	2.7765e-08	6.85261e-07	up Zt05 vs Zt09	B	hypothetical protein	NA		GO:0008150, GO:0003674, GO:0005575
Zt09_chr_1_00016	205.173	3.76117	0.453673	8.29048	1.12793e-16	5.60963e-15	up Zt05 vs Zt10	A	hypothetical protein	NA		GO:0008150, GO:0003674, GO:0005575
Zt09_chr_1_00016	205.173	2.32263	0.432153	5.37455	7.67763e-08	1.35688e-06	up Zt05 vs Zt10	B	hypothetical protein	NA		GO:0008150, GO:0003674, GO:0005575
Zt09_chr_1_00016	205.173	2.06128	0.404044	5.10163	3.3674e-07	3.51924e-06	up Zt05 vs Zt10	D	hypothetical protein	NA		GO:0008150, GO:0003674, GO:0005575
Zt09_chr_1_00025	5848.12	2.34331	0.267763	8.75143	2.10665e-18	1.37168e-16	up Zt05 vs Zt10	A	hypothetical protein	NA	PF01243	GO:0004733, GO:0010181, GO:0016491, GO:0055114
Zt09_chr_1_00026	130.827	2.99971	0.345986	8.67002	4.32038e-18	2.74095e-16	up Zt05 vs Zt10	A	hypothetical protein	NA		GO:0005524, GO:0004672, GO:0016772, GO:0006468
Zt09_chr_1_00040	3558.92	10.8735	1.3388	8.12183	4.59222e-16	2.10413e-14	up Zt05 vs Zt10	A	hypothetical protein	NA		GO:0008150, GO:0003674, GO:0005575
Zt09_chr_1_00040	3558.92	7.39306	1.09497	6.75182	1.46004e-11	7.22503e-10	up Zt05 vs Zt09	B	hypothetical protein	NA		GO:0008150, GO:0003674, GO:0005575
Zt09_chr_1_00040	3558.92	7.36919	0.91869	8.02141	1.04542e-15	5.27881e-14	up Zt05 vs Zt09	A	hypothetical protein	NA		GO:0008150, GO:0003674, GO:0005575
Zt09_chr_1_00040	3558.92	7.2952	1.01267	7.20396	5.84875e-13	2.73043e-11	up Zt05 vs Zt10	B	hypothetical protein	NA		GO:0008150, GO:0003674, GO:0005575
Zt09_chr_1_00042	1034.59	4.68694	0.621493	7.54141	4.64915e-14	1.48908e-12	up Zt05 vs Zt10	A	hypothetical protein	Effector		GO:0008150, GO:0003674, GO:0005575
Zt09_chr_1_00042	1034.59	3.53404	0.575786	6.13776	8.36926e-10	1.73286e-08	up Zt05 vs Zt09	A	hypothetical protein	Effector		GO:0008150, GO:0003674, GO:0005575
Zt09_chr_1_00044	740.995	7.15341	0.814567	8.78185	1.60807e-18	1.061e-16	up Zt05 vs Zt10	A	hypothetical protein	Non-effector		GO:0008150, GO:0003674, GO:0005575
Zt09_chr_1_00044	740.995	6.87818	0.769829	8.93469	4.08337e-19	3.54501e-17	up Zt05 vs Zt09	A	hypothetical protein	Non-effector		GO:0008150, GO:0003674, GO:0005575
Zt09_chr_1_00044	740.995	4.93798	0.873604	5.65242	1.58202e-08	4.14212e-07	up Zt05 vs Zt09	B	hypothetical protein	Non-effector		GO:0008150, GO:0003674, GO:0005575
Zt09_chr_1_00044	740.995	4.37738	0.691757	6.32792	2.4849e-10	6.8888e-09	up Zt05 vs Zt10	B	hypothetical protein	Non-effector		GO:0008150, GO:0003674, GO:0005575
Zt09_chr_1_00056	4.10733	7.61171	2.07363	3.67072	0.000241865	0.00279176	up Zt05 vs Zt09	C	predicted protein	NA		GO:0008150, GO:0003674, GO:0005575
Zt09_chr_1_00077	63.253	2.52287	0.464159	5.43535	5.46883e-08	5.85135e-07	up Zt05 vs Zt10	A	predicted protein	Effector		GO:0008150, GO:0003674, GO:0005575
Zt09_chr_1_00079	85.3998	2.01962	0.344061	5.86995	4.35937e-09	5.89408e-08	up Zt05 vs Zt10	A	hypothetical protein	NA	PF04828	GO:0016846, GO:0008152
Zt09_chr_1_00081	641.876	5.91966	0.996019	5.94332	2.79299e-09	4.6e-08	up Zt05 vs Zt10	D	hypothetical protein	Non-effector	PF08760	GO:0003824
Zt09_chr_1_00081	641.876	4.18047	1.02491	4.07889	4.52516e-05	0.000233501	up Zt05 vs Zt10	A	hypothetical protein	Non-effector	PF08760	GO:0003824
Zt09_chr_1_00081	641.876	4.10436	1.02849	3.99066	6.5891e-05	0.000499329	up Zt05 vs Zt10	B	hypothetical protein	Non-effector	PF08760	GO:0003824
Zt09_chr_1_00081	641.876	3.38311	1.01353	3.33796	0.000843969	0.00716956	up Zt05 vs Zt10	C	hypothetical protein	Non-effector	PF08760	GO:0003824
Zt09_chr_1_00093	15.9583	3.10966	0.898466	3.46108	0.000538012	0.00257357	up Zt05 vs Zt09	A	hypothetical protein	Effector		GO:0008150, GO:0003674, GO:0005575
Zt09_chr_1_00093	15.9583	3.02559	0.898942	3.36573	0.000763421	0.00396202	up Zt05 vs Zt10	B	hypothetical protein	Effector		GO:0008150, GO:0003674, GO:0005575
Zt09_chr_1_00093	15.9583	2.44104	0.806326	3.02736	0.002467	0.00767313	up Zt05 vs Zt10	A	hypothetical protein	Effector		GO:0008150, GO:0003674, GO:0005575
Zt09_chr_1_00117	16.0812	6.36254	1.86886	3.40451	0.00066283	0.00306071	up Zt05 vs Zt09	A	hypothetical protein	NA		GO:0008150, GO:0003674, GO:0005575
Zt09_chr_1_00117	16.0812	6.01279	1.86727	3.22009	0.00128149	0.00698399	up Zt05 vs Zt09	B	hypothetical protein	NA		GO:0008150, GO:0003674, GO:0005575
Zt09_chr_1_00117	16.0812	5.30864	1.37705	3.8551	0.000115683	0.00147046	up Zt05 vs Zt09	C	hypothetical protein	NA		GO:0008150, GO:0003674, GO:0005575
Zt09_chr_1_00118	40.2159	3.89156	0.886827	4.38819	1.14299e-05	9.10804e-05	up Zt05 vs Zt09	A	hypothetical protein	NA		GO:0008150, GO:0003674, GO:0005575
Zt09_chr_1_00125	68.0271	2.85801	0.550813	5.18871	2.11758e-07	1.97714e-06	up Zt05 vs Zt10	A	hypothetical protein	NA		GO:0008150, GO:0003674, GO:0005575
Zt09_chr_1_00125	68.0271	2.68585	0.403645	6.65399	2.85248e-11	1.52964e-09	up Zt05 vs Zt10	C	hypothetical protein	NA		GO:0008150, GO:0003674, GO:0005575
Zt09_chr_1_00125	68.0271	2.08802	0.324591	6.4328	1.25278e-10	2.62685e-09	up Zt05 vs Zt10	D	hypothetical protein	NA		GO:0008150, GO:0003674, GO:0005575
Zt09_chr_1_00140	99.8325	5.49219	0.909234	6.04046	1.53675e-09	2.28078e-08	up Zt05 vs Zt10	A	hypothetical protein	NA		GO:0008270, GO:0005515
Zt09_chr_1_00140	99.8325	2.9127	0.492326	5.91621	3.29445e-09	7.81899e-08	up Zt05 vs Zt10	B	hypothetical protein	NA		GO:0008270, GO:0005515
Zt09_chr_1_00140	99.8325	2.06789	0.446425	4.63211	3.6196e-06	3.25355e-05	up Zt05 vs Zt09	A	hypothetical protein	NA		GO:0008270, GO:0005515
Zt09_chr_1_00140	99.8325	2.04408	0.438701	4.65938	3.17163e-06	5.91578e-05	up Zt05 vs Zt10	C	hypothetical protein	NA		GO:0008270, GO:0005515
Zt09_chr_1_00142	1146.2	2.81564	0.420778	6.69151	2.20883e-11	5.21737e-10	up Zt05 vs Zt10	D	similar to glucan 1	Non-effector	PF00150	GO:0004553, GO:0005975
Zt09_chr_1_00150	495.493	2.46158	0.33324	7.38679	1.50411e-13	4.84892e-12	up Zt05 vs Zt10	D	predicted protein	Non-effector		GO:0008150, GO:0003674, GO:0005575
Zt09_chr_1_00150	495.493	2.34601	0.330348	7.10162	1.23304e-12	4.55033e-11	up Zt05 vs Zt09	D	predicted protein	Non-effector		GO:0008150, GO:0003674, GO:0005575
Zt09_chr_1_00153	284.078	2.09456	0.536808	3.90189	9.54453e-05	0.000575989	up Zt05 vs Zt10	D	similar to cytochrome p450 oxidoreductase	NA	PF00067	GO:0005506, GO:0020037, GO:0016705, GO:0055114
Zt09_chr_1_00158	2027.6	3.06581	0.529861	5.78606	7.2056e-09	1.23594e-07	up Zt05 vs Zt09	A	similar to aldose 1-epimerase	Non-effector	PF01263	GO:0016853, GO:0003824, GO:0030246, GO:0005975
Zt09_chr_1_00158	2027.6	2.8152	0.527606	5.3358	9.51267e-08	9.6859e-07	up Zt05 vs Zt10	A	similar to aldose 1-epimerase	Non-effector	PF01263	GO:0016853, GO:0003824, GO:0030246, GO:0005975
Zt09_chr_1_00158	2027.6	2.0274	0.521426	3.88818	0.000100999	0.000721205	up Zt05 vs Zt10	B	similar to aldose 1-epimerase	Non-effector	PF01263	GO:0016853, GO:0003824, GO:0030246, GO:0005975
Zt09_chr_1_00183	163.903	4.33039	0.50503	8.57453	9.94951e-18	5.75849e-16	up Zt05 vs Zt10	A	hypothetical protein	Effector		GO:0008150, GO:0003674, GO:0005575
Zt09_chr_1_00183	163.903	4.12302	0.496655	8.30157	1.02742e-16	6.23825e-15	up Zt05 vs Zt09	A	hypothetical protein	Effector		GO:0008150, GO:0003674, GO:0005575
Zt09_chr_1_00183	163.903	3.31992	0.548974	6.04751	1.47105e-09	5.05519e-08	up Zt05 vs Zt09	B	hypothetical protein	Effector		GO:0008150, GO:0003674, GO:0005575
Zt09_chr_1_00183	163.903	2.53323	0.457439	5.53786	3.06184e-08	4.12209e-07	up Zt05 vs Zt10	D	hypothetical protein	Effector		GO:0008150, GO:0003674, GO:0005575
Zt09_chr_1_00183	163.903	2.32041	0.477504	4.85945	1.17714e-06	1.55335e-05	up Zt05 vs Zt10	B	hypothetical protein	Effector		GO:0008150, GO:0003674, GO:0005575
Zt09_chr_1_00192	232.186	3.33001	0.427112	7.79657	6.36135e-15	2.33179e-13	up Zt05 vs Zt10	A	predicted protein	NA		GO:0008150, GO:0003674, GO:0005575
Zt09_chr_1_00192	232.186	3.26869	0.423902	7.71096	1.24877e-14	5.23691e-13	up Zt05 vs Zt09	A	predicted protein	NA		GO:0008150, GO:0003674, GO:0005575
Zt09_chr_1_00193	311.258	4.0062	0.476368	8.40987	4.10452e-17	2.72634e-15	up Zt05 vs Zt09	A	similar to radical s-adenosyl methionine domain containing protein 2	NA	PF13353;PF04055	GO:0051536, GO:0003824
Zt09_chr_1_00193	311.258	2.42723	0.392183	6.18904	6.05336e-10	9.69419e-09	up Zt05 vs Zt10	A	similar to radical s-adenosyl methionine domain containing protein 2	NA	PF13353;PF04055	GO:0051536, GO:0003824
Zt09_chr_1_00193	311.258	2.29074	0.419377	5.46223	4.7e-08	1.1001e-06	up Zt05 vs Zt09	B	similar to radical s-adenosyl methionine domain containing protein 2	NA	PF13353;PF04055	GO:0051536, GO:0003824
Zt09_chr_1_00194	2184.03	4.68836	0.49086	9.55133	1.28037e-21	1.27998e-19	up Zt05 vs Zt10	A	similar to glycoside hydrolase family 115 protein	Non-effector		GO:0008150, GO:0003674, GO:0005575
Zt09_chr_1_00194	2184.03	3.2782	0.470474	6.96788	3.21762e-12	1.00457e-10	up Zt05 vs Zt09	A	similar to glycoside hydrolase family 115 protein	Non-effector		GO:0008150, GO:0003674, GO:0005575
Zt09_chr_1_00194	2184.03	2.26057	0.45767	4.93931	7.84e-07	7.64444e-06	up Zt05 vs Zt10	D	similar to glycoside hydrolase family 115 protein	Non-effector		GO:0008150, GO:0003674, GO:0005575
Zt09_chr_1_00196	591.824	3.9686	0.509845	7.78394	7.02996e-15	2.55792e-13	up Zt05 vs Zt10	A	predicted protein	NA		GO:0008150, GO:0003674, GO:0005575
Zt09_chr_1_00196	591.824	3.04074	0.413953	7.34562	2.04809e-13	1.03418e-11	up Zt05 vs Zt10	B	predicted protein	NA		GO:0008150, GO:0003674, GO:0005575
Zt09_chr_1_00196	591.824	2.33871	0.386127	6.05683	1.38827e-09	2.41896e-08	up Zt05 vs Zt10	D	predicted protein	NA		GO:0008150, GO:0003674, GO:0005575
Zt09_chr_1_00196	591.824	2.31233	0.384043	6.02101	1.73333e-09	3.5e-08	up Zt05 vs Zt09	D	predicted protein	NA		GO:0008150, GO:0003674, GO:0005575
Zt09_chr_1_00207	109.488	2.52975	0.522905	4.83788	1.31228e-06	1.32257e-05	up Zt05 vs Zt09	A	similar to alpha/beta-hydrolase	NA	PF12697	GO:0008150, GO:0003674, GO:0005575
Zt09_chr_1_00214	133.179	4.10216	0.537215	7.63597	2.2413e-14	7.70213e-13	up Zt05 vs Zt10	A	similar to nucleoside-diphosphate-sugar epimerase	NA	PF13460	GO:0008150, GO:0003674, GO:0005575
Zt09_chr_1_00238	119.919	3.65007	0.552765	6.60329	4.02136e-11	1.34913e-09	up Zt05 vs Zt10	B	hypothetical protein	NA	PF11885	GO:0008150, GO:0003674, GO:0005575
Zt09_chr_1_00238	119.919	2.91229	0.633446	4.59753	4.27525e-06	2.87447e-05	up Zt05 vs Zt10	A	hypothetical protein	NA	PF11885	GO:0008150, GO:0003674, GO:0005575
Zt09_chr_1_00249	210.2	2.34724	0.319765	7.34051	2.12787e-13	1.40362e-11	up Zt05 vs Zt09	B	similar to related to heterokaryon incompatibility protein (het-6OR allele)	NA	PF06985	GO:0008150, GO:0003674, GO:0005575
Zt09_chr_1_00256	528.928	2.40508	0.480584	5.0045	5.60065e-07	6.90591e-06	up Zt05 vs Zt09	D	similar to alpha/beta-hydrolase	Effector	PF12697	GO:0008150, GO:0003674, GO:0005575
Zt09_chr_1_00256	528.928	2.03085	0.496014	4.09434	4.23368e-05	0.000343449	up Zt05 vs Zt10	B	similar to alpha/beta-hydrolase	Effector	PF12697	GO:0008150, GO:0003674, GO:0005575
Zt09_chr_1_00264	10475	2.62995	0.344108	7.64282	2.12522e-14	8.65567e-13	up Zt05 vs Zt09	A	similar to GTP-binding protein EsdC	NA		GO:0008150, GO:0003674, GO:0005575
Zt09_chr_1_00264	10475	2.07521	0.343437	6.04246	1.51778e-09	3.85166e-08	up Zt05 vs Zt10	B	similar to GTP-binding protein EsdC	NA		GO:0008150, GO:0003674, GO:0005575
Zt09_chr_1_00266	168.101	3.14887	0.383715	8.20627	2.28158e-16	1.05027e-14	up Zt05 vs Zt10	D	hypothetical protein	Non-effector	PF05637	GO:0016758, GO:0016021
Zt09_chr_1_00266	168.101	2.31594	0.398773	5.80767	6.33469e-09	2.23363e-07	up Zt05 vs Zt10	C	hypothetical protein	Non-effector	PF05637	GO:0016758, GO:0016021
Zt09_chr_1_00269	62.3297	3.62378	0.6128	5.91349	3.34943e-09	5.46118e-08	up Zt05 vs Zt10	D	similar to c-3 sterol dehydrogenase c-4 decarboxylase	NA	PF01073	GO:0016616, GO:0003854, GO:0006694, GO:0055114
Zt09_chr_1_00269	62.3297	2.98874	0.614607	4.86285	1.157e-06	2.40285e-05	up Zt05 vs Zt10	C	similar to c-3 sterol dehydrogenase c-4 decarboxylase	NA	PF01073	GO:0016616, GO:0003854, GO:0006694, GO:0055114
Zt09_chr_1_00269	62.3297	2.98651	0.766778	3.89488	9.82478e-05	0.000703588	up Zt05 vs Zt10	B	similar to c-3 sterol dehydrogenase c-4 decarboxylase	NA	PF01073	GO:0016616, GO:0003854, GO:0006694, GO:0055114
Zt09_chr_1_00269	62.3297	2.61936	0.587385	4.45935	8.22082e-06	7.77956e-05	up Zt05 vs Zt09	D	similar to c-3 sterol dehydrogenase c-4 decarboxylase	NA	PF01073	GO:0016616, GO:0003854, GO:0006694, GO:0055114
Zt09_chr_1_00269	62.3297	2.05987	0.588536	3.49999	0.000465277	0.00483888	up Zt05 vs Zt09	C	similar to c-3 sterol dehydrogenase c-4 decarboxylase	NA	PF01073	GO:0016616, GO:0003854, GO:0006694, GO:0055114
Zt09_chr_1_00282	410.779	6.43811	0.759358	8.47836	2.28392e-17	1.59183e-15	up Zt05 vs Zt09	A	hypothetical protein	Effector		GO:0008150, GO:0003674, GO:0005575
Zt09_chr_1_00282	410.779	4.01496	0.539111	7.44737	9.52219e-14	2.89083e-12	up Zt05 vs Zt10	A	hypothetical protein	Effector		GO:0008150, GO:0003674, GO:0005575
Zt09_chr_1_00282	410.779	3.005	0.565005	5.31854	1.04601e-07	2.21679e-06	up Zt05 vs Zt09	B	hypothetical protein	Effector		GO:0008150, GO:0003674, GO:0005575
Zt09_chr_1_00292	630.526	2.04144	0.362403	5.63305	1.7705e-08	2.76818e-07	up Zt05 vs Zt09	A	hypothetical protein	Non-effector	PF03198	GO:0005975
Zt09_chr_1_00293	123.58	2.15702	0.650845	3.31419	0.000919096	0.00487282	up Zt05 vs Zt09	D	predicted protein	Effector		GO:0008150, GO:0003674, GO:0005575
Zt09_chr_1_00302	582.366	4.49015	0.447874	10.0255	1.17791e-23	1.88028e-21	up Zt05 vs Zt09	A	hypothetical protein	NA	PF00069	GO:0005524, GO:0004672, GO:0016772, GO:0006468
Zt09_chr_1_00302	582.366	2.94929	0.39544	7.45824	8.76888e-14	2.68686e-12	up Zt05 vs Zt10	A	hypothetical protein	NA	PF00069	GO:0005524, GO:0004672, GO:0016772, GO:0006468
Zt09_chr_1_00302	582.366	2.46347	0.406501	6.06018	1.35972e-09	4.70528e-08	up Zt05 vs Zt09	B	hypothetical protein	NA	PF00069	GO:0005524, GO:0004672, GO:0016772, GO:0006468
Zt09_chr_1_00302	582.366	2.4103	0.391898	6.15033	7.7324e-10	2.04571e-08	up Zt05 vs Zt10	B	hypothetical protein	NA	PF00069	GO:0005524, GO:0004672, GO:0016772, GO:0006468
Zt09_chr_1_00309	13.5958	4.87855	1.54128	3.16526	0.00154944	0.00517149	up Zt05 vs Zt10	A	predicted protein	NA		GO:0008150, GO:0003674, GO:0005575
Zt09_chr_1_00312	955.85	2.4639	0.458286	5.37633	7.6e-08	1.04207e-06	up Zt05 vs Zt09	A	similar to glycosyl hydrolase	Non-effector	PF01055	GO:0004553, GO:0005975
Zt09_chr_1_00335	16.7977	5.97724	1.53045	3.90555	9.40101e-05	0.0006786	up Zt05 vs Zt10	B	similar to ferric reductase like transmembrane component	NA	PF08030;PF01794;PF08022	GO:0016491, GO:0055114
Zt09_chr_1_00335	16.7977	4.75783	1.55503	3.05963	0.00221608	0.00853737	up Zt05 vs Zt09	A	similar to ferric reductase like transmembrane component	NA	PF08030;PF01794;PF08022	GO:0016491, GO:0055114
Zt09_chr_1_00335	16.7977	3.76241	1.19473	3.14917	0.00163733	0.00541236	up Zt05 vs Zt10	A	similar to ferric reductase like transmembrane component	NA	PF08030;PF01794;PF08022	GO:0016491, GO:0055114
Zt09_chr_1_00335	16.7977	2.79795	0.848636	3.297	0.000977245	0.00560684	up Zt05 vs Zt09	B	similar to ferric reductase like transmembrane component	NA	PF08030;PF01794;PF08022	GO:0016491, GO:0055114
Zt09_chr_1_00338	115.609	5.10761	0.542486	9.4152	4.72162e-21	8.68104e-19	up Zt05 vs Zt10	C	hypothetical protein	NA		GO:0008150, GO:0003674, GO:0005575
Zt09_chr_1_00338	115.609	4.42204	0.384919	11.4882	1.51175e-30	2.93368e-28	up Zt05 vs Zt10	D	hypothetical protein	NA		GO:0008150, GO:0003674, GO:0005575
Zt09_chr_1_00338	115.609	4.26074	0.616318	6.91322	4.73766e-12	1.09553e-10	up Zt05 vs Zt10	A	hypothetical protein	NA		GO:0008150, GO:0003674, GO:0005575
Zt09_chr_1_00338	115.609	2.03465	0.390325	5.21271	1.861e-07	3.07484e-06	up Zt05 vs Zt10	B	hypothetical protein	NA		GO:0008150, GO:0003674, GO:0005575
Zt09_chr_1_00345	131.248	4.12469	0.541639	7.6152	2.63292e-14	9.3734e-13	up Zt05 vs Zt10	D	similar to cytochrome p450 6a1	NA	PF00067	GO:0020037, GO:0005506, GO:0016705, GO:0004497, GO:0055114
Zt09_chr_1_00345	131.248	3.49186	0.516278	6.76353	1.34672e-11	7.53577e-10	up Zt05 vs Zt10	C	similar to cytochrome p450 6a1	NA	PF00067	GO:0020037, GO:0005506, GO:0016705, GO:0004497, GO:0055114
Zt09_chr_1_00345	131.248	2.25254	0.568715	3.96075	7.47144e-05	0.000558496	up Zt05 vs Zt10	B	similar to cytochrome p450 6a1	NA	PF00067	GO:0020037, GO:0005506, GO:0016705, GO:0004497, GO:0055114
Zt09_chr_1_00351	44.1714	3.95539	0.921611	4.29182	1.77211e-05	0.000133985	up Zt05 vs Zt09	A	hypothetical protein	NA		GO:0005515, GO:0008270, GO:0046872
Zt09_chr_1_00351	44.1714	2.51034	0.753509	3.33154	0.000863677	0.00504892	up Zt05 vs Zt09	B	hypothetical protein	NA		GO:0005515, GO:0008270, GO:0046872
Zt09_chr_1_00358	24.4867	3.11421	0.530993	5.86488	4.49447e-09	8.23399e-08	up Zt05 vs Zt09	D	hypothetical protein	NA	PF00069	GO:0005524, GO:0004672, GO:0004674, GO:0016772, GO:0006468
Zt09_chr_1_00358	24.4867	2.94316	0.561177	5.24462	1.56604e-07	1.77133e-06	up Zt05 vs Zt10	D	hypothetical protein	NA	PF00069	GO:0005524, GO:0004672, GO:0004674, GO:0016772, GO:0006468
Zt09_chr_1_00358	24.4867	2.71507	0.601337	4.51505	6.33008e-06	0.000107905	up Zt05 vs Zt10	C	hypothetical protein	NA	PF00069	GO:0005524, GO:0004672, GO:0004674, GO:0016772, GO:0006468
Zt09_chr_1_00358	24.4867	2.38127	0.541206	4.39993	1.08286e-05	0.000190028	up Zt05 vs Zt09	C	hypothetical protein	NA	PF00069	GO:0005524, GO:0004672, GO:0004674, GO:0016772, GO:0006468
Zt09_chr_1_00379	86.6611	2.19455	0.636773	3.44635	0.000568206	0.0021679	up Zt05 vs Zt10	A	hypothetical protein	NA	PF07690	GO:0016021, GO:0055085
Zt09_chr_1_00387	167.35	3.27704	0.577841	5.67119	1.41812e-08	2.27105e-07	up Zt05 vs Zt09	A	hypothetical protein	Non-effector	PF11937	GO:0008150, GO:0003674, GO:0005575
Zt09_chr_1_00387	167.35	2.1468	0.508052	4.22555	2.38358e-05	0.000132085	up Zt05 vs Zt10	A	hypothetical protein	Non-effector	PF11937	GO:0008150, GO:0003674, GO:0005575
Zt09_chr_1_00387	167.35	2.01044	0.524342	3.83421	0.000125967	0.000869381	up Zt05 vs Zt10	B	hypothetical protein	Non-effector	PF11937	GO:0008150, GO:0003674, GO:0005575
Zt09_chr_1_00398	39.1834	2.53653	0.624091	4.06437	4.81629e-05	0.000693545	up Zt05 vs Zt09	C	predicted protein	NA		GO:0008150, GO:0003674, GO:0005575
Zt09_chr_1_00398	39.1834	2.53235	0.728518	3.47602	0.000508906	0.00328334	up Zt05 vs Zt09	B	predicted protein	NA		GO:0008150, GO:0003674, GO:0005575
Zt09_chr_1_00398	39.1834	2.17107	0.545212	3.98207	6.8318e-05	0.000511194	up Zt05 vs Zt09	D	predicted protein	NA		GO:0008150, GO:0003674, GO:0005575
Zt09_chr_1_00401	36.288	2.52034	0.563485	4.47277	7.72124e-06	7.35411e-05	up Zt05 vs Zt09	D	hypothetical protein	NA		GO:0008150, GO:0003674, GO:0005575
Zt09_chr_1_00401	36.288	2.1568	0.592735	3.63873	0.000273981	0.00282374	up Zt05 vs Zt10	C	hypothetical protein	NA		GO:0008150, GO:0003674, GO:0005575
Zt09_chr_1_00408	23.7833	6.86665	1.49916	4.58034	4.64219e-06	5.13912e-05	up Zt05 vs Zt10	B	predicted protein	NA		GO:0008150, GO:0003674, GO:0005575
Zt09_chr_1_00408	23.7833	5.57903	0.816867	6.82979	8.50383e-12	2.15249e-10	up Zt05 vs Zt10	D	predicted protein	NA		GO:0008150, GO:0003674, GO:0005575
Zt09_chr_1_00408	23.7833	4.95744	1.35121	3.6689	0.0002436	0.00256453	up Zt05 vs Zt10	C	predicted protein	NA		GO:0008150, GO:0003674, GO:0005575
Zt09_chr_1_00408	23.7833	3.15225	0.936522	3.36592	0.000762897	0.00281416	up Zt05 vs Zt10	A	predicted protein	NA		GO:0008150, GO:0003674, GO:0005575
Zt09_chr_1_00424	599.663	2.22501	0.262119	8.48854	2.09255e-17	1.06753e-15	up Zt05 vs Zt10	D	similar to MFS multidrug transporter	NA	PF07690	GO:0016021, GO:0055085
Zt09_chr_1_00441	187.542	2.63481	0.572551	4.60187	4.18711e-06	2.82288e-05	up Zt05 vs Zt10	A	similar to oxidoreductase	NA	PF00106	GO:0016491, GO:0008152
Zt09_chr_1_00442	1311.49	2.87885	0.499416	5.76443	8.19351e-09	1.0383e-07	up Zt05 vs Zt10	A	similar to sugar transporter	NA	PF00083	GO:0022891, GO:0022857, GO:0005215, GO:0016020, GO:0016021, GO:0055085, GO:0006810
Zt09_chr_1_00472	93.9348	2.18466	0.458805	4.76163	1.92039e-06	1.85245e-05	up Zt05 vs Zt09	A	predicted protein	NA		GO:0008150, GO:0003674, GO:0005575
Zt09_chr_1_00474	26.7637	4.94965	1.50513	3.28853	0.00100712	0.00356942	up Zt05 vs Zt10	A	similar to putative methyltransferase type 11 protein	NA	PF13489	GO:0008150, GO:0003674, GO:0005575
Zt09_chr_1_00506	46.6194	5.83937	1.16657	5.00561	5.56849e-07	6.10313e-06	up Zt05 vs Zt09	A	similar to quinone oxidoreductase	NA	PF00107;PF08240	GO:0016747, GO:0016491, GO:0008270, GO:0055114
Zt09_chr_1_00506	46.6194	4.28811	0.788634	5.43739	5.40658e-08	1.61351e-06	up Zt05 vs Zt09	C	similar to quinone oxidoreductase	NA	PF00107;PF08240	GO:0016747, GO:0016491, GO:0008270, GO:0055114
Zt09_chr_1_00506	46.6194	3.94028	0.86817	4.53861	5.66272e-06	7.19597e-05	up Zt05 vs Zt09	B	similar to quinone oxidoreductase	NA	PF00107;PF08240	GO:0016747, GO:0016491, GO:0008270, GO:0055114
Zt09_chr_1_00506	46.6194	2.87826	0.590985	4.87027	1.11445e-06	1.30095e-05	up Zt05 vs Zt09	D	similar to quinone oxidoreductase	NA	PF00107;PF08240	GO:0016747, GO:0016491, GO:0008270, GO:0055114
Zt09_chr_1_00506	46.6194	2.2687	0.638292	3.55433	0.000378939	0.00151346	up Zt05 vs Zt10	A	similar to quinone oxidoreductase	NA	PF00107;PF08240	GO:0016747, GO:0016491, GO:0008270, GO:0055114
Zt09_chr_1_00507	159.208	5.17362	0.636324	8.13048	4.27584e-16	2.29989e-14	up Zt05 vs Zt09	A	predicted protein	NA		GO:0008150, GO:0003674, GO:0005575
Zt09_chr_1_00507	159.208	2.94579	0.501416	5.87495	4.22971e-09	1.29927e-07	up Zt05 vs Zt09	B	predicted protein	NA		GO:0008150, GO:0003674, GO:0005575
Zt09_chr_1_00507	159.208	2.1746	0.450275	4.82949	1.36882e-06	1.0397e-05	up Zt05 vs Zt10	A	predicted protein	NA		GO:0008150, GO:0003674, GO:0005575
Zt09_chr_1_00521	57.996	2.44629	0.512249	4.77559	1.79179e-06	3.5274e-05	up Zt05 vs Zt10	C	similar to glycosyltransferase family 2 protein	NA	PF13632	GO:0008150, GO:0003674, GO:0005575
Zt09_chr_1_00521	57.996	2.44042	0.542658	4.49715	6.8869e-06	7.18983e-05	up Zt05 vs Zt10	B	similar to glycosyltransferase family 2 protein	NA	PF13632	GO:0008150, GO:0003674, GO:0005575
Zt09_chr_1_00541	2113.88	2.99265	0.598375	5.00129	5.69473e-07	6.22771e-06	up Zt05 vs Zt09	A	similar to phthalate transporter	NA	PF07690	GO:0016021, GO:0055085
Zt09_chr_1_00571	424.266	10.031	0.612158	16.3864	2.39339e-60	2.46423e-56	up Zt05 vs Zt09	C	predicted protein	NA		GO:0008150, GO:0003674, GO:0005575
Zt09_chr_1_00571	424.266	9.43857	1.44324	6.53984	6.15859e-11	1.17895e-09	up Zt05 vs Zt10	A	predicted protein	NA		GO:0008150, GO:0003674, GO:0005575
Zt09_chr_1_00571	424.266	9.43199	1.43487	6.57342	4.91718e-11	1.24783e-09	up Zt05 vs Zt09	A	predicted protein	NA		GO:0008150, GO:0003674, GO:0005575
Zt09_chr_1_00571	424.266	9.39873	1.40012	6.71283	1.90892e-11	9.26105e-10	up Zt05 vs Zt09	B	predicted protein	NA		GO:0008150, GO:0003674, GO:0005575
Zt09_chr_1_00571	424.266	8.9069	0.333425	26.7134	3.29106e-157	3.38848e-153	up Zt05 vs Zt09	D	predicted protein	NA		GO:0008150, GO:0003674, GO:0005575
Zt09_chr_1_00571	424.266	8.87641	0.570959	15.5465	1.68042e-54	3.46032e-51	up Zt05 vs Zt10	C	predicted protein	NA		GO:0008150, GO:0003674, GO:0005575
Zt09_chr_1_00571	424.266	8.67615	0.433206	20.0278	3.15323e-89	1.56037e-85	up Zt05 vs Zt10	D	predicted protein	NA		GO:0008150, GO:0003674, GO:0005575
Zt09_chr_1_00571	424.266	8.01826	0.741899	10.8077	3.16341e-27	9.78385e-25	up Zt05 vs Zt10	B	predicted protein	NA		GO:0008150, GO:0003674, GO:0005575
Zt09_chr_1_00574	18982	2.80274	0.396888	7.06178	1.64383e-12	5.33409e-11	up Zt05 vs Zt09	A	similar to catalase-1	NA	PF06628;PF01965;PF00199	GO:0004096, GO:0020037, GO:0055114, GO:0006979
Zt09_chr_1_00576	384.9	5.25683	1.11144	4.72974	2.24813e-06	2.12916e-05	up Zt05 vs Zt09	A	predicted protein	Effector		GO:0008150, GO:0003674, GO:0005575
Zt09_chr_1_00576	384.9	5.22366	1.11129	4.70053	2.59492e-06	3.71127e-05	up Zt05 vs Zt09	B	predicted protein	Effector		GO:0008150, GO:0003674, GO:0005575
Zt09_chr_1_00576	384.9	2.4867	0.434604	5.72177	1.05419e-08	1.81809e-07	up Zt05 vs Zt09	D	predicted protein	Effector		GO:0008150, GO:0003674, GO:0005575
Zt09_chr_1_00627	769.438	3.71335	0.405431	9.15902	5.23704e-20	5.13178e-18	up Zt05 vs Zt09	A	predicted protein	NA		GO:0008150, GO:0003674, GO:0005575
Zt09_chr_1_00627	769.438	2.48501	0.399493	6.2204	4.95879e-10	1.89487e-08	up Zt05 vs Zt09	B	predicted protein	NA		GO:0008150, GO:0003674, GO:0005575
Zt09_chr_1_00627	769.438	2.26575	0.393719	5.75474	8.6775e-09	1.09682e-07	up Zt05 vs Zt10	A	predicted protein	NA		GO:0008150, GO:0003674, GO:0005575
Zt09_chr_1_00630	755.098	6.93816	1.49038	4.65529	3.23528e-06	2.24226e-05	up Zt05 vs Zt10	A	similar to cytochrome p450	NA	PF00067	GO:0004497, GO:0016705, GO:0005506, GO:0020037, GO:0055114
Zt09_chr_1_00630	755.098	6.74293	1.6698	4.03816	5.38728e-05	0.000419008	up Zt05 vs Zt10	B	similar to cytochrome p450	NA	PF00067	GO:0004497, GO:0016705, GO:0005506, GO:0020037, GO:0055114
Zt09_chr_1_00630	755.098	5.93393	1.39912	4.2412	2.22331e-05	0.000162512	up Zt05 vs Zt09	A	similar to cytochrome p450	NA	PF00067	GO:0004497, GO:0016705, GO:0005506, GO:0020037, GO:0055114
Zt09_chr_1_00630	755.098	4.87634	1.46836	3.32094	0.000897139	0.00521067	up Zt05 vs Zt09	B	similar to cytochrome p450	NA	PF00067	GO:0004497, GO:0016705, GO:0005506, GO:0020037, GO:0055114
Zt09_chr_1_00631	57.5112	3.3172	0.77915	4.25745	2.06768e-05	0.000222675	up Zt05 vs Zt09	B	predicted protein	NA		GO:0008150, GO:0003674, GO:0005575
Zt09_chr_1_00640	281.686	2.10528	0.489645	4.2996	1.71106e-05	0.000129567	up Zt05 vs Zt09	A	similar to 2-amino-3-carboxymuconate-6-semialdehyde decarboxylase	NA	PF04909	GO:0003824, GO:0008152
Zt09_chr_1_00673	87.1759	2.72548	0.434121	6.27815	3.42614e-10	9.39295e-09	up Zt05 vs Zt10	B	similar to metalloprotease	Effector	PF05572	GO:0008237
Zt09_chr_1_00673	87.1759	2.47222	0.497455	4.96974	6.70427e-07	5.55248e-06	up Zt05 vs Zt10	A	similar to metalloprotease	Effector	PF05572	GO:0008237
Zt09_chr_1_00674	143.393	2.06927	0.3908	5.29495	1.19e-07	1.18772e-06	up Zt05 vs Zt10	A	hypothetical protein	NA		GO:0008150, GO:0003674, GO:0005575
Zt09_chr_1_00676	152.02	2.76281	0.445625	6.19986	5.65128e-10	9.10924e-09	up Zt05 vs Zt10	A	hypothetical protein	NA	PF12796	GO:0005515
Zt09_chr_1_00693	3126.99	2.44915	0.509874	4.80344	1.55959e-06	1.98397e-05	up Zt05 vs Zt10	B	hypothetical protein	Non-effector		GO:0008150, GO:0003674, GO:0005575
Zt09_chr_1_00693	3126.99	2.03567	0.508139	4.00613	6.17218e-05	0.000468649	up Zt05 vs Zt09	D	hypothetical protein	Non-effector		GO:0008150, GO:0003674, GO:0005575
Zt09_chr_1_00709	253.741	3.80902	0.502523	7.57979	3.46121e-14	1.13806e-12	up Zt05 vs Zt10	A	similar to spo22-domain-containing protein	NA	PF08631	GO:0005515
Zt09_chr_1_00709	253.741	2.91469	0.355151	8.20689	2.26989e-16	1.04977e-14	up Zt05 vs Zt10	D	similar to spo22-domain-containing protein	NA	PF08631	GO:0005515
Zt09_chr_1_00709	253.741	2.77897	0.383485	7.24663	4.27283e-13	2.93287e-11	up Zt05 vs Zt10	C	similar to spo22-domain-containing protein	NA	PF08631	GO:0005515
Zt09_chr_1_00709	253.741	2.23189	0.382239	5.839	5.2515e-09	1.2031e-07	up Zt05 vs Zt10	B	similar to spo22-domain-containing protein	NA	PF08631	GO:0005515
Zt09_chr_1_00712	44.1175	3.56691	0.750988	4.74962	2.038e-06	1.84199e-05	up Zt05 vs Zt10	D	hypothetical protein	NA	PF11807	GO:0008150, GO:0003674, GO:0005575
Zt09_chr_1_00712	44.1175	3.54046	0.962481	3.67847	0.000234637	0.00147254	up Zt05 vs Zt10	B	hypothetical protein	NA	PF11807	GO:0008150, GO:0003674, GO:0005575
Zt09_chr_1_00712	44.1175	2.99501	0.771692	3.8811	0.000103987	0.001225	up Zt05 vs Zt10	C	hypothetical protein	NA	PF11807	GO:0008150, GO:0003674, GO:0005575
Zt09_chr_1_00714	121.68	2.21769	0.654745	3.3871	0.000706353	0.00371652	up Zt05 vs Zt10	B	predicted protein	NA		GO:0008150, GO:0003674, GO:0005575
Zt09_chr_1_00719	731.341	2.09225	0.314419	6.65432	2.84605e-11	5.77201e-10	up Zt05 vs Zt10	A	hypothetical protein	NA		GO:0008150, GO:0003674, GO:0005575
Zt09_chr_1_00719	731.341	2.08985	0.306545	6.81742	9.26906e-12	3.58343e-10	up Zt05 vs Zt10	B	hypothetical protein	NA		GO:0008150, GO:0003674, GO:0005575
Zt09_chr_1_00719	731.341	2.08847	0.314477	6.64107	3.11417e-11	8.15058e-10	up Zt05 vs Zt09	A	hypothetical protein	NA		GO:0008150, GO:0003674, GO:0005575
Zt09_chr_1_00761	1053.43	5.18991	0.487964	10.6358	2.02992e-26	4.10003e-24	up Zt05 vs Zt09	A	hypothetical protein	NA		GO:0008150, GO:0003674, GO:0005575
Zt09_chr_1_00761	1053.43	3.82602	0.431964	8.85726	8.20067e-19	5.63625e-17	up Zt05 vs Zt10	A	hypothetical protein	NA		GO:0008150, GO:0003674, GO:0005575
Zt09_chr_1_00761	1053.43	3.15394	0.467031	6.75316	1.44659e-11	7.22503e-10	up Zt05 vs Zt09	B	hypothetical protein	NA		GO:0008150, GO:0003674, GO:0005575
Zt09_chr_1_00776	87.156	2.22868	0.480554	4.63773	3.52263e-06	4.84215e-05	up Zt05 vs Zt09	B	hypothetical protein	NA	PF04183;PF06276	GO:0015343, GO:0019290
Zt09_chr_1_00777	427.409	2.06077	0.359579	5.73108	1e-08	1.24707e-07	up Zt05 vs Zt10	A	similar to ferric-chelate reductase	Non-effector	PF08030;PF01794	GO:0016491, GO:0055114
Zt09_chr_1_00796	30.4221	7.41039	1.77696	4.17027	3.04244e-05	0.000163558	up Zt05 vs Zt10	A	similar to excitatory amino acid transporter 2	NA	PF00375	GO:0017153, GO:0016020, GO:0006835
Zt09_chr_1_00796	30.4221	4.86653	1.21025	4.02109	5.79288e-05	0.000375948	up Zt05 vs Zt09	A	similar to excitatory amino acid transporter 2	NA	PF00375	GO:0017153, GO:0016020, GO:0006835
Zt09_chr_1_00805	33.4506	2.92864	0.948445	3.08783	0.00201623	0.00890449	up Zt05 vs Zt10	B	hypothetical protein	Effector		GO:0008150, GO:0003674, GO:0005575
Zt09_chr_1_00861	1062.99	2.66169	0.269876	9.86266	6.043e-23	7.03618e-21	up Zt05 vs Zt10	A	hypothetical protein	NA		GO:0008150, GO:0003674, GO:0005575
Zt09_chr_1_00867	6654.19	3.11743	0.418995	7.44027	1.00484e-13	4.51781e-12	up Zt05 vs Zt09	D	similar to AAT family amino acid transporter	NA	PF00324	GO:0015171, GO:0016020, GO:0016021, GO:0003333, GO:0006810, GO:0055085, GO:0006865
Zt09_chr_1_00867	6654.19	2.02568	0.420192	4.82084	1.42958e-06	1.84707e-05	up Zt05 vs Zt10	B	similar to AAT family amino acid transporter	NA	PF00324	GO:0015171, GO:0016020, GO:0016021, GO:0003333, GO:0006810, GO:0055085, GO:0006865
Zt09_chr_1_00896	436.955	4.09442	0.368704	11.1049	1.18762e-28	2.93847e-26	up Zt05 vs Zt10	A	hypothetical protein	NA	PF13345	GO:0008150, GO:0003674, GO:0005575
Zt09_chr_1_00896	436.955	3.25888	0.355685	9.16227	5.08182e-20	6.53178e-18	up Zt05 vs Zt10	B	hypothetical protein	NA	PF13345	GO:0008150, GO:0003674, GO:0005575
Zt09_chr_1_00896	436.955	2.45708	0.334045	7.35554	1.90152e-13	6.01257e-12	up Zt05 vs Zt10	D	hypothetical protein	NA	PF13345	GO:0008150, GO:0003674, GO:0005575
Zt09_chr_1_00896	436.955	2.27333	0.337154	6.7427	1.55466e-11	4.20396e-10	up Zt05 vs Zt09	A	hypothetical protein	NA	PF13345	GO:0008150, GO:0003674, GO:0005575
Zt09_chr_1_00967	214.089	2.81531	0.345517	8.14813	3.69594e-16	1.71731e-14	up Zt05 vs Zt10	A	predicted protein	Non-effector		GO:0008150, GO:0003674, GO:0005575
Zt09_chr_1_00967	214.089	2.01866	0.326565	6.18151	6.34923e-10	1.33132e-08	up Zt05 vs Zt09	A	predicted protein	Non-effector		GO:0008150, GO:0003674, GO:0005575
Zt09_chr_1_00968	2483.48	4.86536	0.575517	8.45389	2.81755e-17	1.93648e-15	up Zt05 vs Zt09	A	similar to glycoside hydrolase family 27 carbohydrate-binding module family 35 protein	Non-effector	PF02065	GO:0004553, GO:0003824, GO:0030246, GO:0005975
Zt09_chr_1_00968	2483.48	4.36935	0.567047	7.70544	1.30391e-14	4.60886e-13	up Zt05 vs Zt10	A	similar to glycoside hydrolase family 27 carbohydrate-binding module family 35 protein	Non-effector	PF02065	GO:0004553, GO:0003824, GO:0030246, GO:0005975
Zt09_chr_1_00968	2483.48	4.10016	0.560788	7.31142	2.6434e-13	1.29514e-11	up Zt05 vs Zt10	B	similar to glycoside hydrolase family 27 carbohydrate-binding module family 35 protein	Non-effector	PF02065	GO:0004553, GO:0003824, GO:0030246, GO:0005975
Zt09_chr_1_00968	2483.48	3.13104	0.546634	5.72785	1.01712e-08	1.53218e-07	up Zt05 vs Zt10	D	similar to glycoside hydrolase family 27 carbohydrate-binding module family 35 protein	Non-effector	PF02065	GO:0004553, GO:0003824, GO:0030246, GO:0005975
Zt09_chr_1_00968	2483.48	2.4597	0.553442	4.44436	8.81539e-06	0.000106658	up Zt05 vs Zt09	B	similar to glycoside hydrolase family 27 carbohydrate-binding module family 35 protein	Non-effector	PF02065	GO:0004553, GO:0003824, GO:0030246, GO:0005975
Zt09_chr_1_00985	10.6899	3.55735	0.664198	5.35586	8.51487e-08	1.02147e-06	up Zt05 vs Zt10	D	predicted protein	Effector		GO:0008150, GO:0003674, GO:0005575
Zt09_chr_1_00998	23.8114	3.65542	0.888493	4.11418	3.88557e-05	0.000319398	up Zt05 vs Zt10	B	hypothetical protein	NA	PF00097	GO:0046872, GO:0005515, GO:0008270
Zt09_chr_1_00998	23.8114	2.86617	0.790546	3.62556	0.000288339	0.00118954	up Zt05 vs Zt10	A	hypothetical protein	NA	PF00097	GO:0046872, GO:0005515, GO:0008270
Zt09_chr_1_00998	23.8114	2.2332	0.4152	5.3786	7.50691e-08	9.19504e-07	up Zt05 vs Zt10	D	hypothetical protein	NA	PF00097	GO:0046872, GO:0005515, GO:0008270
Zt09_chr_1_01010	356.361	5.9437	0.610988	9.72802	2.29003e-22	2.83305e-20	up Zt05 vs Zt09	A	similar to sur7 protein	NA	PF06687	GO:0008150, GO:0003674, GO:0005575
Zt09_chr_1_01025	791.636	2.25208	0.312295	7.21138	5.53895e-13	2.19343e-11	up Zt05 vs Zt09	D	similar to extracellular matrix protein	Non-effector	PF10342	GO:0008150, GO:0003674, GO:0005575
Zt09_chr_1_01033	466.8	2.8992	0.611604	4.74032	2.13381e-06	1.55054e-05	up Zt05 vs Zt10	A	hypothetical protein	NA	PF01501	GO:0016757
Zt09_chr_1_01033	466.8	2.05863	0.588559	3.49774	0.00046921	0.00229322	up Zt05 vs Zt09	A	hypothetical protein	NA	PF01501	GO:0016757
Zt09_chr_1_01033	466.8	2.02118	0.55588	3.63601	0.000276897	0.00143554	up Zt05 vs Zt10	D	hypothetical protein	NA	PF01501	GO:0016757
Zt09_chr_1_01034	58.6399	2.97496	0.513254	5.79628	6.7804e-09	1.50799e-07	up Zt05 vs Zt10	B	similar to glycoside hydrolase family 16 protein	Non-effector	PF00722	GO:0004553, GO:0005975
Zt09_chr_1_01034	58.6399	2.65568	0.541415	4.90508	9.33899e-07	1.55341e-05	up Zt05 vs Zt09	B	similar to glycoside hydrolase family 16 protein	Non-effector	PF00722	GO:0004553, GO:0005975
Zt09_chr_1_01034	58.6399	2.21575	0.507937	4.36226	1.28726e-05	0.000100951	up Zt05 vs Zt09	A	similar to glycoside hydrolase family 16 protein	Non-effector	PF00722	GO:0004553, GO:0005975
Zt09_chr_1_01044	13784.3	3.12988	0.331756	9.43429	3.93657e-21	4.37755e-19	up Zt05 vs Zt09	A	hypothetical protein	Non-effector		GO:0005199, GO:0005618
Zt09_chr_1_01068	534.321	3.2014	0.387512	8.26142	1.43952e-16	7.05295e-15	up Zt05 vs Zt10	A	hypothetical protein	NA	PF13738	GO:0008150, GO:0003674, GO:0005575
Zt09_chr_1_01068	534.321	2.67416	0.379222	7.05169	1.76756e-12	5.71685e-11	up Zt05 vs Zt09	A	hypothetical protein	NA	PF13738	GO:0008150, GO:0003674, GO:0005575
Zt09_chr_1_01068	534.321	2.08015	0.361117	5.76032	8.39554e-09	1.28623e-07	up Zt05 vs Zt10	D	hypothetical protein	NA	PF13738	GO:0008150, GO:0003674, GO:0005575
Zt09_chr_1_01092	408.758	2.26788	0.246987	9.18217	4.22474e-20	3.5737e-18	up Zt05 vs Zt10	A	hypothetical protein	NA	PF06172	GO:0008150, GO:0003674, GO:0005575
Zt09_chr_1_01098	72.4404	2.92469	0.558226	5.23925	1.61227e-07	2.051e-06	up Zt05 vs Zt09	A	hypothetical protein	Effector	PF11579	GO:0008150, GO:0003674, GO:0005575
Zt09_chr_1_01098	72.4404	2.4787	0.601014	4.1242	3.72029e-05	0.000367829	up Zt05 vs Zt09	B	hypothetical protein	Effector	PF11579	GO:0008150, GO:0003674, GO:0005575
Zt09_chr_1_01098	72.4404	2.07692	0.425605	4.87992	1.06131e-06	1.24598e-05	up Zt05 vs Zt09	D	hypothetical protein	Effector	PF11579	GO:0008150, GO:0003674, GO:0005575
Zt09_chr_1_01111	326.431	3.80584	0.538278	7.0704	1.5449e-12	5.04616e-11	up Zt05 vs Zt09	A	hypothetical protein	NA	PF04402	GO:0008150, GO:0003674, GO:0005575
Zt09_chr_1_01111	326.431	3.1764	0.515209	6.16526	7.03653e-10	2.6e-08	up Zt05 vs Zt09	B	hypothetical protein	NA	PF04402	GO:0008150, GO:0003674, GO:0005575
Zt09_chr_1_01111	326.431	2.71829	0.507064	5.36084	8.28363e-08	8.55773e-07	up Zt05 vs Zt10	A	hypothetical protein	NA	PF04402	GO:0008150, GO:0003674, GO:0005575
Zt09_chr_1_01112	294.118	2.87739	0.522993	5.50176	3.76012e-08	5.57094e-07	up Zt05 vs Zt09	A	predicted protein	NA		GO:0008150, GO:0003674, GO:0005575
Zt09_chr_1_01112	294.118	2.78435	0.521789	5.33616	9.49347e-08	9.6763e-07	up Zt05 vs Zt10	A	predicted protein	NA		GO:0008150, GO:0003674, GO:0005575
Zt09_chr_1_01112	294.118	2.48186	0.526322	4.71549	2.41132e-06	2.93179e-05	up Zt05 vs Zt10	B	predicted protein	NA		GO:0008150, GO:0003674, GO:0005575
Zt09_chr_1_01112	294.118	2.38495	0.535043	4.4575	8.29222e-06	0.000100773	up Zt05 vs Zt09	B	predicted protein	NA		GO:0008150, GO:0003674, GO:0005575
Zt09_chr_1_01112	294.118	2.37974	0.516191	4.6102	4.02289e-06	3.41755e-05	up Zt05 vs Zt10	D	predicted protein	NA		GO:0008150, GO:0003674, GO:0005575
Zt09_chr_1_01139	602.784	2.91292	0.346821	8.39891	4.50624e-17	2.97322e-15	up Zt05 vs Zt09	A	hypothetical protein	NA	PF13465	GO:0003676, GO:0046872
Zt09_chr_1_01141	3274.19	2.00935	0.150525	13.3489	1.2017e-40	1.18932e-37	up Zt05 vs Zt09	A	hypothetical protein	NA		GO:0008150, GO:0003674, GO:0005575
Zt09_chr_1_01189	5.89217	5.27503	1.54933	3.40471	0.000662345	0.00589413	up Zt05 vs Zt10	C	predicted protein	Effector		GO:0008150, GO:0003674, GO:0005575
Zt09_chr_1_01189	5.89217	4.00368	1.18511	3.37833	0.000729277	0.00331541	up Zt05 vs Zt10	D	predicted protein	Effector		GO:0008150, GO:0003674, GO:0005575
Zt09_chr_1_01190	135.596	2.01025	0.372015	5.40368	6.52888e-08	8.11763e-07	up Zt05 vs Zt10	D	similar to metallo-beta-lactamase superfamily protein	NA	PF00753	GO:0016787
Zt09_chr_1_01200	25.7877	3.44565	0.560292	6.14974	7.76122e-10	1.4e-08	up Zt05 vs Zt10	D	predicted protein	Non-effector		GO:0008150, GO:0003674, GO:0005575
Zt09_chr_1_01228	11193.4	4.35461	0.516868	8.42499	3.60768e-17	2.42893e-15	up Zt05 vs Zt09	A	similar to plasma membrane fusion protein prm1	NA		GO:0043332, GO:0032220
Zt09_chr_1_01228	11193.4	3.60177	0.517353	6.96191	3.35687e-12	1.86646e-10	up Zt05 vs Zt09	B	similar to plasma membrane fusion protein prm1	NA		GO:0043332, GO:0032220
Zt09_chr_1_01228	11193.4	2.56687	0.51407	4.99323	5.93792e-07	5.01e-06	up Zt05 vs Zt10	A	similar to plasma membrane fusion protein prm1	NA		GO:0043332, GO:0032220
Zt09_chr_1_01237	2695.94	3.97795	0.461384	8.62178	6.59203e-18	5.18103e-16	up Zt05 vs Zt09	D	hypothetical protein	NA	PF01432;PF07690	GO:0004222, GO:0008237, GO:0016021, GO:0006508, GO:0055085
Zt09_chr_1_01246	778.937	2.48757	0.390925	6.36328	1.97487e-10	8.17796e-09	up Zt05 vs Zt09	B	similar to mismatched base pair and/cruciform DNA recognition protein	NA		GO:0008150, GO:0003674, GO:0005575
Zt09_chr_1_01246	778.937	2.35272	0.371224	6.33774	2.33165e-10	4.08141e-09	up Zt05 vs Zt10	A	similar to mismatched base pair and/cruciform DNA recognition protein	NA		GO:0008150, GO:0003674, GO:0005575
Zt09_chr_1_01269	2241.75	6.19586	0.58896	10.52	6.98711e-26	1.38303e-23	up Zt05 vs Zt09	A	hypothetical protein	NA		GO:0008150, GO:0003674, GO:0005575
Zt09_chr_1_01269	2241.75	5.36609	0.560066	9.58118	9.59435e-22	9.68931e-20	up Zt05 vs Zt10	A	hypothetical protein	NA		GO:0008150, GO:0003674, GO:0005575
Zt09_chr_1_01269	2241.75	4.30877	0.568317	7.58163	3.41251e-14	2.61811e-12	up Zt05 vs Zt09	B	hypothetical protein	NA		GO:0008150, GO:0003674, GO:0005575
Zt09_chr_1_01270	4508.44	6.29421	0.551043	11.4223	3.23386e-30	8.89043e-28	up Zt05 vs Zt09	A	hypothetical protein	NA		GO:0008150, GO:0003674, GO:0005575
Zt09_chr_1_01270	4508.44	5.57419	0.53492	10.4206	1.9967e-25	3.59297e-23	up Zt05 vs Zt10	A	hypothetical protein	NA		GO:0008150, GO:0003674, GO:0005575
Zt09_chr_1_01270	4508.44	4.67565	0.548314	8.52732	1.49771e-17	1.87631e-15	up Zt05 vs Zt09	B	hypothetical protein	NA		GO:0008150, GO:0003674, GO:0005575
Zt09_chr_1_01271	295.586	2.57291	0.419498	6.13329	8.60793e-10	1.76748e-08	up Zt05 vs Zt09	A	similar to integral membrane protein	NA	PF10615	GO:0010181, GO:0016491, GO:0055114
Zt09_chr_1_01271	295.586	2.13438	0.444326	4.80362	1.55819e-06	2.37618e-05	up Zt05 vs Zt09	B	similar to integral membrane protein	NA	PF10615	GO:0010181, GO:0016491, GO:0055114
Zt09_chr_1_01272	761.839	2.64448	0.579276	4.56515	4.99137e-06	4.3371e-05	up Zt05 vs Zt09	A	hypothetical protein	NA		GO:0005506, GO:0016491, GO:0006633, GO:0055114
Zt09_chr_1_01272	761.839	2.63618	0.579075	4.5524	5.30385e-06	3.49948e-05	up Zt05 vs Zt10	A	hypothetical protein	NA		GO:0005506, GO:0016491, GO:0006633, GO:0055114
Zt09_chr_1_01272	761.839	2.17244	0.586424	3.70456	0.000211762	0.0015835	up Zt05 vs Zt09	B	hypothetical protein	NA		GO:0005506, GO:0016491, GO:0006633, GO:0055114
Zt09_chr_1_01273	155.672	2.07088	0.680695	3.0423	0.00234776	0.00735648	up Zt05 vs Zt10	A	hypothetical protein	NA	PF11905	GO:0008150, GO:0003674, GO:0005575
Zt09_chr_1_01275	365.127	2.78178	0.4092	6.79809	1.06015e-11	4.05108e-10	up Zt05 vs Zt10	B	predicted protein	NA		GO:0008150, GO:0003674, GO:0005575
Zt09_chr_1_01275	365.127	2.40269	0.396431	6.06081	1.35438e-09	5.62284e-08	up Zt05 vs Zt09	C	predicted protein	NA		GO:0008150, GO:0003674, GO:0005575
Zt09_chr_1_01275	365.127	2.39806	0.553342	4.33377	1.46576e-05	8.65034e-05	up Zt05 vs Zt10	A	predicted protein	NA		GO:0008150, GO:0003674, GO:0005575
Zt09_chr_1_01276	619.864	2.28192	0.506623	4.50417	6.66313e-06	6.41155e-05	up Zt05 vs Zt09	D	predicted protein	Effector		GO:0008150, GO:0003674, GO:0005575
Zt09_chr_1_01278	772.661	2.13724	0.465052	4.5957	4.31292e-06	4.84022e-05	up Zt05 vs Zt10	B	predicted protein	Effector		GO:0008150, GO:0003674, GO:0005575
Zt09_chr_1_01279	1024.82	2.37539	0.464675	5.11193	3.18882e-07	4.16123e-06	up Zt05 vs Zt09	D	predicted protein	NA		GO:0008150, GO:0003674, GO:0005575
Zt09_chr_1_01300	946.522	4.62232	0.567463	8.14559	3.77423e-16	2.0752e-14	up Zt05 vs Zt09	A	hypothetical protein	NA		GO:0008150, GO:0003674, GO:0005575
Zt09_chr_1_01300	946.522	3.66158	0.592722	6.17757	6.5094e-10	2.43108e-08	up Zt05 vs Zt09	B	hypothetical protein	NA		GO:0008150, GO:0003674, GO:0005575
Zt09_chr_1_01300	946.522	3.62027	0.540247	6.70114	2.06798e-11	4.29073e-10	up Zt05 vs Zt10	A	hypothetical protein	NA		GO:0008150, GO:0003674, GO:0005575
Zt09_chr_1_01309	24.285	3.36756	0.523716	6.43013	1.27493e-10	2.66202e-09	up Zt05 vs Zt10	D	predicted protein	NA		GO:0008150, GO:0003674, GO:0005575
Zt09_chr_1_01309	24.285	2.93836	0.541573	5.42559	5.77625e-08	1.71885e-06	up Zt05 vs Zt09	C	predicted protein	NA		GO:0008150, GO:0003674, GO:0005575
Zt09_chr_1_01317	2868.93	4.17568	0.477018	8.75372	2.06431e-18	1.63444e-16	up Zt05 vs Zt09	A	hypothetical protein	NA		GO:0008150, GO:0003674, GO:0005575
Zt09_chr_1_01317	2868.93	3.12609	0.477659	6.54461	5.96502e-11	2.68345e-09	up Zt05 vs Zt09	B	hypothetical protein	NA		GO:0008150, GO:0003674, GO:0005575
Zt09_chr_1_01348	912.096	4.05414	0.791789	5.12022	3.05177e-07	2.76837e-06	up Zt05 vs Zt10	A	predicted protein	Effector		GO:0008150, GO:0003674, GO:0005575
Zt09_chr_1_01348	912.096	3.03772	0.672305	4.51836	6.23191e-06	5.28964e-05	up Zt05 vs Zt09	A	predicted protein	Effector		GO:0008150, GO:0003674, GO:0005575
Zt09_chr_1_01348	912.096	2.35583	0.518741	4.54144	5.58725e-06	5.44757e-05	up Zt05 vs Zt09	D	predicted protein	Effector		GO:0008150, GO:0003674, GO:0005575
Zt09_chr_1_01376	95.0247	3.89913	0.63025	6.18663	6.1463e-10	9.82713e-09	up Zt05 vs Zt10	A	similar to UbiE/COQ5 family methyltransferase	NA	PF08241	GO:0008168, GO:0008152
Zt09_chr_1_01376	95.0247	3.4924	0.613321	5.69424	1.2392e-08	2.00474e-07	up Zt05 vs Zt09	A	similar to UbiE/COQ5 family methyltransferase	NA	PF08241	GO:0008168, GO:0008152
Zt09_chr_1_01376	95.0247	3.01662	0.654379	4.6099	4.02856e-06	5.43196e-05	up Zt05 vs Zt09	B	similar to UbiE/COQ5 family methyltransferase	NA	PF08241	GO:0008168, GO:0008152
Zt09_chr_1_01376	95.0247	2.51452	0.604682	4.15841	3.20468e-05	0.00027178	up Zt05 vs Zt10	B	similar to UbiE/COQ5 family methyltransferase	NA	PF08241	GO:0008168, GO:0008152
Zt09_chr_1_01376	95.0247	2.07356	0.606032	3.42153	0.00062269	0.00605403	up Zt05 vs Zt09	C	similar to UbiE/COQ5 family methyltransferase	NA	PF08241	GO:0008168, GO:0008152
Zt09_chr_1_01384	12907.5	2.30991	0.339621	6.80143	1.03583e-11	3.9735e-10	up Zt05 vs Zt10	B	similar to major facilitator superfamily transporter	NA	PF07690	GO:0016021, GO:0055085
Zt09_chr_1_01384	12907.5	2.25422	0.339731	6.63533	3.23784e-11	6.47372e-10	up Zt05 vs Zt10	A	similar to major facilitator superfamily transporter	NA	PF07690	GO:0016021, GO:0055085
Zt09_chr_1_01385	227.262	5.69142	0.716419	7.94427	1.95341e-15	1.36147e-13	up Zt05 vs Zt10	B	hypothetical protein	Non-effector	PF03443	GO:0008150, GO:0003674, GO:0005575
Zt09_chr_1_01385	227.262	5.50458	0.663078	8.30155	1.02759e-16	5.16249e-15	up Zt05 vs Zt10	A	hypothetical protein	Non-effector	PF03443	GO:0008150, GO:0003674, GO:0005575
Zt09_chr_1_01385	227.262	3.46833	0.529318	6.55246	5.65985e-11	1.25035e-09	up Zt05 vs Zt10	D	hypothetical protein	Non-effector	PF03443	GO:0008150, GO:0003674, GO:0005575
Zt09_chr_1_01385	227.262	2.20718	0.546602	4.03801	5.39073e-05	0.000689478	up Zt05 vs Zt10	C	hypothetical protein	Non-effector	PF03443	GO:0008150, GO:0003674, GO:0005575
Zt09_chr_1_01387	183.224	2.14091	0.309035	6.92773	4.27648e-12	1.74894e-10	up Zt05 vs Zt10	B	similar to ATP-binding cassette sub-family G member 2	NA	PF01061;PF00005	GO:0000166, GO:0017111, GO:0016887, GO:0005524, GO:0016020
Zt09_chr_1_01389	47.0564	2.99722	0.636236	4.71086	2.46671e-06	1.7661e-05	up Zt05 vs Zt10	A	predicted protein	Effector		GO:0008150, GO:0003674, GO:0005575
Zt09_chr_1_01389	47.0564	2.51615	0.593054	4.24269	2.20853e-05	0.000161551	up Zt05 vs Zt09	A	predicted protein	Effector		GO:0008150, GO:0003674, GO:0005575
Zt09_chr_1_01389	47.0564	2.01165	0.577955	3.48063	0.000500233	0.00324218	up Zt05 vs Zt09	B	predicted protein	Effector		GO:0008150, GO:0003674, GO:0005575
Zt09_chr_1_01393	770.597	5.71323	0.442223	12.9193	3.50215e-38	2.31072e-35	up Zt05 vs Zt09	A	hypothetical protein	NA		GO:0008150, GO:0003674, GO:0005575
Zt09_chr_1_01393	770.597	3.96356	0.372725	10.634	2.0704e-26	3.86618e-24	up Zt05 vs Zt10	A	hypothetical protein	NA		GO:0008150, GO:0003674, GO:0005575
Zt09_chr_1_01393	770.597	2.67186	0.357375	7.47636	7.64113e-14	4.11002e-12	up Zt05 vs Zt10	B	hypothetical protein	NA		GO:0008150, GO:0003674, GO:0005575
Zt09_chr_1_01395	109.197	2.14998	0.543494	3.95585	7.62614e-05	0.000684279	up Zt05 vs Zt09	B	hypothetical protein	NA	PF06985	GO:0008270, GO:0000981, GO:0005634, GO:0006355
Zt09_chr_1_01409	160.461	3.09442	0.447359	6.91707	4.61072e-12	1.4084e-10	up Zt05 vs Zt09	A	hypothetical protein	NA		GO:0003676, GO:0046872
Zt09_chr_1_01409	160.461	2.34853	0.415638	5.65042	1.6e-08	1.92706e-07	up Zt05 vs Zt10	A	hypothetical protein	NA		GO:0003676, GO:0046872
Zt09_chr_1_01409	160.461	2.09173	0.418105	5.00289	5.64769e-07	9.893e-06	up Zt05 vs Zt09	B	hypothetical protein	NA		GO:0003676, GO:0046872
Zt09_chr_1_01429	103.854	2.47161	0.582331	4.24434	2.19241e-05	0.000185634	up Zt05 vs Zt09	D	predicted protein	Effector		GO:0008150, GO:0003674, GO:0005575
Zt09_chr_1_01452	65.0976	2.8911	0.420382	6.87732	6.09884e-12	1.60107e-10	up Zt05 vs Zt10	D	predicted protein	Non-effector		GO:0008150, GO:0003674, GO:0005575
Zt09_chr_1_01462	1196.58	2.56169	0.286966	8.92681	4.38457e-19	3.16745e-17	up Zt05 vs Zt10	A	hypothetical protein	Non-effector	PF00082	GO:0004252, GO:0006508
Zt09_chr_1_01479	854.245	2.84918	0.330451	8.62209	6.57412e-18	3.61467e-16	up Zt05 vs Zt10	D	similar to amino acid permease	NA	PF13520	GO:0015171, GO:0016020, GO:0003333
Zt09_chr_1_01481	696.844	2.69265	0.294378	9.1469	5.85881e-20	5.68477e-18	up Zt05 vs Zt09	A	hypothetical protein	Non-effector	PF01083	GO:0050525, GO:0016787, GO:0005576, GO:0008152
Zt09_chr_1_01481	696.844	2.09942	0.283844	7.3964	1.39922e-13	4.10923e-12	up Zt05 vs Zt10	A	hypothetical protein	Non-effector	PF01083	GO:0050525, GO:0016787, GO:0005576, GO:0008152
Zt09_chr_1_01481	696.844	2.07848	0.287819	7.22149	5.14214e-13	3.24151e-11	up Zt05 vs Zt09	B	hypothetical protein	Non-effector	PF01083	GO:0050525, GO:0016787, GO:0005576, GO:0008152
Zt09_chr_1_01493	1507.96	4.18295	0.650662	6.42875	1.28657e-10	2.32782e-09	up Zt05 vs Zt10	A	similar to carbohydrate esterase family 8 protein	Non-effector	PF01095	GO:0030599, GO:0005618, GO:0042545
Zt09_chr_1_01493	1507.96	3.07721	0.569499	5.40336	6.54023e-08	1.17688e-06	up Zt05 vs Zt10	B	similar to carbohydrate esterase family 8 protein	Non-effector	PF01095	GO:0030599, GO:0005618, GO:0042545
Zt09_chr_1_01493	1507.96	2.72661	0.578721	4.71144	2.45975e-06	2.30314e-05	up Zt05 vs Zt09	A	similar to carbohydrate esterase family 8 protein	Non-effector	PF01095	GO:0030599, GO:0005618, GO:0042545
Zt09_chr_1_01493	1507.96	2.28117	0.565217	4.03592	5.43877e-05	0.000516083	up Zt05 vs Zt09	B	similar to carbohydrate esterase family 8 protein	Non-effector	PF01095	GO:0030599, GO:0005618, GO:0042545
Zt09_chr_1_01521	126.682	5.09414	1.48871	3.42184	0.000621988	0.00289685	up Zt05 vs Zt09	A	predicted protein	Effector		GO:0008150, GO:0003674, GO:0005575
Zt09_chr_1_01521	126.682	4.10265	1.10831	3.70172	0.000214146	0.00091118	up Zt05 vs Zt10	A	predicted protein	Effector		GO:0008150, GO:0003674, GO:0005575
Zt09_chr_1_01521	126.682	2.96581	0.573348	5.17279	2.30626e-07	3.71743e-06	up Zt05 vs Zt10	B	predicted protein	Effector		GO:0008150, GO:0003674, GO:0005575
Zt09_chr_1_01523	16.4672	6.35666	1.51654	4.19156	2.77048e-05	0.000150408	up Zt05 vs Zt10	A	hypothetical protein	Non-effector		GO:0008150, GO:0003674, GO:0005575
Zt09_chr_1_01523	16.4672	5.57137	1.52569	3.6517	0.000260514	0.00160939	up Zt05 vs Zt10	B	hypothetical protein	Non-effector		GO:0008150, GO:0003674, GO:0005575
Zt09_chr_1_01523	16.4672	4.90868	1.49971	3.27308	0.00106381	0.00459963	up Zt05 vs Zt09	A	hypothetical protein	Non-effector		GO:0008150, GO:0003674, GO:0005575
Zt09_chr_1_01523	16.4672	4.43321	0.696779	6.36243	1.98591e-10	4e-09	up Zt05 vs Zt10	D	hypothetical protein	Non-effector		GO:0008150, GO:0003674, GO:0005575
Zt09_chr_1_01533	204.355	2.5015	0.560016	4.46683	7.9386e-06	6.56926e-05	up Zt05 vs Zt09	A	similar to transmembrane amino acid transporter protein	NA	PF01490	GO:0008150, GO:0003674, GO:0005575
Zt09_chr_1_01533	204.355	2.08307	0.591851	3.51958	0.000432232	0.00285567	up Zt05 vs Zt09	B	similar to transmembrane amino acid transporter protein	NA	PF01490	GO:0008150, GO:0003674, GO:0005575
Zt09_chr_1_01535	512.022	5.02036	0.66439	7.55635	4.14543e-14	1.34076e-12	up Zt05 vs Zt10	A	similar to glycoside hydrolase family 43 protein	Non-effector	PF04616	GO:0004553, GO:0005975
Zt09_chr_1_01535	512.022	2.64234	0.590793	4.47254	7.72976e-06	7.87052e-05	up Zt05 vs Zt10	B	similar to glycoside hydrolase family 43 protein	Non-effector	PF04616	GO:0004553, GO:0005975
Zt09_chr_1_01535	512.022	2.62322	0.573635	4.57298	4.8084e-06	4.19653e-05	up Zt05 vs Zt09	A	similar to glycoside hydrolase family 43 protein	Non-effector	PF04616	GO:0004553, GO:0005975
Zt09_chr_1_01535	512.022	2.35678	0.550369	4.28218	1.85067e-05	0.000133597	up Zt05 vs Zt10	D	similar to glycoside hydrolase family 43 protein	Non-effector	PF04616	GO:0004553, GO:0005975
Zt09_chr_1_01539	362.051	2.25876	0.330499	6.83441	8.2344e-12	2.37597e-10	up Zt05 vs Zt09	A	hypothetical protein	NA	PF12697	GO:0004061, GO:0019441
Zt09_chr_1_01558	3073.46	2.30316	0.278098	8.28181	1.21314e-16	6.00321e-15	up Zt05 vs Zt10	A	similar to putative alpha beta-hydrolase protein	NA	PF12697	GO:0008150, GO:0003674, GO:0005575
Zt09_chr_1_01566	471.837	4.29433	0.731483	5.87072	4.33918e-09	5.88286e-08	up Zt05 vs Zt10	A	hypothetical protein	Effector		GO:0008150, GO:0003674, GO:0005575
Zt09_chr_1_01566	471.837	4.2887	0.731676	5.86147	4.58788e-09	8.24071e-08	up Zt05 vs Zt09	A	hypothetical protein	Effector		GO:0008150, GO:0003674, GO:0005575
Zt09_chr_1_01566	471.837	2.79129	0.587121	4.7542	1.99237e-06	2.46789e-05	up Zt05 vs Zt10	B	hypothetical protein	Effector		GO:0008150, GO:0003674, GO:0005575
Zt09_chr_1_01566	471.837	2.70092	0.482472	5.59809	2.16724e-08	3.01676e-07	up Zt05 vs Zt10	D	hypothetical protein	Effector		GO:0008150, GO:0003674, GO:0005575
Zt09_chr_1_01568	4201.79	4.53828	0.336399	13.4907	1.77295e-41	1.94966e-38	up Zt05 vs Zt09	A	similar to methyltransferase domain-containing protein	NA	PF08241	GO:0008168, GO:0008152
Zt09_chr_1_01568	4201.79	3.65887	0.331705	11.0305	2.72299e-28	1.68434e-25	up Zt05 vs Zt09	B	similar to methyltransferase domain-containing protein	NA	PF08241	GO:0008168, GO:0008152
Zt09_chr_1_01568	4201.79	2.1838	0.325202	6.71522	1.87785e-11	6.82499e-10	up Zt05 vs Zt10	B	similar to methyltransferase domain-containing protein	NA	PF08241	GO:0008168, GO:0008152
Zt09_chr_1_01568	4201.79	2.03616	0.325602	6.2535	4.01344e-10	6.70963e-09	up Zt05 vs Zt10	A	similar to methyltransferase domain-containing protein	NA	PF08241	GO:0008168, GO:0008152
Zt09_chr_1_01573	72.3322	2.11606	0.295739	7.15516	8.35763e-13	2.39062e-11	up Zt05 vs Zt10	D	hypothetical protein	NA	PF12796	GO:0005515
Zt09_chr_1_01588	562.172	2.89933	0.412148	7.03469	1.9971e-12	4.97866e-11	up Zt05 vs Zt10	A	predicted protein	NA		GO:0008150, GO:0003674, GO:0005575
Zt09_chr_1_01588	562.172	2.67478	0.39836	6.71448	1.88736e-11	5.02129e-10	up Zt05 vs Zt09	A	predicted protein	NA		GO:0008150, GO:0003674, GO:0005575
Zt09_chr_1_01590	5940.24	3.49456	0.516382	6.7674	1.31117e-11	3.61466e-10	up Zt05 vs Zt09	A	predicted protein	Effector		GO:0008150, GO:0003674, GO:0005575
Zt09_chr_1_01590	5940.24	2.51527	0.455346	5.52386	3.31625e-08	6.41e-07	up Zt05 vs Zt10	B	predicted protein	Effector		GO:0008150, GO:0003674, GO:0005575
Zt09_chr_1_01590	5940.24	2.15862	0.454992	4.74431	2.09214e-06	2.30876e-05	up Zt05 vs Zt09	D	predicted protein	Effector		GO:0008150, GO:0003674, GO:0005575
Zt09_chr_1_01591	739.932	2.97877	0.540079	5.51544	3.47911e-08	4.65307e-07	up Zt05 vs Zt10	D	similar to tripeptidyl peptidase-like protein	Non-effector	PF00082;PF09286	GO:0008236, GO:0004252, GO:0006508
Zt09_chr_1_01593	155.813	4.45288	0.601032	7.40872	1.27524e-13	4.76265e-12	up Zt05 vs Zt09	A	hypothetical protein	NA	PF04749	GO:0008150, GO:0003674, GO:0005575
Zt09_chr_1_01593	155.813	4.30245	0.580803	7.40777	1.28445e-13	3.80605e-12	up Zt05 vs Zt10	A	hypothetical protein	NA	PF04749	GO:0008150, GO:0003674, GO:0005575
Zt09_chr_1_01593	155.813	3.53385	0.548162	6.44673	1.14289e-10	4.8755e-09	up Zt05 vs Zt09	B	hypothetical protein	NA	PF04749	GO:0008150, GO:0003674, GO:0005575
Zt09_chr_1_01593	155.813	2.92764	0.450662	6.49631	8.23132e-11	2.60273e-09	up Zt05 vs Zt10	B	hypothetical protein	NA	PF04749	GO:0008150, GO:0003674, GO:0005575
Zt09_chr_1_01595	16.7727	6.01152	1.54804	3.88331	0.000103043	0.000619574	up Zt05 vs Zt09	A	predicted protein	NA		GO:0008150, GO:0003674, GO:0005575
Zt09_chr_1_01595	16.7727	5.46862	1.50364	3.63693	0.000275906	0.00168871	up Zt05 vs Zt10	B	predicted protein	NA		GO:0008150, GO:0003674, GO:0005575
Zt09_chr_1_01595	16.7727	5.26998	0.787444	6.69252	2.19363e-11	5.19387e-10	up Zt05 vs Zt10	D	predicted protein	NA		GO:0008150, GO:0003674, GO:0005575
Zt09_chr_1_01595	16.7727	4.85576	1.49038	3.25806	0.00112175	0.00630793	up Zt05 vs Zt09	B	predicted protein	NA		GO:0008150, GO:0003674, GO:0005575
Zt09_chr_1_01595	16.7727	4.23802	0.76174	5.5636	2.64265e-08	8.5832e-07	up Zt05 vs Zt09	C	predicted protein	NA		GO:0008150, GO:0003674, GO:0005575
Zt09_chr_1_01595	16.7727	3.20188	0.758536	4.22113	2.43084e-05	0.000345213	up Zt05 vs Zt10	C	predicted protein	NA		GO:0008150, GO:0003674, GO:0005575
Zt09_chr_1_01595	16.7727	2.74986	0.548065	5.01739	5.23784e-07	6.49744e-06	up Zt05 vs Zt09	D	predicted protein	NA		GO:0008150, GO:0003674, GO:0005575
Zt09_chr_1_01596	23.8525	3.13066	0.549444	5.69788	1.21305e-08	2.06099e-07	up Zt05 vs Zt09	D	predicted protein	NA		GO:0008150, GO:0003674, GO:0005575
Zt09_chr_1_01596	23.8525	3.05638	0.981071	3.11535	0.00183729	0.00929161	up Zt05 vs Zt09	B	predicted protein	NA		GO:0008150, GO:0003674, GO:0005575
Zt09_chr_1_01596	23.8525	2.82088	0.895144	3.15131	0.00162538	0.00659278	up Zt05 vs Zt09	A	predicted protein	NA		GO:0008150, GO:0003674, GO:0005575
Zt09_chr_1_01596	23.8525	2.71481	0.605934	4.48037	7.45136e-06	0.000137736	up Zt05 vs Zt09	C	predicted protein	NA		GO:0008150, GO:0003674, GO:0005575
Zt09_chr_1_01597	62.0292	2.87925	0.645239	4.4623	8.10828e-06	6.67618e-05	up Zt05 vs Zt09	A	predicted protein	NA		GO:0008150, GO:0003674, GO:0005575
Zt09_chr_1_01597	62.0292	2.52659	0.495883	5.09514	3.48488e-07	4.50171e-06	up Zt05 vs Zt09	D	predicted protein	NA		GO:0008150, GO:0003674, GO:0005575
Zt09_chr_1_01597	62.0292	2.28057	0.638985	3.56906	0.000358268	0.00244199	up Zt05 vs Zt09	B	predicted protein	NA		GO:0008150, GO:0003674, GO:0005575
Zt09_chr_1_01603	1198.7	3.33777	0.433377	7.70178	1.34183e-14	5.60342e-13	up Zt05 vs Zt09	A	hypothetical protein	NA	PF00067;PF03098	GO:0004601, GO:0020037, GO:0016705, GO:0005506, GO:0055114, GO:0006979
Zt09_chr_1_01603	1198.7	2.89027	0.429479	6.72972	1.69985e-11	3.59475e-10	up Zt05 vs Zt10	A	hypothetical protein	NA	PF00067;PF03098	GO:0004601, GO:0020037, GO:0016705, GO:0005506, GO:0055114, GO:0006979
Zt09_chr_1_01605	1231.89	2.53339	0.465583	5.44134	5.28827e-08	7.53065e-07	up Zt05 vs Zt09	A	similar to glycoside hydrolase family 2 protein	Non-effector		GO:0004553, GO:0005975
Zt09_chr_1_01606	701.94	3.1089	0.303826	10.2325	1.41819e-24	2.33931e-22	up Zt05 vs Zt09	A	hypothetical protein	NA	PF09258	GO:0016758, GO:0031227
Zt09_chr_1_01606	701.94	2.0998	0.274861	7.63949	2.1808e-14	7.54663e-13	up Zt05 vs Zt10	A	hypothetical protein	NA	PF09258	GO:0016758, GO:0031227
Zt09_chr_1_01639	1154.73	2.588	0.587428	4.40565	1.0547e-05	0.000102538	up Zt05 vs Zt10	B	hypothetical protein	Non-effector	PF12296	GO:0008150, GO:0003674, GO:0005575
Zt09_chr_1_01642	89.1475	2.13591	0.269152	7.93571	2.093e-15	1.92406e-13	up Zt05 vs Zt10	C	similar to RTA1 domain protein	NA	PF04479	GO:0016021, GO:0006950
Zt09_chr_1_01643	59.2649	3.89148	0.475758	8.17954	2.84921e-16	3.02428e-14	up Zt05 vs Zt10	C	hypothetical protein	NA		GO:0008150, GO:0003674, GO:0005575
Zt09_chr_1_01643	59.2649	3.22799	0.345711	9.33726	9.88617e-21	7.82747e-19	up Zt05 vs Zt10	D	hypothetical protein	NA		GO:0008150, GO:0003674, GO:0005575
Zt09_chr_1_01643	59.2649	2.15607	0.564057	3.82242	0.000132147	0.000905722	up Zt05 vs Zt10	B	hypothetical protein	NA		GO:0008150, GO:0003674, GO:0005575
Zt09_chr_1_01643	59.2649	2.02317	0.671235	3.0141	0.00257745	0.00796162	up Zt05 vs Zt10	A	hypothetical protein	NA		GO:0008150, GO:0003674, GO:0005575
Zt09_chr_1_01645	262.987	2.48986	0.305653	8.14603	3.76053e-16	1.66897e-14	up Zt05 vs Zt10	D	hypothetical protein	NA		GO:0008150, GO:0003674, GO:0005575
Zt09_chr_1_01663	222.979	3.37561	0.397277	8.49689	1.94743e-17	1.01007e-15	up Zt05 vs Zt10	D	similar to monooxygenase	NA	PF13738	GO:0008150, GO:0003674, GO:0005575
Zt09_chr_1_01663	222.979	3.13462	0.388848	8.06129	7.5493e-16	4.70741e-14	up Zt05 vs Zt09	D	similar to monooxygenase	NA	PF13738	GO:0008150, GO:0003674, GO:0005575
Zt09_chr_1_01663	222.979	2.75732	0.389032	7.08763	1.36427e-12	9.12113e-11	up Zt05 vs Zt09	C	similar to monooxygenase	NA	PF13738	GO:0008150, GO:0003674, GO:0005575
Zt09_chr_1_01663	222.979	2.39995	0.452962	5.29834	1.16862e-07	2.01144e-06	up Zt05 vs Zt10	B	similar to monooxygenase	NA	PF13738	GO:0008150, GO:0003674, GO:0005575
Zt09_chr_1_01663	222.979	2.39202	0.506496	4.72267	2.32764e-06	1.67783e-05	up Zt05 vs Zt10	A	similar to monooxygenase	NA	PF13738	GO:0008150, GO:0003674, GO:0005575
Zt09_chr_1_01663	222.979	2.00189	0.390928	5.12086	3.04138e-07	7.40285e-06	up Zt05 vs Zt10	C	similar to monooxygenase	NA	PF13738	GO:0008150, GO:0003674, GO:0005575
Zt09_chr_1_01667	215.009	4.13499	0.413869	9.99108	1.6676e-23	2.57879e-21	up Zt05 vs Zt09	A	hypothetical protein	Effector		GO:0008150, GO:0003674, GO:0005575
Zt09_chr_1_01667	215.009	3.59621	0.394438	9.1173	7.70166e-20	6.19702e-18	up Zt05 vs Zt10	A	hypothetical protein	Effector		GO:0008150, GO:0003674, GO:0005575
Zt09_chr_1_01667	215.009	3.25955	0.365969	8.90664	5.26029e-19	3.31599e-17	up Zt05 vs Zt10	D	hypothetical protein	Effector		GO:0008150, GO:0003674, GO:0005575
Zt09_chr_1_01667	215.009	2.68951	0.374509	7.18143	6.89847e-13	4.7991e-11	up Zt05 vs Zt09	C	hypothetical protein	Effector		GO:0008150, GO:0003674, GO:0005575
Zt09_chr_1_01667	215.009	2.52662	0.35257	7.16631	7.7047e-13	2.95998e-11	up Zt05 vs Zt09	D	hypothetical protein	Effector		GO:0008150, GO:0003674, GO:0005575
Zt09_chr_1_01667	215.009	2.32091	0.390146	5.94881	2.70104e-09	1.02619e-07	up Zt05 vs Zt10	C	hypothetical protein	Effector		GO:0008150, GO:0003674, GO:0005575
Zt09_chr_1_01667	215.009	2.22978	0.385473	5.78454	7.2713e-09	1.60276e-07	up Zt05 vs Zt10	B	hypothetical protein	Effector		GO:0008150, GO:0003674, GO:0005575
Zt09_chr_1_01672	107.318	2.43009	0.386726	6.28374	3.30516e-10	6.35167e-09	up Zt05 vs Zt10	D	hypothetical protein	NA		GO:0008150, GO:0003674, GO:0005575
Zt09_chr_1_01674	2826.94	3.87726	0.548118	7.07377	1.50776e-12	5.39023e-11	up Zt05 vs Zt09	D	similar to thioredoxin reductase	Non-effector	PF07992	GO:0016491, GO:0055114
Zt09_chr_1_01674	2826.94	3.18369	0.548434	5.80505	6.43449e-09	1e-07	up Zt05 vs Zt10	D	similar to thioredoxin reductase	Non-effector	PF07992	GO:0016491, GO:0055114
Zt09_chr_1_01674	2826.94	3.11097	0.555154	5.60379	2.1e-08	4.23575e-07	up Zt05 vs Zt10	B	similar to thioredoxin reductase	Non-effector	PF07992	GO:0016491, GO:0055114
Zt09_chr_1_01674	2826.94	2.65705	0.547781	4.85057	1.23106e-06	2.5249e-05	up Zt05 vs Zt10	C	similar to thioredoxin reductase	Non-effector	PF07992	GO:0016491, GO:0055114
Zt09_chr_1_01675	168.403	2.38397	0.352156	6.76965	1.29098e-11	7.30328e-10	up Zt05 vs Zt10	C	hypothetical protein	NA		GO:0008150, GO:0003674, GO:0005575
Zt09_chr_1_01677	298.899	2.40368	0.622872	3.85903	0.00011384	0.000677493	up Zt05 vs Zt09	A	hypothetical protein	Non-effector		GO:0008150, GO:0003674, GO:0005575
Zt09_chr_1_01678	132.479	4.92696	0.428147	11.5077	1.20722e-30	2.38958e-28	up Zt05 vs Zt10	D	similar to sugar transporter family protein	NA	PF00083	GO:0022857, GO:0016021, GO:0055085
Zt09_chr_1_01678	132.479	4.10586	0.379024	10.8327	2.40908e-27	4.67997e-25	up Zt05 vs Zt09	D	similar to sugar transporter family protein	NA	PF00083	GO:0022857, GO:0016021, GO:0055085
Zt09_chr_1_01678	132.479	3.77587	0.44073	8.56732	1.05923e-17	1.3464e-15	up Zt05 vs Zt10	C	similar to sugar transporter family protein	NA	PF00083	GO:0022857, GO:0016021, GO:0055085
Zt09_chr_1_01678	132.479	3.58413	0.397002	9.02801	1.74824e-19	2.773e-17	up Zt05 vs Zt09	C	similar to sugar transporter family protein	NA	PF00083	GO:0022857, GO:0016021, GO:0055085
Zt09_chr_1_01678	132.479	2.02445	0.398418	5.08123	3.75e-07	5.67492e-06	up Zt05 vs Zt10	B	similar to sugar transporter family protein	NA	PF00083	GO:0022857, GO:0016021, GO:0055085
Zt09_chr_1_01681	469.761	3.28028	0.733316	4.47322	7.70514e-06	6.39746e-05	up Zt05 vs Zt09	A	hypothetical protein	NA	PF08531;PF00083;PF05592	GO:0022857, GO:0005215, GO:0003824, GO:0016021, GO:0016020, GO:0055085, GO:0006810
Zt09_chr_1_01688	78.3248	4.66651	0.612533	7.61838	2.5687e-14	8.67659e-13	up Zt05 vs Zt10	A	predicted protein	NA		GO:0008150, GO:0003674, GO:0005575
Zt09_chr_1_01688	78.3248	4.09961	0.500013	8.199	2.42388e-16	1.96633e-14	up Zt05 vs Zt10	B	predicted protein	NA		GO:0008150, GO:0003674, GO:0005575
Zt09_chr_1_01688	78.3248	3.14593	0.427085	7.36605	1.75759e-13	6.44254e-12	up Zt05 vs Zt09	A	predicted protein	NA		GO:0008150, GO:0003674, GO:0005575
Zt09_chr_1_01688	78.3248	3.10017	0.457506	6.77623	1.23349e-11	6.26043e-10	up Zt05 vs Zt09	B	predicted protein	NA		GO:0008150, GO:0003674, GO:0005575
Zt09_chr_1_01688	78.3248	2.44006	0.394868	6.17944	6.43305e-10	2.69247e-08	up Zt05 vs Zt10	C	predicted protein	NA		GO:0008150, GO:0003674, GO:0005575
Zt09_chr_1_01688	78.3248	2.32484	0.300953	7.72493	1.11915e-14	4.13291e-13	up Zt05 vs Zt10	D	predicted protein	NA		GO:0008150, GO:0003674, GO:0005575
Zt09_chr_1_01710	1981.37	2.74486	0.361425	7.59455	3.0886e-14	1.02922e-12	up Zt05 vs Zt10	A	similar to alcohol dehydrogenase	NA	PF08240;PF00107	GO:0016491, GO:0016747, GO:0008270, GO:0055114
Zt09_chr_1_01723	26.8883	6.13351	1.54502	3.96985	7.19178e-05	0.000455096	up Zt05 vs Zt09	A	predicted protein	NA		GO:0008150, GO:0003674, GO:0005575
Zt09_chr_1_01726	8.99113	3.42518	0.709988	4.82427	1.40516e-06	1.61648e-05	up Zt05 vs Zt09	D	predicted protein	NA		GO:0008150, GO:0003674, GO:0005575
Zt09_chr_1_01735	333.76	4.52495	0.512178	8.83473	1.00339e-18	1.03443e-16	up Zt05 vs Zt10	B	similar to cytochrome p450 oxidoreductase	NA	PF00067	GO:0020037, GO:0005506, GO:0016705, GO:0055114
Zt09_chr_1_01735	333.76	4.09267	0.522284	7.83609	4.6478e-15	4.07073e-13	up Zt05 vs Zt09	B	similar to cytochrome p450 oxidoreductase	NA	PF00067	GO:0020037, GO:0005506, GO:0016705, GO:0055114
Zt09_chr_1_01735	333.76	3.97295	0.494843	8.0287	9.85098e-16	4.99975e-14	up Zt05 vs Zt09	A	similar to cytochrome p450 oxidoreductase	NA	PF00067	GO:0020037, GO:0005506, GO:0016705, GO:0055114
Zt09_chr_1_01735	333.76	3.92126	0.492375	7.96396	1.66621e-15	6.98749e-14	up Zt05 vs Zt10	A	similar to cytochrome p450 oxidoreductase	NA	PF00067	GO:0020037, GO:0005506, GO:0016705, GO:0055114
Zt09_chr_1_01735	333.76	3.12013	0.445057	7.01063	2.37255e-12	1.44543e-10	up Zt05 vs Zt10	C	similar to cytochrome p450 oxidoreductase	NA	PF00067	GO:0020037, GO:0005506, GO:0016705, GO:0055114
Zt09_chr_1_01735	333.76	2.82132	0.434315	6.49603	8.24691e-11	4.16226e-09	up Zt05 vs Zt09	C	similar to cytochrome p450 oxidoreductase	NA	PF00067	GO:0020037, GO:0005506, GO:0016705, GO:0055114
Zt09_chr_1_01735	333.76	2.58991	0.43148	6.00238	1.94442e-09	3.3e-08	up Zt05 vs Zt10	D	similar to cytochrome p450 oxidoreductase	NA	PF00067	GO:0020037, GO:0005506, GO:0016705, GO:0055114
Zt09_chr_1_01739	518.674	3.38029	0.432864	7.80914	5.75803e-15	2.13435e-13	up Zt05 vs Zt10	A	similar to glycoside hydrolase family 39 protein	Non-effector		GO:0005975
Zt09_chr_1_01742	131.97	3.60501	0.649085	5.55398	2.79235e-08	4.24514e-07	up Zt05 vs Zt09	A	similar to sugar transporter	NA	PF00083	GO:0022857, GO:0022891, GO:0005215, GO:0016021, GO:0016020, GO:0055085, GO:0006810
Zt09_chr_1_01746	529.984	2.06122	0.30515	6.75477	1.43058e-11	5.36305e-10	up Zt05 vs Zt10	B	similar to beta-lactamase/transpeptidase-like protein	Non-effector	PF00144	GO:0008150, GO:0003674, GO:0005575
Zt09_chr_1_01749	398.656	3.78179	0.322667	11.7204	1.00151e-31	3.67107e-29	up Zt05 vs Zt10	A	hypothetical protein	NA		GO:0008150, GO:0003674, GO:0005575
Zt09_chr_1_01749	398.656	2.86669	0.27319	10.4934	9.26252e-26	1.79747e-23	up Zt05 vs Zt09	A	hypothetical protein	NA		GO:0008150, GO:0003674, GO:0005575
Zt09_chr_1_01749	398.656	2.15817	0.240044	8.99073	2.45595e-19	2.85959e-17	up Zt05 vs Zt10	B	hypothetical protein	NA		GO:0008150, GO:0003674, GO:0005575
Zt09_chr_1_01756	15.0876	5.5422	1.59551	3.47362	0.000513496	0.00330434	up Zt05 vs Zt09	B	predicted protein	NA		GO:0008150, GO:0003674, GO:0005575
Zt09_chr_1_01756	15.0876	3.781	1.22949	3.07526	0.00210316	0.00817236	up Zt05 vs Zt09	A	predicted protein	NA		GO:0008150, GO:0003674, GO:0005575
Zt09_chr_1_01756	15.0876	3.19345	1.0758	2.96845	0.00299309	0.00906444	up Zt05 vs Zt10	A	predicted protein	NA		GO:0008150, GO:0003674, GO:0005575
Zt09_chr_1_01759	58.1831	3.23407	0.394033	8.2076	2.2565e-16	1.4798e-14	up Zt05 vs Zt09	D	hypothetical protein	NA	PF03403	GO:0003847, GO:0016042
Zt09_chr_1_01759	58.1831	2.29114	0.640811	3.57538	0.000349715	0.0017887	up Zt05 vs Zt09	A	hypothetical protein	NA	PF03403	GO:0003847, GO:0016042
Zt09_chr_1_01759	58.1831	2.13616	0.388045	5.50492	3.6934e-08	1.15584e-06	up Zt05 vs Zt09	C	hypothetical protein	NA	PF03403	GO:0003847, GO:0016042
Zt09_chr_1_01777	136.651	3.82568	0.406686	9.40697	5.1065e-21	4.14254e-19	up Zt05 vs Zt10	D	predicted protein	Effector		GO:0008150, GO:0003674, GO:0005575
Zt09_chr_1_01777	136.651	3.65662	0.418827	8.73064	2.53245e-18	3.6214e-16	up Zt05 vs Zt10	C	predicted protein	Effector		GO:0008150, GO:0003674, GO:0005575
Zt09_chr_1_01777	136.651	2.55471	0.481938	5.30091	1.15224e-07	1.99018e-06	up Zt05 vs Zt10	B	predicted protein	Effector		GO:0008150, GO:0003674, GO:0005575
Zt09_chr_1_01777	136.651	2.52551	0.38447	6.56882	5.07172e-11	1.37417e-09	up Zt05 vs Zt09	D	predicted protein	Effector		GO:0008150, GO:0003674, GO:0005575
Zt09_chr_1_01777	136.651	2.24637	0.386722	5.80873	6.29474e-09	2.30643e-07	up Zt05 vs Zt09	C	predicted protein	Effector		GO:0008150, GO:0003674, GO:0005575
Zt09_chr_1_01779	47.9022	2.46008	0.731443	3.36333	0.000770078	0.00398196	up Zt05 vs Zt10	B	predicted protein	Effector		GO:0008150, GO:0003674, GO:0005575
Zt09_chr_1_01780	9556.89	2.1451	0.541224	3.96343	7.38814e-05	0.000465439	up Zt05 vs Zt09	A	similar to peroxidase catalase	Non-effector	PF00141	GO:0020037, GO:0004601, GO:0004096, GO:0006979, GO:0055114
Zt09_chr_1_01782	331.127	3.50542	0.474741	7.38387	1.53756e-13	5.69934e-12	up Zt05 vs Zt09	A	hypothetical protein	NA	PF08241;PF08498	GO:0008168, GO:0003838, GO:0008152, GO:0006694
Zt09_chr_1_01782	331.127	3.34415	0.470443	7.10852	1.17295e-12	3.00742e-11	up Zt05 vs Zt10	A	hypothetical protein	NA	PF08241;PF08498	GO:0008168, GO:0003838, GO:0008152, GO:0006694
Zt09_chr_1_01782	331.127	2.12763	0.462963	4.59568	4.3135e-06	4.84022e-05	up Zt05 vs Zt10	B	hypothetical protein	NA	PF08241;PF08498	GO:0008168, GO:0003838, GO:0008152, GO:0006694
Zt09_chr_1_01784	7.09339	5.74827	1.68774	3.4059	0.000659458	0.00248162	up Zt05 vs Zt10	A	similar to cytochrome P450	Non-effector	PF00067	GO:0004497, GO:0016705, GO:0020037, GO:0005506, GO:0055114
Zt09_chr_1_01785	513.775	2.74832	0.373758	7.35321	1.93504e-13	7.06682e-12	up Zt05 vs Zt09	A	hypothetical protein	NA		GO:0005524
Zt09_chr_1_01785	513.775	2.69179	0.372213	7.23186	4.76436e-13	1.28133e-11	up Zt05 vs Zt10	A	hypothetical protein	NA		GO:0005524
Zt09_chr_1_01785	513.775	2.16748	0.338996	6.39382	1.61792e-10	7.57188e-09	up Zt05 vs Zt10	C	hypothetical protein	NA		GO:0005524
Zt09_chr_1_01786	366.677	5.16977	1.18159	4.37526	1.2129e-05	9.57263e-05	up Zt05 vs Zt09	A	hypothetical protein	NA	PF01828	GO:0004190, GO:0006508
Zt09_chr_1_01786	366.677	3.47868	0.96141	3.61831	0.000296535	0.00121928	up Zt05 vs Zt10	A	hypothetical protein	NA	PF01828	GO:0004190, GO:0006508
Zt09_chr_1_01786	366.677	3.0472	0.850798	3.58158	0.000341526	0.00202037	up Zt05 vs Zt10	B	hypothetical protein	NA	PF01828	GO:0004190, GO:0006508
Zt09_chr_1_01786	366.677	2.71056	0.844773	3.20862	0.00133373	0.0067117	up Zt05 vs Zt09	D	hypothetical protein	NA	PF01828	GO:0004190, GO:0006508
Zt09_chr_1_01795	597.754	2.74478	0.212024	12.9456	2.48752e-38	1.42286e-35	up Zt05 vs Zt10	C	hypothetical protein	NA	PF00172;PF11951	GO:0000981, GO:0008270, GO:0005634, GO:0006355
Zt09_chr_1_01795	597.754	2.39311	0.206447	11.5919	4.53089e-31	9.15146e-29	up Zt05 vs Zt10	D	hypothetical protein	NA	PF00172;PF11951	GO:0000981, GO:0008270, GO:0005634, GO:0006355
Zt09_chr_1_01803	53.6393	3.28938	0.953572	3.44953	0.000561562	0.00214503	up Zt05 vs Zt10	A	hypothetical protein	NA	PF00226	GO:0008150, GO:0003674, GO:0005575
Zt09_chr_1_01815	29.1179	2.69639	0.643702	4.18887	2.80342e-05	0.000193348	up Zt05 vs Zt10	D	predicted protein	NA		GO:0008150, GO:0003674, GO:0005575
Zt09_chr_1_01818	382.788	2.68322	0.428222	6.26596	3.70547e-10	8.07776e-09	up Zt05 vs Zt09	A	hypothetical protein	Effector		GO:0008150, GO:0003674, GO:0005575
Zt09_chr_1_01818	382.788	2.22585	0.40748	5.46248	4.7e-08	5.08422e-07	up Zt05 vs Zt10	A	hypothetical protein	Effector		GO:0008150, GO:0003674, GO:0005575
Zt09_chr_1_01822	18.7388	2.53369	0.79239	3.19752	0.00138613	0.00653885	up Zt05 vs Zt10	B	hypothetical protein	NA	PF03702	GO:0016773, GO:0005524, GO:0006040, GO:0009254
Zt09_chr_1_01838	1409.88	4.24308	0.423279	10.0243	1.19212e-23	1.5736e-21	up Zt05 vs Zt09	D	similar to putative ethanolamine utilization protein (EutQ)	NA	PF05899	GO:0008150, GO:0003674, GO:0005575
Zt09_chr_1_01838	1409.88	2.78593	0.428021	6.50887	7.57176e-11	2.40185e-09	up Zt05 vs Zt10	B	similar to putative ethanolamine utilization protein (EutQ)	NA	PF05899	GO:0008150, GO:0003674, GO:0005575
Zt09_chr_1_01838	1409.88	2.64886	0.422931	6.26311	3.77372e-10	7.19625e-09	up Zt05 vs Zt10	D	similar to putative ethanolamine utilization protein (EutQ)	NA	PF05899	GO:0008150, GO:0003674, GO:0005575
Zt09_chr_1_01839	4991.95	2.27139	0.466201	4.87213	1.104e-06	1.46664e-05	up Zt05 vs Zt10	B	hypothetical protein	Non-effector	PF03992	GO:0008150, GO:0003674, GO:0005575
Zt09_chr_1_01840	732.117	2.84668	0.240883	11.8177	3.16339e-32	1.20416e-29	up Zt05 vs Zt09	A	hypothetical protein	NA	PF01694	GO:0004252, GO:0016021
Zt09_chr_1_01840	732.117	2.68437	0.237487	11.3032	1.26483e-29	3.79335e-27	up Zt05 vs Zt10	A	hypothetical protein	NA	PF01694	GO:0004252, GO:0016021
Zt09_chr_1_01840	732.117	2.04448	0.210224	9.72521	2.35428e-22	2.21908e-20	up Zt05 vs Zt10	D	hypothetical protein	NA	PF01694	GO:0004252, GO:0016021
Zt09_chr_1_01842	35.9722	3.39195	0.818789	4.14264	3.43335e-05	0.000239632	up Zt05 vs Zt09	A	predicted protein	NA		GO:0008150, GO:0003674, GO:0005575
Zt09_chr_1_01842	35.9722	2.9217	0.744663	3.92352	8.72654e-05	0.000418849	up Zt05 vs Zt10	A	predicted protein	NA		GO:0008150, GO:0003674, GO:0005575
Zt09_chr_1_01843	104.981	2.37578	0.672111	3.5348	0.000408081	0.0016181	up Zt05 vs Zt10	A	hypothetical protein	NA		GO:0005515
Zt09_chr_1_01843	104.981	2.13374	0.38463	5.54752	2.9e-08	5.66895e-07	up Zt05 vs Zt10	B	hypothetical protein	NA		GO:0005515
Zt09_chr_1_01857	272.096	3.61243	0.414367	8.71795	2.83291e-18	2.72207e-16	up Zt05 vs Zt10	B	similar to thermoresistant gluconokinase	NA	PF13671	GO:0016301, GO:0005975
Zt09_chr_1_01857	272.096	2.53807	0.518896	4.8913	1.00174e-06	7.89976e-06	up Zt05 vs Zt10	A	similar to thermoresistant gluconokinase	NA	PF13671	GO:0016301, GO:0005975
Zt09_chr_1_01857	272.096	2.37518	0.507329	4.68174	2.84456e-06	2.62863e-05	up Zt05 vs Zt09	A	similar to thermoresistant gluconokinase	NA	PF13671	GO:0016301, GO:0005975
Zt09_chr_1_01860	58.2787	2.66836	0.475139	5.61595	1.95484e-08	3.9727e-07	up Zt05 vs Zt10	B	hypothetical protein	Non-effector	PF00704;PF01476	GO:0004568, GO:0004553, GO:0008061, GO:0006032, GO:0005975
Zt09_chr_1_01860	58.2787	2.29752	0.506102	4.53964	5.6351e-06	4.8328e-05	up Zt05 vs Zt09	A	hypothetical protein	Non-effector	PF00704;PF01476	GO:0004568, GO:0004553, GO:0008061, GO:0006032, GO:0005975
Zt09_chr_1_01860	58.2787	2.0188	0.478906	4.21543	2.49301e-05	0.00013738	up Zt05 vs Zt10	A	hypothetical protein	Non-effector	PF00704;PF01476	GO:0004568, GO:0004553, GO:0008061, GO:0006032, GO:0005975
Zt09_chr_1_01869	313.172	4.54614	0.702554	6.47087	9.74396e-11	1.81271e-09	up Zt05 vs Zt10	A	hypothetical protein	NA	PF06912	GO:0008150, GO:0003674, GO:0005575
Zt09_chr_1_01869	313.172	4.05257	0.663434	6.10847	1e-09	2.6199e-08	up Zt05 vs Zt10	B	hypothetical protein	NA	PF06912	GO:0008150, GO:0003674, GO:0005575
Zt09_chr_1_01869	313.172	2.75392	0.512084	5.37786	7.53755e-08	9.22116e-07	up Zt05 vs Zt10	D	hypothetical protein	NA	PF06912	GO:0008150, GO:0003674, GO:0005575
Zt09_chr_1_01869	313.172	2.45228	0.519237	4.72286	2.32552e-06	4.45877e-05	up Zt05 vs Zt10	C	hypothetical protein	NA	PF06912	GO:0008150, GO:0003674, GO:0005575
Zt09_chr_1_01870	134.353	3.56487	0.938131	3.79998	0.00014471	0.000647761	up Zt05 vs Zt10	A	hypothetical protein	NA	PF07690	GO:0016021, GO:0055085
Zt09_chr_1_01870	134.353	2.67035	0.400986	6.65945	2.74856e-11	1.48943e-09	up Zt05 vs Zt09	C	hypothetical protein	NA	PF07690	GO:0016021, GO:0055085
Zt09_chr_1_01870	134.353	2.49301	0.606899	4.10779	3.99463e-05	0.000326464	up Zt05 vs Zt10	B	hypothetical protein	NA	PF07690	GO:0016021, GO:0055085
Zt09_chr_1_01871	42.421	7.21696	0.641141	11.2564	2.1528e-29	4.81853e-27	up Zt05 vs Zt09	D	hypothetical protein	NA	PF07859	GO:0016787, GO:0008152
Zt09_chr_1_01871	42.421	5.34832	0.564295	9.47786	2.59541e-21	4.68812e-19	up Zt05 vs Zt09	C	hypothetical protein	NA	PF07859	GO:0016787, GO:0008152
Zt09_chr_1_01871	42.421	4.65393	1.11179	4.18599	2.83931e-05	0.000202893	up Zt05 vs Zt09	A	hypothetical protein	NA	PF07859	GO:0016787, GO:0008152
Zt09_chr_1_01871	42.421	4.14774	0.488156	8.49675	1.94973e-17	1.01007e-15	up Zt05 vs Zt10	D	hypothetical protein	NA	PF07859	GO:0016787, GO:0008152
Zt09_chr_1_01871	42.421	3.66264	0.518443	7.0647	1.60969e-12	1.0294e-10	up Zt05 vs Zt10	C	hypothetical protein	NA	PF07859	GO:0016787, GO:0008152
Zt09_chr_1_01871	42.421	3.62105	0.93569	3.86992	0.000108869	0.000917004	up Zt05 vs Zt09	B	hypothetical protein	NA	PF07859	GO:0016787, GO:0008152
Zt09_chr_1_01871	42.421	2.25849	0.606313	3.72496	0.000195347	0.00126231	up Zt05 vs Zt10	B	hypothetical protein	NA	PF07859	GO:0016787, GO:0008152
Zt09_chr_1_01872	26.1628	4.40095	1.15784	3.80101	0.000144109	0.000645363	up Zt05 vs Zt10	A	similar to salicylate hydroxylase/monooxygenase extracellular	NA	PF01494	GO:0016491, GO:0008152
Zt09_chr_1_01872	26.1628	4.10866	0.641059	6.40918	1.46302e-10	3e-09	up Zt05 vs Zt10	D	similar to salicylate hydroxylase/monooxygenase extracellular	NA	PF01494	GO:0016491, GO:0008152
Zt09_chr_1_01872	26.1628	3.61342	0.90221	4.00507	6.19987e-05	0.000473092	up Zt05 vs Zt10	B	similar to salicylate hydroxylase/monooxygenase extracellular	NA	PF01494	GO:0016491, GO:0008152
Zt09_chr_1_01872	26.1628	3.42958	0.67665	5.06848	4.01e-07	9.57963e-06	up Zt05 vs Zt10	C	similar to salicylate hydroxylase/monooxygenase extracellular	NA	PF01494	GO:0016491, GO:0008152
Zt09_chr_1_01872	26.1628	3.39853	0.907462	3.74509	0.000180326	0.0010123	up Zt05 vs Zt09	A	similar to salicylate hydroxylase/monooxygenase extracellular	NA	PF01494	GO:0016491, GO:0008152
Zt09_chr_1_01872	26.1628	2.66101	0.549845	4.83957	1.30121e-06	1.50843e-05	up Zt05 vs Zt09	D	similar to salicylate hydroxylase/monooxygenase extracellular	NA	PF01494	GO:0016491, GO:0008152
Zt09_chr_1_01872	26.1628	2.59091	0.575598	4.50124	6.75577e-06	0.000126239	up Zt05 vs Zt09	C	similar to salicylate hydroxylase/monooxygenase extracellular	NA	PF01494	GO:0016491, GO:0008152
Zt09_chr_1_01885	80.5945	5.22431	0.483945	10.7953	3.62464e-27	5.60517e-25	up Zt05 vs Zt10	D	hypothetical protein	NA		GO:0008150, GO:0003674, GO:0005575
Zt09_chr_1_01885	80.5945	4.49652	0.938959	4.78883	1.67755e-06	1.24645e-05	up Zt05 vs Zt10	A	hypothetical protein	NA		GO:0008150, GO:0003674, GO:0005575
Zt09_chr_1_01885	80.5945	4.18729	0.692283	6.04852	1.46184e-09	3.72883e-08	up Zt05 vs Zt10	B	hypothetical protein	NA		GO:0008150, GO:0003674, GO:0005575
Zt09_chr_1_01885	80.5945	3.86197	0.492941	7.83454	4.70553e-15	4.21288e-13	up Zt05 vs Zt10	C	hypothetical protein	NA		GO:0008150, GO:0003674, GO:0005575
Zt09_chr_1_01885	80.5945	3.18038	0.423723	7.5058	6.10553e-14	2.87043e-12	up Zt05 vs Zt09	D	hypothetical protein	NA		GO:0008150, GO:0003674, GO:0005575
Zt09_chr_1_01885	80.5945	2.6878	0.434244	6.18959	6.03196e-10	2.63157e-08	up Zt05 vs Zt09	C	hypothetical protein	NA		GO:0008150, GO:0003674, GO:0005575
Zt09_chr_1_01885	80.5945	2.33281	0.554381	4.20796	2.57687e-05	0.000271312	up Zt05 vs Zt09	B	hypothetical protein	NA		GO:0008150, GO:0003674, GO:0005575
Zt09_chr_1_01913	2093.79	2.60207	0.242855	10.7145	8.70329e-27	1.68895e-24	up Zt05 vs Zt10	A	similar to salicylate hydroxylase	NA	PF01494	GO:0016491, GO:0008152
Zt09_chr_1_01913	2093.79	2.34127	0.234795	9.97153	2.03073e-23	2.23312e-21	up Zt05 vs Zt10	D	similar to salicylate hydroxylase	NA	PF01494	GO:0016491, GO:0008152
Zt09_chr_1_01913	2093.79	2.23745	0.239859	9.3282	1.07684e-20	1.48021e-18	up Zt05 vs Zt10	B	similar to salicylate hydroxylase	NA	PF01494	GO:0016491, GO:0008152
Zt09_chr_1_01913	2093.79	2.09695	0.240585	8.71604	2.88108e-18	4.00859e-16	up Zt05 vs Zt10	C	similar to salicylate hydroxylase	NA	PF01494	GO:0016491, GO:0008152
Zt09_chr_1_01918	126.859	2.03346	0.674908	3.01295	0.00258724	0.00798439	up Zt05 vs Zt10	A	similar to 6-aminohexanoate-dimer hydrolase	NA	PF00144	GO:0008150, GO:0003674, GO:0005575
Zt09_chr_1_01934	23.0624	2.93543	0.545639	5.3798	7.45692e-08	9.14512e-07	up Zt05 vs Zt10	D	predicted protein	NA		GO:0008150, GO:0003674, GO:0005575
Zt09_chr_1_01934	23.0624	2.23015	0.670813	3.32455	0.000885599	0.00319416	up Zt05 vs Zt10	A	predicted protein	NA		GO:0008150, GO:0003674, GO:0005575
Zt09_chr_1_01934	23.0624	2.14127	0.614128	3.48668	0.000489057	0.00460268	up Zt05 vs Zt10	C	predicted protein	NA		GO:0008150, GO:0003674, GO:0005575
Zt09_chr_1_01940	186.094	2.26444	0.44227	5.12005	3.05452e-07	2.76837e-06	up Zt05 vs Zt10	A	hypothetical protein	NA		GO:0008150, GO:0003674, GO:0005575
Zt09_chr_1_01946	4.44431	2.955	0.949122	3.1134	0.00184945	0.00888152	up Zt05 vs Zt09	D	similar to aquaporin rerated protein	NA	PF00230	GO:0005215, GO:0016020, GO:0006810
Zt09_chr_1_01972	1140.62	2.16951	0.356812	6.08026	1.19989e-09	2.5e-08	up Zt05 vs Zt09	D	similar to aspartic proteinase yapsin-6 precursor	NA	PF00026	GO:0004190, GO:0006508
Zt09_chr_1_01979	98.2868	3.56437	0.552434	6.45211	1.103e-10	2.62414e-09	up Zt05 vs Zt09	A	hypothetical protein	NA	PF03945	GO:0009405
Zt09_chr_1_01990	27.5948	2.55301	0.659583	3.87065	0.000108546	0.000768686	up Zt05 vs Zt09	D	predicted protein	NA		GO:0008150, GO:0003674, GO:0005575
Zt09_chr_1_01990	27.5948	2.40496	0.648182	3.71031	0.000207003	0.00245218	up Zt05 vs Zt09	C	predicted protein	NA		GO:0008150, GO:0003674, GO:0005575
Zt09_chr_1_01993	327.028	2.75861	0.413359	6.67365	2.49517e-11	5.10222e-10	up Zt05 vs Zt10	A	hypothetical protein	NA	PF00244	GO:0019904
Zt09_chr_1_01993	327.028	2.21179	0.375859	5.88462	4e-09	7.3e-08	up Zt05 vs Zt09	A	hypothetical protein	NA	PF00244	GO:0019904
Zt09_chr_1_01994	1811.14	3.31723	0.232935	14.241	5.10136e-46	7.21259e-43	up Zt05 vs Zt09	A	hypothetical protein	Non-effector	PF00080	GO:0046872, GO:0055114, GO:0006801
Zt09_chr_1_01998	539.41	2.36995	0.456327	5.19353	2.06349e-07	2.54325e-06	up Zt05 vs Zt09	A	hypothetical protein	NA		GO:0008150, GO:0003674, GO:0005575
Zt09_chr_1_02003	127.182	2.4476	0.353247	6.92887	4.24214e-12	1.74209e-10	up Zt05 vs Zt10	B	similar to tat pathway signal sequence	NA	PF11807	GO:0008150, GO:0003674, GO:0005575
Zt09_chr_1_02011	114.158	2.22249	0.664404	3.34508	0.000822587	0.00367761	up Zt05 vs Zt09	A	hypothetical protein	NA		GO:0008150, GO:0003674, GO:0005575
Zt09_chr_1_02019	127.098	4.75897	0.653443	7.28293	3.26659e-13	1.36719e-11	up Zt05 vs Zt09	D	predicted protein	Effector		GO:0008150, GO:0003674, GO:0005575
Zt09_chr_1_02019	127.098	2.65302	0.646202	4.10556	4.03343e-05	0.000591569	up Zt05 vs Zt09	C	predicted protein	Effector		GO:0008150, GO:0003674, GO:0005575
Zt09_chr_1_02019	127.098	2.26347	0.645992	3.50387	0.00045855	0.00222573	up Zt05 vs Zt10	D	predicted protein	Effector		GO:0008150, GO:0003674, GO:0005575
Zt09_chr_1_02020	451.21	3.03105	0.330072	9.18299	4.1929e-20	3.0968e-18	up Zt05 vs Zt10	D	hypothetical protein	NA		GO:0008150, GO:0003674, GO:0005575
Zt09_chr_1_02020	451.21	2.4883	0.328214	7.58132	3.42053e-14	1.9126e-12	up Zt05 vs Zt10	B	hypothetical protein	NA		GO:0008150, GO:0003674, GO:0005575
Zt09_chr_1_02020	451.21	2.4208	0.317727	7.61913	2.55391e-14	1.28897e-12	up Zt05 vs Zt09	D	hypothetical protein	NA		GO:0008150, GO:0003674, GO:0005575
Zt09_chr_1_02032	48.4427	2.62757	0.415808	6.31919	2.62933e-10	5.16319e-09	up Zt05 vs Zt10	D	predicted protein	Non-effector		GO:0008150, GO:0003674, GO:0005575
Zt09_chr_1_02038	200.07	2.77325	0.358165	7.74294	9.7147e-15	4.12645e-13	up Zt05 vs Zt09	A	similar to carbonic anhydrase	NA	PF00484	GO:0004089, GO:0008270
Zt09_chr_1_02038	200.07	2.41483	0.340635	7.08919	1.34897e-12	3.43207e-11	up Zt05 vs Zt10	A	similar to carbonic anhydrase	NA	PF00484	GO:0004089, GO:0008270
Zt09_chr_1_02050	882.039	2.12962	0.390121	5.45888	4.79148e-08	6.16662e-07	up Zt05 vs Zt10	D	hypothetical protein	Non-effector		GO:0008150, GO:0003674, GO:0005575
Zt09_chr_1_02052	4699.89	4.48761	0.545068	8.23311	1.82418e-16	1.22757e-14	up Zt05 vs Zt09	D	similar to amino acid permease	NA	PF00324	GO:0015171, GO:0016020, GO:0003333, GO:0006810, GO:0055085
Zt09_chr_1_02056	42.3374	2.69373	0.853589	3.15577	0.00160073	0.0064374	up Zt05 vs Zt10	D	predicted protein	Effector		GO:0008150, GO:0003674, GO:0005575
Zt09_chr_1_02061	28.0694	3.29325	0.886993	3.71282	0.00020496	0.00131124	up Zt05 vs Zt10	B	predicted protein	Effector		GO:0008150, GO:0003674, GO:0005575
Zt09_chr_1_02063	37.7131	6.42869	1.59326	4.03492	5.46198e-05	0.000357049	up Zt05 vs Zt09	A	hypothetical protein	NA		GO:0008150, GO:0003674, GO:0005575
Zt09_chr_1_02063	37.7131	4.99196	1.58421	3.15108	0.00162669	0.00538801	up Zt05 vs Zt10	A	hypothetical protein	NA		GO:0008150, GO:0003674, GO:0005575
Zt09_chr_1_02102	227.747	3.25433	0.570364	5.70571	1.1586e-08	1.89219e-07	up Zt05 vs Zt09	A	hypothetical protein	Non-effector	PF03188	GO:0016021
Zt09_chr_1_02102	227.747	2.58642	0.573924	4.50655	6.58913e-06	8.24433e-05	up Zt05 vs Zt09	B	hypothetical protein	Non-effector	PF03188	GO:0016021
Zt09_chr_1_02102	227.747	2.07488	0.544691	3.80929	0.000139367	0.000945382	up Zt05 vs Zt10	B	hypothetical protein	Non-effector	PF03188	GO:0016021
Zt09_chr_10_00003	484.985	7.66634	0.834269	9.18929	3.95444e-20	3.37389e-18	up Zt05 vs Zt10	A	predicted protein	NA		GO:0008150, GO:0003674, GO:0005575
Zt09_chr_10_00003	484.985	5.09888	0.50994	9.99898	1.5397e-23	3.38632e-21	up Zt05 vs Zt10	B	predicted protein	NA		GO:0008150, GO:0003674, GO:0005575
Zt09_chr_10_00003	484.985	3.27052	0.448871	7.28609	3.19075e-13	1.10415e-11	up Zt05 vs Zt09	A	predicted protein	NA		GO:0008150, GO:0003674, GO:0005575
Zt09_chr_10_00003	484.985	2.85361	0.442695	6.446	1.14843e-10	5.49965e-09	up Zt05 vs Zt10	C	predicted protein	NA		GO:0008150, GO:0003674, GO:0005575
Zt09_chr_10_00004	863.386	3.73895	0.471235	7.93436	2.11586e-15	8.65315e-14	up Zt05 vs Zt10	A	hypothetical protein	NA		GO:0000981, GO:0008270, GO:0005634, GO:0006355
Zt09_chr_10_00004	863.386	2.96572	0.457977	6.47571	9.43676e-11	2.28351e-09	up Zt05 vs Zt09	A	hypothetical protein	NA		GO:0000981, GO:0008270, GO:0005634, GO:0006355
Zt09_chr_10_00008	53.7715	8.33005	1.69797	4.90589	9.30059e-07	1.26963e-05	up Zt05 vs Zt10	B	similar to salicylate hydroxylase	NA	PF01494	GO:0016491, GO:0008152
Zt09_chr_10_00010	31.8099	3.28446	0.385955	8.50996	1.7399e-17	1.31721e-15	up Zt05 vs Zt09	D	predicted protein	NA		GO:0008150, GO:0003674, GO:0005575
Zt09_chr_10_00010	31.8099	3.14882	0.429045	7.33914	2.14978e-13	6.69069e-12	up Zt05 vs Zt10	D	predicted protein	NA		GO:0008150, GO:0003674, GO:0005575
Zt09_chr_10_00010	31.8099	2.38017	0.430573	5.52792	3.24054e-08	9.64296e-07	up Zt05 vs Zt10	C	predicted protein	NA		GO:0008150, GO:0003674, GO:0005575
Zt09_chr_10_00010	31.8099	2.04987	0.668113	3.06814	0.00215393	0.00944085	up Zt05 vs Zt10	B	predicted protein	NA		GO:0008150, GO:0003674, GO:0005575
Zt09_chr_10_00016	132.395	2.67489	0.390613	6.84793	7.49279e-12	1.93115e-10	up Zt05 vs Zt10	D	predicted protein	NA		GO:0008150, GO:0003674, GO:0005575
Zt09_chr_10_00017	110.783	2.33135	0.423637	5.50319	3.72976e-08	4.94156e-07	up Zt05 vs Zt10	D	predicted protein	NA		GO:0008150, GO:0003674, GO:0005575
Zt09_chr_10_00030	1162.66	3.65124	0.420447	8.68418	3.81468e-18	3.63018e-16	up Zt05 vs Zt10	B	predicted protein	Effector		GO:0008150, GO:0003674, GO:0005575
Zt09_chr_10_00030	1162.66	2.26528	0.401022	5.64877	1.61599e-08	2.31453e-07	up Zt05 vs Zt10	D	predicted protein	Effector		GO:0008150, GO:0003674, GO:0005575
Zt09_chr_10_00031	409.29	3.3853	0.680957	4.97138	6.64769e-07	5.51948e-06	up Zt05 vs Zt10	A	predicted protein	Effector		GO:0008150, GO:0003674, GO:0005575
Zt09_chr_10_00031	409.29	2.3099	0.588684	3.92383	8.71525e-05	0.000636567	up Zt05 vs Zt10	B	predicted protein	Effector		GO:0008150, GO:0003674, GO:0005575
Zt09_chr_10_00031	409.29	2.07418	0.572425	3.6235	0.000290648	0.00180926	up Zt05 vs Zt09	D	predicted protein	Effector		GO:0008150, GO:0003674, GO:0005575
Zt09_chr_10_00033	256.321	2.67159	0.37693	7.08776	1.36296e-12	4.99398e-11	up Zt05 vs Zt09	D	predicted protein	NA		GO:0008150, GO:0003674, GO:0005575
Zt09_chr_10_00033	256.321	2.16921	0.379858	5.7106	1.1258e-08	3.86373e-07	up Zt05 vs Zt09	C	predicted protein	NA		GO:0008150, GO:0003674, GO:0005575
Zt09_chr_10_00033	256.321	2.14024	0.42657	5.01733	5.23945e-07	5.80681e-06	up Zt05 vs Zt09	A	predicted protein	NA		GO:0008150, GO:0003674, GO:0005575
Zt09_chr_10_00034	45.2819	6.96915	1.47583	4.7222	2.33309e-06	1.68054e-05	up Zt05 vs Zt10	A	similar to calcium/calmodulin dependent protein kinase	NA	PF00069	GO:0005524, GO:0004672, GO:0016772, GO:0006468
Zt09_chr_10_00034	45.2819	4.88411	1.06604	4.58155	4.61536e-06	5.12088e-05	up Zt05 vs Zt10	B	similar to calcium/calmodulin dependent protein kinase	NA	PF00069	GO:0005524, GO:0004672, GO:0016772, GO:0006468
Zt09_chr_10_00034	45.2819	3.93676	0.889421	4.42621	9.59032e-06	7.79273e-05	up Zt05 vs Zt09	A	similar to calcium/calmodulin dependent protein kinase	NA	PF00069	GO:0005524, GO:0004672, GO:0016772, GO:0006468
Zt09_chr_10_00034	45.2819	3.05364	0.304428	10.0308	1.11661e-23	1.49306e-21	up Zt05 vs Zt09	D	similar to calcium/calmodulin dependent protein kinase	NA	PF00069	GO:0005524, GO:0004672, GO:0016772, GO:0006468
Zt09_chr_10_00034	45.2819	2.62567	0.322761	8.13503	4.11841e-16	1.80353e-14	up Zt05 vs Zt10	D	similar to calcium/calmodulin dependent protein kinase	NA	PF00069	GO:0005524, GO:0004672, GO:0016772, GO:0006468
Zt09_chr_10_00034	45.2819	2.26856	0.593388	3.82306	0.000131805	0.00107188	up Zt05 vs Zt09	B	similar to calcium/calmodulin dependent protein kinase	NA	PF00069	GO:0005524, GO:0004672, GO:0016772, GO:0006468
Zt09_chr_10_00039	1045.18	2.37175	0.273354	8.67646	4.08285e-18	5.48636e-16	up Zt05 vs Zt10	C	similar to thermotolerance protein	NA	PF10433;PF03178	GO:0003676, GO:0005634
Zt09_chr_10_00062	159.918	4.92385	0.558559	8.81527	1.19401e-18	7.38567e-17	up Zt05 vs Zt10	D	similar to trichome differentiation protein GL1	NA	PF00249	GO:0003682, GO:0003677
Zt09_chr_10_00062	159.918	2.65167	0.5259	5.04215	4.60325e-07	1.07961e-05	up Zt05 vs Zt10	C	similar to trichome differentiation protein GL1	NA	PF00249	GO:0003682, GO:0003677
Zt09_chr_10_00064	14629.7	2.80722	0.215967	12.9984	1.24992e-38	9.51573e-36	up Zt05 vs Zt10	A	hypothetical protein	NA	PF00248	GO:0008150, GO:0003674, GO:0005575
Zt09_chr_10_00065	203.616	2.49563	0.335581	7.43674	1.03199e-13	3.09502e-12	up Zt05 vs Zt10	A	hypothetical protein	NA	PF13302	GO:0008080
Zt09_chr_10_00071	1262.27	2.94563	0.484393	6.08107	1.19383e-09	2.38212e-08	up Zt05 vs Zt09	A	similar to thermophilic desulfurizing enzyme family protein	NA	PF08028;PF02771	GO:0003995, GO:0016491, GO:0016627, GO:0050660, GO:0055114, GO:0008152
Zt09_chr_10_00090	45.2291	2.94521	0.71551	4.11623	3.85116e-05	0.000265688	up Zt05 vs Zt09	A	predicted protein	NA		GO:0008150, GO:0003674, GO:0005575
Zt09_chr_10_00090	45.2291	2.83761	0.309126	9.17947	4.33199e-20	4.41605e-18	up Zt05 vs Zt09	D	predicted protein	NA		GO:0008150, GO:0003674, GO:0005575
Zt09_chr_10_00097	11.2898	2.07104	0.6378	3.24716	0.00116562	0.00494688	up Zt05 vs Zt10	D	predicted protein	NA		GO:0008150, GO:0003674, GO:0005575
Zt09_chr_10_00102	231.496	2.71468	0.317844	8.54094	1.33138e-17	9.41192e-16	up Zt05 vs Zt09	A	hypothetical protein	NA	PF13639	GO:0005515, GO:0008270
Zt09_chr_10_00102	231.496	2.12014	0.237336	8.93308	4.14305e-19	6.27306e-17	up Zt05 vs Zt09	C	hypothetical protein	NA	PF13639	GO:0005515, GO:0008270
Zt09_chr_10_00103	134.2	2.63578	0.359662	7.32848	2.32777e-13	8.37744e-12	up Zt05 vs Zt09	A	hypothetical protein	NA	PF13923	GO:0008270, GO:0005515
Zt09_chr_10_00103	134.2	2.33907	0.335637	6.96903	3.19126e-12	1.79454e-10	up Zt05 vs Zt09	B	hypothetical protein	NA	PF13923	GO:0008270, GO:0005515
Zt09_chr_10_00103	134.2	2.05742	0.240668	8.54878	1.24393e-17	1.52471e-15	up Zt05 vs Zt09	C	hypothetical protein	NA	PF13923	GO:0008270, GO:0005515
Zt09_chr_10_00107	708.762	2.41844	0.590916	4.0927	4.26384e-05	0.000282269	up Zt05 vs Zt10	D	similar to glycoside hydrolase family 12 protein	Effector	PF01670	GO:0008810, GO:0004553, GO:0000272
Zt09_chr_10_00114	189.017	4.4095	0.296314	14.8812	4.36655e-50	3.08684e-47	up Zt05 vs Zt10	D	similar to glycoside hydrolase family 2	Non-effector	PF02837;PF00703;PF02836	GO:0004553, GO:0005975
Zt09_chr_10_00114	189.017	3.0401	0.301411	10.0862	6.3561e-24	1.42969e-21	up Zt05 vs Zt10	B	similar to glycoside hydrolase family 2	Non-effector	PF02837;PF00703;PF02836	GO:0004553, GO:0005975
Zt09_chr_10_00114	189.017	2.85363	0.290726	9.81555	9.65134e-23	2.02796e-20	up Zt05 vs Zt10	C	similar to glycoside hydrolase family 2	Non-effector	PF02837;PF00703;PF02836	GO:0004553, GO:0005975
Zt09_chr_10_00114	189.017	2.34337	0.236298	9.91703	3.51041e-23	4.5179e-21	up Zt05 vs Zt09	D	similar to glycoside hydrolase family 2	Non-effector	PF02837;PF00703;PF02836	GO:0004553, GO:0005975
Zt09_chr_10_00114	189.017	2.21555	0.322169	6.87698	6.11361e-12	1.38776e-10	up Zt05 vs Zt10	A	similar to glycoside hydrolase family 2	Non-effector	PF02837;PF00703;PF02836	GO:0004553, GO:0005975
Zt09_chr_10_00118	38.1165	5.48828	1.60309	3.42356	0.00061807	0.00288268	up Zt05 vs Zt09	A	similar to short chain dehydrogenase reductase	NA	PF00106	GO:0016491, GO:0008152
Zt09_chr_10_00118	38.1165	2.90905	0.942857	3.08536	0.00203308	0.00649287	up Zt05 vs Zt10	A	similar to short chain dehydrogenase reductase	NA	PF00106	GO:0016491, GO:0008152
Zt09_chr_10_00137	46.4515	2.27815	0.552141	4.12604	3.6907e-05	0.000365269	up Zt05 vs Zt09	B	predicted protein	NA		GO:0008150, GO:0003674, GO:0005575
Zt09_chr_10_00137	46.4515	2.18544	0.35456	6.1638	7.10197e-10	3.05949e-08	up Zt05 vs Zt09	C	predicted protein	NA		GO:0008150, GO:0003674, GO:0005575
Zt09_chr_10_00145	112.994	3.15115	0.663203	4.75141	2.02e-06	2.24362e-05	up Zt05 vs Zt09	D	similar to cytochrome p450	NA	PF00067	GO:0005506, GO:0016705, GO:0020037, GO:0004497, GO:0055114
Zt09_chr_10_00145	112.994	2.99836	0.693745	4.32199	1.54626e-05	0.000114374	up Zt05 vs Zt10	D	similar to cytochrome p450	NA	PF00067	GO:0005506, GO:0016705, GO:0020037, GO:0004497, GO:0055114
Zt09_chr_10_00145	112.994	2.37571	0.654217	3.63138	0.000281907	0.00289095	up Zt05 vs Zt10	C	similar to cytochrome p450	NA	PF00067	GO:0005506, GO:0016705, GO:0020037, GO:0004497, GO:0055114
Zt09_chr_10_00148	116.731	3.28891	0.645215	5.09739	3.4436e-07	3.07871e-06	up Zt05 vs Zt10	A	hypothetical protein	NA	PF00397	GO:0005515
Zt09_chr_10_00148	116.731	2.01786	0.428923	4.70449	2.545e-06	2.73517e-05	up Zt05 vs Zt09	D	hypothetical protein	NA	PF00397	GO:0005515
Zt09_chr_10_00158	117.895	2.47161	0.46825	5.2784	1.30319e-07	1.81811e-06	up Zt05 vs Zt09	D	similar to major facilitator superfamily transporter	NA	PF07690	GO:0016021, GO:0055085
Zt09_chr_10_00158	117.895	2.02787	0.568668	3.56599	0.00036248	0.00184445	up Zt05 vs Zt09	A	similar to major facilitator superfamily transporter	NA	PF07690	GO:0016021, GO:0055085
Zt09_chr_10_00165	236.72	4.67958	0.320884	14.5834	3.5823e-48	2.08553e-45	up Zt05 vs Zt10	D	predicted protein	NA		GO:0008150, GO:0003674, GO:0005575
Zt09_chr_10_00165	236.72	4.01603	0.305242	13.1569	1.5537e-39	9.99808e-37	up Zt05 vs Zt10	C	predicted protein	NA		GO:0008150, GO:0003674, GO:0005575
Zt09_chr_10_00165	236.72	3.10254	0.345296	8.98517	2.58343e-19	2.97304e-17	up Zt05 vs Zt10	B	predicted protein	NA		GO:0008150, GO:0003674, GO:0005575
Zt09_chr_10_00165	236.72	2.98155	0.376505	7.919	2.39434e-15	9.67217e-14	up Zt05 vs Zt10	A	predicted protein	NA		GO:0008150, GO:0003674, GO:0005575
Zt09_chr_10_00166	193.178	3.26925	0.363509	8.99358	2.39295e-19	2.16121e-17	up Zt05 vs Zt09	D	hypothetical protein	NA	PF00583	GO:0008080
Zt09_chr_10_00173	29.6512	2.33418	0.75284	3.1005	0.00193192	0.00759342	up Zt05 vs Zt09	A	predicted protein	NA		GO:0008150, GO:0003674, GO:0005575
Zt09_chr_10_00178	1324.03	4.30764	0.525207	8.2018	2.36811e-16	1.54317e-14	up Zt05 vs Zt09	D	predicted protein	Effector		GO:0008150, GO:0003674, GO:0005575
Zt09_chr_10_00178	1324.03	2.9094	0.531253	5.4765	4.33832e-08	8.22535e-07	up Zt05 vs Zt10	B	predicted protein	Effector		GO:0008150, GO:0003674, GO:0005575
Zt09_chr_10_00178	1324.03	2.24674	0.524355	4.28476	1.82933e-05	0.000132346	up Zt05 vs Zt10	D	predicted protein	Effector		GO:0008150, GO:0003674, GO:0005575
Zt09_chr_10_00185	530.755	2.23736	0.555576	4.0271	5.647e-05	0.000431637	up Zt05 vs Zt09	D	hypothetical protein	Effector		GO:0008150, GO:0003674, GO:0005575
Zt09_chr_10_00186	637.241	2.27521	0.476976	4.77006	1.84168e-06	2.31016e-05	up Zt05 vs Zt10	B	predicted protein	Effector		GO:0008150, GO:0003674, GO:0005575
Zt09_chr_10_00196	50.8398	2.63182	0.749046	3.51357	0.000442136	0.00218354	up Zt05 vs Zt09	A	hypothetical protein	NA		GO:0008150, GO:0003674, GO:0005575
Zt09_chr_10_00196	50.8398	2.4122	0.562733	4.28658	1.81446e-05	0.000166011	up Zt05 vs Zt10	B	hypothetical protein	NA		GO:0008150, GO:0003674, GO:0005575
Zt09_chr_10_00196	50.8398	2.37539	0.701159	3.3878	0.000704545	0.00263326	up Zt05 vs Zt10	A	hypothetical protein	NA		GO:0008150, GO:0003674, GO:0005575
Zt09_chr_10_00202	650.83	2.23969	0.349607	6.4063	1.49093e-10	2.66831e-09	up Zt05 vs Zt10	A	similar to macro domain-containing protein	NA	PF01661	GO:0008150, GO:0003674, GO:0005575
Zt09_chr_10_00208	284.879	2.32501	0.651046	3.57119	0.000355361	0.00209097	up Zt05 vs Zt10	B	similar to nitrite reductase	NA	PF07992;PF03460;PF13806;PF04324;PF00070;PF01077	GO:0051536, GO:0020037, GO:0016491, GO:0050660, GO:0008942, GO:0051537, GO:0055114, GO:0042128
Zt09_chr_10_00215	36.7033	5.45081	0.611306	8.91667	4.80502e-19	3.04842e-17	up Zt05 vs Zt10	D	predicted protein	NA		GO:0008150, GO:0003674, GO:0005575
Zt09_chr_10_00215	36.7033	5.37778	1.49288	3.60229	0.000315428	0.00189085	up Zt05 vs Zt10	B	predicted protein	NA		GO:0008150, GO:0003674, GO:0005575
Zt09_chr_10_00215	36.7033	5.11315	0.878785	5.81843	5.94032e-09	2.10902e-07	up Zt05 vs Zt10	C	predicted protein	NA		GO:0008150, GO:0003674, GO:0005575
Zt09_chr_10_00215	36.7033	4.08783	1.07113	3.81638	0.000135426	0.000610343	up Zt05 vs Zt10	A	predicted protein	NA		GO:0008150, GO:0003674, GO:0005575
Zt09_chr_10_00215	36.7033	4.08018	1.07069	3.81079	0.000138525	0.000803623	up Zt05 vs Zt09	A	predicted protein	NA		GO:0008150, GO:0003674, GO:0005575
Zt09_chr_10_00216	703.827	5.57658	0.510624	10.9211	9.13764e-28	2.05535e-25	up Zt05 vs Zt10	A	predicted protein	Non-effector		GO:0008150, GO:0003674, GO:0005575
Zt09_chr_10_00216	703.827	3.76484	0.423794	8.88366	6.46974e-19	6.81181e-17	up Zt05 vs Zt10	B	predicted protein	Non-effector		GO:0008150, GO:0003674, GO:0005575
Zt09_chr_10_00216	703.827	2.81952	0.40868	6.89909	5.23378e-12	1.58892e-10	up Zt05 vs Zt09	A	predicted protein	Non-effector		GO:0008150, GO:0003674, GO:0005575
Zt09_chr_10_00216	703.827	2.62551	0.39086	6.71728	1.85153e-11	4.4694e-10	up Zt05 vs Zt10	D	predicted protein	Non-effector		GO:0008150, GO:0003674, GO:0005575
Zt09_chr_10_00217	442.42	3.56669	0.27879	12.7935	1.78287e-37	1.26036e-34	up Zt05 vs Zt10	A	similar to ferric reductase like transmembrane component	NA	PF08022;PF08030;PF01794	GO:0016491, GO:0055114
Zt09_chr_10_00217	442.42	2.26639	0.239811	9.45074	3.36454e-21	5.20295e-19	up Zt05 vs Zt10	B	similar to ferric reductase like transmembrane component	NA	PF08022;PF08030;PF01794	GO:0016491, GO:0055114
Zt09_chr_10_00217	442.42	2.16038	0.189171	11.4203	3.31239e-30	6.18542e-28	up Zt05 vs Zt10	D	similar to ferric reductase like transmembrane component	NA	PF08022;PF08030;PF01794	GO:0016491, GO:0055114
Zt09_chr_10_00219	47.8034	2.66054	0.701025	3.79521	0.000147521	0.000848649	up Zt05 vs Zt09	A	similar to GNAT family acetyltransferase	NA	PF00583	GO:0008080
Zt09_chr_10_00219	47.8034	2.30497	0.371541	6.2038	5.51143e-10	1.22826e-08	up Zt05 vs Zt09	D	similar to GNAT family acetyltransferase	NA	PF00583	GO:0008080
Zt09_chr_10_00220	36.5596	3.80337	0.434432	8.75481	2.04446e-18	1.21892e-16	up Zt05 vs Zt10	D	hypothetical protein	NA		GO:0008150, GO:0003674, GO:0005575
Zt09_chr_10_00220	36.5596	3.74041	0.497312	7.52125	5.42554e-14	4.16876e-12	up Zt05 vs Zt10	C	hypothetical protein	NA		GO:0008150, GO:0003674, GO:0005575
Zt09_chr_10_00220	36.5596	3.53718	1.10424	3.20327	0.00135876	0.00462277	up Zt05 vs Zt10	A	hypothetical protein	NA		GO:0008150, GO:0003674, GO:0005575
Zt09_chr_10_00220	36.5596	2.99261	0.38215	7.831	4.8402e-15	2.73817e-13	up Zt05 vs Zt09	D	hypothetical protein	NA		GO:0008150, GO:0003674, GO:0005575
Zt09_chr_10_00220	36.5596	2.98034	0.407873	7.30702	2.73142e-13	1.98047e-11	up Zt05 vs Zt09	C	hypothetical protein	NA		GO:0008150, GO:0003674, GO:0005575
Zt09_chr_10_00236	804.279	2.04585	0.270979	7.54985	4.35751e-14	1.50266e-12	up Zt05 vs Zt10	D	similar to catalase	NA		GO:0004096, GO:0020037, GO:0055114
Zt09_chr_10_00253	126.006	2.98536	0.514302	5.80468	6.44874e-09	1.45e-07	up Zt05 vs Zt10	B	hypothetical protein	Effector		GO:0008150, GO:0003674, GO:0005575
Zt09_chr_10_00258	199.409	2.40227	0.286812	8.37577	5.48625e-17	4.72152e-15	up Zt05 vs Zt10	B	predicted protein	Non-effector		GO:0008150, GO:0003674, GO:0005575
Zt09_chr_10_00258	199.409	2.01912	0.291176	6.93437	4.08022e-12	2.23105e-10	up Zt05 vs Zt09	B	predicted protein	Non-effector		GO:0008150, GO:0003674, GO:0005575
Zt09_chr_10_00270	109.9	2.32458	0.367429	6.32661	2.50612e-10	5e-09	up Zt05 vs Zt10	D	similar to glycosyltransferase family 32 protein	NA	PF04488	GO:0008150, GO:0003674, GO:0005575
Zt09_chr_10_00288	123.281	2.14849	0.625517	3.43474	0.000593132	0.00279534	up Zt05 vs Zt09	A	hypothetical protein	NA	PF12697	GO:0008150, GO:0003674, GO:0005575
Zt09_chr_10_00290	111.69	2.96294	0.531861	5.5709	2.53428e-08	3.89468e-07	up Zt05 vs Zt09	A	hypothetical protein	NA	PF06985	GO:0008150, GO:0003674, GO:0005575
Zt09_chr_10_00291	511.131	6.26051	0.646633	9.6817	3.60656e-22	4.42061e-20	up Zt05 vs Zt09	D	predicted protein	NA		GO:0008150, GO:0003674, GO:0005575
Zt09_chr_10_00291	511.131	4.80806	0.643611	7.47044	7.99276e-14	6.33026e-12	up Zt05 vs Zt09	C	predicted protein	NA		GO:0008150, GO:0003674, GO:0005575
Zt09_chr_10_00291	511.131	3.25383	0.641132	5.07513	3.87227e-07	4.0004e-06	up Zt05 vs Zt10	D	predicted protein	NA		GO:0008150, GO:0003674, GO:0005575
Zt09_chr_10_00291	511.131	2.52626	0.674098	3.74761	0.000178525	0.00117309	up Zt05 vs Zt10	B	predicted protein	NA		GO:0008150, GO:0003674, GO:0005575
Zt09_chr_10_00291	511.131	2.0889	0.640658	3.26055	0.00111195	0.00897931	up Zt05 vs Zt10	C	predicted protein	NA		GO:0008150, GO:0003674, GO:0005575
Zt09_chr_10_00301	128.335	2.64684	0.465225	5.68936	1.27515e-08	3.43873e-07	up Zt05 vs Zt09	B	predicted protein	NA		GO:0008150, GO:0003674, GO:0005575
Zt09_chr_10_00308	255.488	2.8943	0.26393	10.9662	5.55727e-28	2.6008e-25	up Zt05 vs Zt09	C	hypothetical protein	NA	PF13847	GO:0008150, GO:0003674, GO:0005575
Zt09_chr_10_00308	255.488	2.74227	0.301879	9.08402	1.04638e-19	9.63766e-18	up Zt05 vs Zt09	A	hypothetical protein	NA	PF13847	GO:0008150, GO:0003674, GO:0005575
Zt09_chr_10_00308	255.488	2.70551	0.312559	8.65598	4.8869e-18	6.81206e-16	up Zt05 vs Zt09	B	hypothetical protein	NA	PF13847	GO:0008150, GO:0003674, GO:0005575
Zt09_chr_10_00309	70.7588	3.93031	0.723224	5.43443	5.5e-08	1.25645e-06	up Zt05 vs Zt09	B	predicted protein	NA		GO:0008150, GO:0003674, GO:0005575
Zt09_chr_10_00309	70.7588	2.25508	0.374426	6.02277	1.71452e-09	6.9499e-08	up Zt05 vs Zt09	C	predicted protein	NA		GO:0008150, GO:0003674, GO:0005575
Zt09_chr_10_00309	70.7588	2.09353	0.461533	4.53604	5.732e-06	4.90742e-05	up Zt05 vs Zt09	A	predicted protein	NA		GO:0008150, GO:0003674, GO:0005575
Zt09_chr_10_00310	565.381	4.89156	0.386229	12.6649	9.25048e-37	5.38541e-34	up Zt05 vs Zt09	A	similar to glycoside hydrolase family 16 protein	NA	PF03935	GO:0008150, GO:0003674, GO:0005575
Zt09_chr_10_00310	565.381	4.12172	0.361109	11.4141	3.55734e-30	1.53074e-27	up Zt05 vs Zt10	B	similar to glycoside hydrolase family 16 protein	NA	PF03935	GO:0008150, GO:0003674, GO:0005575
Zt09_chr_10_00310	565.381	3.95005	0.370499	10.6614	1.54234e-26	7.63228e-24	up Zt05 vs Zt09	B	similar to glycoside hydrolase family 16 protein	NA	PF03935	GO:0008150, GO:0003674, GO:0005575
Zt09_chr_10_00310	565.381	3.94047	0.361736	10.8932	1.24175e-27	2.73102e-25	up Zt05 vs Zt10	A	similar to glycoside hydrolase family 16 protein	NA	PF03935	GO:0008150, GO:0003674, GO:0005575
Zt09_chr_10_00310	565.381	3.57589	0.338694	10.5579	4.67027e-26	7.63255e-24	up Zt05 vs Zt09	D	similar to glycoside hydrolase family 16 protein	NA	PF03935	GO:0008150, GO:0003674, GO:0005575
Zt09_chr_10_00310	565.381	3.24831	0.342736	9.47757	2.60274e-21	2.20165e-19	up Zt05 vs Zt10	D	similar to glycoside hydrolase family 16 protein	NA	PF03935	GO:0008150, GO:0003674, GO:0005575
Zt09_chr_10_00310	565.381	2.86593	0.349777	8.1936	2.53533e-16	2.71914e-14	up Zt05 vs Zt10	C	similar to glycoside hydrolase family 16 protein	NA	PF03935	GO:0008150, GO:0003674, GO:0005575
Zt09_chr_10_00310	565.381	2.86193	0.340998	8.39279	4.74741e-17	5.37136e-15	up Zt05 vs Zt09	C	similar to glycoside hydrolase family 16 protein	NA	PF03935	GO:0008150, GO:0003674, GO:0005575
Zt09_chr_10_00312	82.2446	2.06258	0.585178	3.5247	0.000423961	0.00210745	up Zt05 vs Zt09	A	predicted protein	NA		GO:0008150, GO:0003674, GO:0005575
Zt09_chr_10_00312	82.2446	2.06023	0.584736	3.52335	0.000426135	0.00167893	up Zt05 vs Zt10	A	predicted protein	NA		GO:0008150, GO:0003674, GO:0005575
Zt09_chr_10_00313	68.7909	2.12956	0.434181	4.90478	9.35339e-07	7.41157e-06	up Zt05 vs Zt10	A	predicted protein	NA		GO:0008150, GO:0003674, GO:0005575
Zt09_chr_10_00346	618.672	2.83586	0.370343	7.6574	1.89732e-14	6.85319e-13	up Zt05 vs Zt10	D	hypothetical protein	NA	PF01494	GO:0016491, GO:0008152
Zt09_chr_10_00346	618.672	2.00068	0.370686	5.39724	6.76749e-08	1.89343e-06	up Zt05 vs Zt10	C	hypothetical protein	NA	PF01494	GO:0016491, GO:0008152
Zt09_chr_10_00355	224.658	2.46261	0.564774	4.36035	1.29852e-05	0.000101754	up Zt05 vs Zt09	A	similar to NAD binding Rossmann fold oxidoreductase	NA	PF01408;PF02894	GO:0016491, GO:0055114, GO:0008152
Zt09_chr_10_00355	224.658	2.16335	0.508131	4.25747	2.06756e-05	0.000147425	up Zt05 vs Zt10	D	similar to NAD binding Rossmann fold oxidoreductase	NA	PF01408;PF02894	GO:0016491, GO:0055114, GO:0008152
Zt09_chr_10_00361	177.454	2.04774	0.309796	6.60997	3.84401e-11	1.0526e-09	up Zt05 vs Zt09	D	similar to norsolorinic acid reductase	NA	PF00248	GO:0008150, GO:0003674, GO:0005575
Zt09_chr_10_00367	474.186	2.21689	0.517073	4.28739	1.80786e-05	0.000131369	up Zt05 vs Zt10	D	similar to related to phosphatidylserine decarboxylase proenzyme 2 precursor	NA	PF02666	GO:0004609, GO:0008654
Zt09_chr_10_00390	1145.99	2.62833	0.349947	7.51066	5.88314e-14	1.84258e-12	up Zt05 vs Zt10	A	similar to amino acid transporter	NA	PF01490	GO:0008150, GO:0003674, GO:0005575
Zt09_chr_10_00390	1145.99	2.04842	0.315197	6.49887	8.09268e-11	3.94892e-09	up Zt05 vs Zt10	C	similar to amino acid transporter	NA	PF01490	GO:0008150, GO:0003674, GO:0005575
Zt09_chr_10_00390	1145.99	2.01868	0.338573	5.96231	2.4869e-09	4.75152e-08	up Zt05 vs Zt09	A	similar to amino acid transporter	NA	PF01490	GO:0008150, GO:0003674, GO:0005575
Zt09_chr_10_00393	96.4822	3.76612	1.09643	3.43489	0.000592795	0.00279509	up Zt05 vs Zt09	A	hypothetical protein	NA		GO:0008150, GO:0003674, GO:0005575
Zt09_chr_10_00393	96.4822	3.02348	0.819372	3.68999	0.000224259	0.00165633	up Zt05 vs Zt09	B	hypothetical protein	NA		GO:0008150, GO:0003674, GO:0005575
Zt09_chr_10_00407	58.9704	2.73285	0.570874	4.78713	1.69186e-06	1.2552e-05	up Zt05 vs Zt10	A	hypothetical protein	NA		GO:0008150, GO:0003674, GO:0005575
Zt09_chr_10_00409	135.09	2.64544	0.66394	3.98446	6.7633e-05	0.000507544	up Zt05 vs Zt09	D	predicted protein	NA		GO:0008150, GO:0003674, GO:0005575
Zt09_chr_10_00414	253.746	5.17658	0.632633	8.18259	2.77796e-16	1.54458e-14	up Zt05 vs Zt09	A	hypothetical protein	NA	PF03142	GO:0016758
Zt09_chr_10_00414	253.746	3.81599	0.584881	6.52439	6.82779e-11	3e-09	up Zt05 vs Zt09	B	hypothetical protein	NA	PF03142	GO:0016758
Zt09_chr_10_00414	253.746	2.51887	0.504593	4.99188	5.97931e-07	5.03208e-06	up Zt05 vs Zt10	A	hypothetical protein	NA	PF03142	GO:0016758
Zt09_chr_10_00414	253.746	2.45266	0.482358	5.08473	3.68146e-07	3.82323e-06	up Zt05 vs Zt10	D	hypothetical protein	NA	PF03142	GO:0016758
Zt09_chr_10_00414	253.746	2.43233	0.50637	4.80347	1.55942e-06	1.98397e-05	up Zt05 vs Zt10	B	hypothetical protein	NA	PF03142	GO:0016758
Zt09_chr_10_00425	35.0133	2.62491	0.53027	4.95015	7.41582e-07	1.03664e-05	up Zt05 vs Zt10	B	hypothetical protein	NA	PF01753	GO:0008150, GO:0003674, GO:0005575
Zt09_chr_10_00427	134.436	2.93235	0.699197	4.19388	2.7422e-05	0.000149283	up Zt05 vs Zt10	A	similar to lipase b precursor	Non-effector		GO:0008150, GO:0003674, GO:0005575
Zt09_chr_10_00427	134.436	2.62027	0.55804	4.69549	2.65972e-06	3.19845e-05	up Zt05 vs Zt10	B	similar to lipase b precursor	Non-effector		GO:0008150, GO:0003674, GO:0005575
Zt09_chr_10_00427	134.436	2.55986	0.650006	3.93821	8.20905e-05	0.000507781	up Zt05 vs Zt09	A	similar to lipase b precursor	Non-effector		GO:0008150, GO:0003674, GO:0005575
Zt09_chr_10_00427	134.436	2.16901	0.428546	5.06134	4.16326e-07	4.261e-06	up Zt05 vs Zt10	D	similar to lipase b precursor	Non-effector		GO:0008150, GO:0003674, GO:0005575
Zt09_chr_10_00427	134.436	2.06432	0.429317	4.80839	1.52153e-06	3.0478e-05	up Zt05 vs Zt10	C	similar to lipase b precursor	Non-effector		GO:0008150, GO:0003674, GO:0005575
Zt09_chr_10_00428	221.756	3.14729	0.639449	4.92187	8.57209e-07	8.3093e-06	up Zt05 vs Zt10	D	hypothetical protein	NA	PF13417;PF00043	GO:0005515
Zt09_chr_10_00429	266.289	2.52651	0.272739	9.26345	1.97929e-20	1.51853e-18	up Zt05 vs Zt10	D	similar to alpha-1	NA	PF07971	GO:0030246, GO:0003824, GO:0005975
Zt09_chr_10_00474	196.624	2.42245	0.399358	6.06585	1.31255e-09	4.558e-08	up Zt05 vs Zt09	B	predicted protein	Non-effector		GO:0008150, GO:0003674, GO:0005575
Zt09_chr_10_00474	196.624	2.37765	0.400635	5.93471	2.94366e-09	5.51769e-08	up Zt05 vs Zt09	A	predicted protein	Non-effector		GO:0008150, GO:0003674, GO:0005575
Zt09_chr_10_00476	36.4453	2.05149	0.624238	3.28639	0.00101482	0.00579554	up Zt05 vs Zt09	B	similar to succinate dehydrogenase cytochrome b560 subunit	NA	PF01127	GO:0000104, GO:0016627, GO:0045281, GO:0006099
Zt09_chr_10_00479	912.335	3.71077	0.45119	8.22441	1.9616e-16	1.1222e-14	up Zt05 vs Zt09	A	similar to major facilitator superfamily transporter	NA	PF07690	GO:0016021, GO:0055085
Zt09_chr_10_00479	912.335	2.68515	0.450024	5.96669	2.42121e-09	7.88247e-08	up Zt05 vs Zt09	B	similar to major facilitator superfamily transporter	NA	PF07690	GO:0016021, GO:0055085
Zt09_chr_10_00482	13.585	3.27154	0.761479	4.2963	1.73672e-05	0.000126664	up Zt05 vs Zt10	D	predicted protein	Effector		GO:0008150, GO:0003674, GO:0005575
Zt09_chr_10_00482	13.585	2.12447	0.689453	3.08138	0.00206044	0.00971352	up Zt05 vs Zt09	D	predicted protein	Effector		GO:0008150, GO:0003674, GO:0005575
Zt09_chr_10_00489	364.288	3.41991	0.801456	4.26712	1.98014e-05	0.000169841	up Zt05 vs Zt09	D	similar to cytochrome P450	NA	PF00067	GO:0020037, GO:0005506, GO:0016705, GO:0055114
Zt09_chr_10_00491	1556.81	3.68172	0.798378	4.6115	3.99768e-06	4.07123e-05	up Zt05 vs Zt09	D	similar to class II aminotransferase/8-amino-7-oxononanoate synthase	NA	PF00155	GO:0030170, GO:0003824, GO:0009058
Zt09_chr_10_00491	1556.81	2.471	0.798347	3.09515	0.00196713	0.00764677	up Zt05 vs Zt10	D	similar to class II aminotransferase/8-amino-7-oxononanoate synthase	NA	PF00155	GO:0030170, GO:0003824, GO:0009058
Zt09_chr_10_00492	383.239	4.23742	0.515755	8.21595	2.10494e-16	1.38926e-14	up Zt05 vs Zt09	D	similar to 3-ketosphinganine reductase (Tsc10)	NA	PF00106	GO:0016491, GO:0008152
Zt09_chr_10_00492	383.239	2.97356	0.515313	5.7704	7.90841e-09	1.21537e-07	up Zt05 vs Zt10	D	similar to 3-ketosphinganine reductase (Tsc10)	NA	PF00106	GO:0016491, GO:0008152
Zt09_chr_10_00492	383.239	2.16246	0.51219	4.222	2.42147e-05	0.000344833	up Zt05 vs Zt10	C	similar to 3-ketosphinganine reductase (Tsc10)	NA	PF00106	GO:0016491, GO:0008152
Zt09_chr_10_00494	3362.09	2.6558	0.387356	6.85623	7.07012e-12	1.83656e-10	up Zt05 vs Zt10	D	similar to polyketide synthase	NA	PF08659;PF00550;PF00109;PF14765;PF02801;PF00107;PF00698	GO:0031177, GO:0016747, GO:0016491, GO:0003824, GO:0016740, GO:0008270, GO:0008152, GO:0055114
Zt09_chr_10_00494	3362.09	2.61972	0.386708	6.77441	1.24912e-11	3.73866e-10	up Zt05 vs Zt09	D	similar to polyketide synthase	NA	PF08659;PF00550;PF00109;PF14765;PF02801;PF00107;PF00698	GO:0031177, GO:0016747, GO:0016491, GO:0003824, GO:0016740, GO:0008270, GO:0008152, GO:0055114
Zt09_chr_10_00495	91.3878	3.16103	0.379217	8.33569	7.70493e-17	5.43356e-15	up Zt05 vs Zt09	D	predicted protein	NA		GO:0008150, GO:0003674, GO:0005575
Zt09_chr_10_00495	91.3878	2.81741	0.640786	4.39681	1.09853e-05	6.69467e-05	up Zt05 vs Zt10	A	predicted protein	NA		GO:0008150, GO:0003674, GO:0005575
Zt09_chr_10_00495	91.3878	2.21166	0.567455	3.8975	9.71926e-05	0.00058969	up Zt05 vs Zt09	A	predicted protein	NA		GO:0008150, GO:0003674, GO:0005575
Zt09_chr_10_00497	379.31	3.39179	0.495761	6.84159	7.83214e-12	2.45853e-10	up Zt05 vs Zt09	D	hypothetical protein	NA		GO:0005506, GO:0020037, GO:0016705, GO:0055114
Zt09_chr_10_00499	170.67	3.36528	0.550473	6.11342	1e-09	2.05746e-08	up Zt05 vs Zt09	D	similar to cytochrome p450 monooxygenase	NA	PF00067	GO:0016705, GO:0020037, GO:0005506, GO:0055114
Zt09_chr_10_00507	47.5304	2.23295	0.472677	4.72405	2.31193e-06	2.06137e-05	up Zt05 vs Zt10	D	similar to alcohol dehydrogenase	NA	PF08240	GO:0016491, GO:0016747, GO:0008270, GO:0055114
Zt09_chr_10_00510	12.8614	3.57101	0.83252	4.2894	1.79157e-05	0.000130376	up Zt05 vs Zt10	D	predicted protein	NA		GO:0008150, GO:0003674, GO:0005575
Zt09_chr_10_00551	33.1165	5.18777	1.71678	3.02181	0.00251271	0.00948084	up Zt05 vs Zt09	A	predicted protein	NA		GO:0008150, GO:0003674, GO:0005575
Zt09_chr_11_00018	208.67	2.56165	0.381491	6.71485	1.88261e-11	6.82499e-10	up Zt05 vs Zt10	B	similar to phthalate transporter	NA	PF07690	GO:0016021, GO:0055085
Zt09_chr_11_00024	1798.52	4.00319	0.350582	11.4187	3.37272e-30	9.02156e-28	up Zt05 vs Zt09	A	hypothetical protein	NA	PF10685	GO:0008150, GO:0003674, GO:0005575
Zt09_chr_11_00024	1798.52	3.40858	0.356333	9.56573	1.11417e-21	2.34616e-19	up Zt05 vs Zt09	B	hypothetical protein	NA	PF10685	GO:0008150, GO:0003674, GO:0005575
Zt09_chr_11_00024	1798.52	2.71477	0.340269	7.97832	1.4834e-15	6.24732e-14	up Zt05 vs Zt10	A	hypothetical protein	NA	PF10685	GO:0008150, GO:0003674, GO:0005575
Zt09_chr_11_00025	73.6673	2.23362	0.541193	4.12721	3.67197e-05	0.000193718	up Zt05 vs Zt10	A	hypothetical protein	NA		GO:0008150, GO:0003674, GO:0005575
Zt09_chr_11_00028	6404.94	4.78767	0.408101	11.7316	8.78022e-32	1.84889e-29	up Zt05 vs Zt10	D	predicted protein	Non-effector		GO:0008150, GO:0003674, GO:0005575
Zt09_chr_11_00028	6404.94	4.53805	0.422829	10.7326	7.15521e-27	1.50671e-24	up Zt05 vs Zt09	A	predicted protein	Non-effector		GO:0008150, GO:0003674, GO:0005575
Zt09_chr_11_00028	6404.94	4.1785	0.409779	10.197	2.04568e-24	5.4006e-22	up Zt05 vs Zt10	C	predicted protein	Non-effector		GO:0008150, GO:0003674, GO:0005575
Zt09_chr_11_00040	27.7829	7.16752	1.67459	4.28017	1.86751e-05	0.000106468	up Zt05 vs Zt10	A	similar to chitosanase	Effector	PF07335	GO:0008150, GO:0003674, GO:0005575
Zt09_chr_11_00051	102.931	2.03028	0.439238	4.62227	3.79557e-06	6.85599e-05	up Zt05 vs Zt10	C	predicted protein	NA		GO:0008150, GO:0003674, GO:0005575
Zt09_chr_11_00059	503.373	4.79346	0.59368	8.07415	6.79496e-16	3.02926e-14	up Zt05 vs Zt10	A	hypothetical protein	NA		GO:0008150, GO:0003674, GO:0005575
Zt09_chr_11_00059	503.373	3.9866	0.527904	7.55176	4.29417e-14	1.6732e-12	up Zt05 vs Zt09	A	hypothetical protein	NA		GO:0008150, GO:0003674, GO:0005575
Zt09_chr_11_00065	169.027	2.01914	0.414996	4.86545	1.142e-06	8.8784e-06	up Zt05 vs Zt10	A	similar to oxidoreductase molybdopterin binding	NA	PF00174;PF03404	GO:0009055, GO:0030151, GO:0016491, GO:0055114
Zt09_chr_11_00068	336.244	4.61377	0.338166	13.6435	2.20643e-42	2.1837e-39	up Zt05 vs Zt10	A	similar to glycoside hydrolase family 18	Non-effector	PF00704	GO:0004568, GO:0004553, GO:0006032, GO:0005975
Zt09_chr_11_00068	336.244	4.24633	0.325131	13.0604	5.5462e-39	5.48907e-36	up Zt05 vs Zt10	B	similar to glycoside hydrolase family 18	Non-effector	PF00704	GO:0004568, GO:0004553, GO:0006032, GO:0005975
Zt09_chr_11_00068	336.244	3.33076	0.288208	11.5568	6.81929e-31	2.10908e-28	up Zt05 vs Zt09	A	similar to glycoside hydrolase family 18	Non-effector	PF00704	GO:0004568, GO:0004553, GO:0006032, GO:0005975
Zt09_chr_11_00068	336.244	2.6033	0.28817	9.03389	1.65678e-19	2.68805e-17	up Zt05 vs Zt09	B	similar to glycoside hydrolase family 18	Non-effector	PF00704	GO:0004568, GO:0004553, GO:0006032, GO:0005975
Zt09_chr_11_00068	336.244	2.08893	0.253956	8.22557	1.94265e-16	1.2988e-14	up Zt05 vs Zt09	D	similar to glycoside hydrolase family 18	Non-effector	PF00704	GO:0004568, GO:0004553, GO:0006032, GO:0005975
Zt09_chr_11_00085	145.342	6.14426	1.0318	5.95488	2.60257e-09	3.71147e-08	up Zt05 vs Zt10	A	hypothetical protein	Non-effector	PF04616	GO:0004553, GO:0005975
Zt09_chr_11_00085	145.342	6.11962	1.02766	5.95491	2.60213e-09	4.95256e-08	up Zt05 vs Zt09	A	hypothetical protein	Non-effector	PF04616	GO:0004553, GO:0005975
Zt09_chr_11_00085	145.342	2.529	0.706209	3.58109	0.000342163	0.00202293	up Zt05 vs Zt10	B	hypothetical protein	Non-effector	PF04616	GO:0004553, GO:0005975
Zt09_chr_11_00085	145.342	2.5103	0.74921	3.3506	0.000806358	0.00479023	up Zt05 vs Zt09	B	hypothetical protein	Non-effector	PF04616	GO:0004553, GO:0005975
Zt09_chr_11_00086	1258.39	2.2424	0.301997	7.42524	1.12576e-13	7.95831e-12	up Zt05 vs Zt09	B	similar to cytochrome p450	NA	PF00067	GO:0005506, GO:0016705, GO:0020037, GO:0016712, GO:0055114
Zt09_chr_11_00090	4496.58	3.10056	0.331786	9.34505	9.18445e-21	9.56826e-19	up Zt05 vs Zt09	A	hypothetical protein	NA	PF10503	GO:0005576
Zt09_chr_11_00090	4496.58	2.56283	0.327569	7.82379	5.12576e-15	1.92888e-13	up Zt05 vs Zt10	A	hypothetical protein	NA	PF10503	GO:0005576
Zt09_chr_11_00091	85.2722	2.14274	0.468811	4.5706	4.86341e-06	6.36682e-05	up Zt05 vs Zt09	B	predicted protein	NA		GO:0008150, GO:0003674, GO:0005575
Zt09_chr_11_00098	261.393	3.14215	0.59312	5.29767	1.17293e-07	1.17257e-06	up Zt05 vs Zt10	A	hypothetical protein	NA		GO:0008150, GO:0003674, GO:0005575
Zt09_chr_11_00098	261.393	2.28973	0.509432	4.49468	6.96759e-06	5.86341e-05	up Zt05 vs Zt09	A	hypothetical protein	NA		GO:0008150, GO:0003674, GO:0005575
Zt09_chr_11_00098	261.393	2.2356	0.538321	4.15292	3.28263e-05	0.000277203	up Zt05 vs Zt10	B	hypothetical protein	NA		GO:0008150, GO:0003674, GO:0005575
Zt09_chr_11_00099	1710.42	3.97966	0.281337	14.1455	1.98995e-45	2.46181e-42	up Zt05 vs Zt09	A	similar to taurine catabolism dioxygenase TauD	NA	PF02668	GO:0016491, GO:0055114
Zt09_chr_11_00099	1710.42	2.56535	0.270181	9.49495	2.20323e-21	2.0767e-19	up Zt05 vs Zt10	A	similar to taurine catabolism dioxygenase TauD	NA	PF02668	GO:0016491, GO:0055114
Zt09_chr_11_00114	105.626	3.57672	0.393003	9.101	8.95018e-20	1.46272e-17	up Zt05 vs Zt10	C	similar to protein-l-isoaspartate o-methyltransferase	NA	PF01135	GO:0004719, GO:0006464
Zt09_chr_11_00114	105.626	2.76098	0.316582	8.72123	2.75206e-18	1.60218e-16	up Zt05 vs Zt10	D	similar to protein-l-isoaspartate o-methyltransferase	NA	PF01135	GO:0004719, GO:0006464
Zt09_chr_11_00114	105.626	2.33409	0.392246	5.95059	2.67185e-09	3.79388e-08	up Zt05 vs Zt10	A	similar to protein-l-isoaspartate o-methyltransferase	NA	PF01135	GO:0004719, GO:0006464
Zt09_chr_11_00127	884.21	4.48917	0.60358	7.43757	1.02554e-13	3.08503e-12	up Zt05 vs Zt10	A	hypothetical protein	Non-effector	PF06766	GO:0005576
Zt09_chr_11_00127	884.21	3.94237	0.583608	6.75517	1.42669e-11	5.36305e-10	up Zt05 vs Zt10	B	hypothetical protein	Non-effector	PF06766	GO:0005576
Zt09_chr_11_00127	884.21	3.20957	0.591758	5.4238	5.83457e-08	7.31873e-07	up Zt05 vs Zt10	D	hypothetical protein	Non-effector	PF06766	GO:0005576
Zt09_chr_11_00127	884.21	2.6312	0.580895	4.52957	5.91047e-06	7.47074e-05	up Zt05 vs Zt09	B	hypothetical protein	Non-effector	PF06766	GO:0005576
Zt09_chr_11_00127	884.21	2.40094	0.580912	4.13305	3.57974e-05	0.000287496	up Zt05 vs Zt09	D	hypothetical protein	Non-effector	PF06766	GO:0005576
Zt09_chr_11_00127	884.21	2.38597	0.58436	4.08304	4.44494e-05	0.000580776	up Zt05 vs Zt10	C	hypothetical protein	Non-effector	PF06766	GO:0005576
Zt09_chr_11_00127	884.21	2.19921	0.579723	3.79355	0.000148507	0.0018422	up Zt05 vs Zt09	C	hypothetical protein	Non-effector	PF06766	GO:0005576
Zt09_chr_11_00134	905.473	2.41997	0.298691	8.10192	5.40977e-16	3.99556e-14	up Zt05 vs Zt10	B	hypothetical protein	Non-effector		GO:0008150, GO:0003674, GO:0005575
Zt09_chr_11_00136	701.6	3.36187	0.286426	11.7373	8.20692e-32	3.124e-29	up Zt05 vs Zt10	A	hypothetical protein	NA	PF11913	GO:0008150, GO:0003674, GO:0005575
Zt09_chr_11_00136	701.6	2.32626	0.271088	8.58121	9.38831e-18	6.93404e-16	up Zt05 vs Zt09	A	hypothetical protein	NA	PF11913	GO:0008150, GO:0003674, GO:0005575
Zt09_chr_11_00138	33.2289	2.94848	0.671602	4.39021	1.1324e-05	6.86723e-05	up Zt05 vs Zt10	A	predicted protein	NA		GO:0008150, GO:0003674, GO:0005575
Zt09_chr_11_00141	424.32	2.42526	0.556736	4.35621	1.32335e-05	0.000150715	up Zt05 vs Zt09	B	similar to MFS transporter	NA	PF07690	GO:0016021, GO:0055085
Zt09_chr_11_00141	424.32	2.23537	0.548429	4.07595	4.58277e-05	0.000306664	up Zt05 vs Zt09	A	similar to MFS transporter	NA	PF07690	GO:0016021, GO:0055085
Zt09_chr_11_00142	50.201	2.71771	0.512513	5.30272	1.14088e-07	1.5035e-06	up Zt05 vs Zt09	A	hypothetical protein	NA		GO:0008150, GO:0003674, GO:0005575
Zt09_chr_11_00142	50.201	2.28487	0.528788	4.32096	1.55349e-05	0.000172946	up Zt05 vs Zt09	B	hypothetical protein	NA		GO:0008150, GO:0003674, GO:0005575
Zt09_chr_11_00146	2005.72	2.12124	0.404553	5.24343	1.57621e-07	2.01443e-06	up Zt05 vs Zt09	A	similar to aquaporin-like protein	NA	PF00230	GO:0005215, GO:0016020, GO:0006810
Zt09_chr_11_00149	171.553	2.83593	0.48067	5.89996	3.63589e-09	8.5271e-08	up Zt05 vs Zt10	B	hypothetical protein	Effector		GO:0008150, GO:0003674, GO:0005575
Zt09_chr_11_00153	2220.09	2.04661	0.276889	7.39145	1.45236e-13	4.25265e-12	up Zt05 vs Zt10	A	similar to zinc-binding oxidoreductase ToxD	NA	PF08240;PF00107	GO:0016491, GO:0016747, GO:0008270, GO:0055114
Zt09_chr_11_00155	5832.72	3.10204	0.518177	5.98644	2.14483e-09	4.25495e-08	up Zt05 vs Zt09	D	similar to carbohydrate-binding module family 50 protein	Non-effector	PF01476	GO:0008150, GO:0003674, GO:0005575
Zt09_chr_11_00155	5832.72	2.88127	0.535543	5.38009	7.4449e-08	1.02194e-06	up Zt05 vs Zt09	A	similar to carbohydrate-binding module family 50 protein	Non-effector	PF01476	GO:0008150, GO:0003674, GO:0005575
Zt09_chr_11_00162	91.3984	3.47686	0.968331	3.59056	0.000329963	0.00169997	up Zt05 vs Zt09	A	hypothetical protein	NA		GO:0008150, GO:0003674, GO:0005575
Zt09_chr_11_00162	91.3984	2.4038	0.474574	5.06517	4.08e-07	5.19294e-06	up Zt05 vs Zt09	D	hypothetical protein	NA		GO:0008150, GO:0003674, GO:0005575
Zt09_chr_11_00169	784.456	3.20971	0.48995	6.55109	5.7119e-11	1.4458e-09	up Zt05 vs Zt09	A	hypothetical protein	NA		GO:0008150, GO:0003674, GO:0005575
Zt09_chr_11_00172	17.0063	5.06447	1.49781	3.38124	0.000721583	0.00377404	up Zt05 vs Zt10	B	predicted protein	NA		GO:0008150, GO:0003674, GO:0005575
Zt09_chr_11_00172	17.0063	3.91832	0.672522	5.82631	5.66663e-09	8.94461e-08	up Zt05 vs Zt10	D	predicted protein	NA		GO:0008150, GO:0003674, GO:0005575
Zt09_chr_11_00172	17.0063	3.34155	0.984516	3.3941	0.000688538	0.00258026	up Zt05 vs Zt10	A	predicted protein	NA		GO:0008150, GO:0003674, GO:0005575
Zt09_chr_11_00172	17.0063	2.56275	0.592923	4.32223	1.54462e-05	0.000259012	up Zt05 vs Zt09	C	predicted protein	NA		GO:0008150, GO:0003674, GO:0005575
Zt09_chr_11_00173	26.4585	5.35813	1.58975	3.37043	0.00075052	0.00340417	up Zt05 vs Zt09	A	predicted protein	NA		GO:0008150, GO:0003674, GO:0005575
Zt09_chr_11_00173	26.4585	3.74452	0.767469	4.87905	1.066e-06	1.01734e-05	up Zt05 vs Zt10	D	predicted protein	NA		GO:0008150, GO:0003674, GO:0005575
Zt09_chr_11_00173	26.4585	3.04802	0.956003	3.1883	0.00143114	0.00482588	up Zt05 vs Zt10	A	predicted protein	NA		GO:0008150, GO:0003674, GO:0005575
Zt09_chr_11_00182	23.1593	4.6045	1.48271	3.10545	0.00189987	0.0074972	up Zt05 vs Zt09	A	predicted protein	NA		GO:0008150, GO:0003674, GO:0005575
Zt09_chr_11_00184	576.439	3.95867	1.07663	3.67691	0.000236079	0.00127956	up Zt05 vs Zt09	A	similar to polyketide synthase	NA	PF00550;PF00975;PF14765;PF02801;PF00698;PF00109	GO:0031177, GO:0016788, GO:0003824, GO:0016740, GO:0009058, GO:0008152
Zt09_chr_11_00185	459.526	2.79348	0.693377	4.02881	5.60605e-05	0.000529419	up Zt05 vs Zt09	B	similar to transcription factor cmr1	NA	PF04082;PF00172	GO:0008270, GO:0000981, GO:0003677, GO:0003676, GO:0046872, GO:0005634, GO:0006355, GO:0006351
Zt09_chr_11_00185	459.526	2.7219	0.682767	3.98657	6.70361e-05	0.000331728	up Zt05 vs Zt10	A	similar to transcription factor cmr1	NA	PF04082;PF00172	GO:0008270, GO:0000981, GO:0003677, GO:0003676, GO:0046872, GO:0005634, GO:0006355, GO:0006351
Zt09_chr_11_00185	459.526	2.35157	0.676967	3.47368	0.000513374	0.00246884	up Zt05 vs Zt09	A	similar to transcription factor cmr1	NA	PF04082;PF00172	GO:0008270, GO:0000981, GO:0003677, GO:0003676, GO:0046872, GO:0005634, GO:0006355, GO:0006351
Zt09_chr_11_00186	597.533	7.52971	1.98674	3.78999	0.000150654	0.000863362	up Zt05 vs Zt09	A	similar to 1	NA	PF00106	GO:0016491, GO:0008152
Zt09_chr_11_00186	597.533	4.95134	1.50326	3.29374	0.000988648	0.0035146	up Zt05 vs Zt10	A	similar to 1	NA	PF00106	GO:0016491, GO:0008152
Zt09_chr_11_00201	256.616	3.18146	0.355048	8.96065	3.2278e-19	2.40192e-17	up Zt05 vs Zt10	A	predicted protein	NA		GO:0008150, GO:0003674, GO:0005575
Zt09_chr_11_00201	256.616	2.73777	0.295601	9.26172	2.01171e-20	2.69053e-18	up Zt05 vs Zt10	B	predicted protein	NA		GO:0008150, GO:0003674, GO:0005575
Zt09_chr_11_00201	256.616	2.32462	0.252255	9.21535	3.1026e-20	2.344e-18	up Zt05 vs Zt10	D	predicted protein	NA		GO:0008150, GO:0003674, GO:0005575
Zt09_chr_11_00201	256.616	2.27098	0.278425	8.15652	3.44825e-16	3.55032e-14	up Zt05 vs Zt10	C	predicted protein	NA		GO:0008150, GO:0003674, GO:0005575
Zt09_chr_11_00203	2022.84	7.46746	0.849334	8.79213	1.46745e-18	9.81311e-17	up Zt05 vs Zt10	A	hypothetical protein	NA		GO:0008150, GO:0003674, GO:0005575
Zt09_chr_11_00203	2022.84	6.27583	0.830942	7.55267	4.26419e-14	1.66809e-12	up Zt05 vs Zt09	A	hypothetical protein	NA		GO:0008150, GO:0003674, GO:0005575
Zt09_chr_11_00203	2022.84	3.9545	0.834556	4.73845	2.15362e-06	2.63465e-05	up Zt05 vs Zt10	B	hypothetical protein	NA		GO:0008150, GO:0003674, GO:0005575
Zt09_chr_11_00203	2022.84	2.85306	0.829539	3.43934	0.000583142	0.00367135	up Zt05 vs Zt09	B	hypothetical protein	NA		GO:0008150, GO:0003674, GO:0005575
Zt09_chr_11_00205	770.988	6.58737	1.33905	4.91942	8.68e-07	9.08093e-06	up Zt05 vs Zt09	A	similar to major facilitator superfamily transporter	NA	PF07690	GO:0016021, GO:0055085
Zt09_chr_11_00213	112.544	2.50333	0.60253	4.1547	3.25709e-05	0.00033058	up Zt05 vs Zt09	B	hypothetical protein	NA	PF09949	GO:0008150, GO:0003674, GO:0005575
Zt09_chr_11_00228	32214.7	2.05702	0.348628	5.90033	3.62765e-09	5e-08	up Zt05 vs Zt10	A	similar to chaperone/heat shock protein	NA	PF04119	GO:0006950
Zt09_chr_11_00235	221.926	2.01503	0.269478	7.4775	7.57487e-14	6.09303e-12	up Zt05 vs Zt09	C	hypothetical protein	Non-effector		GO:0008150, GO:0003674, GO:0005575
Zt09_chr_11_00249	1137.57	3.89177	0.526596	7.39043	1.46351e-13	4.27269e-12	up Zt05 vs Zt10	A	hypothetical protein	NA	PF12681	GO:0008150, GO:0003674, GO:0005575
Zt09_chr_11_00249	1137.57	2.07451	0.353312	5.87161	4.31581e-09	1e-07	up Zt05 vs Zt10	B	hypothetical protein	NA	PF12681	GO:0008150, GO:0003674, GO:0005575
Zt09_chr_11_00256	99.2792	3.3178	0.817579	4.05808	4.94782e-05	0.000390312	up Zt05 vs Zt10	B	predicted protein	NA		GO:0008150, GO:0003674, GO:0005575
Zt09_chr_11_00256	99.2792	2.36736	0.747847	3.16556	0.00154785	0.00627058	up Zt05 vs Zt10	D	predicted protein	NA		GO:0008150, GO:0003674, GO:0005575
Zt09_chr_11_00263	141.421	3.0865	0.347015	8.89444	5.87166e-19	5.00964e-17	up Zt05 vs Zt09	A	similar to mitochondrial dicarboxylate carrier	NA	PF00153	GO:0008150, GO:0003674, GO:0005575
Zt09_chr_11_00263	141.421	2.12317	0.312981	6.78371	1.1713e-11	5.97542e-10	up Zt05 vs Zt09	B	similar to mitochondrial dicarboxylate carrier	NA	PF00153	GO:0008150, GO:0003674, GO:0005575
Zt09_chr_11_00264	658.962	2.45535	0.394724	6.22043	4.95802e-10	1.05982e-08	up Zt05 vs Zt09	A	hypothetical protein	Non-effector	PF07690	GO:0016021, GO:0055085
Zt09_chr_11_00267	161.546	2.70506	0.224442	12.0524	1.88452e-33	4.54905e-31	up Zt05 vs Zt10	D	similar to calcium/calmodulin dependent protein kinase	NA	PF00069	GO:0004672, GO:0005524, GO:0004674, GO:0016772, GO:0006468
Zt09_chr_11_00267	161.546	2.54813	0.249537	10.2115	1.76209e-24	4.77434e-22	up Zt05 vs Zt10	C	similar to calcium/calmodulin dependent protein kinase	NA	PF00069	GO:0004672, GO:0005524, GO:0004674, GO:0016772, GO:0006468
Zt09_chr_11_00267	161.546	2.42001	0.300795	8.04539	8.59741e-16	3.71566e-14	up Zt05 vs Zt10	A	similar to calcium/calmodulin dependent protein kinase	NA	PF00069	GO:0004672, GO:0005524, GO:0004674, GO:0016772, GO:0006468
Zt09_chr_11_00271	809.646	2.04349	0.275951	7.40525	1.30901e-13	5.77475e-12	up Zt05 vs Zt09	D	hypothetical protein	Non-effector		GO:0008150, GO:0003674, GO:0005575
Zt09_chr_11_00272	29.2073	5.57074	1.485	3.75135	0.000175886	0.00135889	up Zt05 vs Zt09	B	hypothetical protein	NA	PF12796	GO:0005515
Zt09_chr_11_00272	29.2073	4.47595	1.47003	3.0448	0.00232836	0.00890063	up Zt05 vs Zt09	A	hypothetical protein	NA	PF12796	GO:0005515
Zt09_chr_11_00273	1421.16	2.17355	0.37777	5.75365	8.73377e-09	1.9e-07	up Zt05 vs Zt10	B	similar to ochratoxin A non-ribosomal peptide synthetase	NA	PF00550;PF07993;PF00501	GO:0031177, GO:0003824, GO:0008152
Zt09_chr_11_00286	146.422	2.21204	0.281972	7.8449	4.33287e-15	3.82879e-13	up Zt05 vs Zt09	B	similar to protein kinase	NA	PF00069	GO:0005524, GO:0004672, GO:0016772, GO:0006468
Zt09_chr_11_00286	146.422	2.08907	0.280506	7.4475	9.51242e-14	3.5933e-12	up Zt05 vs Zt09	A	similar to protein kinase	NA	PF00069	GO:0005524, GO:0004672, GO:0016772, GO:0006468
Zt09_chr_11_00301	333.041	2.10375	0.451811	4.65626	3.22006e-06	2.94537e-05	up Zt05 vs Zt09	A	similar to RNA-binding domain-containing protein	NA	PF00076	GO:0003676, GO:0000166
Zt09_chr_11_00307	562.508	2.04419	0.223245	9.1567	5.35077e-20	4.37658e-18	up Zt05 vs Zt10	A	similar to membrane fusion mating protein FIG1	NA	PF12351	GO:0008150, GO:0003674, GO:0005575
Zt09_chr_11_00338	92.9669	7.00767	1.50583	4.65371	3.26021e-06	2.97728e-05	up Zt05 vs Zt09	A	hypothetical protein	NA		GO:0008150, GO:0003674, GO:0005575
Zt09_chr_11_00338	92.9669	3.25224	0.776393	4.18891	2.80294e-05	0.000152087	up Zt05 vs Zt10	A	hypothetical protein	NA		GO:0008150, GO:0003674, GO:0005575
Zt09_chr_11_00338	92.9669	2.78772	0.427844	6.51575	7.23273e-11	1.8997e-09	up Zt05 vs Zt09	D	hypothetical protein	NA		GO:0008150, GO:0003674, GO:0005575
Zt09_chr_11_00338	92.9669	2.43171	0.66879	3.63599	0.000276916	0.00169175	up Zt05 vs Zt10	B	hypothetical protein	NA		GO:0008150, GO:0003674, GO:0005575
Zt09_chr_11_00347	428.447	4.09896	0.50532	8.11162	4.99479e-16	2.27804e-14	up Zt05 vs Zt10	A	hypothetical protein	NA		GO:0008150, GO:0003674, GO:0005575
Zt09_chr_11_00347	428.447	2.95015	0.463484	6.36516	1.95085e-10	4.50059e-09	up Zt05 vs Zt09	A	hypothetical protein	NA		GO:0008150, GO:0003674, GO:0005575
Zt09_chr_11_00350	281.492	2.91202	0.4504	6.46541	1.01024e-10	2.58741e-09	up Zt05 vs Zt09	D	similar to sam binding domain-containing protein containing protein	NA	PF08241	GO:0008168, GO:0008152
Zt09_chr_11_00355	47.4294	7.31485	1.47731	4.95148	7.3653e-07	7.77954e-06	up Zt05 vs Zt09	A	predicted protein	NA		GO:0008150, GO:0003674, GO:0005575
Zt09_chr_11_00355	47.4294	4.69636	1.06918	4.3925	1.12057e-05	0.000130628	up Zt05 vs Zt09	B	predicted protein	NA		GO:0008150, GO:0003674, GO:0005575
Zt09_chr_11_00355	47.4294	3.52743	0.397437	8.87543	6.96615e-19	9.9616e-17	up Zt05 vs Zt09	C	predicted protein	NA		GO:0008150, GO:0003674, GO:0005575
Zt09_chr_11_00355	47.4294	3.19284	0.335869	9.50622	1.97719e-21	2.23705e-19	up Zt05 vs Zt09	D	predicted protein	NA		GO:0008150, GO:0003674, GO:0005575
Zt09_chr_11_00358	7392.98	2.57075	0.561531	4.57811	4.692e-06	4.64509e-05	up Zt05 vs Zt09	D	hypothetical protein	Effector	PF14856	GO:0008150, GO:0003674, GO:0005575
Zt09_chr_11_00364	14.27	8.27915	1.5086	5.48796	4.06593e-08	5.33e-07	up Zt05 vs Zt10	D	hypothetical protein	NA	PF00385	GO:0008150, GO:0003674, GO:0005575
Zt09_chr_11_00364	14.27	7.29212	1.51092	4.82628	1.39106e-06	2.80281e-05	up Zt05 vs Zt10	C	hypothetical protein	NA	PF00385	GO:0008150, GO:0003674, GO:0005575
Zt09_chr_11_00364	14.27	6.61224	1.51561	4.36276	1.28432e-05	0.000122338	up Zt05 vs Zt10	B	hypothetical protein	NA	PF00385	GO:0008150, GO:0003674, GO:0005575
Zt09_chr_11_00364	14.27	4.90003	1.53834	3.18527	0.00144618	0.00487043	up Zt05 vs Zt10	A	hypothetical protein	NA	PF00385	GO:0008150, GO:0003674, GO:0005575
Zt09_chr_11_00401	899.686	4.37684	0.529925	8.25935	1.46467e-16	8.68014e-15	up Zt05 vs Zt09	A	similar to glycoside hydrolase family 32 protein	NA	PF08244;PF00251	GO:0004553, GO:0005975
Zt09_chr_11_00401	899.686	3.8471	0.505997	7.60301	2.89324e-14	9.73959e-13	up Zt05 vs Zt10	A	similar to glycoside hydrolase family 32 protein	NA	PF08244;PF00251	GO:0004553, GO:0005975
Zt09_chr_11_00401	899.686	2.31544	0.47643	4.85998	1.174e-06	1.55128e-05	up Zt05 vs Zt10	B	similar to glycoside hydrolase family 32 protein	NA	PF08244;PF00251	GO:0004553, GO:0005975
Zt09_chr_11_00406	372.315	2.72303	0.481081	5.66024	1.5116e-08	2.51e-07	up Zt05 vs Zt09	D	predicted protein	Effector		GO:0008150, GO:0003674, GO:0005575
Zt09_chr_11_00419	1675.19	3.798	0.394651	9.62369	6.35092e-22	7.51599e-20	up Zt05 vs Zt09	D	similar to antigenic cell wall galactomannoprotein	Effector	PF12296	GO:0008150, GO:0003674, GO:0005575
Zt09_chr_11_00419	1675.19	2.79768	0.395121	7.08057	1.43566e-12	4.05965e-11	up Zt05 vs Zt10	D	similar to antigenic cell wall galactomannoprotein	Effector	PF12296	GO:0008150, GO:0003674, GO:0005575
Zt09_chr_11_00420	405.787	2.81098	0.381121	7.37558	1.63635e-13	6.02045e-12	up Zt05 vs Zt09	A	hypothetical protein	NA	PF08719	GO:0008150, GO:0003674, GO:0005575
Zt09_chr_11_00427	156.13	4.25108	0.535641	7.93643	2.08079e-15	8.54505e-14	up Zt05 vs Zt10	A	predicted protein	Effector		GO:0008150, GO:0003674, GO:0005575
Zt09_chr_11_00427	156.13	2.92219	0.444217	6.57829	4.75886e-11	1.21076e-09	up Zt05 vs Zt09	A	predicted protein	Effector		GO:0008150, GO:0003674, GO:0005575
Zt09_chr_11_00427	156.13	2.29439	0.431391	5.31857	1.04584e-07	1.82552e-06	up Zt05 vs Zt10	B	predicted protein	Effector		GO:0008150, GO:0003674, GO:0005575
Zt09_chr_11_00435	615.141	2.26406	0.368349	6.1465	7.92102e-10	1.23846e-08	up Zt05 vs Zt10	A	predicted protein	Effector		GO:0008150, GO:0003674, GO:0005575
Zt09_chr_11_00436	276.701	4.02176	0.239665	16.7808	3.37226e-63	1.15736e-59	up Zt05 vs Zt09	D	similar to Tannase/feruloyl esterase	Non-effector	PF07519	GO:0008150, GO:0003674, GO:0005575
Zt09_chr_11_00436	276.701	3.67573	0.251519	14.6141	2.28242e-48	1.41182e-45	up Zt05 vs Zt10	D	similar to Tannase/feruloyl esterase	Non-effector	PF07519	GO:0008150, GO:0003674, GO:0005575
Zt09_chr_11_00436	276.701	2.63415	0.250614	10.5108	7.70781e-26	2.40484e-23	up Zt05 vs Zt10	C	similar to Tannase/feruloyl esterase	Non-effector	PF07519	GO:0008150, GO:0003674, GO:0005575
Zt09_chr_11_00436	276.701	2.33097	0.234151	9.955	2.39819e-23	6.02239e-21	up Zt05 vs Zt09	C	similar to Tannase/feruloyl esterase	Non-effector	PF07519	GO:0008150, GO:0003674, GO:0005575
Zt09_chr_11_00436	276.701	2.13997	0.262957	8.13811	4.01486e-16	3.05654e-14	up Zt05 vs Zt10	B	similar to Tannase/feruloyl esterase	Non-effector	PF07519	GO:0008150, GO:0003674, GO:0005575
Zt09_chr_11_00436	276.701	2.12494	0.267418	7.94613	1.92424e-15	9.24474e-14	up Zt05 vs Zt09	A	similar to Tannase/feruloyl esterase	Non-effector	PF07519	GO:0008150, GO:0003674, GO:0005575
Zt09_chr_11_00436	276.701	2.08402	0.266179	7.82942	4.90133e-15	1.86571e-13	up Zt05 vs Zt10	A	similar to Tannase/feruloyl esterase	Non-effector	PF07519	GO:0008150, GO:0003674, GO:0005575
Zt09_chr_11_00443	48.0647	2.67099	0.543505	4.91438	8.9066e-07	1.49658e-05	up Zt05 vs Zt09	B	hypothetical protein	NA	PF04488	GO:0008150, GO:0003674, GO:0005575
Zt09_chr_11_00450	426.58	6.53641	0.794706	8.22494	1.95287e-16	1.1222e-14	up Zt05 vs Zt09	A	predicted protein	NA		GO:0008150, GO:0003674, GO:0005575
Zt09_chr_11_00450	426.58	4.58335	0.678323	6.75688	1.40995e-11	7.11952e-10	up Zt05 vs Zt09	B	predicted protein	NA		GO:0008150, GO:0003674, GO:0005575
Zt09_chr_11_00450	426.58	4.0642	0.591335	6.87292	6.29e-12	1.42128e-10	up Zt05 vs Zt10	A	predicted protein	NA		GO:0008150, GO:0003674, GO:0005575
Zt09_chr_11_00450	426.58	2.42434	0.560201	4.32762	1.50731e-05	0.000140469	up Zt05 vs Zt10	B	predicted protein	NA		GO:0008150, GO:0003674, GO:0005575
Zt09_chr_11_00451	821.176	3.11877	0.371959	8.3847	5.08555e-17	3.28965e-15	up Zt05 vs Zt09	A	hypothetical protein	Non-effector		GO:0004190, GO:0006508
Zt09_chr_11_00451	821.176	2.22527	0.368051	6.0461	1.48391e-09	5.08175e-08	up Zt05 vs Zt09	B	hypothetical protein	Non-effector		GO:0004190, GO:0006508
Zt09_chr_11_00451	821.176	2.01186	0.35436	5.67745	1.36714e-08	1.67251e-07	up Zt05 vs Zt10	A	hypothetical protein	Non-effector		GO:0004190, GO:0006508
Zt09_chr_11_00454	162.246	2.23941	0.59938	3.73621	0.000186817	0.00104459	up Zt05 vs Zt09	A	predicted protein	NA		GO:0008150, GO:0003674, GO:0005575
Zt09_chr_11_00457	360.271	5.42899	1.19407	4.54664	5.45091e-06	3.58218e-05	up Zt05 vs Zt10	A	similar to major facilitator superfamily transporter	NA	PF07690	GO:0016021, GO:0055085
Zt09_chr_11_00457	360.271	4.16375	1.08636	3.83273	0.000126727	0.0007417	up Zt05 vs Zt09	A	similar to major facilitator superfamily transporter	NA	PF07690	GO:0016021, GO:0055085
Zt09_chr_11_00458	170.508	3.92466	0.988711	3.96948	7.20305e-05	0.000455518	up Zt05 vs Zt09	A	similar to glycosyl hydrolase family 88	NA	PF07470	GO:0003824
Zt09_chr_11_00458	170.508	3.63389	0.938741	3.87103	0.000108377	0.000504043	up Zt05 vs Zt10	A	similar to glycosyl hydrolase family 88	NA	PF07470	GO:0003824
Zt09_chr_11_00459	18.3586	4.19145	0.94977	4.41313	1.01888e-05	7.96455e-05	up Zt05 vs Zt10	D	predicted protein	NA		GO:0008150, GO:0003674, GO:0005575
Zt09_chr_11_00459	18.3586	3.39174	0.894073	3.79358	0.00014849	0.00100319	up Zt05 vs Zt09	D	predicted protein	NA		GO:0008150, GO:0003674, GO:0005575
Zt09_chr_11_00460	204.167	2.5964	0.484615	5.35764	8.43153e-08	1.01517e-06	up Zt05 vs Zt10	D	predicted protein	NA		GO:0008150, GO:0003674, GO:0005575
Zt09_chr_11_00461	35.5724	2.00395	0.640615	3.12817	0.001759	0.00694409	up Zt05 vs Zt10	D	predicted protein	Effector		GO:0008150, GO:0003674, GO:0005575
Zt09_chr_11_00483	68.853	2.43527	0.366596	6.64294	3.0748e-11	7.0844e-10	up Zt05 vs Zt10	D	predicted protein	NA		GO:0008150, GO:0003674, GO:0005575
Zt09_chr_11_00483	68.853	2.17337	0.379988	5.71957	1.06793e-08	3.61691e-07	up Zt05 vs Zt10	C	predicted protein	NA		GO:0008150, GO:0003674, GO:0005575
Zt09_chr_11_00484	33.1984	4.38632	0.605728	7.24141	4.4405e-13	3.02778e-11	up Zt05 vs Zt10	C	predicted protein	NA		GO:0008150, GO:0003674, GO:0005575
Zt09_chr_11_00484	33.1984	3.59791	0.508599	7.07415	1.50364e-12	4.23975e-11	up Zt05 vs Zt10	D	predicted protein	NA		GO:0008150, GO:0003674, GO:0005575
Zt09_chr_11_00484	33.1984	2.41614	0.755533	3.19793	0.00138418	0.00469435	up Zt05 vs Zt10	A	predicted protein	NA		GO:0008150, GO:0003674, GO:0005575
Zt09_chr_11_00485	364.667	2.3981	0.448559	5.34623	8.98052e-08	9.22e-07	up Zt05 vs Zt10	A	similar to sulfate permease	NA	PF00916;PF13792;PF01740	GO:0008271, GO:0015116, GO:0016020, GO:0016021, GO:0055085, GO:0008272
Zt09_chr_11_00495	178.909	6.40718	0.845268	7.58006	3.45405e-14	1.36739e-12	up Zt05 vs Zt09	A	hypothetical protein	NA		GO:0008150, GO:0003674, GO:0005575
Zt09_chr_11_00495	178.909	5.17897	0.715187	7.24142	4.44003e-13	1.20063e-11	up Zt05 vs Zt10	A	hypothetical protein	NA		GO:0008150, GO:0003674, GO:0005575
Zt09_chr_11_00495	178.909	2.81663	0.818101	3.44288	0.000575548	0.00363047	up Zt05 vs Zt09	B	hypothetical protein	NA		GO:0008150, GO:0003674, GO:0005575
Zt09_chr_11_00505	80.886	2.56297	0.539642	4.74939	2.04028e-06	1.48694e-05	up Zt05 vs Zt10	A	predicted protein	NA		GO:0008150, GO:0003674, GO:0005575
Zt09_chr_11_00506	279.711	2.6326	0.50757	5.18667	2.14086e-07	1.99511e-06	up Zt05 vs Zt10	A	hypothetical protein	Non-effector	PF05729	GO:0008150, GO:0003674, GO:0005575
Zt09_chr_11_00508	410.954	2.58829	0.267479	9.67661	3.79087e-22	3.50638e-20	up Zt05 vs Zt10	D	similar to heterokaryon incompatibility protein	NA	PF06985	GO:0008150, GO:0003674, GO:0005575
Zt09_chr_11_00516	13.929	2.16468	0.54281	3.98792	6.66543e-05	0.000417253	up Zt05 vs Zt10	D	predicted protein	NA		GO:0008150, GO:0003674, GO:0005575
Zt09_chr_11_00523	83.0602	3.43921	0.466231	7.37664	1.62338e-13	8.28175e-12	up Zt05 vs Zt10	B	similar to hydantoinase	NA	PF06032;PF01968;PF05378	GO:0016787
Zt09_chr_12_00005	58.8324	3.22956	0.439284	7.35188	1.9544e-13	6.14054e-12	up Zt05 vs Zt10	D	similar to transcription factor C6	NA	PF00172;PF11951	GO:0000981, GO:0008270, GO:0005634, GO:0006355
Zt09_chr_12_00035	66.6128	6.37159	1.54259	4.13046	3.6204e-05	0.000489182	up Zt05 vs Zt10	C	similar to MFS transporter	NA	PF07690	GO:0016021, GO:0055085
Zt09_chr_12_00035	66.6128	4.6163	1.57157	2.93738	0.00331	0.00990597	up Zt05 vs Zt10	A	similar to MFS transporter	NA	PF07690	GO:0016021, GO:0055085
Zt09_chr_12_00035	66.6128	3.53973	0.835984	4.23421	2.29361e-05	0.000203404	up Zt05 vs Zt10	B	similar to MFS transporter	NA	PF07690	GO:0016021, GO:0055085
Zt09_chr_12_00037	41.99	2.9738	0.798611	3.72371	0.000196315	0.000846963	up Zt05 vs Zt10	A	predicted protein	Effector		GO:0008150, GO:0003674, GO:0005575
Zt09_chr_12_00037	41.99	2.76359	0.519961	5.31499	1.06666e-07	1.85206e-06	up Zt05 vs Zt10	B	predicted protein	Effector		GO:0008150, GO:0003674, GO:0005575
Zt09_chr_12_00037	41.99	2.49314	0.349304	7.13745	9.50748e-13	2.7039e-11	up Zt05 vs Zt10	D	predicted protein	Effector		GO:0008150, GO:0003674, GO:0005575
Zt09_chr_12_00037	41.99	2.03309	0.506292	4.01566	5.92802e-05	0.000551925	up Zt05 vs Zt09	B	predicted protein	Effector		GO:0008150, GO:0003674, GO:0005575
Zt09_chr_12_00046	394.056	2.73617	0.312077	8.76759	1.82532e-18	1.19637e-16	up Zt05 vs Zt10	A	similar to beta-lactamase/transpeptidase-like protein	Non-effector	PF00144	GO:0008150, GO:0003674, GO:0005575
Zt09_chr_12_00046	394.056	2.3781	0.307077	7.74431	9.61052e-15	4.0998e-13	up Zt05 vs Zt09	A	similar to beta-lactamase/transpeptidase-like protein	Non-effector	PF00144	GO:0008150, GO:0003674, GO:0005575
Zt09_chr_12_00050	46.0602	2.7588	0.808696	3.41141	0.000646275	0.0024385	up Zt05 vs Zt10	A	hypothetical protein	Effector		GO:0008150, GO:0003674, GO:0005575
Zt09_chr_12_00050	46.0602	2.15191	0.626476	3.43495	0.000592672	0.00321055	up Zt05 vs Zt10	B	hypothetical protein	Effector		GO:0008150, GO:0003674, GO:0005575
Zt09_chr_12_00056	247.094	3.28023	0.332382	9.86885	5.68107e-23	1.36029e-20	up Zt05 vs Zt09	C	hypothetical protein	Non-effector		GO:0008150, GO:0003674, GO:0005575
Zt09_chr_12_00056	247.094	2.74886	0.304057	9.04062	1.55781e-19	1.44498e-17	up Zt05 vs Zt09	D	hypothetical protein	Non-effector		GO:0008150, GO:0003674, GO:0005575
Zt09_chr_12_00082	14031	2.57799	0.360731	7.14658	8.89646e-13	2.98469e-11	up Zt05 vs Zt09	A	similar to oxidoreductase	Non-effector	PF00106	GO:0016491, GO:0008152
Zt09_chr_12_00093	147.318	3.31506	0.712674	4.65158	3.294e-06	3.00194e-05	up Zt05 vs Zt09	A	predicted protein	NA		GO:0008150, GO:0003674, GO:0005575
Zt09_chr_12_00093	147.318	2.21955	0.658269	3.37181	0.000746769	0.00276808	up Zt05 vs Zt10	A	predicted protein	NA		GO:0008150, GO:0003674, GO:0005575
Zt09_chr_12_00097	978.98	2.41844	0.342175	7.06785	1.57357e-12	5.52952e-11	up Zt05 vs Zt09	D	predicted protein	Effector		GO:0008150, GO:0003674, GO:0005575
Zt09_chr_12_00100	2049.74	2.66415	0.285894	9.31866	1.17822e-20	9.18173e-19	up Zt05 vs Zt10	D	hypothetical protein	NA		GO:0008150, GO:0003674, GO:0005575
Zt09_chr_12_00103	750.477	3.34563	0.470126	7.11646	1.10735e-12	4.14593e-11	up Zt05 vs Zt09	D	similar to phthalate transporter	NA	PF07690	GO:0016021, GO:0055085
Zt09_chr_12_00103	750.477	2.96667	0.471295	6.29472	3.0795e-10	6e-09	up Zt05 vs Zt10	D	similar to phthalate transporter	NA	PF07690	GO:0016021, GO:0055085
Zt09_chr_12_00103	750.477	2.16129	0.470073	4.59778	4.2701e-06	7.64608e-05	up Zt05 vs Zt10	C	similar to phthalate transporter	NA	PF07690	GO:0016021, GO:0055085
Zt09_chr_12_00112	724.956	2.6454	0.791863	3.34073	0.000835573	0.0037117	up Zt05 vs Zt10	D	similar to cutinase	Effector	PF01083	GO:0050525, GO:0016787, GO:0005576, GO:0008152
Zt09_chr_12_00114	346.193	2.89716	0.358289	8.08609	6.16093e-16	4.49274e-14	up Zt05 vs Zt10	B	similar to opt oligopeptide transporter	NA	PF03169	GO:0055085
Zt09_chr_12_00117	670.925	2.72895	0.223537	12.208	2.81558e-34	3.0962e-31	up Zt05 vs Zt09	B	hypothetical protein	NA		GO:0008150, GO:0003674, GO:0005575
Zt09_chr_12_00117	670.925	2.37074	0.203206	11.6667	1.88621e-31	6.43718e-29	up Zt05 vs Zt09	A	hypothetical protein	NA		GO:0008150, GO:0003674, GO:0005575
Zt09_chr_12_00125	634.092	2.16312	0.294922	7.33456	2.22453e-13	1.10634e-11	up Zt05 vs Zt10	B	predicted protein	Effector		GO:0008150, GO:0003674, GO:0005575
Zt09_chr_12_00134	71.9449	4.37791	0.359711	12.1706	4.45588e-34	3.52906e-31	up Zt05 vs Zt09	C	predicted protein	Effector		GO:0008150, GO:0003674, GO:0005575
Zt09_chr_12_00134	71.9449	4.06906	0.337243	12.0657	1.6035e-33	5.69297e-31	up Zt05 vs Zt09	D	predicted protein	Effector		GO:0008150, GO:0003674, GO:0005575
Zt09_chr_12_00134	71.9449	3.09977	0.59965	5.16929	2.35e-07	2.17348e-06	up Zt05 vs Zt10	A	predicted protein	Effector		GO:0008150, GO:0003674, GO:0005575
Zt09_chr_12_00134	71.9449	2.47695	0.325921	7.59985	2.9648e-14	1.05171e-12	up Zt05 vs Zt10	D	predicted protein	Effector		GO:0008150, GO:0003674, GO:0005575
Zt09_chr_12_00134	71.9449	2.1528	0.407762	5.27956	1.29494e-07	2.20207e-06	up Zt05 vs Zt10	B	predicted protein	Effector		GO:0008150, GO:0003674, GO:0005575
Zt09_chr_12_00141	75.8762	2.08922	0.323203	6.46411	1.019e-10	2.60338e-09	up Zt05 vs Zt09	D	hypothetical protein	NA	PF11807	GO:0008150, GO:0003674, GO:0005575
Zt09_chr_12_00142	622.397	2.67996	0.258201	10.3793	3.07915e-25	4.01984e-23	up Zt05 vs Zt10	D	similar to beta glucosidase	Non-effector	PF00933;PF14310;PF01915	GO:0004553, GO:0005975
Zt09_chr_12_00145	11.7864	3.04765	0.850461	3.58353	0.000338981	0.00371292	up Zt05 vs Zt09	C	hypothetical protein	NA		GO:0008150, GO:0003674, GO:0005575
Zt09_chr_12_00159	7.9131	2.17967	0.687061	3.17245	0.00151158	0.00614885	up Zt05 vs Zt10	D	predicted protein	NA		GO:0008150, GO:0003674, GO:0005575
Zt09_chr_12_00163	5897.31	3.86714	0.837364	4.61823	3.87031e-06	3.45478e-05	up Zt05 vs Zt09	A	predicted protein	Effector		GO:0008150, GO:0003674, GO:0005575
Zt09_chr_12_00163	5897.31	3.33693	0.836398	3.98964	6.61728e-05	0.000414501	up Zt05 vs Zt10	D	predicted protein	Effector		GO:0008150, GO:0003674, GO:0005575
Zt09_chr_12_00163	5897.31	2.60666	0.836681	3.11548	0.00183647	0.0059514	up Zt05 vs Zt10	A	predicted protein	Effector		GO:0008150, GO:0003674, GO:0005575
Zt09_chr_12_00164	272.033	5.19406	0.68868	7.54205	4.62642e-14	1.58435e-12	up Zt05 vs Zt10	D	similar to tat pathway signal sequence	NA	PF11807	GO:0008150, GO:0003674, GO:0005575
Zt09_chr_12_00164	272.033	3.02376	0.689256	4.38699	1.14931e-05	9.14859e-05	up Zt05 vs Zt09	A	similar to tat pathway signal sequence	NA	PF11807	GO:0008150, GO:0003674, GO:0005575
Zt09_chr_12_00164	272.033	2.69431	0.69315	3.88704	0.000101473	0.00120503	up Zt05 vs Zt10	C	similar to tat pathway signal sequence	NA	PF11807	GO:0008150, GO:0003674, GO:0005575
Zt09_chr_12_00164	272.033	2.13848	0.678895	3.14995	0.00163298	0.00540342	up Zt05 vs Zt10	A	similar to tat pathway signal sequence	NA	PF11807	GO:0008150, GO:0003674, GO:0005575
Zt09_chr_12_00168	44.2793	4.26225	0.68493	6.22291	4.88025e-10	8e-09	up Zt05 vs Zt10	A	similar to FAD-dependent oxidoreductase	NA	PF01494	GO:0016491, GO:0008152
Zt09_chr_12_00168	44.2793	4.03632	0.648201	6.22696	4.75577e-10	1.021e-08	up Zt05 vs Zt09	A	similar to FAD-dependent oxidoreductase	NA	PF01494	GO:0016491, GO:0008152
Zt09_chr_12_00171	1774.82	3.58497	0.792036	4.52627	6.00325e-06	4.95118e-05	up Zt05 vs Zt10	D	hypothetical protein	Effector		GO:0008150, GO:0003674, GO:0005575
Zt09_chr_12_00174	288.053	3.1284	0.63065	4.9606	7.02769e-07	5.78645e-06	up Zt05 vs Zt10	A	predicted protein	NA		GO:0008150, GO:0003674, GO:0005575
Zt09_chr_12_00174	288.053	2.70414	0.615789	4.39134	1.12654e-05	8.99865e-05	up Zt05 vs Zt09	A	predicted protein	NA		GO:0008150, GO:0003674, GO:0005575
Zt09_chr_12_00193	470.431	6.7212	1.13254	5.93464	2.94487e-09	4.11658e-08	up Zt05 vs Zt10	A	predicted protein	Effector		GO:0008150, GO:0003674, GO:0005575
Zt09_chr_12_00193	470.431	4.41696	0.675304	6.5407	6.12321e-11	1.53811e-09	up Zt05 vs Zt09	A	predicted protein	Effector		GO:0008150, GO:0003674, GO:0005575
Zt09_chr_12_00193	470.431	3.29041	0.494898	6.64866	2.95769e-11	8.2751e-10	up Zt05 vs Zt09	D	predicted protein	Effector		GO:0008150, GO:0003674, GO:0005575
Zt09_chr_12_00193	470.431	2.59341	0.506238	5.1229	3.00868e-07	4.68927e-06	up Zt05 vs Zt10	B	predicted protein	Effector		GO:0008150, GO:0003674, GO:0005575
Zt09_chr_12_00202	88.8621	2.36021	0.698196	3.38044	0.000723711	0.00269168	up Zt05 vs Zt10	A	hypothetical protein	NA	PF01544	GO:0046873, GO:0016020, GO:0030001, GO:0055085
Zt09_chr_12_00208	3946.08	2.88834	0.357544	8.07827	6.56906e-16	3.43989e-14	up Zt05 vs Zt09	A	similar to tyrosinase precursor	Non-effector	PF00264	GO:0016491, GO:0008152
Zt09_chr_12_00208	3946.08	2.80065	0.35716	7.84145	4.4537e-15	1.72052e-13	up Zt05 vs Zt10	A	similar to tyrosinase precursor	Non-effector	PF00264	GO:0016491, GO:0008152
Zt09_chr_12_00208	3946.08	2.45646	0.351552	6.98747	2.79885e-12	9.4173e-11	up Zt05 vs Zt09	D	similar to tyrosinase precursor	Non-effector	PF00264	GO:0016491, GO:0008152
Zt09_chr_12_00208	3946.08	2.03008	0.354049	5.73389	9.81502e-09	2.10258e-07	up Zt05 vs Zt10	B	similar to tyrosinase precursor	Non-effector	PF00264	GO:0016491, GO:0008152
Zt09_chr_12_00221	3057.8	2.58908	0.736364	3.51603	0.000438049	0.00171728	up Zt05 vs Zt10	A	predicted protein	NA		GO:0008150, GO:0003674, GO:0005575
Zt09_chr_12_00225	18.0219	5.49103	0.8804	6.23697	4.46129e-10	8.41017e-09	up Zt05 vs Zt10	D	hypothetical protein	NA	PF00106	GO:0016491, GO:0008152
Zt09_chr_12_00225	18.0219	4.34448	0.809664	5.36578	8.06009e-08	2.21089e-06	up Zt05 vs Zt10	C	hypothetical protein	NA	PF00106	GO:0016491, GO:0008152
Zt09_chr_12_00225	18.0219	2.02704	0.622483	3.25638	0.00112842	0.00980441	up Zt05 vs Zt09	C	hypothetical protein	NA	PF00106	GO:0016491, GO:0008152
Zt09_chr_12_00226	25.0683	5.95548	1.12772	5.28097	1.28498e-07	1.4805e-06	up Zt05 vs Zt10	D	hypothetical protein	NA	PF13561	GO:0016491
Zt09_chr_12_00226	25.0683	4.42782	0.987093	4.48572	7.26678e-06	0.000122654	up Zt05 vs Zt10	C	hypothetical protein	NA	PF13561	GO:0016491
Zt09_chr_12_00232	290.945	4.43382	0.662799	6.68953	2.23884e-11	4.60661e-10	up Zt05 vs Zt10	A	hypothetical protein	NA		GO:0008150, GO:0003674, GO:0005575
Zt09_chr_12_00232	290.945	4.20473	0.624244	6.73571	1.6313e-11	4.39917e-10	up Zt05 vs Zt09	A	hypothetical protein	NA		GO:0008150, GO:0003674, GO:0005575
Zt09_chr_12_00232	290.945	2.88291	0.412153	6.99477	2.65698e-12	1.13836e-10	up Zt05 vs Zt10	B	hypothetical protein	NA		GO:0008150, GO:0003674, GO:0005575
Zt09_chr_12_00232	290.945	2.12698	0.30227	7.03671	1.96835e-12	1.24332e-10	up Zt05 vs Zt10	C	hypothetical protein	NA		GO:0008150, GO:0003674, GO:0005575
Zt09_chr_12_00233	622.779	2.24884	0.312399	7.1986	6.08349e-13	1.79726e-11	up Zt05 vs Zt10	D	hypothetical protein	NA	PF05729	GO:0008150, GO:0003674, GO:0005575
Zt09_chr_12_00246	426.867	2.84898	0.382086	7.45638	8.89316e-14	2.70817e-12	up Zt05 vs Zt10	A	hypothetical protein	NA		GO:0008150, GO:0003674, GO:0005575
Zt09_chr_12_00246	426.867	2.54726	0.373432	6.82122	9.02709e-12	2.57363e-10	up Zt05 vs Zt09	A	hypothetical protein	NA		GO:0008150, GO:0003674, GO:0005575
Zt09_chr_12_00259	681.504	2.80794	0.504011	5.57119	2.52999e-08	2.91494e-07	up Zt05 vs Zt10	A	hypothetical protein	NA	PF01544	GO:0046873, GO:0016020, GO:0055085, GO:0030001
Zt09_chr_12_00259	681.504	2.72755	0.5029	5.42364	5.83971e-08	8.233e-07	up Zt05 vs Zt09	A	hypothetical protein	NA	PF01544	GO:0046873, GO:0016020, GO:0055085, GO:0030001
Zt09_chr_12_00260	8.17033	3.26101	0.805527	4.0483	5.15913e-05	0.000334381	up Zt05 vs Zt10	D	hypothetical protein	NA	PF00856	GO:0005515
Zt09_chr_12_00267	727.374	4.44066	0.39768	11.1664	5.95438e-29	1.63696e-26	up Zt05 vs Zt10	A	hypothetical protein	Effector		GO:0008150, GO:0003674, GO:0005575
Zt09_chr_12_00267	727.374	2.92082	0.364274	8.01819	1.07314e-15	4.50035e-14	up Zt05 vs Zt10	D	hypothetical protein	Effector		GO:0008150, GO:0003674, GO:0005575
Zt09_chr_12_00267	727.374	2.78266	0.372716	7.4659	8.27333e-14	4.42601e-12	up Zt05 vs Zt10	B	hypothetical protein	Effector		GO:0008150, GO:0003674, GO:0005575
Zt09_chr_12_00267	727.374	2.26995	0.370662	6.12405	9.12265e-10	3.65474e-08	up Zt05 vs Zt10	C	hypothetical protein	Effector		GO:0008150, GO:0003674, GO:0005575
Zt09_chr_12_00330	24.2206	5.37795	1.53204	3.51031	0.000447581	0.00220823	up Zt05 vs Zt09	A	similar to fad binding domain-containing protein	NA	PF13434	GO:0008150, GO:0003674, GO:0005575
Zt09_chr_12_00330	24.2206	3.14398	0.479449	6.55749	5.47224e-11	1.47107e-09	up Zt05 vs Zt09	D	similar to fad binding domain-containing protein	NA	PF13434	GO:0008150, GO:0003674, GO:0005575
Zt09_chr_12_00340	35.7048	2.41109	0.630158	3.82617	0.000130154	0.00106282	up Zt05 vs Zt09	B	predicted protein	NA		GO:0008150, GO:0003674, GO:0005575
Zt09_chr_12_00354	66.1015	3.06801	0.821022	3.73682	0.000186364	0.00104265	up Zt05 vs Zt09	A	predicted protein	Non-effector		GO:0008150, GO:0003674, GO:0005575
Zt09_chr_12_00355	13.3794	4.29272	1.10231	3.89431	9.84793e-05	0.00070425	up Zt05 vs Zt10	B	predicted protein	NA		GO:0008150, GO:0003674, GO:0005575
Zt09_chr_12_00355	13.3794	3.10759	0.595936	5.21463	1.84183e-07	2.03218e-06	up Zt05 vs Zt10	D	predicted protein	NA		GO:0008150, GO:0003674, GO:0005575
Zt09_chr_12_00369	2061.5	2.06626	0.417257	4.952	7.34551e-07	8.87668e-06	up Zt05 vs Zt09	D	hypothetical protein	Non-effector	PF02812;PF00208	GO:0016491, GO:0006520, GO:0055114
Zt09_chr_12_00370	33.1451	4.77161	1.48258	3.21846	0.00128882	0.00543479	up Zt05 vs Zt09	A	predicted protein	Effector		GO:0008150, GO:0003674, GO:0005575
Zt09_chr_12_00370	33.1451	2.7777	0.829502	3.34864	0.000812099	0.00296253	up Zt05 vs Zt10	A	predicted protein	Effector		GO:0008150, GO:0003674, GO:0005575
Zt09_chr_12_00386	20.5105	2.02144	0.651783	3.10141	0.00192603	0.00752246	up Zt05 vs Zt10	D	predicted protein	NA		GO:0008150, GO:0003674, GO:0005575
Zt09_chr_12_00424	172.132	2.12764	0.338382	6.28768	3.2225e-10	1.29122e-08	up Zt05 vs Zt09	B	hypothetical protein	NA	PF01490	GO:0008150, GO:0003674, GO:0005575
Zt09_chr_12_00427	531.118	4.67367	1.5183	3.07822	0.00208242	0.0066203	up Zt05 vs Zt10	A	predicted protein	Effector		GO:0008150, GO:0003674, GO:0005575
Zt09_chr_12_00427	531.118	2.71214	0.370238	7.32538	2.38225e-13	1.17886e-11	up Zt05 vs Zt10	B	predicted protein	Effector		GO:0008150, GO:0003674, GO:0005575
Zt09_chr_12_00439	82.9175	2.08512	0.553989	3.76383	0.000167328	0.001305	up Zt05 vs Zt09	B	hypothetical protein	NA		GO:0008150, GO:0003674, GO:0005575
Zt09_chr_12_00441	1198.69	2.33341	0.340462	6.85368	7.19746e-12	2.27708e-10	up Zt05 vs Zt09	D	hypothetical protein	NA		GO:0008150, GO:0003674, GO:0005575
Zt09_chr_12_00441	1198.69	2.0058	0.346386	5.79065	7e-09	1.55243e-07	up Zt05 vs Zt10	B	hypothetical protein	NA		GO:0008150, GO:0003674, GO:0005575
Zt09_chr_12_00448	1384.65	2.41639	0.376717	6.41433	1.41447e-10	3.47576e-09	up Zt05 vs Zt09	D	hypothetical protein	Non-effector		GO:0008150, GO:0003674, GO:0005575
Zt09_chr_12_00448	1384.65	2.01914	0.377181	5.35323	8.63962e-08	1.03393e-06	up Zt05 vs Zt10	D	hypothetical protein	Non-effector		GO:0008150, GO:0003674, GO:0005575
Zt09_chr_12_00449	597.052	2.01386	0.29473	6.8329	8.32173e-12	2.1118e-10	up Zt05 vs Zt10	D	similar to beta-glucosidase	NA	PF00933;PF14310;PF01915;PF07691	GO:0004553, GO:0005975
Zt09_chr_13_00006	92.0806	3.52566	0.667912	5.27863	1.30153e-07	1.28171e-06	up Zt05 vs Zt10	A	similar to MFS multidrug transporter	NA	PF07690	GO:0016021, GO:0055085
Zt09_chr_13_00006	92.0806	2.01309	0.477749	4.21369	2.51231e-05	0.000355802	up Zt05 vs Zt10	C	similar to MFS multidrug transporter	NA	PF07690	GO:0016021, GO:0055085
Zt09_chr_13_00007	93.4154	3.32597	0.720532	4.61599	3.9122e-06	2.65928e-05	up Zt05 vs Zt10	A	similar to 2	NA	PF00202	GO:0030170, GO:0008483, GO:0003824
Zt09_chr_13_00009	14.2545	3.37339	0.845915	3.98786	6.66713e-05	0.000915264	up Zt05 vs Zt09	C	predicted protein	NA		GO:0008150, GO:0003674, GO:0005575
Zt09_chr_13_00012	212.416	4.33353	0.735236	5.89407	3.76806e-09	5.17951e-08	up Zt05 vs Zt10	A	hypothetical protein	NA		GO:0008150, GO:0003674, GO:0005575
Zt09_chr_13_00012	212.416	3.48593	0.529726	6.58063	4.6846e-11	1.54032e-09	up Zt05 vs Zt10	B	hypothetical protein	NA		GO:0008150, GO:0003674, GO:0005575
Zt09_chr_13_00012	212.416	2.38504	0.351234	6.79046	1.11775e-11	2.77253e-10	up Zt05 vs Zt10	D	hypothetical protein	NA		GO:0008150, GO:0003674, GO:0005575
Zt09_chr_13_00012	212.416	2.35423	0.345987	6.80439	1.01481e-11	5.80473e-10	up Zt05 vs Zt10	C	hypothetical protein	NA		GO:0008150, GO:0003674, GO:0005575
Zt09_chr_13_00020	4309.86	5.14106	1.02082	5.03619	4.74892e-07	5.941e-06	up Zt05 vs Zt09	D	similar to alpha/beta hydrolase fold protein	NA	PF07859	GO:0016787, GO:0008152
Zt09_chr_13_00020	4309.86	3.661	1.02073	3.58666	0.000334944	0.00169475	up Zt05 vs Zt10	D	similar to alpha/beta hydrolase fold protein	NA	PF07859	GO:0016787, GO:0008152
Zt09_chr_13_00022	159.68	2.6582	0.744751	3.56925	0.00035801	0.00182546	up Zt05 vs Zt09	A	similar to phthalate transporter	NA	PF07690	GO:0016021, GO:0055085
Zt09_chr_13_00026	3302.68	2.27716	0.478394	4.76001	1.93584e-06	1.76418e-05	up Zt05 vs Zt10	D	similar to alpha/beta-hydrolase	NA	PF12697	GO:0003824
Zt09_chr_13_00026	3302.68	2.11045	0.482326	4.37556	1.21121e-05	7.27387e-05	up Zt05 vs Zt10	A	similar to alpha/beta-hydrolase	NA	PF12697	GO:0003824
Zt09_chr_13_00032	90.6965	2.17174	0.500736	4.3371	1.44376e-05	0.000107678	up Zt05 vs Zt10	D	similar to MFS monocarboxylate transporter	NA	PF07690	GO:0016021, GO:0055085
Zt09_chr_13_00034	1235.59	4.24695	0.622668	6.82057	9.06819e-12	2.80379e-10	up Zt05 vs Zt09	D	predicted protein	NA		GO:0008150, GO:0003674, GO:0005575
Zt09_chr_13_00034	1235.59	3.51559	0.618592	5.68322	1.32183e-08	4.50647e-07	up Zt05 vs Zt09	C	predicted protein	NA		GO:0008150, GO:0003674, GO:0005575
Zt09_chr_13_00034	1235.59	3.35789	0.621899	5.39941	6.68613e-08	1.19878e-06	up Zt05 vs Zt10	B	predicted protein	NA		GO:0008150, GO:0003674, GO:0005575
Zt09_chr_13_00034	1235.59	2.22338	0.618536	3.59459	0.000324909	0.00324468	up Zt05 vs Zt10	C	predicted protein	NA		GO:0008150, GO:0003674, GO:0005575
Zt09_chr_13_00035	1929.54	5.16391	0.585189	8.82434	1.10104e-18	9.14215e-17	up Zt05 vs Zt09	D	predicted protein	Effector		GO:0008150, GO:0003674, GO:0005575
Zt09_chr_13_00035	1929.54	3.20346	0.581149	5.51228	3.54208e-08	1.11527e-06	up Zt05 vs Zt09	C	predicted protein	Effector		GO:0008150, GO:0003674, GO:0005575
Zt09_chr_13_00035	1929.54	2.20862	0.583129	3.78753	0.000152152	0.00101884	up Zt05 vs Zt10	B	predicted protein	Effector		GO:0008150, GO:0003674, GO:0005575
Zt09_chr_13_00042	4507.76	2.8645	0.508149	5.63712	1.72917e-08	2.81256e-07	up Zt05 vs Zt09	D	similar to carboxypeptidase s1	Non-effector	PF00450	GO:0004185, GO:0006508
Zt09_chr_13_00056	113.803	3.96381	0.830917	4.7704	1.83861e-06	1.78925e-05	up Zt05 vs Zt09	A	similar to phthalate transporter	NA	PF07690	GO:0016021, GO:0055085
Zt09_chr_13_00056	113.803	3.42222	0.890105	3.84474	0.000120679	0.000998631	up Zt05 vs Zt09	B	similar to phthalate transporter	NA	PF07690	GO:0016021, GO:0055085
Zt09_chr_13_00060	186.393	2.3129	0.211339	10.9441	7.09559e-28	1.11468e-25	up Zt05 vs Zt10	D	hypothetical protein	NA	PF00170	GO:0043565, GO:0003700, GO:0006355
Zt09_chr_13_00064	49.2785	6.03428	1.29189	4.67088	2.99913e-06	2.09621e-05	up Zt05 vs Zt10	A	hypothetical protein	Effector		GO:0008150, GO:0003674, GO:0005575
Zt09_chr_13_00064	49.2785	4.88699	1.29355	3.77796	0.000158116	0.00105308	up Zt05 vs Zt10	B	hypothetical protein	Effector		GO:0008150, GO:0003674, GO:0005575
Zt09_chr_13_00064	49.2785	4.55578	0.910123	5.00567	5.56675e-07	5.6047e-06	up Zt05 vs Zt10	D	hypothetical protein	Effector		GO:0008150, GO:0003674, GO:0005575
Zt09_chr_13_00064	49.2785	3.41818	0.989585	3.45416	0.000552011	0.00509275	up Zt05 vs Zt10	C	hypothetical protein	Effector		GO:0008150, GO:0003674, GO:0005575
Zt09_chr_13_00068	124.988	7.40109	0.883712	8.375	5.5222e-17	3.54891e-15	up Zt05 vs Zt09	A	hypothetical protein	Non-effector		GO:0008150, GO:0003674, GO:0005575
Zt09_chr_13_00068	124.988	5.42451	0.627848	8.63984	5.62903e-18	3.4819e-16	up Zt05 vs Zt10	A	hypothetical protein	Non-effector		GO:0008150, GO:0003674, GO:0005575
Zt09_chr_13_00068	124.988	5.19239	0.831225	6.24667	4.19309e-10	1.62741e-08	up Zt05 vs Zt09	B	hypothetical protein	Non-effector		GO:0008150, GO:0003674, GO:0005575
Zt09_chr_13_00068	124.988	4.91572	0.704276	6.97982	2.95559e-12	1.25006e-10	up Zt05 vs Zt10	B	hypothetical protein	Non-effector		GO:0008150, GO:0003674, GO:0005575
Zt09_chr_13_00068	124.988	2.78311	0.561573	4.95591	7.19934e-07	1.66947e-05	up Zt05 vs Zt09	C	hypothetical protein	Non-effector		GO:0008150, GO:0003674, GO:0005575
Zt09_chr_13_00068	124.988	2.41312	0.588641	4.09948	4.14082e-05	0.00054729	up Zt05 vs Zt10	C	hypothetical protein	Non-effector		GO:0008150, GO:0003674, GO:0005575
Zt09_chr_13_00068	124.988	2.04802	0.557737	3.67201	0.000240648	0.00127431	up Zt05 vs Zt10	D	hypothetical protein	Non-effector		GO:0008150, GO:0003674, GO:0005575
Zt09_chr_13_00071	70.0533	2.31989	0.404374	5.73699	9.63752e-09	1.2089e-07	up Zt05 vs Zt10	A	similar to f-box domain containing protein	NA		GO:0005515
Zt09_chr_13_00073	196.737	9.55029	1.03978	9.18496	4.11687e-20	3.06351e-18	up Zt05 vs Zt10	D	predicted protein	NA		GO:0008150, GO:0003674, GO:0005575
Zt09_chr_13_00073	196.737	9.45807	1.45812	6.48649	8.78586e-11	2.7517e-09	up Zt05 vs Zt10	B	predicted protein	NA		GO:0008150, GO:0003674, GO:0005575
Zt09_chr_13_00073	196.737	9.28304	1.30524	7.11215	1.14247e-12	7.63824e-11	up Zt05 vs Zt10	C	predicted protein	NA		GO:0008150, GO:0003674, GO:0005575
Zt09_chr_13_00073	196.737	8.15321	1.44848	5.62882	1.81451e-08	2.16104e-07	up Zt05 vs Zt10	A	predicted protein	NA		GO:0008150, GO:0003674, GO:0005575
Zt09_chr_13_00075	1908.39	2.85051	0.375927	7.58261	3.38682e-14	1.34616e-12	up Zt05 vs Zt09	A	hypothetical protein	NA		GO:0008150, GO:0003674, GO:0005575
Zt09_chr_13_00075	1908.39	2.32993	0.373208	6.24297	4.29329e-10	1.65979e-08	up Zt05 vs Zt09	B	hypothetical protein	NA		GO:0008150, GO:0003674, GO:0005575
Zt09_chr_13_00119	92.6473	3.7507	0.930533	4.0307	5.56107e-05	0.000362807	up Zt05 vs Zt09	A	similar to GPR1/FUN34/YaaH-class plasma membrane protein	NA	PF01184	GO:0016020
Zt09_chr_13_00128	41.0595	2.76819	0.645178	4.29058	1.78203e-05	0.000163607	up Zt05 vs Zt10	B	similar to glycosyltransferase family 2 protein	NA	PF03142	GO:0016758
Zt09_chr_13_00128	41.0595	2.63724	0.39383	6.69639	2.13627e-11	5.09461e-10	up Zt05 vs Zt10	D	similar to glycosyltransferase family 2 protein	NA	PF03142	GO:0016758
Zt09_chr_13_00128	41.0595	2.33513	0.347092	6.72769	1.72374e-11	5.01345e-10	up Zt05 vs Zt09	D	similar to glycosyltransferase family 2 protein	NA	PF03142	GO:0016758
Zt09_chr_13_00129	85.3184	2.09278	0.462548	4.52445	6.05524e-06	5.15738e-05	up Zt05 vs Zt09	A	similar to serine/threonine protein kinase	NA	PF00069	GO:0005524, GO:0004672, GO:0004674, GO:0016772, GO:0006468
Zt09_chr_13_00133	555.56	2.78135	0.545801	5.09591	3.47068e-07	4.48921e-06	up Zt05 vs Zt09	D	similar to integral membrane protein	NA	PF11710	GO:0008150, GO:0003674, GO:0005575
Zt09_chr_13_00133	555.56	2.1132	0.647504	3.26361	0.00110003	0.00385245	up Zt05 vs Zt10	A	similar to integral membrane protein	NA	PF11710	GO:0008150, GO:0003674, GO:0005575
Zt09_chr_13_00136	284.555	3.47241	0.742442	4.67701	2.91083e-06	2.0467e-05	up Zt05 vs Zt10	A	similar to extracellular GDSL-like lipase/acylhydrolase	NA	PF13472	GO:0016787
Zt09_chr_13_00150	49.5576	2.20867	0.513797	4.29873	1.71779e-05	0.000255584	up Zt05 vs Zt10	C	similar to nadp-dependent alcohol dehydrogenase	NA	PF08240;PF00107	GO:0016491, GO:0016747, GO:0008270, GO:0055114
Zt09_chr_13_00151	545.307	4.04002	1.30667	3.09185	0.00198913	0.00772622	up Zt05 vs Zt10	D	similar to MFS myo-inositol transporter	NA	PF00083	GO:0022891, GO:0022857, GO:0005215, GO:0016020, GO:0016021, GO:0055085, GO:0006810
Zt09_chr_13_00151	545.307	3.95842	1.31579	3.00839	0.00262632	0.009842	up Zt05 vs Zt09	A	similar to MFS myo-inositol transporter	NA	PF00083	GO:0022891, GO:0022857, GO:0005215, GO:0016020, GO:0016021, GO:0055085, GO:0006810
Zt09_chr_13_00153	91.41	2.16366	0.286628	7.54869	4.39644e-14	1.51082e-12	up Zt05 vs Zt10	D	similar to short-chain dehydrogenase/reductase SDR	NA	PF00106	GO:0016491, GO:0008152
Zt09_chr_13_00155	87.4246	2.48291	0.366712	6.77074	1.28124e-11	3.13871e-10	up Zt05 vs Zt10	D	similar to tyrosinase central domain-containing protein	Non-effector	PF00264	GO:0016491, GO:0008152
Zt09_chr_13_00155	87.4246	2.29107	0.755309	3.03329	0.00241901	0.00754044	up Zt05 vs Zt10	A	similar to tyrosinase central domain-containing protein	Non-effector	PF00264	GO:0016491, GO:0008152
Zt09_chr_13_00155	87.4246	2.16456	0.436367	4.96041	7.03454e-07	9.88932e-06	up Zt05 vs Zt10	B	similar to tyrosinase central domain-containing protein	Non-effector	PF00264	GO:0016491, GO:0008152
Zt09_chr_13_00160	2343.8	2.28989	0.481237	4.75835	1.95185e-06	2.17491e-05	up Zt05 vs Zt09	D	similar to metallopeptidase MepB	Non-effector	PF01432	GO:0008237, GO:0004222, GO:0006508
Zt09_chr_13_00167	2121.18	4.57678	0.507584	9.01678	1.9369e-19	1.74268e-17	up Zt05 vs Zt09	A	hypothetical protein	Effector	PF14856	GO:0008150, GO:0003674, GO:0005575
Zt09_chr_13_00167	2121.18	3.49609	0.481383	7.2626	3.79708e-13	1.03525e-11	up Zt05 vs Zt10	A	hypothetical protein	Effector	PF14856	GO:0008150, GO:0003674, GO:0005575
Zt09_chr_13_00167	2121.18	2.61027	0.456199	5.72177	1.05417e-08	1.81809e-07	up Zt05 vs Zt09	D	hypothetical protein	Effector	PF14856	GO:0008150, GO:0003674, GO:0005575
Zt09_chr_13_00167	2121.18	2.01256	0.460398	4.37135	1.23482e-05	0.000118306	up Zt05 vs Zt10	B	hypothetical protein	Effector	PF14856	GO:0008150, GO:0003674, GO:0005575
Zt09_chr_13_00169	126.855	2.36313	0.355708	6.64344	3.06436e-11	6.16422e-10	up Zt05 vs Zt10	A	predicted protein	NA		GO:0008150, GO:0003674, GO:0005575
Zt09_chr_13_00171	517.871	2.37415	0.588789	4.03226	5.52437e-05	0.000423837	up Zt05 vs Zt09	D	similar to leucine-rich repeat family protein	Effector	PF00560	GO:0005515
Zt09_chr_13_00172	1624.06	2.48037	0.255465	9.70924	2.75394e-22	2.96258e-20	up Zt05 vs Zt10	A	hypothetical protein	NA		GO:0008150, GO:0003674, GO:0005575
Zt09_chr_13_00173	331.503	3.69493	0.592177	6.23957	4.38763e-10	7.24948e-09	up Zt05 vs Zt10	A	hypothetical protein	NA		GO:0008150, GO:0003674, GO:0005575
Zt09_chr_13_00173	331.503	3.07322	0.559237	5.49538	3.9e-08	5.71586e-07	up Zt05 vs Zt09	A	hypothetical protein	NA		GO:0008150, GO:0003674, GO:0005575
Zt09_chr_13_00173	331.503	2.5743	0.572066	4.5	6.79532e-06	7.12429e-05	up Zt05 vs Zt10	B	hypothetical protein	NA		GO:0008150, GO:0003674, GO:0005575
Zt09_chr_13_00175	45.2844	4.09309	0.380902	10.7458	6.20459e-27	2.45702e-24	up Zt05 vs Zt09	C	hypothetical protein	NA		GO:0008150, GO:0003674, GO:0005575
Zt09_chr_13_00175	45.2844	3.05273	0.297673	10.2553	1.12002e-24	1.62418e-22	up Zt05 vs Zt09	D	hypothetical protein	NA		GO:0008150, GO:0003674, GO:0005575
Zt09_chr_13_00176	30.6805	5.71822	1.61177	3.54779	0.000388477	0.00195364	up Zt05 vs Zt09	A	hypothetical protein	NA	PF06985	GO:0008150, GO:0003674, GO:0005575
Zt09_chr_13_00176	30.6805	5.14568	1.61154	3.19302	0.00140793	0.00750771	up Zt05 vs Zt09	B	hypothetical protein	NA	PF06985	GO:0008150, GO:0003674, GO:0005575
Zt09_chr_13_00176	30.6805	4.95056	0.801055	6.18005	6.40805e-10	2.78385e-08	up Zt05 vs Zt09	C	hypothetical protein	NA	PF06985	GO:0008150, GO:0003674, GO:0005575
Zt09_chr_13_00176	30.6805	2.91767	0.693573	4.20672	2.59108e-05	0.000214662	up Zt05 vs Zt09	D	hypothetical protein	NA	PF06985	GO:0008150, GO:0003674, GO:0005575
Zt09_chr_13_00188	10.2626	4.86169	0.742092	6.55133	5.70269e-11	1.52506e-09	up Zt05 vs Zt09	D	predicted protein	NA		GO:0008150, GO:0003674, GO:0005575
Zt09_chr_13_00188	10.2626	3.46282	0.729892	4.74429	2.09237e-06	1.88771e-05	up Zt05 vs Zt10	D	predicted protein	NA		GO:0008150, GO:0003674, GO:0005575
Zt09_chr_13_00188	10.2626	2.72043	0.765152	3.55541	0.000377393	0.00405599	up Zt05 vs Zt09	C	predicted protein	NA		GO:0008150, GO:0003674, GO:0005575
Zt09_chr_13_00189	22.17	2.79014	0.921061	3.02927	0.00245148	0.00928878	up Zt05 vs Zt09	A	predicted protein	NA		GO:0008150, GO:0003674, GO:0005575
Zt09_chr_13_00189	22.17	2.74652	0.603058	4.55433	5.25538e-06	4.3708e-05	up Zt05 vs Zt10	D	predicted protein	NA		GO:0008150, GO:0003674, GO:0005575
Zt09_chr_13_00190	102.722	3.76122	0.665336	5.65311	1.57567e-08	4.13644e-07	up Zt05 vs Zt09	B	similar to nucleoside 2-deoxyribosyltransferase	NA	PF05014	GO:0070694, GO:0050144, GO:0009159
Zt09_chr_13_00190	102.722	3.00708	0.499515	6.02001	1.74409e-09	3.4e-08	up Zt05 vs Zt09	A	similar to nucleoside 2-deoxyribosyltransferase	NA	PF05014	GO:0070694, GO:0050144, GO:0009159
Zt09_chr_13_00190	102.722	2.30713	0.38416	6.00565	1.9057e-09	3.81734e-08	up Zt05 vs Zt09	D	similar to nucleoside 2-deoxyribosyltransferase	NA	PF05014	GO:0070694, GO:0050144, GO:0009159
Zt09_chr_13_00190	102.722	2.23368	0.394687	5.65936	1.51936e-08	5.12896e-07	up Zt05 vs Zt09	C	similar to nucleoside 2-deoxyribosyltransferase	NA	PF05014	GO:0070694, GO:0050144, GO:0009159
Zt09_chr_13_00194	218.533	11.0637	1.34534	8.22375	1.97233e-16	2.13759e-14	up Zt05 vs Zt10	C	predicted protein	NA		GO:0008150, GO:0003674, GO:0005575
Zt09_chr_13_00194	218.533	7.22835	0.920336	7.85404	4.02845e-15	2.58893e-13	up Zt05 vs Zt10	B	predicted protein	NA		GO:0008150, GO:0003674, GO:0005575
Zt09_chr_13_00194	218.533	7.13765	0.516325	13.824	1.82727e-43	6.69795e-41	up Zt05 vs Zt10	D	predicted protein	NA		GO:0008150, GO:0003674, GO:0005575
Zt09_chr_13_00194	218.533	5.64396	0.819304	6.88873	5.6293e-12	1.28668e-10	up Zt05 vs Zt10	A	predicted protein	NA		GO:0008150, GO:0003674, GO:0005575
Zt09_chr_13_00194	218.533	5.18281	0.402292	12.8832	5.59591e-38	6.40172e-35	up Zt05 vs Zt09	C	predicted protein	NA		GO:0008150, GO:0003674, GO:0005575
Zt09_chr_13_00194	218.533	4.50969	0.391138	11.5297	9.34991e-31	2.34797e-28	up Zt05 vs Zt09	D	predicted protein	NA		GO:0008150, GO:0003674, GO:0005575
Zt09_chr_13_00194	218.533	3.97302	0.508689	7.81032	5.70426e-15	4.9522e-13	up Zt05 vs Zt09	B	predicted protein	NA		GO:0008150, GO:0003674, GO:0005575
Zt09_chr_13_00194	218.533	2.50986	0.457208	5.48953	4.03008e-08	5.89153e-07	up Zt05 vs Zt09	A	predicted protein	NA		GO:0008150, GO:0003674, GO:0005575
Zt09_chr_13_00195	24.2507	2.49559	0.829819	3.00739	0.00263503	0.00811162	up Zt05 vs Zt10	A	hypothetical protein	NA	PF07690	GO:0016021, GO:0055085
Zt09_chr_13_00204	425.518	2.5467	0.512411	4.97002	6.69449e-07	5.549e-06	up Zt05 vs Zt10	A	hypothetical protein	Non-effector	PF00026	GO:0004190, GO:0006508
Zt09_chr_13_00204	425.518	2.46033	0.425193	5.78637	7.19216e-09	1.58886e-07	up Zt05 vs Zt10	B	hypothetical protein	Non-effector	PF00026	GO:0004190, GO:0006508
Zt09_chr_13_00224	489.05	2.75404	0.360348	7.64273	2.12666e-14	7.62593e-13	up Zt05 vs Zt10	D	similar to lipase esterase	NA	PF07859	GO:0016787, GO:0008152
Zt09_chr_13_00224	489.05	2.29081	0.37035	6.18553	6.18932e-10	2.6e-08	up Zt05 vs Zt10	C	similar to lipase esterase	NA	PF07859	GO:0016787, GO:0008152
Zt09_chr_13_00226	222.287	3.34237	0.355911	9.39103	5.94154e-21	4.78077e-19	up Zt05 vs Zt10	D	predicted protein	Effector		GO:0008150, GO:0003674, GO:0005575
Zt09_chr_13_00226	222.287	2.14439	0.350253	6.1224	9.21761e-10	1.9649e-08	up Zt05 vs Zt09	D	predicted protein	Effector		GO:0008150, GO:0003674, GO:0005575
Zt09_chr_13_00227	144.657	2.19675	0.263798	8.3274	8.26367e-17	5.1763e-15	up Zt05 vs Zt09	A	similar to nadh-cytochrome b5 reductase	NA	PF00970;PF00175	GO:0016491, GO:0055114
Zt09_chr_13_00227	144.657	2.00492	0.252786	7.93129	2.16889e-15	8.79734e-14	up Zt05 vs Zt10	A	similar to nadh-cytochrome b5 reductase	NA	PF00970;PF00175	GO:0016491, GO:0055114
Zt09_chr_13_00228	25.2351	2.38065	0.580549	4.10069	4.11925e-05	0.000335265	up Zt05 vs Zt10	B	hypothetical protein	NA		GO:0005515, GO:0008270
Zt09_chr_13_00229	410.349	3.28063	0.445735	7.36004	1.83852e-13	9.33119e-12	up Zt05 vs Zt10	B	similar to necrosis- and ethylene-inducing protein 2 precursor	Effector	PF05630	GO:0008150, GO:0003674, GO:0005575
Zt09_chr_13_00237	1803.68	2.08846	0.521831	4.00217	6.27638e-05	0.000477459	up Zt05 vs Zt10	B	similar to polyketide synthase	NA	PF08659;PF00698;PF14765;PF00107;PF08242;PF08240;PF02801;PF00109	GO:0031177, GO:0016491, GO:0016747, GO:0008270, GO:0003824, GO:0016740, GO:0055114, GO:0008152
Zt09_chr_13_00239	62.2658	5.29353	1.57022	3.37121	0.0007484	0.00277309	up Zt05 vs Zt10	A	hypothetical protein	Non-effector		GO:0008150, GO:0003674, GO:0005575
Zt09_chr_13_00239	62.2658	2.01644	0.57756	3.4913	0.000480673	0.00231495	up Zt05 vs Zt10	D	hypothetical protein	Non-effector		GO:0008150, GO:0003674, GO:0005575
Zt09_chr_13_00253	473.042	2.70514	0.383388	7.05588	1.7151e-12	6.00634e-11	up Zt05 vs Zt09	D	similar to tyrosinase central domain-containing protein	Non-effector	PF00264	GO:0016491, GO:0008152
Zt09_chr_13_00253	473.042	2.02713	0.490887	4.12952	3.63515e-05	0.00025194	up Zt05 vs Zt09	A	similar to tyrosinase central domain-containing protein	Non-effector	PF00264	GO:0016491, GO:0008152
Zt09_chr_13_00265	363.913	2.11791	0.489169	4.3296	1.49383e-05	8.77415e-05	up Zt05 vs Zt10	A	predicted protein	NA		GO:0008150, GO:0003674, GO:0005575
Zt09_chr_13_00266	78.4814	2.80115	0.357992	7.8246	5.09265e-15	4.48153e-13	up Zt05 vs Zt10	C	similar to metallophosphoesterase domain-containing protein	NA	PF00149	GO:0016787
Zt09_chr_13_00266	78.4814	2.79627	0.341096	8.1979	2.44632e-16	1.11061e-14	up Zt05 vs Zt10	D	similar to metallophosphoesterase domain-containing protein	NA	PF00149	GO:0016787
Zt09_chr_13_00269	512.952	2.35427	0.520987	4.51886	6.21737e-06	6.59521e-05	up Zt05 vs Zt10	B	predicted protein	Effector		GO:0008150, GO:0003674, GO:0005575
Zt09_chr_13_00272	49.2742	2.67872	0.560492	4.77923	1.75966e-06	1.98438e-05	up Zt05 vs Zt09	D	hypothetical protein	NA	PF13924	GO:0008150, GO:0003674, GO:0005575
Zt09_chr_13_00272	49.2742	2.05629	0.55837	3.68266	0.000230816	0.00269137	up Zt05 vs Zt09	C	hypothetical protein	NA	PF13924	GO:0008150, GO:0003674, GO:0005575
Zt09_chr_13_00279	2096.98	3.02874	0.582205	5.20218	1.97e-07	3.84489e-06	up Zt05 vs Zt09	B	similar to 1	Non-effector	PF03198	GO:0005975
Zt09_chr_13_00279	2096.98	2.72402	0.582191	4.67892	2.8839e-06	2.66001e-05	up Zt05 vs Zt09	A	similar to 1	Non-effector	PF03198	GO:0005975
Zt09_chr_13_00280	708.997	2.74985	0.486182	5.65602	1.54925e-08	2.56861e-07	up Zt05 vs Zt09	D	similar to 1-aminocyclopropane-1-carboxylate deaminase	NA	PF00291	GO:0008660, GO:0030170, GO:0009310
Zt09_chr_13_00282	604.407	2.2222	0.461836	4.81167	1.49672e-06	1.1239e-05	up Zt05 vs Zt10	A	similar to class III aminotransferase	NA	PF00202	GO:0030170, GO:0008483, GO:0003824
Zt09_chr_13_00292	330.38	2.30747	0.646424	3.5696	0.000357531	0.00210124	up Zt05 vs Zt10	B	similar to 3-carboxymuconate cyclase	Non-effector	PF10282	GO:0005515
Zt09_chr_13_00294	11101.1	7.37415	0.916246	8.04822	8.40079e-16	3.6466e-14	up Zt05 vs Zt10	A	similar to glycoside hydrolase family 31 protein	Non-effector	PF13802;PF01055;PF00686	GO:2001070, GO:0004553, GO:0030246, GO:0003824, GO:0005975
Zt09_chr_13_00294	11101.1	6.63198	0.910157	7.28663	3.17796e-13	1.10361e-11	up Zt05 vs Zt09	A	similar to glycoside hydrolase family 31 protein	Non-effector	PF13802;PF01055;PF00686	GO:2001070, GO:0004553, GO:0030246, GO:0003824, GO:0005975
Zt09_chr_13_00294	11101.1	5.60549	0.91147	6.14994	7.75126e-10	2.04571e-08	up Zt05 vs Zt10	B	similar to glycoside hydrolase family 31 protein	Non-effector	PF13802;PF01055;PF00686	GO:2001070, GO:0004553, GO:0030246, GO:0003824, GO:0005975
Zt09_chr_13_00294	11101.1	4.49124	0.90844	4.94391	7.65729e-07	1.30267e-05	up Zt05 vs Zt09	B	similar to glycoside hydrolase family 31 protein	Non-effector	PF13802;PF01055;PF00686	GO:2001070, GO:0004553, GO:0030246, GO:0003824, GO:0005975
Zt09_chr_13_00302	8.50056	2.70365	0.726781	3.72003	0.000199198	0.00238244	up Zt05 vs Zt09	C	hypothetical protein	NA		GO:0008150, GO:0003674, GO:0005575
Zt09_chr_13_00302	8.50056	2.61271	0.631841	4.13508	3.54824e-05	0.000285411	up Zt05 vs Zt09	D	hypothetical protein	NA		GO:0008150, GO:0003674, GO:0005575
Zt09_chr_13_00302	8.50056	2.32695	0.691345	3.36583	0.00076315	0.00343313	up Zt05 vs Zt10	D	hypothetical protein	NA		GO:0008150, GO:0003674, GO:0005575
Zt09_chr_13_00307	713.238	2.25425	0.328822	6.85553	7.10503e-12	1.8408e-10	up Zt05 vs Zt10	D	similar to Ubiquitin thioesterase otubain	NA	PF10275	GO:0008150, GO:0003674, GO:0005575
Zt09_chr_13_00317	1545.46	4.98448	0.663279	7.5149	5.69542e-14	1.80088e-12	up Zt05 vs Zt10	A	predicted protein	NA		GO:0008150, GO:0003674, GO:0005575
Zt09_chr_13_00317	1545.46	2.81386	0.533232	5.27698	1.31328e-07	2.22942e-06	up Zt05 vs Zt10	B	predicted protein	NA		GO:0008150, GO:0003674, GO:0005575
Zt09_chr_13_00317	1545.46	2.71729	0.497575	5.46106	4.73288e-08	6.10709e-07	up Zt05 vs Zt10	D	predicted protein	NA		GO:0008150, GO:0003674, GO:0005575
Zt09_chr_13_00317	1545.46	2.27234	0.527927	4.30426	1.67544e-05	0.000127161	up Zt05 vs Zt09	A	predicted protein	NA		GO:0008150, GO:0003674, GO:0005575
Zt09_chr_13_00318	1383.63	3.39875	0.437022	7.77708	7.4217e-15	2.671e-13	up Zt05 vs Zt10	A	similar to 3-ketoacyl-acyl carrier protein reductase	NA	PF00106	GO:0016491, GO:0008152
Zt09_chr_13_00319	238.667	2.0698	0.266124	7.77758	7.39235e-15	2.78183e-13	up Zt05 vs Zt10	D	hypothetical protein	NA		GO:0008150, GO:0003674, GO:0005575
Zt09_chr_13_00356	38.0134	4.44784	0.713496	6.23386	4.55081e-10	8.56262e-09	up Zt05 vs Zt10	D	hypothetical protein	NA	PF07859	GO:0016787, GO:0008152
Zt09_chr_13_00356	38.0134	3.73443	0.649432	5.75031	8.90804e-09	1.92755e-07	up Zt05 vs Zt10	B	hypothetical protein	NA	PF07859	GO:0016787, GO:0008152
Zt09_chr_13_00356	38.0134	2.91009	0.618831	4.70256	2.56925e-06	4.88062e-05	up Zt05 vs Zt10	C	hypothetical protein	NA	PF07859	GO:0016787, GO:0008152
Zt09_chr_13_00356	38.0134	2.44004	0.599958	4.06702	4.7618e-05	0.000243679	up Zt05 vs Zt10	A	hypothetical protein	NA	PF07859	GO:0016787, GO:0008152
Zt09_chr_13_00357	109.85	5.48769	0.758393	7.23595	4.62296e-13	1.37812e-11	up Zt05 vs Zt10	D	similar to related to allantoate permease	NA	PF07690	GO:0016021, GO:0055085
Zt09_chr_13_00357	109.85	3.56196	0.858187	4.15056	3.3166e-05	0.000232467	up Zt05 vs Zt09	A	similar to related to allantoate permease	NA	PF07690	GO:0016021, GO:0055085
Zt09_chr_13_00357	109.85	2.82796	0.827374	3.41799	0.000630847	0.00338401	up Zt05 vs Zt10	B	similar to related to allantoate permease	NA	PF07690	GO:0016021, GO:0055085
Zt09_chr_13_00358	129.811	4.10033	0.682503	6.00779	1.88069e-09	3.64965e-08	up Zt05 vs Zt09	A	similar to integral membrane protein	NA	PF11710;PF11970	GO:0016021
Zt09_chr_13_00358	129.811	3.21713	0.573706	5.60763	2.05121e-08	2.40817e-07	up Zt05 vs Zt10	A	similar to integral membrane protein	NA	PF11710;PF11970	GO:0016021
Zt09_chr_13_00358	129.811	2.75437	0.458074	6.01294	1.82184e-09	4.53034e-08	up Zt05 vs Zt10	B	similar to integral membrane protein	NA	PF11710;PF11970	GO:0016021
Zt09_chr_13_00358	129.811	2.51403	0.412504	6.09456	1.09739e-09	2.3e-08	up Zt05 vs Zt09	D	similar to integral membrane protein	NA	PF11710;PF11970	GO:0016021
Zt09_chr_13_00369	178.223	3.11195	0.344705	9.02786	1.75063e-19	2.773e-17	up Zt05 vs Zt09	C	similar to AMP-binding enzyme	NA	PF13193;PF00501	GO:0003824, GO:0008152
Zt09_chr_13_00369	178.223	2.64614	0.334699	7.90604	2.65704e-15	1.52832e-13	up Zt05 vs Zt09	D	similar to AMP-binding enzyme	NA	PF13193;PF00501	GO:0003824, GO:0008152
Zt09_chr_14_00006	4.38968	8.58703	1.7412	4.93168	8.15237e-07	9.8057e-06	up Zt05 vs Zt09	D	predicted protein	NA		GO:0008150, GO:0003674, GO:0005575
Zt09_chr_14_00006	4.38968	6.49427	1.75395	3.70264	0.000213364	0.00250775	up Zt05 vs Zt09	C	predicted protein	NA		GO:0008150, GO:0003674, GO:0005575
Zt09_chr_14_00006	4.38968	5.23363	1.75908	2.97521	0.00292784	0.00888859	up Zt05 vs Zt10	A	predicted protein	NA		GO:0008150, GO:0003674, GO:0005575
Zt09_chr_14_00006	4.38968	4.98345	1.41106	3.53171	0.000412877	0.00203904	up Zt05 vs Zt10	D	predicted protein	NA		GO:0008150, GO:0003674, GO:0005575
Zt09_chr_14_00009	10.2572	5.57781	1.68732	3.30572	0.000947321	0.00415586	up Zt05 vs Zt09	A	predicted protein	NA		GO:0008150, GO:0003674, GO:0005575
Zt09_chr_14_00019	11.1107	5.20198	1.52582	3.4093	0.000651309	0.00245468	up Zt05 vs Zt10	A	predicted protein	NA		GO:0008150, GO:0003674, GO:0005575
Zt09_chr_14_00019	11.1107	4.00778	0.72439	5.53263	3.15457e-08	4.23e-07	up Zt05 vs Zt10	D	predicted protein	NA		GO:0008150, GO:0003674, GO:0005575
Zt09_chr_14_00019	11.1107	2.25217	0.472482	4.76668	1.8729e-06	2.09602e-05	up Zt05 vs Zt09	D	predicted protein	NA		GO:0008150, GO:0003674, GO:0005575
Zt09_chr_14_00025	2.25217	6.04503	1.98483	3.04561	0.00232211	0.00879521	up Zt05 vs Zt10	D	predicted protein	NA		GO:0008150, GO:0003674, GO:0005575
Zt09_chr_14_00028	37.2789	3.32985	0.726337	4.58444	4.55208e-06	6.01495e-05	up Zt05 vs Zt09	B	predicted protein	NA		GO:0008150, GO:0003674, GO:0005575
Zt09_chr_14_00028	37.2789	3.09964	0.586246	5.28726	1.24162e-07	2.115e-06	up Zt05 vs Zt10	B	predicted protein	NA		GO:0008150, GO:0003674, GO:0005575
Zt09_chr_14_00028	37.2789	2.52387	0.649845	3.8838	0.000102838	0.000618826	up Zt05 vs Zt09	A	predicted protein	NA		GO:0008150, GO:0003674, GO:0005575
Zt09_chr_14_00028	37.2789	2.52276	0.648613	3.88947	0.000100464	0.00047302	up Zt05 vs Zt10	A	predicted protein	NA		GO:0008150, GO:0003674, GO:0005575
Zt09_chr_14_00028	37.2789	2.42671	0.365315	6.64279	3.078e-11	7.0844e-10	up Zt05 vs Zt10	D	predicted protein	NA		GO:0008150, GO:0003674, GO:0005575
Zt09_chr_14_00031	82.3112	5.77197	1.49542	3.85977	0.000113492	0.000525118	up Zt05 vs Zt10	A	predicted protein	NA		GO:0008150, GO:0003674, GO:0005575
Zt09_chr_14_00031	82.3112	2.64486	0.338399	7.8158	5.46155e-15	2.11144e-13	up Zt05 vs Zt10	D	predicted protein	NA		GO:0008150, GO:0003674, GO:0005575
Zt09_chr_14_00031	82.3112	2.55895	0.742695	3.44549	0.000570024	0.00310315	up Zt05 vs Zt10	B	predicted protein	NA		GO:0008150, GO:0003674, GO:0005575
Zt09_chr_14_00033	14.8839	5.68465	1.5338	3.70624	0.000210355	0.0015748	up Zt05 vs Zt09	B	predicted protein	NA		GO:0008150, GO:0003674, GO:0005575
Zt09_chr_14_00033	14.8839	3.04376	0.725065	4.1979	2.69396e-05	0.000419622	up Zt05 vs Zt09	C	predicted protein	NA		GO:0008150, GO:0003674, GO:0005575
Zt09_chr_14_00089	61.5861	2.38593	0.359358	6.63944	3.1488e-11	7.23055e-10	up Zt05 vs Zt10	D	predicted protein	NA		GO:0008150, GO:0003674, GO:0005575
Zt09_chr_14_00097	530.271	4.59178	0.254618	18.034	1.05381e-72	1.04296e-68	up Zt05 vs Zt10	A	predicted protein	NA		GO:0008150, GO:0003674, GO:0005575
Zt09_chr_14_00097	530.271	3.87698	0.238058	16.2859	1.24279e-59	6.14995e-56	up Zt05 vs Zt10	B	predicted protein	NA		GO:0008150, GO:0003674, GO:0005575
Zt09_chr_14_00097	530.271	3.43802	0.192114	17.8958	1.27244e-71	2.51866e-68	up Zt05 vs Zt10	D	predicted protein	NA		GO:0008150, GO:0003674, GO:0005575
Zt09_chr_14_00097	530.271	2.62985	0.205013	12.8277	1.14669e-37	6.21384e-35	up Zt05 vs Zt10	C	predicted protein	NA		GO:0008150, GO:0003674, GO:0005575
Zt09_chr_14_00097	530.271	2.12077	0.192065	11.0419	2.39848e-28	5.65186e-26	up Zt05 vs Zt09	A	predicted protein	NA		GO:0008150, GO:0003674, GO:0005575
Zt09_chr_14_00097	530.271	2.08622	0.205742	10.14	3.67106e-24	1.13539e-21	up Zt05 vs Zt09	B	predicted protein	NA		GO:0008150, GO:0003674, GO:0005575
Zt09_chr_14_00097	530.271	2.07119	0.185425	11.17	5.71832e-29	3.09873e-26	up Zt05 vs Zt09	C	predicted protein	NA		GO:0008150, GO:0003674, GO:0005575
Zt09_chr_14_00102	19.5047	2.46456	0.596929	4.12873	3.64776e-05	0.000244925	up Zt05 vs Zt10	D	hypothetical protein	NA		GO:0008150, GO:0003674, GO:0005575
Zt09_chr_14_00103	11.17	2.36119	0.760495	3.10481	0.001904	0.00744522	up Zt05 vs Zt10	D	hypothetical protein	NA	PF00069	GO:0004672, GO:0005524, GO:0016772, GO:0006468
Zt09_chr_15_00006	12.8937	2.6403	0.533073	4.95298	7.30871e-07	8.84259e-06	up Zt05 vs Zt09	D	predicted protein	NA		GO:0008150, GO:0003674, GO:0005575
Zt09_chr_15_00006	12.8937	2.21658	0.567516	3.90575	9.39327e-05	0.000567806	up Zt05 vs Zt10	D	predicted protein	NA		GO:0008150, GO:0003674, GO:0005575
Zt09_chr_15_00013	49.9916	5.18767	1.16274	4.46159	8.13553e-06	6.69304e-05	up Zt05 vs Zt09	A	hypothetical protein	NA	PF08553	GO:0008150, GO:0003674, GO:0005575
Zt09_chr_15_00013	49.9916	3.67982	0.775302	4.74631	2.07164e-06	2.5444e-05	up Zt05 vs Zt10	B	hypothetical protein	NA	PF08553	GO:0008150, GO:0003674, GO:0005575
Zt09_chr_15_00013	49.9916	3.28383	0.605177	5.42623	5.75575e-08	7.22902e-07	up Zt05 vs Zt10	D	hypothetical protein	NA	PF08553	GO:0008150, GO:0003674, GO:0005575
Zt09_chr_15_00013	49.9916	3.02242	0.736402	4.1043	4.05542e-05	0.00021169	up Zt05 vs Zt10	A	hypothetical protein	NA	PF08553	GO:0008150, GO:0003674, GO:0005575
Zt09_chr_15_00013	49.9916	2.63014	0.596935	4.40608	1.0526e-05	0.00016881	up Zt05 vs Zt10	C	hypothetical protein	NA	PF08553	GO:0008150, GO:0003674, GO:0005575
Zt09_chr_15_00013	49.9916	2.11683	0.559551	3.78309	0.000154892	0.00103924	up Zt05 vs Zt09	D	hypothetical protein	NA	PF08553	GO:0008150, GO:0003674, GO:0005575
Zt09_chr_15_00015	14.6205	4.4904	1.50757	2.97857	0.00289598	0.00880661	up Zt05 vs Zt10	A	predicted protein	NA		GO:0008150, GO:0003674, GO:0005575
Zt09_chr_15_00015	14.6205	2.90302	0.556326	5.2182	1.80674e-07	2.00688e-06	up Zt05 vs Zt10	D	predicted protein	NA		GO:0008150, GO:0003674, GO:0005575
Zt09_chr_15_00020	1.39407	6.56836	2.04082	3.21849	0.00128869	0.00650727	up Zt05 vs Zt09	D	predicted protein	NA		GO:0008150, GO:0003674, GO:0005575
Zt09_chr_15_00023	119.95	9.6773	1.79423	5.39357	6.90712e-08	9.54746e-07	up Zt05 vs Zt09	A	predicted protein	NA		GO:0008150, GO:0003674, GO:0005575
Zt09_chr_15_00023	119.95	9.01648	1.79428	5.02514	5.03069e-07	8.97094e-06	up Zt05 vs Zt09	B	predicted protein	NA		GO:0008150, GO:0003674, GO:0005575
Zt09_chr_15_00023	119.95	7.64969	1.14047	6.70747	1.98034e-11	5.63248e-10	up Zt05 vs Zt09	D	predicted protein	NA		GO:0008150, GO:0003674, GO:0005575
Zt09_chr_15_00023	119.95	7.50606	1.20359	6.23641	4.47737e-10	2e-08	up Zt05 vs Zt09	C	predicted protein	NA		GO:0008150, GO:0003674, GO:0005575
Zt09_chr_15_00023	119.95	5.26177	1.18392	4.44437	8.81492e-06	5.5497e-05	up Zt05 vs Zt10	A	predicted protein	NA		GO:0008150, GO:0003674, GO:0005575
Zt09_chr_15_00023	119.95	5.10457	1.17651	4.33873	1.43306e-05	0.000134564	up Zt05 vs Zt10	B	predicted protein	NA		GO:0008150, GO:0003674, GO:0005575
Zt09_chr_15_00023	119.95	3.38899	1.07445	3.15416	0.00160962	0.00646525	up Zt05 vs Zt10	D	predicted protein	NA		GO:0008150, GO:0003674, GO:0005575
Zt09_chr_15_00033	63.6733	3.38347	1.01149	3.34504	0.000822697	0.00367761	up Zt05 vs Zt09	A	hypothetical protein	NA	PF11951	GO:0008150, GO:0003674, GO:0005575
Zt09_chr_15_00033	63.6733	3.20415	0.571384	5.6077	2.05031e-08	2.8661e-07	up Zt05 vs Zt10	D	hypothetical protein	NA	PF11951	GO:0008150, GO:0003674, GO:0005575
Zt09_chr_15_00033	63.6733	2.97514	0.922054	3.22665	0.00125249	0.00430563	up Zt05 vs Zt10	A	hypothetical protein	NA	PF11951	GO:0008150, GO:0003674, GO:0005575
Zt09_chr_15_00033	63.6733	2.68028	0.583771	4.59133	4.40438e-06	7.85919e-05	up Zt05 vs Zt10	C	hypothetical protein	NA	PF11951	GO:0008150, GO:0003674, GO:0005575
Zt09_chr_15_00035	316.707	2.27583	0.300656	7.56954	3.7455e-14	1.22341e-12	up Zt05 vs Zt10	A	hypothetical protein	NA	PF13391	GO:0008150, GO:0003674, GO:0005575
Zt09_chr_15_00039	30.3092	9.51836	1.49329	6.3741	1.84043e-10	3.7173e-09	up Zt05 vs Zt10	D	predicted protein	NA		GO:0008150, GO:0003674, GO:0005575
Zt09_chr_15_00039	30.3092	8.71696	1.49398	5.83472	5.38794e-09	1.92619e-07	up Zt05 vs Zt10	C	predicted protein	NA		GO:0008150, GO:0003674, GO:0005575
Zt09_chr_15_00039	30.3092	5.50837	1.5139	3.63854	0.000274186	0.00113683	up Zt05 vs Zt10	A	predicted protein	NA		GO:0008150, GO:0003674, GO:0005575
Zt09_chr_15_00040	9.80532	2.53989	0.685496	3.70518	0.000211238	0.0011393	up Zt05 vs Zt10	D	predicted protein	NA		GO:0008150, GO:0003674, GO:0005575
Zt09_chr_15_00040	9.80532	2.13267	0.627412	3.39916	0.000675939	0.00376798	up Zt05 vs Zt09	D	predicted protein	NA		GO:0008150, GO:0003674, GO:0005575
Zt09_chr_15_00048	20.8221	5.04178	1.55925	3.23347	0.00122297	0.00520145	up Zt05 vs Zt09	A	predicted protein	NA		GO:0008150, GO:0003674, GO:0005575
Zt09_chr_15_00048	20.8221	2.05247	0.558946	3.67204	0.000240618	0.00278409	up Zt05 vs Zt09	C	predicted protein	NA		GO:0008150, GO:0003674, GO:0005575
Zt09_chr_15_00051	46.0197	4.17935	1.12445	3.71681	0.000201756	0.00111802	up Zt05 vs Zt09	A	hypothetical protein	NA	PF11001	GO:0008150, GO:0003674, GO:0005575
Zt09_chr_15_00053	8.27653	5.57332	1.74583	3.19236	0.00141116	0.00477152	up Zt05 vs Zt10	A	predicted protein	NA		GO:0008150, GO:0003674, GO:0005575
Zt09_chr_15_00053	8.27653	5.56573	1.74583	3.18801	0.00143255	0.00593716	up Zt05 vs Zt09	A	predicted protein	NA		GO:0008150, GO:0003674, GO:0005575
Zt09_chr_15_00055	89.5023	3.57279	0.770371	4.63775	3.52221e-06	3.17898e-05	up Zt05 vs Zt09	A	predicted protein	NA		GO:0008150, GO:0003674, GO:0005575
Zt09_chr_15_00060	2.29394	6.23611	1.97463	3.15811	0.00158794	0.00640158	up Zt05 vs Zt10	D	predicted protein	NA		GO:0008150, GO:0003674, GO:0005575
Zt09_chr_15_00062	105.77	8.00892	1.5846	5.05421	4.32183e-07	3.79531e-06	up Zt05 vs Zt10	A	predicted protein	NA		GO:0008150, GO:0003674, GO:0005575
Zt09_chr_15_00062	105.77	7.00389	1.58843	4.40931	1.037e-05	0.000101215	up Zt05 vs Zt10	B	predicted protein	NA		GO:0008150, GO:0003674, GO:0005575
Zt09_chr_15_00062	105.77	6.38959	1.58843	4.02257	5.75659e-05	0.000540028	up Zt05 vs Zt09	B	predicted protein	NA		GO:0008150, GO:0003674, GO:0005575
Zt09_chr_15_00062	105.77	5.572	1.21617	4.58159	4.61459e-06	4.05567e-05	up Zt05 vs Zt09	A	predicted protein	NA		GO:0008150, GO:0003674, GO:0005575
Zt09_chr_15_00065	112.763	7.46838	1.44138	5.18143	2.20196e-07	2.70047e-06	up Zt05 vs Zt09	A	predicted protein	NA		GO:0008150, GO:0003674, GO:0005575
Zt09_chr_15_00065	112.763	2.73779	0.443762	6.1695	6.85041e-10	2.53927e-08	up Zt05 vs Zt09	B	predicted protein	NA		GO:0008150, GO:0003674, GO:0005575
Zt09_chr_15_00065	112.763	2.15085	0.315787	6.81108	9.68681e-12	2.13045e-10	up Zt05 vs Zt10	A	predicted protein	NA		GO:0008150, GO:0003674, GO:0005575
Zt09_chr_15_00066	114.406	5.01389	0.701503	7.14736	8.84616e-13	2.9779e-11	up Zt05 vs Zt09	A	predicted protein	NA		GO:0008150, GO:0003674, GO:0005575
Zt09_chr_15_00066	114.406	4.67057	0.76985	6.06687	1.30431e-09	4.54533e-08	up Zt05 vs Zt09	B	predicted protein	NA		GO:0008150, GO:0003674, GO:0005575
Zt09_chr_15_00066	114.406	2.88229	0.413726	6.96666	3.24546e-12	7.77558e-11	up Zt05 vs Zt10	A	predicted protein	NA		GO:0008150, GO:0003674, GO:0005575
Zt09_chr_15_00067	317.824	4.25486	0.764617	5.56469	2.62623e-08	3.01179e-07	up Zt05 vs Zt10	A	predicted protein	NA		GO:0008150, GO:0003674, GO:0005575
Zt09_chr_15_00067	317.824	3.25384	0.641554	5.0718	3.94062e-07	4.48279e-06	up Zt05 vs Zt09	A	predicted protein	NA		GO:0008150, GO:0003674, GO:0005575
Zt09_chr_15_00071	9.59831	5.96926	1.52488	3.91457	9.05666e-05	0.000432595	up Zt05 vs Zt10	A	predicted protein	NA		GO:0008150, GO:0003674, GO:0005575
Zt09_chr_15_00071	9.59831	5.96167	1.52488	3.90959	9.24529e-05	0.000564818	up Zt05 vs Zt09	A	predicted protein	NA		GO:0008150, GO:0003674, GO:0005575
Zt09_chr_15_00071	9.59831	5.28009	1.52601	3.46007	0.000540042	0.00344825	up Zt05 vs Zt09	B	predicted protein	NA		GO:0008150, GO:0003674, GO:0005575
Zt09_chr_15_00071	9.59831	4.70552	0.852702	5.51836	3.4218e-08	4.58263e-07	up Zt05 vs Zt10	D	predicted protein	NA		GO:0008150, GO:0003674, GO:0005575
Zt09_chr_15_00071	9.59831	3.02955	0.876392	3.45684	0.000546547	0.00504686	up Zt05 vs Zt10	C	predicted protein	NA		GO:0008150, GO:0003674, GO:0005575
Zt09_chr_15_00071	9.59831	2.62246	0.661555	3.96408	7.36783e-05	0.000998147	up Zt05 vs Zt09	C	predicted protein	NA		GO:0008150, GO:0003674, GO:0005575
Zt09_chr_15_00072	115.929	5.26923	0.776644	6.78461	1.16404e-11	3.23608e-10	up Zt05 vs Zt09	A	predicted protein	NA		GO:0008150, GO:0003674, GO:0005575
Zt09_chr_15_00072	115.929	4.88176	0.707799	6.8971	5.30748e-12	2.85479e-10	up Zt05 vs Zt09	B	predicted protein	NA		GO:0008150, GO:0003674, GO:0005575
Zt09_chr_15_00072	115.929	3.03473	0.44004	6.89649	5.33034e-12	1.224e-10	up Zt05 vs Zt10	A	predicted protein	NA		GO:0008150, GO:0003674, GO:0005575
Zt09_chr_15_00072	115.929	2.10887	0.306621	6.87779	6.07868e-12	3.6871e-10	up Zt05 vs Zt09	C	predicted protein	NA		GO:0008150, GO:0003674, GO:0005575
Zt09_chr_15_00073	52.8534	6.93775	1.48618	4.66818	3.03877e-06	2.79133e-05	up Zt05 vs Zt09	A	predicted protein	NA		GO:0008150, GO:0003674, GO:0005575
Zt09_chr_15_00074	1087.47	3.56984	0.292469	12.2059	2.89242e-34	1.43131e-31	up Zt05 vs Zt09	A	predicted protein	NA		GO:0008150, GO:0003674, GO:0005575
Zt09_chr_15_00080	27.2481	3.90339	0.492359	7.92794	2.22818e-15	2.08557e-13	up Zt05 vs Zt09	C	predicted protein	NA		GO:0008150, GO:0003674, GO:0005575
Zt09_chr_15_00080	27.2481	2.95947	0.381902	7.74929	9.24089e-15	4.98137e-13	up Zt05 vs Zt09	D	predicted protein	NA		GO:0008150, GO:0003674, GO:0005575
Zt09_chr_15_00083	133.218	3.28355	0.445185	7.3757	1.63481e-13	6.02045e-12	up Zt05 vs Zt09	A	predicted protein	NA		GO:0008150, GO:0003674, GO:0005575
Zt09_chr_15_00084	100.114	8.5267	1.49137	5.71736	1.08189e-08	1.34347e-07	up Zt05 vs Zt10	A	predicted protein	NA		GO:0008150, GO:0003674, GO:0005575
Zt09_chr_15_00084	100.114	4.49271	0.699797	6.42002	1.3626e-10	3.21087e-09	up Zt05 vs Zt09	A	predicted protein	NA		GO:0008150, GO:0003674, GO:0005575
Zt09_chr_15_00084	100.114	2.90286	0.62358	4.65515	3.2374e-06	3.78282e-05	up Zt05 vs Zt10	B	predicted protein	NA		GO:0008150, GO:0003674, GO:0005575
Zt09_chr_15_00084	100.114	2.84427	0.706234	4.02738	5.64028e-05	0.000531637	up Zt05 vs Zt09	B	predicted protein	NA		GO:0008150, GO:0003674, GO:0005575
Zt09_chr_15_00084	100.114	2.49948	0.377091	6.62833	3.39496e-11	9.37118e-10	up Zt05 vs Zt09	D	predicted protein	NA		GO:0008150, GO:0003674, GO:0005575
Zt09_chr_15_00084	100.114	2.08466	0.388545	5.36528	8.08231e-08	2.33751e-06	up Zt05 vs Zt09	C	predicted protein	NA		GO:0008150, GO:0003674, GO:0005575
Zt09_chr_16_00022	12.2265	4.24669	0.684779	6.20156	5.59078e-10	1.02847e-08	up Zt05 vs Zt10	D	predicted protein	NA		GO:0008150, GO:0003674, GO:0005575
Zt09_chr_16_00022	12.2265	3.24115	0.671189	4.82898	1.37236e-06	2.776e-05	up Zt05 vs Zt10	C	predicted protein	NA		GO:0008150, GO:0003674, GO:0005575
Zt09_chr_16_00026	127.76	2.66134	0.546547	4.86938	1.11951e-06	1.14343e-05	up Zt05 vs Zt09	A	predicted protein	NA		GO:0008150, GO:0003674, GO:0005575
Zt09_chr_16_00027	71.1812	2.03837	0.673112	3.02827	0.00245954	0.00765474	up Zt05 vs Zt10	A	predicted protein	NA		GO:0008150, GO:0003674, GO:0005575
Zt09_chr_16_00029	23.7745	6.11984	1.53502	3.98681	6.69673e-05	0.000331553	up Zt05 vs Zt10	A	hypothetical protein	NA	PF00651	GO:0005515
Zt09_chr_16_00029	23.7745	4.66843	1.51759	3.07621	0.00209648	0.0081528	up Zt05 vs Zt09	A	hypothetical protein	NA	PF00651	GO:0005515
Zt09_chr_16_00029	23.7745	3.0117	0.513663	5.86319	4.54065e-09	8.3e-08	up Zt05 vs Zt09	D	hypothetical protein	NA	PF00651	GO:0005515
Zt09_chr_16_00029	23.7745	2.12182	0.52144	4.06915	4.7184e-05	0.000681356	up Zt05 vs Zt09	C	hypothetical protein	NA	PF00651	GO:0005515
Zt09_chr_16_00032	3.13729	3.37505	1.01176	3.33582	0.000850467	0.00455499	up Zt05 vs Zt09	D	predicted protein	NA		GO:0008150, GO:0003674, GO:0005575
Zt09_chr_16_00035	8.54834	5.03291	1.64978	3.05065	0.00228349	0.00875044	up Zt05 vs Zt09	A	predicted protein	NA		GO:0008150, GO:0003674, GO:0005575
Zt09_chr_16_00035	8.54834	3.9298	0.822754	4.7764	1.78463e-06	2.01034e-05	up Zt05 vs Zt09	D	predicted protein	NA		GO:0008150, GO:0003674, GO:0005575
Zt09_chr_16_00035	8.54834	3.59657	1.06138	3.38857	0.000702568	0.00670403	up Zt05 vs Zt09	C	predicted protein	NA		GO:0008150, GO:0003674, GO:0005575
Zt09_chr_16_00035	8.54834	2.44274	0.807791	3.02397	0.00249481	0.00931739	up Zt05 vs Zt10	D	predicted protein	NA		GO:0008150, GO:0003674, GO:0005575
Zt09_chr_16_00040	25.978	5.64349	1.49328	3.77924	0.000157305	0.000896801	up Zt05 vs Zt09	A	predicted protein	NA		GO:0008150, GO:0003674, GO:0005575
Zt09_chr_16_00040	25.978	2.87629	0.914319	3.14583	0.00165617	0.00758495	up Zt05 vs Zt10	B	predicted protein	NA		GO:0008150, GO:0003674, GO:0005575
Zt09_chr_16_00040	25.978	2.84718	0.336493	8.46132	2.6436e-17	1.98675e-15	up Zt05 vs Zt09	D	predicted protein	NA		GO:0008150, GO:0003674, GO:0005575
Zt09_chr_16_00040	25.978	2.37565	0.354855	6.69469	2.16124e-11	5.14177e-10	up Zt05 vs Zt10	D	predicted protein	NA		GO:0008150, GO:0003674, GO:0005575
Zt09_chr_16_00061	58.177	6.58405	1.46208	4.50321	6.6936e-06	8.35392e-05	up Zt05 vs Zt09	B	predicted protein	NA		GO:0008150, GO:0003674, GO:0005575
Zt09_chr_16_00061	58.177	5.45091	0.94744	5.7533	8.75174e-09	1.1048e-07	up Zt05 vs Zt10	A	predicted protein	NA		GO:0008150, GO:0003674, GO:0005575
Zt09_chr_16_00061	58.177	5.03901	0.852981	5.90753	3.4728e-09	6.4e-08	up Zt05 vs Zt09	A	predicted protein	NA		GO:0008150, GO:0003674, GO:0005575
Zt09_chr_16_00061	58.177	4.76745	0.67994	7.01157	2.35653e-12	1.44422e-10	up Zt05 vs Zt10	C	predicted protein	NA		GO:0008150, GO:0003674, GO:0005575
Zt09_chr_16_00061	58.177	4.43274	0.551198	8.04201	8.83753e-16	8.74916e-14	up Zt05 vs Zt09	C	predicted protein	NA		GO:0008150, GO:0003674, GO:0005575
Zt09_chr_16_00061	58.177	4.17993	0.678617	6.15949	7.29781e-10	1.9468e-08	up Zt05 vs Zt10	B	predicted protein	NA		GO:0008150, GO:0003674, GO:0005575
Zt09_chr_16_00061	58.177	3.57927	0.480837	7.44384	9.77989e-14	3.20502e-12	up Zt05 vs Zt10	D	predicted protein	NA		GO:0008150, GO:0003674, GO:0005575
Zt09_chr_16_00061	58.177	3.33161	0.457643	7.27992	3.34015e-13	1.39231e-11	up Zt05 vs Zt09	D	predicted protein	NA		GO:0008150, GO:0003674, GO:0005575
Zt09_chr_16_00070	150.973	3.61159	0.347967	10.3791	3.08688e-25	4.01984e-23	up Zt05 vs Zt10	D	predicted protein	NA		GO:0008150, GO:0003674, GO:0005575
Zt09_chr_16_00070	150.973	3.58633	0.674531	5.31678	1.0562e-07	1.06775e-06	up Zt05 vs Zt10	A	predicted protein	NA		GO:0008150, GO:0003674, GO:0005575
Zt09_chr_16_00070	150.973	3.43884	0.51116	6.72752	1.72576e-11	6.34937e-10	up Zt05 vs Zt10	B	predicted protein	NA		GO:0008150, GO:0003674, GO:0005575
Zt09_chr_16_00070	150.973	2.4232	0.344813	7.02758	2.10148e-12	1.31932e-10	up Zt05 vs Zt10	C	predicted protein	NA		GO:0008150, GO:0003674, GO:0005575
Zt09_chr_16_00084	672.807	2.09867	0.348319	6.02514	1.68959e-09	3.3e-08	up Zt05 vs Zt09	A	predicted protein	NA		GO:0008150, GO:0003674, GO:0005575
Zt09_chr_16_00085	146.081	4.40292	0.512955	8.58344	9.20766e-18	5.4243e-16	up Zt05 vs Zt10	A	predicted protein	NA		GO:0008150, GO:0003674, GO:0005575
Zt09_chr_16_00085	146.081	4.37949	0.511175	8.5675	1.05755e-17	7.58446e-16	up Zt05 vs Zt09	A	predicted protein	NA		GO:0008150, GO:0003674, GO:0005575
Zt09_chr_16_00085	146.081	4.30613	0.556502	7.73785	1.0111e-14	8.4091e-13	up Zt05 vs Zt09	B	predicted protein	NA		GO:0008150, GO:0003674, GO:0005575
Zt09_chr_16_00085	146.081	2.88563	0.338273	8.53049	1.45731e-17	1.76523e-15	up Zt05 vs Zt09	C	predicted protein	NA		GO:0008150, GO:0003674, GO:0005575
Zt09_chr_16_00085	146.081	2.54615	0.378095	6.73416	1.64879e-11	6.08884e-10	up Zt05 vs Zt10	B	predicted protein	NA		GO:0008150, GO:0003674, GO:0005575
Zt09_chr_16_00085	146.081	2.37364	0.321839	7.37524	1.64051e-13	7.12689e-12	up Zt05 vs Zt09	D	predicted protein	NA		GO:0008150, GO:0003674, GO:0005575
Zt09_chr_16_00096	25.6343	6.51363	1.59461	4.08478	4.41186e-05	0.00029744	up Zt05 vs Zt09	A	predicted protein	NA		GO:0008150, GO:0003674, GO:0005575
Zt09_chr_16_00096	25.6343	5.95464	1.59435	3.73484	0.000187835	0.00143774	up Zt05 vs Zt09	B	predicted protein	NA		GO:0008150, GO:0003674, GO:0005575
Zt09_chr_16_00096	25.6343	4.6944	0.860952	5.45256	4.96495e-08	1.50334e-06	up Zt05 vs Zt09	C	predicted protein	NA		GO:0008150, GO:0003674, GO:0005575
Zt09_chr_16_00096	25.6343	3.28701	0.699295	4.70046	2.59579e-06	2.78109e-05	up Zt05 vs Zt09	D	predicted protein	NA		GO:0008150, GO:0003674, GO:0005575
Zt09_chr_16_00100	27.0284	5.66813	1.52635	3.71351	0.000204408	0.000875391	up Zt05 vs Zt10	A	predicted protein	Non-effector		GO:0008150, GO:0003674, GO:0005575
Zt09_chr_16_00100	27.0284	4.82909	0.847416	5.6986	1.20793e-08	1.78088e-07	up Zt05 vs Zt10	D	predicted protein	Non-effector		GO:0008150, GO:0003674, GO:0005575
Zt09_chr_16_00100	27.0284	4.38862	1.13766	3.8576	0.000114507	0.00132766	up Zt05 vs Zt10	C	predicted protein	Non-effector		GO:0008150, GO:0003674, GO:0005575
Zt09_chr_16_00101	11.852	5.35673	1.54646	3.46386	0.000532478	0.00253691	up Zt05 vs Zt10	D	predicted protein	NA		GO:0008150, GO:0003674, GO:0005575
Zt09_chr_16_00103	62.4799	2.11388	0.491455	4.30127	1.69821e-05	9.82302e-05	up Zt05 vs Zt10	A	predicted protein	NA		GO:0008150, GO:0003674, GO:0005575
Zt09_chr_17_00005	496.784	3.25301	0.409516	7.94356	1.96466e-15	8.10178e-14	up Zt05 vs Zt10	A	hypothetical protein	NA	PF02902	GO:0008234, GO:0006508
Zt09_chr_17_00005	496.784	2.30918	0.360193	6.41096	1.4461e-10	4.28504e-09	up Zt05 vs Zt10	B	hypothetical protein	NA	PF02902	GO:0008234, GO:0006508
Zt09_chr_17_00005	496.784	2.09359	0.367169	5.70197	1.18434e-08	1.9247e-07	up Zt05 vs Zt09	A	hypothetical protein	NA	PF02902	GO:0008234, GO:0006508
Zt09_chr_17_00006	172.035	9.08787	1.47848	6.14677	7.90744e-10	1.23829e-08	up Zt05 vs Zt10	A	predicted protein	NA		GO:0008150, GO:0003674, GO:0005575
Zt09_chr_17_00006	172.035	4.05097	0.526937	7.68777	1.49718e-14	6.19982e-13	up Zt05 vs Zt09	A	predicted protein	NA		GO:0008150, GO:0003674, GO:0005575
Zt09_chr_17_00006	172.035	3.92627	0.606038	6.47859	9.25851e-11	2.89058e-09	up Zt05 vs Zt10	B	predicted protein	NA		GO:0008150, GO:0003674, GO:0005575
Zt09_chr_17_00009	31.9394	6.06369	1.50859	4.01943	5.83395e-05	0.000448281	up Zt05 vs Zt10	B	predicted protein	NA		GO:0008150, GO:0003674, GO:0005575
Zt09_chr_17_00009	31.9394	5.25878	1.51935	3.4612	0.000537778	0.00206454	up Zt05 vs Zt10	A	predicted protein	NA		GO:0008150, GO:0003674, GO:0005575
Zt09_chr_17_00009	31.9394	5.2512	1.51935	3.4562	0.000547844	0.0026105	up Zt05 vs Zt09	A	predicted protein	NA		GO:0008150, GO:0003674, GO:0005575
Zt09_chr_17_00010	121.284	8.63373	1.48654	5.80794	6.32448e-09	8.24682e-08	up Zt05 vs Zt10	A	predicted protein	NA		GO:0008150, GO:0003674, GO:0005575
Zt09_chr_17_00010	121.284	5.29582	0.91123	5.81173	6.18314e-09	1.39714e-07	up Zt05 vs Zt10	B	predicted protein	NA		GO:0008150, GO:0003674, GO:0005575
Zt09_chr_17_00010	121.284	3.856	0.579338	6.65587	2.81628e-11	7.43273e-10	up Zt05 vs Zt09	A	predicted protein	NA		GO:0008150, GO:0003674, GO:0005575
Zt09_chr_17_00011	713.009	7.31176	0.720227	10.152	3.24597e-24	4.65585e-22	up Zt05 vs Zt10	A	predicted protein	NA		GO:0008150, GO:0003674, GO:0005575
Zt09_chr_17_00011	713.009	4.50008	0.470119	9.57222	1.04633e-21	1.24765e-19	up Zt05 vs Zt09	A	predicted protein	NA		GO:0008150, GO:0003674, GO:0005575
Zt09_chr_17_00011	713.009	4.03746	0.487612	8.28006	1.23111e-16	1.01536e-14	up Zt05 vs Zt10	B	predicted protein	NA		GO:0008150, GO:0003674, GO:0005575
Zt09_chr_17_00011	713.009	2.38589	0.451987	5.27867	1.30128e-07	2.67194e-06	up Zt05 vs Zt09	B	predicted protein	NA		GO:0008150, GO:0003674, GO:0005575
Zt09_chr_17_00012	298.365	6.50742	0.786892	8.26977	1.34214e-16	6.60853e-15	up Zt05 vs Zt10	A	predicted protein	NA		GO:0008150, GO:0003674, GO:0005575
Zt09_chr_17_00012	298.365	3.28415	0.419592	7.827	4.99636e-15	3.19026e-13	up Zt05 vs Zt10	B	predicted protein	NA		GO:0008150, GO:0003674, GO:0005575
Zt09_chr_17_00012	298.365	3.08068	0.384768	8.0066	1.17924e-15	5.83547e-14	up Zt05 vs Zt09	A	predicted protein	NA		GO:0008150, GO:0003674, GO:0005575
Zt09_chr_17_00013	107.093	5.04284	0.890703	5.66164	1.5e-08	1.81847e-07	up Zt05 vs Zt10	A	predicted protein	NA		GO:0008150, GO:0003674, GO:0005575
Zt09_chr_17_00013	107.093	2.36928	0.456004	5.19574	2.03902e-07	2.51623e-06	up Zt05 vs Zt09	A	predicted protein	NA		GO:0008150, GO:0003674, GO:0005575
Zt09_chr_17_00013	107.093	2.36876	0.480594	4.92882	8.27285e-07	1.14273e-05	up Zt05 vs Zt10	B	predicted protein	NA		GO:0008150, GO:0003674, GO:0005575
Zt09_chr_17_00014	13.9988	8.43077	1.50312	5.60884	2.03683e-08	2.85128e-07	up Zt05 vs Zt10	D	predicted protein	NA		GO:0008150, GO:0003674, GO:0005575
Zt09_chr_17_00014	13.9988	8.00636	0.950248	8.42555	3.59072e-17	2.64072e-15	up Zt05 vs Zt09	D	predicted protein	NA		GO:0008150, GO:0003674, GO:0005575
Zt09_chr_17_00014	13.9988	6.93829	1.37361	5.05113	4.39195e-07	1.03715e-05	up Zt05 vs Zt10	C	predicted protein	NA		GO:0008150, GO:0003674, GO:0005575
Zt09_chr_17_00014	13.9988	4.94655	0.693802	7.12962	1.00646e-12	6.86261e-11	up Zt05 vs Zt09	C	predicted protein	NA		GO:0008150, GO:0003674, GO:0005575
Zt09_chr_17_00015	107.208	5.00619	0.828599	6.04175	1.52454e-09	2.26892e-08	up Zt05 vs Zt10	A	predicted protein	NA		GO:0008150, GO:0003674, GO:0005575
Zt09_chr_17_00015	107.208	4.00343	0.653581	6.12537	9.04739e-10	1.84119e-08	up Zt05 vs Zt09	A	predicted protein	NA		GO:0008150, GO:0003674, GO:0005575
Zt09_chr_17_00015	107.208	2.75408	0.63414	4.34302	1.40537e-05	0.000132119	up Zt05 vs Zt10	B	predicted protein	NA		GO:0008150, GO:0003674, GO:0005575
Zt09_chr_17_00017	36.0073	6.40805	1.52214	4.20991	2.55477e-05	0.00014047	up Zt05 vs Zt10	A	predicted protein	NA		GO:0008150, GO:0003674, GO:0005575
Zt09_chr_17_00017	36.0073	3.95929	1.1297	3.50473	0.000457071	0.0022528	up Zt05 vs Zt09	A	predicted protein	NA		GO:0008150, GO:0003674, GO:0005575
Zt09_chr_17_00018	95.7121	6.13557	1.49735	4.09761	4.17441e-05	0.000284533	up Zt05 vs Zt09	A	predicted protein	NA		GO:0008150, GO:0003674, GO:0005575
Zt09_chr_17_00018	95.7121	5.13463	1.43846	3.56952	0.000357634	0.00243935	up Zt05 vs Zt09	B	predicted protein	NA		GO:0008150, GO:0003674, GO:0005575
Zt09_chr_17_00018	95.7121	4.51862	0.405111	11.154	6.84333e-29	3.52295e-26	up Zt05 vs Zt09	C	predicted protein	NA		GO:0008150, GO:0003674, GO:0005575
Zt09_chr_17_00018	95.7121	4.28554	0.367362	11.6657	1.90828e-31	5.31019e-29	up Zt05 vs Zt09	D	predicted protein	NA		GO:0008150, GO:0003674, GO:0005575
Zt09_chr_17_00018	95.7121	3.11494	0.924129	3.37067	0.000749843	0.00277532	up Zt05 vs Zt10	A	predicted protein	NA		GO:0008150, GO:0003674, GO:0005575
Zt09_chr_17_00020	19.7799	5.06226	0.749229	6.75663	1.41237e-11	3.44291e-10	up Zt05 vs Zt10	D	predicted protein	NA		GO:0008150, GO:0003674, GO:0005575
Zt09_chr_17_00020	19.7799	4.71974	0.903357	5.22467	1.74466e-07	4.502e-06	up Zt05 vs Zt10	C	predicted protein	NA		GO:0008150, GO:0003674, GO:0005575
Zt09_chr_17_00020	19.7799	3.91988	0.660259	5.93688	2.90499e-09	5.54912e-08	up Zt05 vs Zt09	D	predicted protein	NA		GO:0008150, GO:0003674, GO:0005575
Zt09_chr_17_00020	19.7799	2.63076	0.675507	3.8945	9.84003e-05	0.00128082	up Zt05 vs Zt09	C	predicted protein	NA		GO:0008150, GO:0003674, GO:0005575
Zt09_chr_17_00021	9.07357	7.12859	1.71781	4.14982	3.32735e-05	0.000454656	up Zt05 vs Zt10	C	predicted protein	NA		GO:0008150, GO:0003674, GO:0005575
Zt09_chr_17_00021	9.07357	7.03041	1.1398	6.16812	6.91061e-10	1.5e-08	up Zt05 vs Zt09	D	predicted protein	NA		GO:0008150, GO:0003674, GO:0005575
Zt09_chr_17_00021	9.07357	6.76328	1.69676	3.98601	6.71949e-05	0.000919998	up Zt05 vs Zt09	C	predicted protein	NA		GO:0008150, GO:0003674, GO:0005575
Zt09_chr_17_00021	9.07357	6.0953	1.17247	5.19868	2.00706e-07	2.19006e-06	up Zt05 vs Zt10	D	predicted protein	NA		GO:0008150, GO:0003674, GO:0005575
Zt09_chr_17_00024	355.49	6.1115	0.758828	8.05386	8.0224e-16	3.52879e-14	up Zt05 vs Zt10	A	predicted protein	NA		GO:0008150, GO:0003674, GO:0005575
Zt09_chr_17_00024	355.49	4.29675	0.452015	9.50577	1.98571e-21	2.31206e-19	up Zt05 vs Zt09	A	predicted protein	NA		GO:0008150, GO:0003674, GO:0005575
Zt09_chr_17_00024	355.49	2.75619	0.325238	8.47438	2.36328e-17	2.12631e-15	up Zt05 vs Zt10	B	predicted protein	NA		GO:0008150, GO:0003674, GO:0005575
Zt09_chr_17_00025	78.3748	8.05943	1.49195	5.40194	6.59224e-08	6.90406e-07	up Zt05 vs Zt10	A	predicted protein	NA		GO:0008150, GO:0003674, GO:0005575
Zt09_chr_17_00025	78.3748	7.03145	1.49601	4.70012	2.60009e-06	3.13818e-05	up Zt05 vs Zt10	B	predicted protein	NA		GO:0008150, GO:0003674, GO:0005575
Zt09_chr_17_00025	78.3748	3.03509	0.564993	5.3719	7.79105e-08	1.06356e-06	up Zt05 vs Zt09	A	predicted protein	NA		GO:0008150, GO:0003674, GO:0005575
Zt09_chr_17_00025	78.3748	2.16037	0.671259	3.21838	0.00128917	0.0070181	up Zt05 vs Zt09	B	predicted protein	NA		GO:0008150, GO:0003674, GO:0005575
Zt09_chr_17_00026	6.06516	4.49465	1.06169	4.2335	2.30086e-05	0.000364456	up Zt05 vs Zt09	C	predicted protein	NA		GO:0008150, GO:0003674, GO:0005575
Zt09_chr_17_00026	6.06516	3.09866	0.881348	3.51582	0.000438402	0.00214213	up Zt05 vs Zt10	D	predicted protein	NA		GO:0008150, GO:0003674, GO:0005575
Zt09_chr_17_00026	6.06516	2.62306	0.805898	3.25483	0.00113459	0.0058467	up Zt05 vs Zt09	D	predicted protein	NA		GO:0008150, GO:0003674, GO:0005575
Zt09_chr_17_00027	7.24913	9.90003	1.80445	5.48644	4.1e-08	6.30214e-07	up Zt05 vs Zt09	D	predicted protein	NA		GO:0008150, GO:0003674, GO:0005575
Zt09_chr_17_00027	7.24913	7.86692	1.80914	4.34844	1.37109e-05	0.000234497	up Zt05 vs Zt09	C	predicted protein	NA		GO:0008150, GO:0003674, GO:0005575
Zt09_chr_17_00032	42.0383	2.42915	0.488877	4.96883	6.73572e-07	8.23645e-06	up Zt05 vs Zt09	D	predicted protein	NA		GO:0008150, GO:0003674, GO:0005575
Zt09_chr_17_00035	13.2192	9.04863	1.51352	5.97854	2.2515e-09	4.42394e-08	up Zt05 vs Zt09	D	predicted protein	NA		GO:0008150, GO:0003674, GO:0005575
Zt09_chr_17_00035	13.2192	7.72417	1.56214	4.9446	7.63e-07	1.75749e-05	up Zt05 vs Zt09	C	predicted protein	NA		GO:0008150, GO:0003674, GO:0005575
Zt09_chr_17_00036	33.8981	8.93754	1.12596	7.93774	2.05906e-15	1.21143e-13	up Zt05 vs Zt09	D	predicted protein	NA		GO:0008150, GO:0003674, GO:0005575
Zt09_chr_17_00036	33.8981	8.77843	1.51859	5.78063	7.44212e-09	2.67916e-07	up Zt05 vs Zt09	C	predicted protein	NA		GO:0008150, GO:0003674, GO:0005575
Zt09_chr_17_00036	33.8981	6.60371	1.52458	4.33149	1.48106e-05	0.000114337	up Zt05 vs Zt09	A	predicted protein	NA		GO:0008150, GO:0003674, GO:0005575
Zt09_chr_17_00036	33.8981	5.27797	1.53139	3.44652	0.000567859	0.00359112	up Zt05 vs Zt09	B	predicted protein	NA		GO:0008150, GO:0003674, GO:0005575
Zt09_chr_17_00036	33.8981	5.16789	1.51533	3.41041	0.000648658	0.00244656	up Zt05 vs Zt10	A	predicted protein	NA		GO:0008150, GO:0003674, GO:0005575
Zt09_chr_17_00037	99.9497	8.37214	1.48692	5.63052	1.8e-08	2.14354e-07	up Zt05 vs Zt10	A	predicted protein	NA		GO:0008150, GO:0003674, GO:0005575
Zt09_chr_17_00037	99.9497	5.92747	1.08311	5.47266	4.43333e-08	6.4134e-07	up Zt05 vs Zt09	A	predicted protein	NA		GO:0008150, GO:0003674, GO:0005575
Zt09_chr_17_00037	99.9497	5.41497	0.381822	14.1819	1.1854e-45	1.01707e-42	up Zt05 vs Zt09	D	predicted protein	NA		GO:0008150, GO:0003674, GO:0005575
Zt09_chr_17_00037	99.9497	5.08925	0.803782	6.33164	2.42573e-10	6.74368e-09	up Zt05 vs Zt10	B	predicted protein	NA		GO:0008150, GO:0003674, GO:0005575
Zt09_chr_17_00037	99.9497	4.13905	0.732914	5.64739	1.62898e-08	4.24264e-07	up Zt05 vs Zt09	B	predicted protein	NA		GO:0008150, GO:0003674, GO:0005575
Zt09_chr_17_00037	99.9497	3.69238	0.378227	9.76233	1.63358e-22	3.29791e-20	up Zt05 vs Zt09	C	predicted protein	NA		GO:0008150, GO:0003674, GO:0005575
Zt09_chr_17_00037	99.9497	3.56991	0.369327	9.66599	4.20554e-22	3.85391e-20	up Zt05 vs Zt10	D	predicted protein	NA		GO:0008150, GO:0003674, GO:0005575
Zt09_chr_17_00037	99.9497	2.95208	0.386599	7.63602	2.24038e-14	1.86024e-12	up Zt05 vs Zt10	C	predicted protein	NA		GO:0008150, GO:0003674, GO:0005575
Zt09_chr_17_00040	3.44672	7.4209	2.13016	3.48373	0.000494487	0.00237685	up Zt05 vs Zt10	D	predicted protein	Effector		GO:0008150, GO:0003674, GO:0005575
Zt09_chr_17_00041	15.1708	2.75526	0.544099	5.06389	4.1078e-07	9.99856e-06	up Zt05 vs Zt09	C	predicted protein	NA		GO:0008150, GO:0003674, GO:0005575
Zt09_chr_17_00041	15.1708	2.72029	0.497379	5.46925	4.51952e-08	6.86725e-07	up Zt05 vs Zt09	D	predicted protein	NA		GO:0008150, GO:0003674, GO:0005575
Zt09_chr_17_00041	15.1708	2.67904	0.524012	5.11255	3.17835e-07	3.34284e-06	up Zt05 vs Zt10	D	predicted protein	NA		GO:0008150, GO:0003674, GO:0005575
Zt09_chr_17_00041	15.1708	2.08245	0.563878	3.69309	0.000221544	0.00235886	up Zt05 vs Zt10	C	predicted protein	NA		GO:0008150, GO:0003674, GO:0005575
Zt09_chr_17_00042	26.7301	4.03889	0.631022	6.40056	1.54813e-10	3.74359e-09	up Zt05 vs Zt09	D	predicted protein	NA		GO:0008150, GO:0003674, GO:0005575
Zt09_chr_17_00042	26.7301	3.80931	0.674347	5.64889	1.61492e-08	5.43372e-07	up Zt05 vs Zt09	C	predicted protein	NA		GO:0008150, GO:0003674, GO:0005575
Zt09_chr_17_00046	23.7129	4.78088	1.51943	3.1465	0.0016524	0.00544944	up Zt05 vs Zt10	A	predicted protein	NA		GO:0008150, GO:0003674, GO:0005575
Zt09_chr_17_00046	23.7129	4.77329	1.51943	3.1415	0.00168084	0.00678438	up Zt05 vs Zt09	A	predicted protein	NA		GO:0008150, GO:0003674, GO:0005575
Zt09_chr_17_00046	23.7129	3.74141	0.470764	7.94752	1.90288e-15	7.68686e-14	up Zt05 vs Zt10	D	predicted protein	NA		GO:0008150, GO:0003674, GO:0005575
Zt09_chr_17_00046	23.7129	2.84342	0.489179	5.81264	6.14967e-09	2.17584e-07	up Zt05 vs Zt10	C	predicted protein	NA		GO:0008150, GO:0003674, GO:0005575
Zt09_chr_17_00052	45.8292	2.03801	0.673867	3.02435	0.00249166	0.00941222	up Zt05 vs Zt09	A	predicted protein	NA		GO:0008150, GO:0003674, GO:0005575
Zt09_chr_17_00057	3.46182	3.37058	1.00515	3.35329	0.000798558	0.00356809	up Zt05 vs Zt10	D	predicted protein	NA		GO:0008150, GO:0003674, GO:0005575
Zt09_chr_17_00059	263.738	2.13928	0.267078	8.00994	1.14764e-15	4.89577e-14	up Zt05 vs Zt10	A	hypothetical protein	NA		GO:0008150, GO:0003674, GO:0005575
Zt09_chr_17_00060	226.276	3.19588	0.524753	6.09025	1.12734e-09	1.70862e-08	up Zt05 vs Zt10	A	predicted protein	NA		GO:0008150, GO:0003674, GO:0005575
Zt09_chr_17_00060	226.276	2.65813	0.418224	6.35575	2.07408e-10	5.8649e-09	up Zt05 vs Zt10	B	predicted protein	NA		GO:0008150, GO:0003674, GO:0005575
Zt09_chr_17_00061	99.5271	3.14254	0.758804	4.14143	3.4514e-05	0.000183254	up Zt05 vs Zt10	A	hypothetical protein	NA		GO:0008150, GO:0003674, GO:0005575
Zt09_chr_17_00061	99.5271	2.98682	0.551831	5.41257	6.21268e-08	1.1282e-06	up Zt05 vs Zt10	B	hypothetical protein	NA		GO:0008150, GO:0003674, GO:0005575
Zt09_chr_17_00061	99.5271	2.3793	0.385003	6.17994	6.41271e-10	1.16881e-08	up Zt05 vs Zt10	D	hypothetical protein	NA		GO:0008150, GO:0003674, GO:0005575
Zt09_chr_17_00062	24.6095	6.25174	1.49771	4.1742	2.99034e-05	0.000256016	up Zt05 vs Zt10	B	predicted protein	NA		GO:0008150, GO:0003674, GO:0005575
Zt09_chr_17_00062	24.6095	5.16026	1.51218	3.41246	0.000643784	0.00243095	up Zt05 vs Zt10	A	predicted protein	NA		GO:0008150, GO:0003674, GO:0005575
Zt09_chr_17_00062	24.6095	3.93829	0.61445	6.40945	1.46048e-10	6.86627e-09	up Zt05 vs Zt10	C	predicted protein	NA		GO:0008150, GO:0003674, GO:0005575
Zt09_chr_17_00062	24.6095	3.83246	0.515391	7.43603	1.03755e-13	3.389e-12	up Zt05 vs Zt10	D	predicted protein	NA		GO:0008150, GO:0003674, GO:0005575
Zt09_chr_17_00065	20.1821	2.22342	0.532959	4.17185	3.02142e-05	0.000246502	up Zt05 vs Zt09	D	predicted protein	NA		GO:0008150, GO:0003674, GO:0005575
Zt09_chr_17_00065	20.1821	2.17958	0.567818	3.83851	0.000123783	0.00156437	up Zt05 vs Zt09	C	predicted protein	NA		GO:0008150, GO:0003674, GO:0005575
Zt09_chr_17_00066	23.6484	4.67351	1.51692	3.08092	0.00206359	0.00909726	up Zt05 vs Zt10	B	predicted protein	NA		GO:0008150, GO:0003674, GO:0005575
Zt09_chr_17_00066	23.6484	2.50416	0.549901	4.55384	5.26744e-06	5.16019e-05	up Zt05 vs Zt09	D	predicted protein	NA		GO:0008150, GO:0003674, GO:0005575
Zt09_chr_17_00066	23.6484	2.30174	0.566809	4.06087	4.88897e-05	0.000702048	up Zt05 vs Zt09	C	predicted protein	NA		GO:0008150, GO:0003674, GO:0005575
Zt09_chr_17_00067	55.5583	5.20312	1.4714	3.53618	0.000405961	0.00233457	up Zt05 vs Zt10	B	predicted protein	NA		GO:0008150, GO:0003674, GO:0005575
Zt09_chr_17_00069	30.1562	5.87072	1.45426	4.0369	5.41622e-05	0.000420459	up Zt05 vs Zt10	B	predicted protein	NA		GO:0008150, GO:0003674, GO:0005575
Zt09_chr_17_00069	30.1562	5.09528	1.51409	3.36525	0.000764741	0.00281886	up Zt05 vs Zt10	A	predicted protein	NA		GO:0008150, GO:0003674, GO:0005575
Zt09_chr_17_00069	30.1562	5.08769	1.51409	3.36024	0.000778752	0.00351689	up Zt05 vs Zt09	A	predicted protein	NA		GO:0008150, GO:0003674, GO:0005575
Zt09_chr_17_00069	30.1562	4.82136	0.441128	10.9296	8.3207e-28	1.6798e-25	up Zt05 vs Zt09	D	predicted protein	NA		GO:0008150, GO:0003674, GO:0005575
Zt09_chr_17_00069	30.1562	4.45197	0.517314	8.60592	7.57056e-18	9.99314e-16	up Zt05 vs Zt09	C	predicted protein	NA		GO:0008150, GO:0003674, GO:0005575
Zt09_chr_17_00069	30.1562	3.66113	0.909979	4.02332	5.73837e-05	0.000539341	up Zt05 vs Zt09	B	predicted protein	NA		GO:0008150, GO:0003674, GO:0005575
Zt09_chr_19_00012	417.075	5.98034	0.424503	14.0879	4.5097e-45	8.9265e-42	up Zt05 vs Zt10	B	hypothetical protein	NA	PF00651	GO:0005515
Zt09_chr_19_00012	417.075	5.56263	0.464087	11.9862	4.19883e-33	1.8889e-30	up Zt05 vs Zt10	A	hypothetical protein	NA	PF00651	GO:0005515
Zt09_chr_19_00012	417.075	3.41707	0.236385	14.4555	2.31347e-47	2.1654e-44	up Zt05 vs Zt10	C	hypothetical protein	NA	PF00651	GO:0005515
Zt09_chr_19_00012	417.075	2.99805	0.215147	13.9349	3.88798e-44	1.67301e-41	up Zt05 vs Zt10	D	hypothetical protein	NA	PF00651	GO:0005515
Zt09_chr_19_00013	130.177	3.67423	0.56387	6.5161	7.21601e-11	1.35944e-09	up Zt05 vs Zt10	A	predicted protein	NA		GO:0008150, GO:0003674, GO:0005575
Zt09_chr_19_00013	130.177	2.32544	0.35609	6.5305	6.55508e-11	2.08603e-09	up Zt05 vs Zt10	B	predicted protein	NA		GO:0008150, GO:0003674, GO:0005575
Zt09_chr_19_00024	7.20072	4.16607	1.34493	3.09761	0.0019509	0.00759861	up Zt05 vs Zt10	D	predicted protein	NA		GO:0008150, GO:0003674, GO:0005575
Zt09_chr_19_00028	140.384	2.04238	0.319355	6.39534	1.60187e-10	3.73028e-09	up Zt05 vs Zt09	A	predicted protein	NA		GO:0008150, GO:0003674, GO:0005575
Zt09_chr_19_00031	10.5385	5.70901	1.56388	3.65054	0.00026169	0.00109004	up Zt05 vs Zt10	A	predicted protein	NA		GO:0008150, GO:0003674, GO:0005575
Zt09_chr_19_00038	63.7164	3.34345	0.967582	3.45547	0.00054933	0.00261507	up Zt05 vs Zt09	A	predicted protein	NA		GO:0008150, GO:0003674, GO:0005575
Zt09_chr_19_00038	63.7164	3.03576	0.913378	3.32367	0.000888424	0.0031981	up Zt05 vs Zt10	A	predicted protein	NA		GO:0008150, GO:0003674, GO:0005575
Zt09_chr_19_00039	403.307	4.07459	0.545037	7.4758	7.67332e-14	2.36582e-12	up Zt05 vs Zt10	A	hypothetical protein	NA	PF12949	GO:0008150, GO:0003674, GO:0005575
Zt09_chr_19_00048	6.00514	5.74587	1.85432	3.09865	0.00194407	0.00757547	up Zt05 vs Zt10	D	predicted protein	NA		GO:0008150, GO:0003674, GO:0005575
Zt09_chr_19_00049	7.7353	4.64177	1.11064	4.17938	2.92304e-05	0.000200619	up Zt05 vs Zt10	D	hypothetical protein	NA	PF01287	GO:0043022, GO:0003746, GO:0003723, GO:0045901, GO:0045905, GO:0006452
Zt09_chr_19_00049	7.7353	3.35643	0.991216	3.38617	0.000708758	0.00623707	up Zt05 vs Zt10	C	hypothetical protein	NA	PF01287	GO:0043022, GO:0003746, GO:0003723, GO:0045901, GO:0045905, GO:0006452
Zt09_chr_19_00051	110.323	2.7344	0.54445	5.02231	5.10535e-07	1.17858e-05	up Zt05 vs Zt10	C	predicted protein	NA		GO:0008150, GO:0003674, GO:0005575
Zt09_chr_19_00051	110.323	2.23371	0.401562	5.56256	2.6584e-08	3.63902e-07	up Zt05 vs Zt10	D	predicted protein	NA		GO:0008150, GO:0003674, GO:0005575
Zt09_chr_19_00054	18.3352	4.1909	0.524825	7.98533	1.40147e-15	8.29282e-14	up Zt05 vs Zt09	D	predicted protein	NA		GO:0008150, GO:0003674, GO:0005575
Zt09_chr_19_00054	18.3352	2.9917	0.554293	5.39732	6.76424e-08	1.98985e-06	up Zt05 vs Zt09	C	predicted protein	NA		GO:0008150, GO:0003674, GO:0005575
Zt09_chr_19_00054	18.3352	2.76421	0.514042	5.37741	7.55641e-08	9.22143e-07	up Zt05 vs Zt10	D	predicted protein	NA		GO:0008150, GO:0003674, GO:0005575
Zt09_chr_19_00057	129.858	8.74559	1.46222	5.98101	2.21754e-09	5.43243e-08	up Zt05 vs Zt10	B	predicted protein	NA		GO:0008150, GO:0003674, GO:0005575
Zt09_chr_19_00057	129.858	5.14032	0.760579	6.75843	1.39494e-11	2.98909e-10	up Zt05 vs Zt10	A	predicted protein	NA		GO:0008150, GO:0003674, GO:0005575
Zt09_chr_19_00057	129.858	3.62633	0.323815	11.1988	4.13429e-29	1.52024e-26	up Zt05 vs Zt10	C	predicted protein	NA		GO:0008150, GO:0003674, GO:0005575
Zt09_chr_19_00057	129.858	3.12047	0.279073	11.1816	5.0199e-29	8.87177e-27	up Zt05 vs Zt10	D	predicted protein	NA		GO:0008150, GO:0003674, GO:0005575
Zt09_chr_2_00003	66.6349	2.35482	0.329687	7.14261	9.15744e-13	2.61185e-11	up Zt05 vs Zt10	D	hypothetical protein	Non-effector		GO:0008150, GO:0003674, GO:0005575
Zt09_chr_2_00009	233.348	8.10764	1.54129	5.26031	1.43813e-07	1.41049e-06	up Zt05 vs Zt10	A	similar to sugar transporter	NA	PF00083	GO:0022891, GO:0022857, GO:0005215, GO:0016020, GO:0016021, GO:0055085, GO:0006810
Zt09_chr_2_00009	233.348	7.59572	1.51557	5.0118	5.39231e-07	7.81372e-06	up Zt05 vs Zt10	B	similar to sugar transporter	NA	PF00083	GO:0022891, GO:0022857, GO:0005215, GO:0016020, GO:0016021, GO:0055085, GO:0006810
Zt09_chr_2_00009	233.348	5.52944	0.819316	6.74884	1.49027e-11	4.04089e-10	up Zt05 vs Zt09	A	similar to sugar transporter	NA	PF00083	GO:0022891, GO:0022857, GO:0005215, GO:0016020, GO:0016021, GO:0055085, GO:0006810
Zt09_chr_2_00009	233.348	2.03949	0.625265	3.2618	0.00110706	0.00625017	up Zt05 vs Zt09	B	similar to sugar transporter	NA	PF00083	GO:0022891, GO:0022857, GO:0005215, GO:0016020, GO:0016021, GO:0055085, GO:0006810
Zt09_chr_2_00010	2663.72	6.28141	0.620053	10.1304	4.04816e-24	5.72352e-22	up Zt05 vs Zt10	A	similar to flavin-binding monooxygenase	NA	PF13738	GO:0008150, GO:0003674, GO:0005575
Zt09_chr_2_00010	2663.72	5.02772	0.539615	9.31722	1.19426e-20	1.21851e-18	up Zt05 vs Zt09	A	similar to flavin-binding monooxygenase	NA	PF13738	GO:0008150, GO:0003674, GO:0005575
Zt09_chr_2_00010	2663.72	3.52593	0.504298	6.99176	2.71455e-12	1.15801e-10	up Zt05 vs Zt10	B	similar to flavin-binding monooxygenase	NA	PF13738	GO:0008150, GO:0003674, GO:0005575
Zt09_chr_2_00014	41.8295	4.74327	0.472982	10.0284	1.14321e-23	1.28573e-21	up Zt05 vs Zt10	D	similar to heterokaryon incompatibility protein	NA	PF06985	GO:0008150, GO:0003674, GO:0005575
Zt09_chr_2_00014	41.8295	4.46412	1.49227	2.9915	0.0027761	0.00848782	up Zt05 vs Zt10	A	similar to heterokaryon incompatibility protein	NA	PF06985	GO:0008150, GO:0003674, GO:0005575
Zt09_chr_2_00014	41.8295	3.56236	0.438513	8.12374	4.52026e-16	4.5185e-14	up Zt05 vs Zt10	C	similar to heterokaryon incompatibility protein	NA	PF06985	GO:0008150, GO:0003674, GO:0005575
Zt09_chr_2_00014	41.8295	3.35745	0.37684	8.9095	5.12642e-19	4.39847e-17	up Zt05 vs Zt09	D	similar to heterokaryon incompatibility protein	NA	PF06985	GO:0008150, GO:0003674, GO:0005575
Zt09_chr_2_00014	41.8295	3.23326	0.388727	8.31758	8.97788e-17	9.93939e-15	up Zt05 vs Zt09	C	similar to heterokaryon incompatibility protein	NA	PF06985	GO:0008150, GO:0003674, GO:0005575
Zt09_chr_2_00014	41.8295	2.45187	0.710366	3.45156	0.000557356	0.00305774	up Zt05 vs Zt10	B	similar to heterokaryon incompatibility protein	NA	PF06985	GO:0008150, GO:0003674, GO:0005575
Zt09_chr_2_00015	169.017	2.2846	0.481717	4.74261	2.10983e-06	1.89655e-05	up Zt05 vs Zt10	D	similar to UMTA methyltransferase family protein	NA	PF13489	GO:0008150, GO:0003674, GO:0005575
Zt09_chr_2_00027	95.231	2.06906	0.327384	6.31998	2.61593e-10	1.17614e-08	up Zt05 vs Zt10	C	similar to ctr copper transporter family protein	NA	PF04145	GO:0005375, GO:0016021, GO:0035434
Zt09_chr_2_00028	227.556	2.28794	0.268947	8.50703	1.78444e-17	2.16148e-15	up Zt05 vs Zt10	C	similar to ferric reductase like transmembrane component	NA	PF08030;PF08022;PF01794	GO:0016491, GO:0055114
Zt09_chr_2_00030	319.07	2.00338	0.331034	6.05189	1.43158e-09	2.8185e-08	up Zt05 vs Zt09	A	similar to ABC multidrug transporter	NA	PF00664;PF00005	GO:0017111, GO:0000166, GO:0005524, GO:0042626, GO:0016887, GO:0016021, GO:0055085, GO:0006810
Zt09_chr_2_00046	7794.58	2.51526	0.218159	11.5295	9.37004e-31	2.72751e-28	up Zt05 vs Zt09	A	similar to BTB/POZ domain containing protein	NA	PF00651	GO:0005515
Zt09_chr_2_00070	59.0013	2.06306	0.287873	7.16657	7.6899e-13	2.21241e-11	up Zt05 vs Zt10	D	hypothetical protein	NA		GO:0008150, GO:0003674, GO:0005575
Zt09_chr_2_00085	77.5475	7.89552	1.10931	7.11749	1.09908e-12	3.11678e-11	up Zt05 vs Zt10	D	predicted protein	Effector		GO:0008150, GO:0003674, GO:0005575
Zt09_chr_2_00085	77.5475	6.805	0.946863	7.18689	6.62832e-13	4.48981e-11	up Zt05 vs Zt10	C	predicted protein	Effector		GO:0008150, GO:0003674, GO:0005575
Zt09_chr_2_00085	77.5475	6.77662	1.47174	4.60449	4.13469e-06	4.66603e-05	up Zt05 vs Zt10	B	predicted protein	Effector		GO:0008150, GO:0003674, GO:0005575
Zt09_chr_2_00085	77.5475	2.46381	0.448058	5.49886	3.82245e-08	5.88281e-07	up Zt05 vs Zt09	D	predicted protein	Effector		GO:0008150, GO:0003674, GO:0005575
Zt09_chr_2_00091	22.3057	7.12345	0.95435	7.46419	8.3812e-14	2.77421e-12	up Zt05 vs Zt10	D	predicted protein	Effector		GO:0008150, GO:0003674, GO:0005575
Zt09_chr_2_00091	22.3057	5.79226	1.12604	5.14391	2.69074e-07	6.64362e-06	up Zt05 vs Zt10	C	predicted protein	Effector		GO:0008150, GO:0003674, GO:0005575
Zt09_chr_2_00091	22.3057	2.81475	0.485758	5.79455	6.85028e-09	1.21604e-07	up Zt05 vs Zt09	D	predicted protein	Effector		GO:0008150, GO:0003674, GO:0005575
Zt09_chr_2_00094	252.697	2.90975	0.422461	6.88762	5.67323e-12	2.28244e-10	up Zt05 vs Zt10	B	predicted protein	Effector		GO:0008150, GO:0003674, GO:0005575
Zt09_chr_2_00101	398.599	4.69558	0.618935	7.58656	3.28518e-14	1.08741e-12	up Zt05 vs Zt10	A	predicted protein	NA		GO:0008150, GO:0003674, GO:0005575
Zt09_chr_2_00101	398.599	3.41028	0.605705	5.63027	1.8e-08	3.6945e-07	up Zt05 vs Zt10	B	predicted protein	NA		GO:0008150, GO:0003674, GO:0005575
Zt09_chr_2_00101	398.599	2.53006	0.53706	4.71094	2.46579e-06	2.18674e-05	up Zt05 vs Zt10	D	predicted protein	NA		GO:0008150, GO:0003674, GO:0005575
Zt09_chr_2_00108	457.268	2.15137	0.549006	3.91866	8.90428e-05	0.000545846	up Zt05 vs Zt09	A	similar to alpha-amylase	NA	PF00128	GO:0005509, GO:0004553, GO:0043169, GO:0003824, GO:0005975
Zt09_chr_2_00111	562.643	2.22349	0.17802	12.4901	8.45801e-36	5.5806e-33	up Zt05 vs Zt10	B	similar to cyclin domain-containing protein	NA		GO:0019901, GO:0006355, GO:0000079
Zt09_chr_2_00111	562.643	2.21574	0.184214	12.028	2.5311e-33	1.19287e-30	up Zt05 vs Zt10	A	similar to cyclin domain-containing protein	NA		GO:0019901, GO:0006355, GO:0000079
Zt09_chr_2_00125	14.8267	5.72301	1.70623	3.35418	0.000796009	0.00291565	up Zt05 vs Zt10	A	similar to Acyl-CoA N-acyltransferase	NA		GO:0008150, GO:0003674, GO:0005575
Zt09_chr_2_00125	14.8267	4.10044	1.23934	3.30856	0.00093776	0.00412489	up Zt05 vs Zt09	A	similar to Acyl-CoA N-acyltransferase	NA		GO:0008150, GO:0003674, GO:0005575
Zt09_chr_2_00130	21.0229	4.93674	1.4938	3.30483	0.000950339	0.00475026	up Zt05 vs Zt10	B	similar to glycosyltransferase family 2 protein	NA	PF13641	GO:0008150, GO:0003674, GO:0005575
Zt09_chr_2_00130	21.0229	2.72506	0.511823	5.32423	1.01384e-07	1.44377e-06	up Zt05 vs Zt09	D	similar to glycosyltransferase family 2 protein	NA	PF13641	GO:0008150, GO:0003674, GO:0005575
Zt09_chr_2_00130	21.0229	2.52313	0.566469	4.45414	8.423e-06	0.00013898	up Zt05 vs Zt10	C	similar to glycosyltransferase family 2 protein	NA	PF13641	GO:0008150, GO:0003674, GO:0005575
Zt09_chr_2_00130	21.0229	2.19444	0.51618	4.25131	2.12524e-05	0.000341898	up Zt05 vs Zt09	C	similar to glycosyltransferase family 2 protein	NA	PF13641	GO:0008150, GO:0003674, GO:0005575
Zt09_chr_2_00130	21.0229	2.14908	0.52594	4.08618	4.38539e-05	0.000289541	up Zt05 vs Zt10	D	similar to glycosyltransferase family 2 protein	NA	PF13641	GO:0008150, GO:0003674, GO:0005575
Zt09_chr_2_00140	403.82	4.84211	1.52229	3.18081	0.00146862	0.00493045	up Zt05 vs Zt10	A	hypothetical protein	Effector		GO:0008150, GO:0003674, GO:0005575
Zt09_chr_2_00140	403.82	3.42921	0.480456	7.13742	9.51009e-13	3.62651e-11	up Zt05 vs Zt09	D	hypothetical protein	Effector		GO:0008150, GO:0003674, GO:0005575
Zt09_chr_2_00140	403.82	3.29664	0.501087	6.57899	4.73669e-11	1.54716e-09	up Zt05 vs Zt10	B	hypothetical protein	Effector		GO:0008150, GO:0003674, GO:0005575
Zt09_chr_2_00140	403.82	2.06155	0.479514	4.29926	1.71372e-05	0.000125312	up Zt05 vs Zt10	D	hypothetical protein	Effector		GO:0008150, GO:0003674, GO:0005575
Zt09_chr_2_00142	300.776	3.66476	0.828395	4.42393	9.69233e-06	6.02166e-05	up Zt05 vs Zt10	A	similar to metallopeptidase MepB	Non-effector	PF01432	GO:0008237, GO:0004222, GO:0006508
Zt09_chr_2_00143	253.627	2.26237	0.408555	5.5375	3.06823e-08	9.8051e-07	up Zt05 vs Zt09	C	similar to lysine decarboxylase-like protein	NA	PF03641	GO:0008150, GO:0003674, GO:0005575
Zt09_chr_2_00144	520.138	5.02958	0.637272	7.89235	2.96547e-15	1.69625e-13	up Zt05 vs Zt09	D	hypothetical protein	NA	PF01715	GO:0005524, GO:0008033
Zt09_chr_2_00144	520.138	3.28224	0.630241	5.20791	1.91e-07	5.016e-06	up Zt05 vs Zt09	C	hypothetical protein	NA	PF01715	GO:0005524, GO:0008033
Zt09_chr_2_00144	520.138	2.00266	0.631346	3.17204	0.00151372	0.006155	up Zt05 vs Zt10	D	hypothetical protein	NA	PF01715	GO:0005524, GO:0008033
Zt09_chr_2_00156	49.184	2.90944	0.677309	4.29558	1.74237e-05	0.000100316	up Zt05 vs Zt10	A	hypothetical protein	NA	PF03061	GO:0008150, GO:0003674, GO:0005575
Zt09_chr_2_00167	159.038	2.13462	0.373708	5.71201	1.11653e-08	3.09531e-07	up Zt05 vs Zt09	B	similar to Catabolic 3-dehydroquinase (3-dehydroquinate dehydratase)	NA	PF01220	GO:0003855
Zt09_chr_2_00171	2629.75	2.30884	0.343653	6.7185	1.83599e-11	4.89779e-10	up Zt05 vs Zt09	A	similar to quinate permease	NA	PF00083	GO:0022891, GO:0022857, GO:0005215, GO:0016020, GO:0016021, GO:0055085, GO:0006810
Zt09_chr_2_00184	516.896	2.31021	0.167059	13.8287	1.71157e-43	2.82323e-40	up Zt05 vs Zt10	B	similar to kinesin family protein	NA	PF00225	GO:0008017, GO:0005524, GO:0003777, GO:0005871, GO:0007018
Zt09_chr_2_00184	516.896	2.07565	0.136769	15.1763	5.07539e-52	5.02312e-49	up Zt05 vs Zt10	D	similar to kinesin family protein	NA	PF00225	GO:0008017, GO:0005524, GO:0003777, GO:0005871, GO:0007018
Zt09_chr_2_00203	37.9688	3.32754	0.972721	3.42086	0.000624243	0.00236348	up Zt05 vs Zt10	A	predicted protein	Effector		GO:0008150, GO:0003674, GO:0005575
Zt09_chr_2_00230	106.05	3.05811	0.561567	5.44568	5.16092e-08	6.58217e-07	up Zt05 vs Zt10	D	similar to short chain dehydrogenase	NA	PF00106	GO:0016491, GO:0008152
Zt09_chr_2_00230	106.05	2.21389	0.699711	3.16401	0.00155614	0.00815305	up Zt05 vs Zt09	B	similar to short chain dehydrogenase	NA	PF00106	GO:0016491, GO:0008152
Zt09_chr_2_00244	259.1	2.33788	0.593895	3.93652	8.2672e-05	0.000607427	up Zt05 vs Zt10	B	predicted protein	Effector		GO:0008150, GO:0003674, GO:0005575
Zt09_chr_2_00249	3711.7	3.37742	0.716705	4.71242	2.44791e-06	2.65023e-05	up Zt05 vs Zt09	D	predicted protein	Effector		GO:0008150, GO:0003674, GO:0005575
Zt09_chr_2_00266	492.791	3.84948	0.383566	10.036	1.05849e-23	1.43505e-21	up Zt05 vs Zt10	A	similar to MFS transporter	NA	PF07690	GO:0016021, GO:0055085
Zt09_chr_2_00266	492.791	3.19999	0.374965	8.53411	1.41239e-17	1.30639e-15	up Zt05 vs Zt10	B	similar to MFS transporter	NA	PF07690	GO:0016021, GO:0055085
Zt09_chr_2_00266	492.791	2.82752	0.359689	7.86102	3.81013e-15	1.49638e-13	up Zt05 vs Zt10	D	similar to MFS transporter	NA	PF07690	GO:0016021, GO:0055085
Zt09_chr_2_00266	492.791	2.70629	0.369113	7.33187	2.26959e-13	1.62275e-11	up Zt05 vs Zt10	C	similar to MFS transporter	NA	PF07690	GO:0016021, GO:0055085
Zt09_chr_2_00266	492.791	2.26621	0.354003	6.40166	1.53692e-10	3.7321e-09	up Zt05 vs Zt09	D	similar to MFS transporter	NA	PF07690	GO:0016021, GO:0055085
Zt09_chr_2_00266	492.791	2.06371	0.368266	5.60386	2.1e-08	5.30621e-07	up Zt05 vs Zt09	B	similar to MFS transporter	NA	PF07690	GO:0016021, GO:0055085
Zt09_chr_2_00295	755.094	2.63646	0.283163	9.31076	1.26916e-20	1.28173e-18	up Zt05 vs Zt09	A	hypothetical protein	NA		GO:0008150, GO:0003674, GO:0005575
Zt09_chr_2_00295	755.094	2.46539	0.258745	9.52825	1.59964e-21	1.82999e-19	up Zt05 vs Zt09	D	hypothetical protein	NA		GO:0008150, GO:0003674, GO:0005575
Zt09_chr_2_00295	755.094	2.14474	0.261277	8.20868	2.23626e-16	2.37366e-14	up Zt05 vs Zt09	C	hypothetical protein	NA		GO:0008150, GO:0003674, GO:0005575
Zt09_chr_2_00308	163.7	5.63635	0.923181	6.10536	1e-09	1.81599e-08	up Zt05 vs Zt10	D	similar to glutathione s-transferase	NA	PF00043	GO:0008150, GO:0003674, GO:0005575
Zt09_chr_2_00308	163.7	3.99699	0.938	4.26118	2.0335e-05	0.000295302	up Zt05 vs Zt10	C	similar to glutathione s-transferase	NA	PF00043	GO:0008150, GO:0003674, GO:0005575
Zt09_chr_2_00308	163.7	3.78272	0.652025	5.80149	6.57274e-09	1.46841e-07	up Zt05 vs Zt10	B	similar to glutathione s-transferase	NA	PF00043	GO:0008150, GO:0003674, GO:0005575
Zt09_chr_2_00308	163.7	2.43891	0.573699	4.2512	2.12627e-05	0.000118958	up Zt05 vs Zt10	A	similar to glutathione s-transferase	NA	PF00043	GO:0008150, GO:0003674, GO:0005575
Zt09_chr_2_00310	4.8968	3.8918	1.14249	3.40643	0.000658178	0.00304392	up Zt05 vs Zt10	D	hypothetical protein	NA	PF00646	GO:0005515
Zt09_chr_2_00311	290.753	2.17223	0.565714	3.8398	0.000123134	0.000723446	up Zt05 vs Zt09	A	predicted protein	Non-effector		GO:0008150, GO:0003674, GO:0005575
Zt09_chr_2_00313	92.6385	2.2243	0.428572	5.19002	2.10268e-07	2.28684e-06	up Zt05 vs Zt10	D	similar to major facilitator superfamily transporter	NA	PF00083	GO:0022857, GO:0005215, GO:0016021, GO:0016020, GO:0055085, GO:0006810
Zt09_chr_2_00314	34.2581	5.3082	1.22815	4.32209	1.54555e-05	9.05105e-05	up Zt05 vs Zt10	A	hypothetical protein	NA	PF06985	GO:0008150, GO:0003674, GO:0005575
Zt09_chr_2_00314	34.2581	3.97722	0.938365	4.23846	2.2506e-05	0.000164022	up Zt05 vs Zt09	A	hypothetical protein	NA	PF06985	GO:0008150, GO:0003674, GO:0005575
Zt09_chr_2_00315	23.8605	3.38355	1.01541	3.33219	0.000861647	0.00382752	up Zt05 vs Zt09	A	similar to MFS transporter	NA	PF07690	GO:0005215, GO:0005886, GO:0016021, GO:0055085
Zt09_chr_2_00315	23.8605	3.12179	0.979765	3.18627	0.0014412	0.00485818	up Zt05 vs Zt10	A	similar to MFS transporter	NA	PF07690	GO:0005215, GO:0005886, GO:0016021, GO:0055085
Zt09_chr_2_00322	3.96834	7.75668	1.8369	4.2227	2.41388e-05	0.000201896	up Zt05 vs Zt09	D	similar to 2OG-Fe(II) oxygenase-like protein	NA	PF03171;PF14226	GO:0016706, GO:0016491, GO:0055114
Zt09_chr_2_00322	3.96834	7.43463	1.83677	4.04767	5.17306e-05	0.000738722	up Zt05 vs Zt09	C	similar to 2OG-Fe(II) oxygenase-like protein	NA	PF03171;PF14226	GO:0016706, GO:0016491, GO:0055114
Zt09_chr_2_00328	12.4521	6.2891	1.52932	4.11235	3.91657e-05	0.000321146	up Zt05 vs Zt10	B	similar to MFS transporter	NA	PF07690	GO:0016021, GO:0055085
Zt09_chr_2_00328	12.4521	5.41543	1.12807	4.80063	1.58171e-06	1.46575e-05	up Zt05 vs Zt10	D	similar to MFS transporter	NA	PF07690	GO:0016021, GO:0055085
Zt09_chr_2_00331	15.0748	5.96619	1.55404	3.83915	0.000123461	0.000563115	up Zt05 vs Zt10	A	predicted protein	NA		GO:0008150, GO:0003674, GO:0005575
Zt09_chr_2_00332	127.355	2.63186	0.502203	5.24063	1.6e-07	2.03841e-06	up Zt05 vs Zt09	A	predicted protein	NA		GO:0008150, GO:0003674, GO:0005575
Zt09_chr_2_00332	127.355	2.58426	0.499673	5.1719	2.31727e-07	2.14738e-06	up Zt05 vs Zt10	A	predicted protein	NA		GO:0008150, GO:0003674, GO:0005575
Zt09_chr_2_00333	798.416	2.35157	0.30852	7.62211	2.49558e-14	8.48755e-13	up Zt05 vs Zt10	A	similar to Sodium/hydrogen exchanger	NA	PF00999	GO:0015299, GO:0016021, GO:0055085, GO:0006812
Zt09_chr_2_00347	22.3944	3.13394	0.954938	3.28183	0.00103137	0.00587985	up Zt05 vs Zt09	B	hypothetical protein	NA	PF13650	GO:0008150, GO:0003674, GO:0005575
Zt09_chr_2_00353	1479.15	3.34628	0.351896	9.50929	1.91968e-21	2.2618e-19	up Zt05 vs Zt09	A	similar to carboxypeptidase s1	Non-effector	PF00450	GO:0004185, GO:0006508
Zt09_chr_2_00353	1479.15	2.88437	0.342427	8.42331	3.6598e-17	1.91645e-15	up Zt05 vs Zt10	A	similar to carboxypeptidase s1	Non-effector	PF00450	GO:0004185, GO:0006508
Zt09_chr_2_00353	1479.15	2.50452	0.323512	7.74167	9.81179e-15	5.88529e-13	up Zt05 vs Zt10	B	similar to carboxypeptidase s1	Non-effector	PF00450	GO:0004185, GO:0006508
Zt09_chr_2_00369	2187.67	3.38675	0.509755	6.64388	3.05533e-11	6.15857e-10	up Zt05 vs Zt10	A	hypothetical protein	NA		GO:0008150, GO:0003674, GO:0005575
Zt09_chr_2_00369	2187.67	3.07857	0.505534	6.08973	1.13101e-09	2.27976e-08	up Zt05 vs Zt09	A	hypothetical protein	NA		GO:0008150, GO:0003674, GO:0005575
Zt09_chr_2_00380	223.841	2.05427	0.345316	5.94895	2.69869e-09	3.82102e-08	up Zt05 vs Zt10	A	hypothetical protein	NA	PF12311	GO:0008150, GO:0003674, GO:0005575
Zt09_chr_2_00400	115.768	2.67074	0.465187	5.74121	9.4003e-09	2.66575e-07	up Zt05 vs Zt09	B	hypothetical protein	NA	PF13622	GO:0047617, GO:0006637
Zt09_chr_2_00404	3624.09	3.47338	0.410725	8.45671	2.75015e-17	1.46335e-15	up Zt05 vs Zt10	A	similar to benzoate 4-monooxygenase cytochrome p450	Non-effector	PF00067	GO:0020037, GO:0005506, GO:0016705, GO:0055114
Zt09_chr_2_00404	3624.09	2.09501	0.405258	5.16956	2.34647e-07	2.853e-06	up Zt05 vs Zt09	A	similar to benzoate 4-monooxygenase cytochrome p450	Non-effector	PF00067	GO:0020037, GO:0005506, GO:0016705, GO:0055114
Zt09_chr_2_00406	15.6958	5.70524	1.51307	3.77064	0.000162829	0.00107866	up Zt05 vs Zt10	B	predicted protein	NA		GO:0008150, GO:0003674, GO:0005575
Zt09_chr_2_00406	15.6958	3.00338	0.847422	3.54413	0.000393907	0.00382971	up Zt05 vs Zt10	C	predicted protein	NA		GO:0008150, GO:0003674, GO:0005575
Zt09_chr_2_00407	18.2308	3.66788	0.652135	5.62443	1.86126e-08	2.62407e-07	up Zt05 vs Zt10	D	predicted protein	NA		GO:0008150, GO:0003674, GO:0005575
Zt09_chr_2_00435	210.835	2.75025	0.539081	5.10174	3.3654e-07	3.02135e-06	up Zt05 vs Zt10	A	similar to sugar transporter	NA	PF00083	GO:0022891, GO:0022857, GO:0005215, GO:0016020, GO:0016021, GO:0055085, GO:0006810
Zt09_chr_2_00435	210.835	2.4439	0.530601	4.6059	4.10679e-06	3.63225e-05	up Zt05 vs Zt09	A	similar to sugar transporter	NA	PF00083	GO:0022891, GO:0022857, GO:0005215, GO:0016020, GO:0016021, GO:0055085, GO:0006810
Zt09_chr_2_00464	5.47379	6.37056	1.7958	3.54748	0.000388941	0.00194118	up Zt05 vs Zt10	D	hypothetical protein	NA		GO:0008150, GO:0003674, GO:0005575
Zt09_chr_2_00478	321.042	4.0804	0.378732	10.7739	4.57447e-27	1.00608e-24	up Zt05 vs Zt09	A	similar to adenosine deaminase	NA	PF00962	GO:0019239, GO:0000034, GO:0009168, GO:0006146
Zt09_chr_2_00478	321.042	3.03825	0.358356	8.47832	2.2847e-17	2.82646e-15	up Zt05 vs Zt09	B	similar to adenosine deaminase	NA	PF00962	GO:0019239, GO:0000034, GO:0009168, GO:0006146
Zt09_chr_2_00492	11.0097	5.65926	1.54113	3.67214	0.000240529	0.00100998	up Zt05 vs Zt10	A	predicted protein	NA		GO:0008150, GO:0003674, GO:0005575
Zt09_chr_2_00493	103.314	2.79854	0.770637	3.63146	0.000281821	0.00116604	up Zt05 vs Zt10	A	similar to class III aminotransferase	NA	PF00202	GO:0030170, GO:0008483, GO:0003824
Zt09_chr_2_00493	103.314	2.52708	0.68004	3.71608	0.000202339	0.00109729	up Zt05 vs Zt10	D	similar to class III aminotransferase	NA	PF00202	GO:0030170, GO:0008483, GO:0003824
Zt09_chr_2_00525	149.819	2.01786	0.43519	4.63673	3.53969e-06	2.43203e-05	up Zt05 vs Zt10	A	similar to metallopeptidase MepB	Non-effector	PF01432	GO:0004222, GO:0008237, GO:0006508
Zt09_chr_2_00529	106.918	5.02154	0.885013	5.67398	1.4e-08	2.2416e-07	up Zt05 vs Zt09	A	predicted protein	NA		GO:0008150, GO:0003674, GO:0005575
Zt09_chr_2_00529	106.918	2.41182	0.434089	5.55604	2.75962e-08	6.828e-07	up Zt05 vs Zt09	B	predicted protein	NA		GO:0008150, GO:0003674, GO:0005575
Zt09_chr_2_00548	57.4792	3.83478	0.863723	4.43983	9.00309e-06	5.6384e-05	up Zt05 vs Zt10	A	hypothetical protein	NA	PF04478	GO:0008150, GO:0003674, GO:0005575
Zt09_chr_2_00548	57.4792	3.09091	0.496941	6.21989	4.97507e-10	9.25531e-09	up Zt05 vs Zt10	D	hypothetical protein	NA	PF04478	GO:0008150, GO:0003674, GO:0005575
Zt09_chr_2_00548	57.4792	2.69497	0.557707	4.83223	1.35014e-06	2.73643e-05	up Zt05 vs Zt10	C	hypothetical protein	NA	PF04478	GO:0008150, GO:0003674, GO:0005575
Zt09_chr_2_00548	57.4792	2.33057	0.617861	3.77199	0.000161949	0.00107427	up Zt05 vs Zt10	B	hypothetical protein	NA	PF04478	GO:0008150, GO:0003674, GO:0005575
Zt09_chr_2_00578	2327.07	4.36633	0.554844	7.86947	3.56133e-15	1.66257e-13	up Zt05 vs Zt09	A	predicted protein	Effector		GO:0008150, GO:0003674, GO:0005575
Zt09_chr_2_00578	2327.07	3.09504	0.508664	6.08465	1.16745e-09	1.76132e-08	up Zt05 vs Zt10	A	predicted protein	Effector		GO:0008150, GO:0003674, GO:0005575
Zt09_chr_2_00578	2327.07	2.64477	0.471924	5.60423	2.09184e-08	3.35476e-07	up Zt05 vs Zt09	D	predicted protein	Effector		GO:0008150, GO:0003674, GO:0005575
Zt09_chr_2_00580	1620.5	2.54621	0.615695	4.13551	3.5416e-05	0.000187776	up Zt05 vs Zt10	A	hypothetical protein	NA		GO:0008150, GO:0003674, GO:0005575
Zt09_chr_2_00580	1620.5	2.09314	0.5108	4.09776	4.17162e-05	0.000328623	up Zt05 vs Zt09	D	hypothetical protein	NA		GO:0008150, GO:0003674, GO:0005575
Zt09_chr_2_00591	230.077	2.5921	0.437243	5.92827	3.06137e-09	9.83714e-08	up Zt05 vs Zt09	B	predicted protein	NA		GO:0008150, GO:0003674, GO:0005575
Zt09_chr_2_00610	145.258	4.69865	0.640586	7.33492	2.21848e-13	6.2912e-12	up Zt05 vs Zt10	A	predicted protein	Effector		GO:0008150, GO:0003674, GO:0005575
Zt09_chr_2_00610	145.258	3.19327	0.431542	7.39967	1.36526e-13	5.07971e-12	up Zt05 vs Zt09	A	predicted protein	Effector		GO:0008150, GO:0003674, GO:0005575
Zt09_chr_2_00610	145.258	2.62096	0.255255	10.268	9.82063e-25	2.88895e-22	up Zt05 vs Zt09	C	predicted protein	Effector		GO:0008150, GO:0003674, GO:0005575
Zt09_chr_2_00610	145.258	2.33931	0.255013	9.1733	4.5874e-20	3.36308e-18	up Zt05 vs Zt10	D	predicted protein	Effector		GO:0008150, GO:0003674, GO:0005575
Zt09_chr_2_00610	145.258	2.05849	0.245064	8.39982	4.47154e-17	3.25039e-15	up Zt05 vs Zt09	D	predicted protein	Effector		GO:0008150, GO:0003674, GO:0005575
Zt09_chr_2_00624	24.1796	2.01321	0.603882	3.33379	0.000856716	0.00501711	up Zt05 vs Zt09	B	predicted protein	Effector		GO:0008150, GO:0003674, GO:0005575
Zt09_chr_2_00627	76.6465	5.05891	0.9374	5.39675	6.78592e-08	9.39304e-07	up Zt05 vs Zt09	A	predicted protein	NA		GO:0008150, GO:0003674, GO:0005575
Zt09_chr_2_00627	76.6465	3.48657	0.646577	5.39235	6.95438e-08	7.25264e-07	up Zt05 vs Zt10	A	predicted protein	NA		GO:0008150, GO:0003674, GO:0005575
Zt09_chr_2_00641	339.016	2.63461	0.544763	4.83625	1.32312e-06	1.00963e-05	up Zt05 vs Zt10	A	hypothetical protein	NA	PF03936	GO:0000287, GO:0010333, GO:0016829
Zt09_chr_2_00641	339.016	2.36175	0.334101	7.06897	1.56083e-12	5.50352e-11	up Zt05 vs Zt09	D	hypothetical protein	NA	PF03936	GO:0000287, GO:0010333, GO:0016829
Zt09_chr_2_00654	56.6136	3.19947	1.00473	3.18439	0.00145057	0.00769364	up Zt05 vs Zt09	B	hypothetical protein	NA		GO:0008150, GO:0003674, GO:0005575
Zt09_chr_2_00663	1161.16	3.212	0.62028	5.17832	2.23899e-07	2.42443e-06	up Zt05 vs Zt10	D	similar to Chain A	Effector	PF01083	GO:0050525, GO:0016787, GO:0005576, GO:0008152
Zt09_chr_2_00671	9.11356	4.1944	1.23325	3.40109	0.000671179	0.00309681	up Zt05 vs Zt10	D	predicted protein	NA		GO:0008150, GO:0003674, GO:0005575
Zt09_chr_2_00680	233.353	2.82522	0.45546	6.20301	5.53946e-10	1.23184e-08	up Zt05 vs Zt09	D	similar to protease S8 tripeptidyl peptidase I	Non-effector	PF09286;PF00082	GO:0008236, GO:0004252, GO:0006508
Zt09_chr_2_00728	54.4268	4.9366	0.401077	12.3084	8.16664e-35	3.11421e-32	up Zt05 vs Zt09	D	predicted protein	NA		GO:0008150, GO:0003674, GO:0005575
Zt09_chr_2_00728	54.4268	3.0954	0.72725	4.25631	2.0783e-05	0.000116604	up Zt05 vs Zt10	A	predicted protein	NA		GO:0008150, GO:0003674, GO:0005575
Zt09_chr_2_00728	54.4268	2.40378	0.609881	3.94139	8.10117e-05	0.000502364	up Zt05 vs Zt09	A	predicted protein	NA		GO:0008150, GO:0003674, GO:0005575
Zt09_chr_2_00729	95.0605	5.01053	0.778264	6.43809	1.2099e-10	2.86468e-09	up Zt05 vs Zt09	A	hypothetical protein	NA	PF01284	GO:0016020
Zt09_chr_2_00729	95.0605	4.69738	0.652498	7.19907	6.06247e-13	3.75002e-11	up Zt05 vs Zt09	B	hypothetical protein	NA	PF01284	GO:0016020
Zt09_chr_2_00729	95.0605	4.36962	0.318688	13.7113	8.69139e-43	5.59291e-40	up Zt05 vs Zt09	D	hypothetical protein	NA	PF01284	GO:0016020
Zt09_chr_2_00729	95.0605	3.19451	0.324302	9.85042	6.82568e-23	1.56172e-20	up Zt05 vs Zt09	C	hypothetical protein	NA	PF01284	GO:0016020
Zt09_chr_2_00729	95.0605	2.05779	0.389233	5.28678	1.24485e-07	1.23327e-06	up Zt05 vs Zt10	A	hypothetical protein	NA	PF01284	GO:0016020
Zt09_chr_2_00745	6.76789	4.61582	1.28808	3.58348	0.000339043	0.00207169	up Zt05 vs Zt09	D	hypothetical protein	NA		GO:0008150, GO:0003674, GO:0005575
Zt09_chr_2_00746	2659.37	2.0018	0.469799	4.26097	2.0354e-05	0.000150331	up Zt05 vs Zt09	A	similar to MFS lactose permease	NA	PF00083	GO:0022891, GO:0022857, GO:0005215, GO:0016020, GO:0016021, GO:0055085, GO:0006810
Zt09_chr_2_00748	727.85	3.65019	0.658263	5.54519	2.93635e-08	4.43e-07	up Zt05 vs Zt09	A	hypothetical protein	NA		GO:0008150, GO:0003674, GO:0005575
Zt09_chr_2_00748	727.85	3.4298	0.654944	5.23678	1.63399e-07	1.5808e-06	up Zt05 vs Zt10	A	hypothetical protein	NA		GO:0008150, GO:0003674, GO:0005575
Zt09_chr_2_00748	727.85	3.2969	0.636767	5.17756	2.24807e-07	2.43161e-06	up Zt05 vs Zt10	D	hypothetical protein	NA		GO:0008150, GO:0003674, GO:0005575
Zt09_chr_2_00748	727.85	2.10354	0.660302	3.18572	0.00144392	0.00766658	up Zt05 vs Zt09	B	hypothetical protein	NA		GO:0008150, GO:0003674, GO:0005575
Zt09_chr_2_00751	778.2	3.04403	0.654802	4.64878	3.33908e-06	4.62842e-05	up Zt05 vs Zt09	B	similar to tyrosinase central domain-containing protein	Non-effector	PF00264	GO:0016491, GO:0008152
Zt09_chr_2_00751	778.2	2.55852	0.550962	4.64372	3.42185e-06	3.10413e-05	up Zt05 vs Zt09	A	similar to tyrosinase central domain-containing protein	Non-effector	PF00264	GO:0016491, GO:0008152
Zt09_chr_2_00751	778.2	2.22529	0.537992	4.13628	3.52984e-05	0.000187318	up Zt05 vs Zt10	A	similar to tyrosinase central domain-containing protein	Non-effector	PF00264	GO:0016491, GO:0008152
Zt09_chr_2_00781	30.0327	3.52754	0.884715	3.98721	6.68555e-05	0.000612657	up Zt05 vs Zt09	B	predicted protein	NA		GO:0008150, GO:0003674, GO:0005575
Zt09_chr_2_00790	72.5621	2.69638	0.501908	5.37225	7.77597e-08	1.71019e-06	up Zt05 vs Zt09	B	predicted protein	NA		GO:0008150, GO:0003674, GO:0005575
Zt09_chr_2_00793	6.01673	5.47844	1.67738	3.26608	0.00109049	0.00534814	up Zt05 vs Zt10	B	hypothetical protein	NA	PF01323	GO:0015035
Zt09_chr_2_00794	24.7214	7.77342	1.54547	5.0298	4.91e-07	4.96875e-06	up Zt05 vs Zt10	D	predicted protein	NA		GO:0008150, GO:0003674, GO:0005575
Zt09_chr_2_00794	24.7214	7.01542	1.54574	4.53856	5.664e-06	7.19597e-05	up Zt05 vs Zt09	B	predicted protein	NA		GO:0008150, GO:0003674, GO:0005575
Zt09_chr_2_00794	24.7214	5.92473	1.52925	3.87428	0.00010694	0.00064028	up Zt05 vs Zt09	A	predicted protein	NA		GO:0008150, GO:0003674, GO:0005575
Zt09_chr_2_00794	24.7214	4.17453	0.906682	4.60418	4.14093e-06	4.66775e-05	up Zt05 vs Zt10	B	predicted protein	NA		GO:0008150, GO:0003674, GO:0005575
Zt09_chr_2_00794	24.7214	2.7757	0.737514	3.76359	0.000167489	0.000735095	up Zt05 vs Zt10	A	predicted protein	NA		GO:0008150, GO:0003674, GO:0005575
Zt09_chr_2_00800	569.135	3.66897	0.322248	11.3855	4.93659e-30	1.28572e-27	up Zt05 vs Zt09	A	similar to alpha/beta-hydrolase	NA	PF12697	GO:0008150, GO:0003674, GO:0005575
Zt09_chr_2_00800	569.135	3.4582	0.326093	10.6049	2.82628e-26	1.27144e-23	up Zt05 vs Zt09	B	similar to alpha/beta-hydrolase	NA	PF12697	GO:0008150, GO:0003674, GO:0005575
Zt09_chr_2_00806	189.735	4.47779	0.476721	9.39289	5.8377e-21	6.41952e-19	up Zt05 vs Zt09	A	hypothetical protein	Non-effector	PF00722	GO:0004553, GO:0005975
Zt09_chr_2_00806	189.735	3.52437	0.364152	9.67828	3.72928e-22	9.00213e-20	up Zt05 vs Zt09	B	hypothetical protein	Non-effector	PF00722	GO:0004553, GO:0005975
Zt09_chr_2_00806	189.735	2.92251	0.216139	13.5215	1.16814e-41	2.00453e-38	up Zt05 vs Zt09	C	hypothetical protein	Non-effector	PF00722	GO:0004553, GO:0005975
Zt09_chr_2_00827	674.448	7.01144	1.34462	5.21443	1.84386e-07	2.29543e-06	up Zt05 vs Zt09	A	similar to tetrahydroxynaphthalene reductase	NA	PF13561	GO:0016491, GO:0008152
Zt09_chr_2_00827	674.448	5.00798	1.27339	3.93278	8.39675e-05	0.000739347	up Zt05 vs Zt09	B	similar to tetrahydroxynaphthalene reductase	NA	PF13561	GO:0016491, GO:0008152
Zt09_chr_2_00827	674.448	4.02791	1.15773	3.47915	0.000503004	0.00194159	up Zt05 vs Zt10	A	similar to tetrahydroxynaphthalene reductase	NA	PF13561	GO:0016491, GO:0008152
Zt09_chr_2_00840	567.061	2.93761	0.32283	9.09955	9.07087e-20	7.23987e-18	up Zt05 vs Zt10	A	hypothetical protein	Non-effector	PF00314	GO:0008150, GO:0003674, GO:0005575
Zt09_chr_2_00840	567.061	2.57834	0.314076	8.20928	2.22518e-16	1.25844e-14	up Zt05 vs Zt09	A	hypothetical protein	Non-effector	PF00314	GO:0008150, GO:0003674, GO:0005575
Zt09_chr_2_00844	446.485	2.15552	0.510803	4.21987	2.44446e-05	0.000171337	up Zt05 vs Zt10	D	hypothetical protein	NA	PF00172	GO:0000981, GO:0008270, GO:0005634, GO:0006355
Zt09_chr_2_00845	154.332	5.80643	1.45951	3.97835	6.93959e-05	0.000341939	up Zt05 vs Zt10	A	similar to fasciclin domain-containing protein	Non-effector	PF02469	GO:0008150, GO:0003674, GO:0005575
Zt09_chr_2_00845	154.332	3.91965	1.27212	3.0812	0.00206168	0.00803957	up Zt05 vs Zt09	A	similar to fasciclin domain-containing protein	Non-effector	PF02469	GO:0008150, GO:0003674, GO:0005575
Zt09_chr_2_00867	26.6304	4.62404	1.50199	3.0786	0.00207974	0.00661628	up Zt05 vs Zt10	A	similar to stress response RCI peptide	NA	PF01679	GO:0016021
Zt09_chr_2_00867	26.6304	2.55633	0.621431	4.11362	3.89494e-05	0.000319903	up Zt05 vs Zt10	B	similar to stress response RCI peptide	NA	PF01679	GO:0016021
Zt09_chr_2_00868	92.6056	2.09445	0.578759	3.61886	0.000295903	0.00154541	up Zt05 vs Zt09	A	similar to Zinc-binding alcohol dehydrogenase domain-containing protein cipB	NA	PF08240;PF00107	GO:0016747, GO:0016491, GO:0008270, GO:0055114
Zt09_chr_2_00883	886.434	2.06025	0.275659	7.47392	7.7838e-14	2.58511e-12	up Zt05 vs Zt10	D	similar to similar to pumilio domain-containing protein	NA	PF00806	GO:0003723, GO:0005488
Zt09_chr_2_00894	91.4844	3.31655	0.47614	6.96549	3.27259e-12	1.82988e-10	up Zt05 vs Zt09	B	predicted protein	NA		GO:0008150, GO:0003674, GO:0005575
Zt09_chr_2_00894	91.4844	3.30887	0.524275	6.31133	2.76654e-10	6.18069e-09	up Zt05 vs Zt09	A	predicted protein	NA		GO:0008150, GO:0003674, GO:0005575
Zt09_chr_2_00894	91.4844	2.47321	0.25224	9.80501	1.07134e-22	2.34692e-20	up Zt05 vs Zt09	C	predicted protein	NA		GO:0008150, GO:0003674, GO:0005575
Zt09_chr_2_00894	91.4844	2.42063	0.211229	11.4597	2.10194e-30	5.15276e-28	up Zt05 vs Zt09	D	predicted protein	NA		GO:0008150, GO:0003674, GO:0005575
Zt09_chr_2_00897	336.815	2.34023	0.223673	10.4628	1.28069e-25	2.34722e-23	up Zt05 vs Zt09	A	hypothetical protein	NA	PF14534	GO:0008150, GO:0003674, GO:0005575
Zt09_chr_2_00897	336.815	2.3179	0.208926	11.0943	1.33628e-28	4.89823e-26	up Zt05 vs Zt10	B	hypothetical protein	NA	PF14534	GO:0008150, GO:0003674, GO:0005575
Zt09_chr_2_00897	336.815	2.30739	0.22238	10.3759	3.19255e-25	5.54327e-23	up Zt05 vs Zt10	A	hypothetical protein	NA	PF14534	GO:0008150, GO:0003674, GO:0005575
Zt09_chr_2_00921	55.9217	2.19872	0.421648	5.21458	1.84234e-07	2.48934e-06	up Zt05 vs Zt09	D	predicted protein	NA		GO:0008150, GO:0003674, GO:0005575
Zt09_chr_2_00928	31.6548	5.61414	1.1558	4.85736	1.18964e-06	9.19115e-06	up Zt05 vs Zt10	A	hypothetical protein	NA	PF01425	GO:0016884
Zt09_chr_2_00928	31.6548	4.59159	0.899966	5.10196	3.36155e-07	3.8957e-06	up Zt05 vs Zt09	A	hypothetical protein	NA	PF01425	GO:0016884
Zt09_chr_2_00929	6.6147	5.43222	1.65962	3.27317	0.00106347	0.00459963	up Zt05 vs Zt09	A	hypothetical protein	NA		GO:0016884
Zt09_chr_2_00930	152.01	2.24064	0.428646	5.22725	1.72053e-07	2.16092e-06	up Zt05 vs Zt09	A	similar to alpha/beta hydrolase family protein	NA	PF12697	GO:0008150, GO:0003674, GO:0005575
Zt09_chr_2_00934	642.535	3.27565	0.968012	3.38389	0.000714657	0.00326394	up Zt05 vs Zt10	D	hypothetical protein	NA		GO:0008150, GO:0003674, GO:0005575
Zt09_chr_2_00934	642.535	3.02061	0.994517	3.03726	0.00238736	0.00746294	up Zt05 vs Zt10	A	hypothetical protein	NA		GO:0008150, GO:0003674, GO:0005575
Zt09_chr_2_00939	1229.64	2.1756	0.340519	6.38909	1.66877e-10	3e-09	up Zt05 vs Zt10	A	similar to short-chain dehydrogenase	NA	PF00106	GO:0016491, GO:0008152
Zt09_chr_2_00953	16.6032	2.92723	0.952628	3.07279	0.00212066	0.0081539	up Zt05 vs Zt10	D	predicted protein	Effector		GO:0008150, GO:0003674, GO:0005575
Zt09_chr_2_00973	98.7341	2.64206	0.61692	4.28266	1.84672e-05	0.000138674	up Zt05 vs Zt09	A	predicted protein	NA		GO:0008150, GO:0003674, GO:0005575
Zt09_chr_2_00974	59.624	3.84306	0.901891	4.26111	2.03415e-05	0.000150331	up Zt05 vs Zt09	A	hypothetical protein	NA		GO:0008150, GO:0003674, GO:0005575
Zt09_chr_2_00997	69.2799	2.02647	0.674809	3.00302	0.00267313	0.00821104	up Zt05 vs Zt10	A	hypothetical protein	NA		GO:0008150, GO:0003674, GO:0005575
Zt09_chr_2_01009	259.069	2.76052	0.490276	5.63054	1.8e-08	2.14354e-07	up Zt05 vs Zt10	A	hypothetical protein	NA		GO:0008150, GO:0003674, GO:0005575
Zt09_chr_2_01009	259.069	2.13903	0.461249	4.63748	3.52685e-06	3.17898e-05	up Zt05 vs Zt09	A	hypothetical protein	NA		GO:0008150, GO:0003674, GO:0005575
Zt09_chr_2_01016	704.235	2.24909	0.445455	5.04897	4.44202e-07	4.52291e-06	up Zt05 vs Zt10	D	similar to mfs transporter	NA	PF07690	GO:0016021, GO:0055085
Zt09_chr_2_01024	22325	3.70801	0.538018	6.89199	5.50172e-12	1.65503e-10	up Zt05 vs Zt09	A	predicted protein	Non-effector		GO:0008150, GO:0003674, GO:0005575
Zt09_chr_2_01037	166.938	2.36454	0.632749	3.73693	0.000186279	0.000806475	up Zt05 vs Zt10	A	similar to ef-hand calcium-binding domain protein	NA	PF03959	GO:0008150, GO:0003674, GO:0005575
Zt09_chr_2_01037	166.938	2.3356	0.610563	3.82533	0.000130598	0.00106468	up Zt05 vs Zt09	B	similar to ef-hand calcium-binding domain protein	NA	PF03959	GO:0008150, GO:0003674, GO:0005575
Zt09_chr_2_01042	360.074	3.43967	0.578532	5.94551	2.75589e-09	3.8743e-08	up Zt05 vs Zt10	A	predicted protein	NA		GO:0008150, GO:0003674, GO:0005575
Zt09_chr_2_01042	360.074	2.27133	0.5078	4.47288	7.71735e-06	6.40223e-05	up Zt05 vs Zt09	A	predicted protein	NA		GO:0008150, GO:0003674, GO:0005575
Zt09_chr_2_01054	2220.93	5.49724	0.584992	9.39713	5.60729e-21	5.04503e-19	up Zt05 vs Zt10	A	hypothetical protein	NA	PF00651	GO:0005515
Zt09_chr_2_01054	2220.93	5.28243	0.580222	9.10416	8.69374e-20	8.11716e-18	up Zt05 vs Zt09	A	hypothetical protein	NA	PF00651	GO:0005515
Zt09_chr_2_01054	2220.93	3.90987	0.588375	6.6452	3.02809e-11	1.43392e-09	up Zt05 vs Zt09	B	hypothetical protein	NA	PF00651	GO:0005515
Zt09_chr_2_01054	2220.93	2.18328	0.556757	3.92142	8.80294e-05	0.000641552	up Zt05 vs Zt10	B	hypothetical protein	NA	PF00651	GO:0005515
Zt09_chr_2_01069	541.753	3.46671	0.404999	8.5598	1.13067e-17	1.41968e-15	up Zt05 vs Zt09	C	similar to alpha/beta hydrolase	NA	PF07859	GO:0016787, GO:0008152
Zt09_chr_2_01069	541.753	3.31928	0.417619	7.94809	1.89407e-15	1.76845e-13	up Zt05 vs Zt09	B	similar to alpha/beta hydrolase	NA	PF07859	GO:0016787, GO:0008152
Zt09_chr_2_01069	541.753	2.68938	0.389415	6.90621	4.97763e-12	1.62697e-10	up Zt05 vs Zt09	D	similar to alpha/beta hydrolase	NA	PF07859	GO:0016787, GO:0008152
Zt09_chr_2_01082	120.041	2.75289	0.238343	11.5502	7.3687e-31	1.8967e-28	up Zt05 vs Zt09	D	similar to aspartic-type endopeptidase	NA	PF00026	GO:0004190, GO:0006508
Zt09_chr_2_01084	85.1386	4.19543	0.814814	5.14895	2.62e-07	4.12826e-06	up Zt05 vs Zt10	B	predicted protein	Effector		GO:0008150, GO:0003674, GO:0005575
Zt09_chr_2_01086	12.4524	3.94	0.7548	5.21992	1.79e-07	1.99048e-06	up Zt05 vs Zt10	D	hypothetical protein	NA	PF05368	GO:0008150, GO:0003674, GO:0005575
Zt09_chr_2_01087	41.7183	6.78924	1.51219	4.48967	7.13321e-06	7.38467e-05	up Zt05 vs Zt10	B	similar to monooxygenase flavin binding domain protein	NA	PF13738	GO:0016491, GO:0055114
Zt09_chr_2_01087	41.7183	6.19133	1.15923	5.34092	9.24772e-08	1.24523e-06	up Zt05 vs Zt09	A	similar to monooxygenase flavin binding domain protein	NA	PF13738	GO:0016491, GO:0055114
Zt09_chr_2_01087	41.7183	6.16567	1.49647	4.12014	3.78643e-05	0.000373622	up Zt05 vs Zt09	B	similar to monooxygenase flavin binding domain protein	NA	PF13738	GO:0016491, GO:0055114
Zt09_chr_2_01087	41.7183	5.51374	1.00449	5.48912	4.03938e-08	5.30208e-07	up Zt05 vs Zt10	D	similar to monooxygenase flavin binding domain protein	NA	PF13738	GO:0016491, GO:0055114
Zt09_chr_2_01087	41.7183	5.21567	0.912809	5.71387	1.1e-08	1.37e-07	up Zt05 vs Zt10	A	similar to monooxygenase flavin binding domain protein	NA	PF13738	GO:0016491, GO:0055114
Zt09_chr_2_01087	41.7183	3.4723	0.846097	4.10391	4.06226e-05	0.000538982	up Zt05 vs Zt10	C	similar to monooxygenase flavin binding domain protein	NA	PF13738	GO:0016491, GO:0055114
Zt09_chr_2_01091	488.028	3.42411	0.314873	10.8746	1.52373e-27	3.27835e-25	up Zt05 vs Zt10	A	similar to transcription factor C6	NA	PF04082;PF00172	GO:0008270, GO:0003677, GO:0000981, GO:0005634, GO:0006351, GO:0006355
Zt09_chr_2_01091	488.028	2.4954	0.284649	8.76659	1.84159e-18	2.67056e-16	up Zt05 vs Zt10	C	similar to transcription factor C6	NA	PF04082;PF00172	GO:0008270, GO:0003677, GO:0000981, GO:0005634, GO:0006351, GO:0006355
Zt09_chr_2_01091	488.028	2.44152	0.291306	8.38128	5.23535e-17	4.54511e-15	up Zt05 vs Zt10	B	similar to transcription factor C6	NA	PF04082;PF00172	GO:0008270, GO:0003677, GO:0000981, GO:0005634, GO:0006351, GO:0006355
Zt09_chr_2_01091	488.028	2.41218	0.275635	8.75133	2.10854e-18	1.24216e-16	up Zt05 vs Zt10	D	similar to transcription factor C6	NA	PF04082;PF00172	GO:0008270, GO:0003677, GO:0000981, GO:0005634, GO:0006351, GO:0006355
Zt09_chr_2_01092	261.261	2.72685	0.350392	7.78229	7.12215e-15	2.58197e-13	up Zt05 vs Zt10	A	hypothetical protein	NA	PF06687	GO:0008150, GO:0003674, GO:0005575
Zt09_chr_2_01097	953.567	2.08888	0.222862	9.37297	7.05189e-21	9.97036e-19	up Zt05 vs Zt10	B	similar to phosphoglycerate dehydrogenase	NA	PF02826	GO:0048037, GO:0016616, GO:0055114
Zt09_chr_2_01098	64.7755	6.65413	1.56113	4.26237	2.02267e-05	0.000294677	up Zt05 vs Zt10	C	hypothetical protein	NA	PF11807	GO:0008150, GO:0003674, GO:0005575
Zt09_chr_2_01098	64.7755	4.82047	0.660294	7.30049	2.86727e-13	8.78556e-12	up Zt05 vs Zt10	D	hypothetical protein	NA	PF11807	GO:0008150, GO:0003674, GO:0005575
Zt09_chr_2_01099	513.048	3.10005	0.837705	3.70064	0.000215052	0.00118008	up Zt05 vs Zt09	A	similar to peptidase s41 family protein	Non-effector	PF03572	GO:0008236, GO:0006508
Zt09_chr_2_01099	513.048	2.30064	0.655143	3.51166	0.00044531	0.00251922	up Zt05 vs Zt10	B	similar to peptidase s41 family protein	Non-effector	PF03572	GO:0008236, GO:0006508
Zt09_chr_2_01103	20.0765	5.74512	1.61831	3.55006	0.000385139	0.00153405	up Zt05 vs Zt10	A	predicted protein	NA		GO:0008150, GO:0003674, GO:0005575
Zt09_chr_2_01103	20.0765	5.40332	1.6206	3.33416	0.000855583	0.00725624	up Zt05 vs Zt10	C	predicted protein	NA		GO:0008150, GO:0003674, GO:0005575
Zt09_chr_2_01103	20.0765	5.40172	1.57598	3.42754	0.000609072	0.00328322	up Zt05 vs Zt10	B	predicted protein	NA		GO:0008150, GO:0003674, GO:0005575
Zt09_chr_2_01120	92.1003	2.18069	0.287678	7.58033	3.44687e-14	2.81658e-12	up Zt05 vs Zt10	C	hypothetical protein	NA		GO:0016772
Zt09_chr_2_01120	92.1003	2.0201	0.253106	7.98124	1.44874e-15	5.99926e-14	up Zt05 vs Zt10	D	hypothetical protein	NA		GO:0016772
Zt09_chr_2_01125	229.111	2.92207	0.358479	8.15129	3.60051e-16	1.60514e-14	up Zt05 vs Zt10	D	similar to RTA1 domain protein	NA	PF04479	GO:0016021, GO:0006950
Zt09_chr_2_01126	95.3708	2.64984	0.455027	5.82347	5.76393e-09	2.05348e-07	up Zt05 vs Zt10	C	hypothetical protein	NA		GO:0008150, GO:0003674, GO:0005575
Zt09_chr_2_01126	95.3708	2.33791	0.409243	5.71275	1.11162e-08	1.65688e-07	up Zt05 vs Zt10	D	hypothetical protein	NA		GO:0008150, GO:0003674, GO:0005575
Zt09_chr_2_01130	61.2711	3.479	0.449781	7.73487	1.0351e-14	8.95575e-13	up Zt05 vs Zt10	C	hypothetical protein	Non-effector	PF12796;PF14479	GO:0005515
Zt09_chr_2_01130	61.2711	2.99454	0.331583	9.03104	1.70051e-19	1.13716e-17	up Zt05 vs Zt10	D	hypothetical protein	Non-effector	PF12796;PF14479	GO:0005515
Zt09_chr_2_01130	61.2711	2.52168	0.421183	5.98714	2.13566e-09	5.24483e-08	up Zt05 vs Zt10	B	hypothetical protein	Non-effector	PF12796;PF14479	GO:0005515
Zt09_chr_2_01130	61.2711	2.45798	0.482285	5.09654	3.45925e-07	3.08991e-06	up Zt05 vs Zt10	A	hypothetical protein	Non-effector	PF12796;PF14479	GO:0005515
Zt09_chr_2_01142	23.8272	6.93352	1.70083	4.07655	4.57093e-05	0.000235127	up Zt05 vs Zt10	A	predicted protein	NA		GO:0008150, GO:0003674, GO:0005575
Zt09_chr_2_01142	23.8272	6.92593	1.70083	4.07209	4.65941e-05	0.000310742	up Zt05 vs Zt09	A	predicted protein	NA		GO:0008150, GO:0003674, GO:0005575
Zt09_chr_2_01142	23.8272	3.3459	0.931953	3.5902	0.000330424	0.00167703	up Zt05 vs Zt10	D	predicted protein	NA		GO:0008150, GO:0003674, GO:0005575
Zt09_chr_2_01151	1127.73	2.55815	0.772363	3.3121	0.000925969	0.00405321	up Zt05 vs Zt10	D	similar to acetylxylan esterase	Effector	PF01083	GO:0016787, GO:0008152
Zt09_chr_2_01176	32.663	5.28298	1.50204	3.51721	0.000436107	0.00216132	up Zt05 vs Zt09	A	predicted protein	NA		GO:0008150, GO:0003674, GO:0005575
Zt09_chr_2_01176	32.663	3.43905	0.526699	6.52944	6.60169e-11	1.43598e-09	up Zt05 vs Zt10	D	predicted protein	NA		GO:0008150, GO:0003674, GO:0005575
Zt09_chr_2_01176	32.663	2.99695	0.475482	6.30298	2.91982e-10	6.7556e-09	up Zt05 vs Zt09	D	predicted protein	NA		GO:0008150, GO:0003674, GO:0005575
Zt09_chr_2_01176	32.663	2.97234	0.657702	4.51928	6.2049e-06	7.80304e-05	up Zt05 vs Zt09	B	predicted protein	NA		GO:0008150, GO:0003674, GO:0005575
Zt09_chr_2_01176	32.663	2.70659	0.52257	5.17938	2.22623e-07	5.77363e-06	up Zt05 vs Zt09	C	predicted protein	NA		GO:0008150, GO:0003674, GO:0005575
Zt09_chr_2_01176	32.663	2.47698	0.722443	3.42862	0.000606663	0.0023022	up Zt05 vs Zt10	A	predicted protein	NA		GO:0008150, GO:0003674, GO:0005575
Zt09_chr_2_01176	32.663	2.37948	0.562799	4.22793	2.35851e-05	0.000337267	up Zt05 vs Zt10	C	predicted protein	NA		GO:0008150, GO:0003674, GO:0005575
Zt09_chr_2_01177	28.3041	3.75933	0.414618	9.06699	1.2235e-19	1.1452e-17	up Zt05 vs Zt09	D	hypothetical protein	Non-effector		GO:0008150, GO:0003674, GO:0005575
Zt09_chr_2_01177	28.3041	3.33673	0.495279	6.73707	1.61612e-11	9.29586e-10	up Zt05 vs Zt09	C	hypothetical protein	Non-effector		GO:0008150, GO:0003674, GO:0005575
Zt09_chr_2_01177	28.3041	3.3153	0.457135	7.25235	4.09605e-13	1.22473e-11	up Zt05 vs Zt10	D	hypothetical protein	Non-effector		GO:0008150, GO:0003674, GO:0005575
Zt09_chr_2_01178	44.748	2.81135	0.445239	6.31425	2.7148e-10	5.30996e-09	up Zt05 vs Zt10	D	hypothetical protein	NA		GO:0008150, GO:0003674, GO:0005575
Zt09_chr_2_01179	602.302	2.40051	0.342643	7.00587	2.45451e-12	7.79094e-11	up Zt05 vs Zt09	A	predicted protein	NA		GO:0008150, GO:0003674, GO:0005575
Zt09_chr_2_01179	602.302	2.10228	0.338807	6.20496	5.47099e-10	8.86193e-09	up Zt05 vs Zt10	A	predicted protein	NA		GO:0008150, GO:0003674, GO:0005575
Zt09_chr_2_01183	730.501	2.08158	0.427726	4.86662	1.13523e-06	1.1559e-05	up Zt05 vs Zt09	A	hypothetical protein	NA	PF12708	GO:0008150, GO:0003674, GO:0005575
Zt09_chr_2_01183	730.501	2.05521	0.430021	4.77933	1.75881e-06	2.64141e-05	up Zt05 vs Zt09	B	hypothetical protein	NA	PF12708	GO:0008150, GO:0003674, GO:0005575
Zt09_chr_2_01185	96.5598	2.3906	0.532448	4.48982	7.12818e-06	4.58101e-05	up Zt05 vs Zt10	A	predicted protein	NA		GO:0008150, GO:0003674, GO:0005575
Zt09_chr_2_01185	96.5598	2.31034	0.38934	5.934	3e-09	4.85243e-08	up Zt05 vs Zt10	D	predicted protein	NA		GO:0008150, GO:0003674, GO:0005575
Zt09_chr_2_01185	96.5598	2.20676	0.517242	4.26639	1.9866e-05	0.000147386	up Zt05 vs Zt09	A	predicted protein	NA		GO:0008150, GO:0003674, GO:0005575
Zt09_chr_2_01205	1563.08	3.65243	0.899142	4.06213	4.86266e-05	0.000248071	up Zt05 vs Zt10	A	similar to putative extracellular cellulase CelA/allergen Asp F7-like protein	Effector	PF03330	GO:0008150, GO:0003674, GO:0005575
Zt09_chr_2_01205	1563.08	2.64615	0.845063	3.1313	0.00174032	0.00697326	up Zt05 vs Zt09	A	similar to putative extracellular cellulase CelA/allergen Asp F7-like protein	Effector	PF03330	GO:0008150, GO:0003674, GO:0005575
Zt09_chr_2_01209	58.1534	2.78884	0.773372	3.60608	0.000310856	0.00186711	up Zt05 vs Zt10	B	predicted protein	NA		GO:0008150, GO:0003674, GO:0005575
Zt09_chr_2_01211	44.8351	4.71129	0.844379	5.57959	2.41082e-08	6.01e-07	up Zt05 vs Zt09	B	hypothetical protein	NA		GO:0008150, GO:0003674, GO:0005575
Zt09_chr_2_01211	44.8351	4.62147	1.11502	4.14475	3.40182e-05	0.000181302	up Zt05 vs Zt10	A	hypothetical protein	NA		GO:0008150, GO:0003674, GO:0005575
Zt09_chr_2_01211	44.8351	4.615	1.11502	4.13894	3.48907e-05	0.00024335	up Zt05 vs Zt09	A	hypothetical protein	NA		GO:0008150, GO:0003674, GO:0005575
Zt09_chr_2_01211	44.8351	4.13737	0.647297	6.39176	1.63992e-10	4.81612e-09	up Zt05 vs Zt10	B	hypothetical protein	NA		GO:0008150, GO:0003674, GO:0005575
Zt09_chr_2_01211	44.8351	2.55172	0.466664	5.46801	4.55112e-08	5.91107e-07	up Zt05 vs Zt10	D	hypothetical protein	NA		GO:0008150, GO:0003674, GO:0005575
Zt09_chr_2_01211	44.8351	2.33364	0.443306	5.26418	1.40818e-07	1.95136e-06	up Zt05 vs Zt09	D	hypothetical protein	NA		GO:0008150, GO:0003674, GO:0005575
Zt09_chr_2_01216	465.758	2.27854	0.364622	6.24904	4.12984e-10	1.12598e-08	up Zt05 vs Zt10	B	similar to MFS multidrug transporter	NA	PF07690	GO:0016021, GO:0055085
Zt09_chr_2_01216	465.758	2.23399	0.36705	6.08633	1.15526e-09	1.74559e-08	up Zt05 vs Zt10	A	similar to MFS multidrug transporter	NA	PF07690	GO:0016021, GO:0055085
Zt09_chr_2_01217	1143.95	2.60276	0.439045	5.92822	3.06233e-09	5.71847e-08	up Zt05 vs Zt09	A	hypothetical protein	Non-effector	PF03443	GO:0008150, GO:0003674, GO:0005575
Zt09_chr_2_01222	381.156	2.84082	0.209308	13.5724	5.83661e-42	1.99189e-39	up Zt05 vs Zt10	D	hypothetical protein	NA		GO:0008150, GO:0003674, GO:0005575
Zt09_chr_2_01222	381.156	2.46009	0.228395	10.7712	4.70733e-27	1.51458e-24	up Zt05 vs Zt10	C	hypothetical protein	NA		GO:0008150, GO:0003674, GO:0005575
Zt09_chr_2_01222	381.156	2.30954	0.266661	8.66096	4.67795e-18	2.9311e-16	up Zt05 vs Zt10	A	hypothetical protein	NA		GO:0008150, GO:0003674, GO:0005575
Zt09_chr_2_01222	381.156	2.29166	0.243894	9.39613	5.66084e-21	8.22533e-19	up Zt05 vs Zt10	B	hypothetical protein	NA		GO:0008150, GO:0003674, GO:0005575
Zt09_chr_2_01229	32.2747	2.50805	0.721885	3.47431	0.000512168	0.00246423	up Zt05 vs Zt09	A	hypothetical protein	NA	PF00010	GO:0046983
Zt09_chr_2_01229	32.2747	2.3365	0.613283	3.80982	0.000139066	0.000796493	up Zt05 vs Zt10	D	hypothetical protein	NA	PF00010	GO:0046983
Zt09_chr_2_01233	349.272	2.41602	0.208576	11.5834	5.00047e-31	1.64966e-28	up Zt05 vs Zt10	A	hypothetical protein	NA		GO:0008150, GO:0003674, GO:0005575
Zt09_chr_2_01233	349.272	2.07672	0.18294	11.3519	7.25792e-30	2.99298e-27	up Zt05 vs Zt10	B	hypothetical protein	NA		GO:0008150, GO:0003674, GO:0005575
Zt09_chr_2_01233	349.272	2.02563	0.19506	10.3847	2.91202e-25	5.14647e-23	up Zt05 vs Zt09	A	hypothetical protein	NA		GO:0008150, GO:0003674, GO:0005575
Zt09_chr_2_01238	4.68813	7.9635	1.64374	4.84473	1.26784e-06	1.19804e-05	up Zt05 vs Zt10	D	predicted protein	NA		GO:0008150, GO:0003674, GO:0005575
Zt09_chr_2_01238	4.68813	6.62391	1.64821	4.01886	5.84793e-05	0.000743337	up Zt05 vs Zt10	C	predicted protein	NA		GO:0008150, GO:0003674, GO:0005575
Zt09_chr_2_01238	4.68813	5.25106	1.29457	4.05623	4.98711e-05	0.000715143	up Zt05 vs Zt09	C	predicted protein	NA		GO:0008150, GO:0003674, GO:0005575
Zt09_chr_2_01238	4.68813	3.02095	0.838577	3.60247	0.000315207	0.0019445	up Zt05 vs Zt09	D	predicted protein	NA		GO:0008150, GO:0003674, GO:0005575
Zt09_chr_3_00001	2107.76	2.71108	0.306808	8.83639	9.8862e-19	1.46035e-16	up Zt05 vs Zt09	B	similar to caleosin domain-containing protein	NA	PF05042	GO:0008150, GO:0003674, GO:0005575
Zt09_chr_3_00001	2107.76	2.4214	0.288279	8.39953	4.48286e-17	3.25039e-15	up Zt05 vs Zt09	D	similar to caleosin domain-containing protein	NA	PF05042	GO:0008150, GO:0003674, GO:0005575
Zt09_chr_3_00001	2107.76	2.3902	0.291586	8.19725	2.45944e-16	2.58392e-14	up Zt05 vs Zt09	C	similar to caleosin domain-containing protein	NA	PF05042	GO:0008150, GO:0003674, GO:0005575
Zt09_chr_3_00001	2107.76	2.17767	0.300356	7.25032	4.15796e-13	1.42886e-11	up Zt05 vs Zt09	A	similar to caleosin domain-containing protein	NA	PF05042	GO:0008150, GO:0003674, GO:0005575
Zt09_chr_3_00020	90.3771	7.36739	1.47774	4.98557	6.17788e-07	6.64592e-06	up Zt05 vs Zt09	A	hypothetical protein	NA	PF11807	GO:0008150, GO:0003674, GO:0005575
Zt09_chr_3_00020	90.3771	2.16294	0.315494	6.85571	7.09599e-12	2.25495e-10	up Zt05 vs Zt09	D	hypothetical protein	NA	PF11807	GO:0008150, GO:0003674, GO:0005575
Zt09_chr_3_00033	9.74029	2.8204	0.70505	4.00028	6.32675e-05	0.000478269	up Zt05 vs Zt09	D	hypothetical protein	NA	PF06094	GO:0008150, GO:0003674, GO:0005575
Zt09_chr_3_00040	1426.76	6.08275	0.544948	11.1621	6.25194e-29	1.54689e-26	up Zt05 vs Zt09	A	similar to related to NPL3-nucleolar protein	NA	PF00397	GO:0005515
Zt09_chr_3_00040	1426.76	5.99525	0.537692	11.15	7.16179e-29	1.91568e-26	up Zt05 vs Zt10	A	similar to related to NPL3-nucleolar protein	NA	PF00397	GO:0005515
Zt09_chr_3_00040	1426.76	3.61901	0.465236	7.77887	7.31773e-15	4.52647e-13	up Zt05 vs Zt10	B	similar to related to NPL3-nucleolar protein	NA	PF00397	GO:0005515
Zt09_chr_3_00042	530.976	2.16433	0.521068	4.15364	3.27225e-05	0.000264659	up Zt05 vs Zt09	D	hypothetical protein	Non-effector	PF00026	GO:0004190, GO:0006508
Zt09_chr_3_00061	27.0415	4.8808	0.627074	7.78345	7.05731e-15	2.69676e-13	up Zt05 vs Zt10	D	similar to ubiquitin carboxyl-terminal hydrolase l3	NA	PF01088	GO:0004843, GO:0005622, GO:0006511
Zt09_chr_3_00061	27.0415	3.16131	0.958071	3.29966	0.000968019	0.00345616	up Zt05 vs Zt10	A	similar to ubiquitin carboxyl-terminal hydrolase l3	NA	PF01088	GO:0004843, GO:0005622, GO:0006511
Zt09_chr_3_00061	27.0415	2.57026	0.541928	4.74281	2.10776e-06	4.07924e-05	up Zt05 vs Zt10	C	similar to ubiquitin carboxyl-terminal hydrolase l3	NA	PF01088	GO:0004843, GO:0005622, GO:0006511
Zt09_chr_3_00062	190.397	3.48526	0.452709	7.69867	1.37492e-14	5.71748e-13	up Zt05 vs Zt09	A	similar to serine/threonine protein kinase	NA	PF00069	GO:0005524, GO:0004672, GO:0004674, GO:0016772, GO:0006468
Zt09_chr_3_00062	190.397	3.47669	0.45339	7.66821	1.74412e-14	1.40338e-12	up Zt05 vs Zt09	B	similar to serine/threonine protein kinase	NA	PF00069	GO:0005524, GO:0004672, GO:0004674, GO:0016772, GO:0006468
Zt09_chr_3_00062	190.397	3.44269	0.450073	7.64919	2.0225e-14	7.02341e-13	up Zt05 vs Zt10	A	similar to serine/threonine protein kinase	NA	PF00069	GO:0005524, GO:0004672, GO:0004674, GO:0016772, GO:0006468
Zt09_chr_3_00062	190.397	2.96841	0.392953	7.55409	4.21784e-14	3.34856e-12	up Zt05 vs Zt10	C	similar to serine/threonine protein kinase	NA	PF00069	GO:0005524, GO:0004672, GO:0004674, GO:0016772, GO:0006468
Zt09_chr_3_00062	190.397	2.93399	0.377527	7.7716	7.74978e-15	6.93842e-13	up Zt05 vs Zt09	C	similar to serine/threonine protein kinase	NA	PF00069	GO:0005524, GO:0004672, GO:0004674, GO:0016772, GO:0006468
Zt09_chr_3_00062	190.397	2.69802	0.40177	6.71534	1.87622e-11	6.82499e-10	up Zt05 vs Zt10	B	similar to serine/threonine protein kinase	NA	PF00069	GO:0005524, GO:0004672, GO:0004674, GO:0016772, GO:0006468
Zt09_chr_3_00062	190.397	2.40221	0.374353	6.41697	1.39012e-10	2.87824e-09	up Zt05 vs Zt10	D	similar to serine/threonine protein kinase	NA	PF00069	GO:0005524, GO:0004672, GO:0004674, GO:0016772, GO:0006468
Zt09_chr_3_00062	190.397	2.29575	0.368502	6.22995	4.66593e-10	1.04892e-08	up Zt05 vs Zt09	D	similar to serine/threonine protein kinase	NA	PF00069	GO:0005524, GO:0004672, GO:0004674, GO:0016772, GO:0006468
Zt09_chr_3_00063	159.16	4.38524	0.545758	8.03513	9.34764e-16	4.81842e-14	up Zt05 vs Zt09	A	similar to glycoside hydrolase family 18 protein	Non-effector	PF00704	GO:0004553, GO:0005975
Zt09_chr_3_00063	159.16	3.10393	0.457671	6.782	1.1852e-11	2.91788e-10	up Zt05 vs Zt10	D	similar to glycoside hydrolase family 18 protein	Non-effector	PF00704	GO:0004553, GO:0005975
Zt09_chr_3_00075	45.8477	2.65303	0.782048	3.39242	0.000692783	0.00259322	up Zt05 vs Zt10	A	hypothetical protein	Non-effector		GO:0008150, GO:0003674, GO:0005575
Zt09_chr_3_00083	162.297	3.67031	0.501075	7.32487	2.39128e-13	6.72344e-12	up Zt05 vs Zt10	A	predicted protein	NA		GO:0008150, GO:0003674, GO:0005575
Zt09_chr_3_00083	162.297	2.89496	0.447196	6.47358	9.57063e-11	3e-09	up Zt05 vs Zt10	B	predicted protein	NA		GO:0008150, GO:0003674, GO:0005575
Zt09_chr_3_00083	162.297	2.72044	0.478433	5.68614	1.3e-08	4.30184e-07	up Zt05 vs Zt10	C	predicted protein	NA		GO:0008150, GO:0003674, GO:0005575
Zt09_chr_3_00090	412.367	2.0726	0.353012	5.87118	4.32698e-09	5.87437e-08	up Zt05 vs Zt10	A	predicted protein	Non-effector		GO:0008150, GO:0003674, GO:0005575
Zt09_chr_3_00121	300.675	2.59296	0.252599	10.2651	1.0117e-24	1.64144e-22	up Zt05 vs Zt10	A	hypothetical protein	NA	PF07859	GO:0016787, GO:0008152
Zt09_chr_3_00121	300.675	2.32053	0.197145	11.7707	5.5289e-32	2.58752e-29	up Zt05 vs Zt10	C	hypothetical protein	NA	PF07859	GO:0016787, GO:0008152
Zt09_chr_3_00121	300.675	2.19486	0.213955	10.2585	1.08332e-24	2.55277e-22	up Zt05 vs Zt10	B	hypothetical protein	NA	PF07859	GO:0016787, GO:0008152
Zt09_chr_3_00123	74.078	3.10288	0.427409	7.25975	3.878e-13	1.16305e-11	up Zt05 vs Zt10	D	similar to amino acid amidase	NA	PF12697	GO:0008233, GO:0006508
Zt09_chr_3_00137	105.747	2.05878	0.44001	4.67893	2.88374e-06	2.03424e-05	up Zt05 vs Zt10	A	hypothetical protein	NA		GO:0008150, GO:0003674, GO:0005575
Zt09_chr_3_00149	112.837	2.98205	0.673681	4.4265	9.57725e-06	9.46914e-05	up Zt05 vs Zt10	B	predicted protein	Effector		GO:0008150, GO:0003674, GO:0005575
Zt09_chr_3_00152	98.2763	2.67064	0.356903	7.48283	7.27385e-14	3.37349e-12	up Zt05 vs Zt09	D	similar to enoyl-CoA hydratase/isomerase	NA	PF00378	GO:0003824, GO:0008152
Zt09_chr_3_00152	98.2763	2.23504	0.408728	5.46829	4.54387e-08	8.58218e-07	up Zt05 vs Zt10	B	similar to enoyl-CoA hydratase/isomerase	NA	PF00378	GO:0003824, GO:0008152
Zt09_chr_3_00152	98.2763	2.05893	0.42748	4.81644	1.46139e-06	2.2599e-05	up Zt05 vs Zt09	B	similar to enoyl-CoA hydratase/isomerase	NA	PF00378	GO:0003824, GO:0008152
Zt09_chr_3_00158	822.561	5.37914	0.677325	7.94174	1.99363e-15	9.53184e-14	up Zt05 vs Zt09	A	predicted protein	Effector		GO:0008150, GO:0003674, GO:0005575
Zt09_chr_3_00158	822.561	2.4019	0.402311	5.97024	2.369e-09	4.61954e-08	up Zt05 vs Zt09	D	predicted protein	Effector		GO:0008150, GO:0003674, GO:0005575
Zt09_chr_3_00182	206.687	2.80375	0.37146	7.54792	4.4226e-14	2.11791e-12	up Zt05 vs Zt09	D	similar to MFS transporter	NA	PF07690	GO:0016021, GO:0055085
Zt09_chr_3_00200	160.694	2.26347	0.331942	6.81888	9.1755e-12	3.56117e-10	up Zt05 vs Zt10	B	similar to protease s8 tripeptidyl peptidase	NA	PF09286	GO:0008236, GO:0004252, GO:0006508
Zt09_chr_3_00205	39.116	2.25343	0.610044	3.69387	0.000220865	0.000935745	up Zt05 vs Zt10	A	hypothetical protein	NA	PF00909	GO:0008519, GO:0016020, GO:0015696, GO:0072488
Zt09_chr_3_00219	1464.7	2.01356	0.13572	14.8361	8.55336e-50	1.69305e-46	up Zt05 vs Zt09	A	similar to mannosyl-oligosaccharide alpha-1	NA	PF01532	GO:0004571, GO:0005509, GO:0016020
Zt09_chr_3_00220	455.612	2.7683	0.257735	10.7409	6.54177e-27	9.53729e-25	up Zt05 vs Zt10	D	similar to NADH:flavin oxidoreductase/NADH oxidase	NA	PF00724	GO:0016491, GO:0010181, GO:0003824, GO:0055114
Zt09_chr_3_00220	455.612	2.38307	0.267014	8.92488	4.46172e-19	6.87798e-17	up Zt05 vs Zt10	C	similar to NADH:flavin oxidoreductase/NADH oxidase	NA	PF00724	GO:0016491, GO:0010181, GO:0003824, GO:0055114
Zt09_chr_3_00220	455.612	2.02771	0.287787	7.04587	1.84304e-12	4.60621e-11	up Zt05 vs Zt10	A	similar to NADH:flavin oxidoreductase/NADH oxidase	NA	PF00724	GO:0016491, GO:0010181, GO:0003824, GO:0055114
Zt09_chr_3_00223	432.162	2.10056	0.321477	6.53408	6.40024e-11	1.60092e-09	up Zt05 vs Zt09	A	similar to glutathione s-transferase	NA	PF13417	GO:0005515
Zt09_chr_3_00230	8700.02	2.23608	0.648222	3.44957	0.00056149	0.0032046	up Zt05 vs Zt09	D	predicted protein	Effector		GO:0008150, GO:0003674, GO:0005575
Zt09_chr_3_00231	4077.94	3.2578	0.754879	4.31566	1.59126e-05	0.000139435	up Zt05 vs Zt09	D	predicted protein	Effector		GO:0008150, GO:0003674, GO:0005575
Zt09_chr_3_00234	117.557	2.37521	0.493193	4.81599	1.46471e-06	1.87775e-05	up Zt05 vs Zt10	B	hypothetical protein	NA	PF00251;PF08244	GO:0004553, GO:0005975
Zt09_chr_3_00245	46.4309	3.53704	0.353444	10.0074	1.41475e-23	1.57323e-21	up Zt05 vs Zt10	D	predicted protein	NA		GO:0008150, GO:0003674, GO:0005575
Zt09_chr_3_00245	46.4309	3.28291	0.392801	8.35769	6.39597e-17	7.31699e-15	up Zt05 vs Zt10	C	predicted protein	NA		GO:0008150, GO:0003674, GO:0005575
Zt09_chr_3_00245	46.4309	2.80223	0.287457	9.74834	1.8751e-22	2.32603e-20	up Zt05 vs Zt09	D	predicted protein	NA		GO:0008150, GO:0003674, GO:0005575
Zt09_chr_3_00245	46.4309	2.74893	0.313461	8.76961	1.7929e-18	2.49455e-16	up Zt05 vs Zt09	C	predicted protein	NA		GO:0008150, GO:0003674, GO:0005575
Zt09_chr_3_00277	1089.15	2.21761	0.38617	5.74258	9.32446e-09	1.17112e-07	up Zt05 vs Zt10	A	similar to glycoside hydrolase family 3 protein	Non-effector	PF00933;PF01915;PF14310;PF01822	GO:0004553, GO:0005975
Zt09_chr_3_00280	238.684	2.41687	0.342284	7.061	1.65303e-12	9.56728e-11	up Zt05 vs Zt09	B	similar to hco3-transporter family protein	NA	PF00955	GO:0005452, GO:0016021, GO:0016020, GO:0006820
Zt09_chr_3_00285	16.6765	2.86929	0.946356	3.03193	0.00242993	0.00921772	up Zt05 vs Zt09	A	hypothetical protein	Non-effector		GO:0008150, GO:0003674, GO:0005575
Zt09_chr_3_00286	4529.2	4.98488	0.569669	8.75049	2.12426e-18	1.66855e-16	up Zt05 vs Zt09	A	similar to fasciclin domain-containing protein	Non-effector	PF02469	GO:0008150, GO:0003674, GO:0005575
Zt09_chr_3_00286	4529.2	2.46023	0.563753	4.36402	1.27696e-05	0.000146613	up Zt05 vs Zt09	B	similar to fasciclin domain-containing protein	Non-effector	PF02469	GO:0008150, GO:0003674, GO:0005575
Zt09_chr_3_00286	4529.2	2.28045	0.555692	4.10381	4.06405e-05	0.000211694	up Zt05 vs Zt10	A	similar to fasciclin domain-containing protein	Non-effector	PF02469	GO:0008150, GO:0003674, GO:0005575
Zt09_chr_3_00288	66.6999	2.27808	0.412347	5.52467	3.3e-08	4.95e-07	up Zt05 vs Zt09	A	hypothetical protein	NA	PF05577	GO:0008236, GO:0006508
Zt09_chr_3_00290	572.298	2.79497	0.520577	5.36899	7.91785e-08	1.14658e-06	up Zt05 vs Zt09	D	predicted protein	Effector		GO:0008150, GO:0003674, GO:0005575
Zt09_chr_3_00290	572.298	2.21889	0.532274	4.1687	3.06346e-05	0.000261822	up Zt05 vs Zt10	B	predicted protein	Effector		GO:0008150, GO:0003674, GO:0005575
Zt09_chr_3_00318	51.0966	6.61823	1.45479	4.54926	5.38362e-06	3.54266e-05	up Zt05 vs Zt10	A	hypothetical protein	NA		GO:0008150, GO:0003674, GO:0005575
Zt09_chr_3_00318	51.0966	5.66968	1.05033	5.39799	6.73913e-08	1.2061e-06	up Zt05 vs Zt10	B	hypothetical protein	NA		GO:0008150, GO:0003674, GO:0005575
Zt09_chr_3_00318	51.0966	5.1363	0.635117	8.08718	6.10627e-16	6.04521e-14	up Zt05 vs Zt10	C	hypothetical protein	NA		GO:0008150, GO:0003674, GO:0005575
Zt09_chr_3_00318	51.0966	3.9433	0.413557	9.5351	1.49747e-21	1.30004e-19	up Zt05 vs Zt10	D	hypothetical protein	NA		GO:0008150, GO:0003674, GO:0005575
Zt09_chr_3_00318	51.0966	3.79904	0.599026	6.34203	2.26751e-10	5.15897e-09	up Zt05 vs Zt09	A	hypothetical protein	NA		GO:0008150, GO:0003674, GO:0005575
Zt09_chr_3_00319	26.9016	5.53374	0.753769	7.34142	2.11335e-13	1.53146e-11	up Zt05 vs Zt10	C	predicted protein	NA		GO:0008150, GO:0003674, GO:0005575
Zt09_chr_3_00319	26.9016	4.68357	0.45307	10.3374	4.77297e-25	6.05617e-23	up Zt05 vs Zt10	D	predicted protein	NA		GO:0008150, GO:0003674, GO:0005575
Zt09_chr_3_00319	26.9016	4.15153	0.387219	10.7214	8.07665e-27	1.4589e-24	up Zt05 vs Zt09	D	predicted protein	NA		GO:0008150, GO:0003674, GO:0005575
Zt09_chr_3_00319	26.9016	3.78788	0.442602	8.55819	1.14651e-17	1.42222e-15	up Zt05 vs Zt09	C	predicted protein	NA		GO:0008150, GO:0003674, GO:0005575
Zt09_chr_3_00321	640.655	3.95035	0.804538	4.91009	9.10362e-07	9.48406e-06	up Zt05 vs Zt09	A	hypothetical protein	Non-effector		GO:0008150, GO:0003674, GO:0005575
Zt09_chr_3_00321	640.655	3.35162	0.584208	5.73702	9.63548e-09	1.45591e-07	up Zt05 vs Zt10	D	hypothetical protein	Non-effector		GO:0008150, GO:0003674, GO:0005575
Zt09_chr_3_00321	640.655	2.51359	0.671251	3.74463	0.000180659	0.00118488	up Zt05 vs Zt10	B	hypothetical protein	Non-effector		GO:0008150, GO:0003674, GO:0005575
Zt09_chr_3_00321	640.655	2.48763	0.586755	4.23963	2.23886e-05	0.000321945	up Zt05 vs Zt10	C	hypothetical protein	Non-effector		GO:0008150, GO:0003674, GO:0005575
Zt09_chr_3_00323	75.1065	2.77179	0.477537	5.80435	6.46143e-09	8.4e-08	up Zt05 vs Zt10	A	similar to purine nucleoside permease	Non-effector	PF06516	GO:0055085
Zt09_chr_3_00323	75.1065	2.16311	0.282468	7.65791	1.88983e-14	9.63253e-13	up Zt05 vs Zt09	D	similar to purine nucleoside permease	Non-effector	PF06516	GO:0055085
Zt09_chr_3_00323	75.1065	2.0389	0.297633	6.85039	7.3648e-12	4.4086e-10	up Zt05 vs Zt09	C	similar to purine nucleoside permease	Non-effector	PF06516	GO:0055085
Zt09_chr_3_00337	1219.21	2.56948	0.319157	8.05082	8.2243e-16	3.59208e-14	up Zt05 vs Zt10	A	hypothetical protein	Non-effector	PF02469	GO:0008150, GO:0003674, GO:0005575
Zt09_chr_3_00348	23.1727	5.76946	1.57599	3.66084	0.000251392	0.00135145	up Zt05 vs Zt09	A	hypothetical protein	NA		GO:0008150, GO:0003674, GO:0005575
Zt09_chr_3_00348	23.1727	4.0384	0.752422	5.36719	8e-08	2.32593e-06	up Zt05 vs Zt09	C	hypothetical protein	NA		GO:0008150, GO:0003674, GO:0005575
Zt09_chr_3_00348	23.1727	3.82468	0.645846	5.92196	3.18125e-09	5.98795e-08	up Zt05 vs Zt09	D	hypothetical protein	NA		GO:0008150, GO:0003674, GO:0005575
Zt09_chr_3_00348	23.1727	3.21681	0.668544	4.81166	1.49682e-06	1.39099e-05	up Zt05 vs Zt10	D	hypothetical protein	NA		GO:0008150, GO:0003674, GO:0005575
Zt09_chr_3_00348	23.1727	2.40279	0.707422	3.39655	0.000682421	0.00604803	up Zt05 vs Zt10	C	hypothetical protein	NA		GO:0008150, GO:0003674, GO:0005575
Zt09_chr_3_00386	7.35347	3.29696	0.80344	4.10355	4.06854e-05	0.000271154	up Zt05 vs Zt10	D	hypothetical protein	NA	PF00651	GO:0005515
Zt09_chr_3_00390	64.6132	4.1173	0.886056	4.64676	3.37182e-06	2.32875e-05	up Zt05 vs Zt10	A	hypothetical protein	NA		GO:0008150, GO:0003674, GO:0005575
Zt09_chr_3_00390	64.6132	2.16723	0.418497	5.17861	2.23546e-07	3.6329e-06	up Zt05 vs Zt10	B	hypothetical protein	NA		GO:0008150, GO:0003674, GO:0005575
Zt09_chr_3_00395	681.657	2.08276	0.242762	8.57945	9.53252e-18	6.93701e-16	up Zt05 vs Zt09	A	similar to mfs transporter	NA	PF07690	GO:0016021, GO:0055085
Zt09_chr_3_00398	189.554	2.3086	0.187037	12.343	5.31261e-35	1.46052e-32	up Zt05 vs Zt10	D	hypothetical protein	NA		GO:0008150, GO:0003674, GO:0005575
Zt09_chr_3_00421	78.3682	2.22958	0.450896	4.94479	7.62263e-07	6.20915e-06	up Zt05 vs Zt10	A	hypothetical protein	NA		GO:0008150, GO:0003674, GO:0005575
Zt09_chr_3_00427	63.0194	2.7266	0.352934	7.72553	1.1139e-14	5.921e-13	up Zt05 vs Zt09	D	similar to phosphotransferase family protein	NA	PF01636	GO:0016772
Zt09_chr_3_00427	63.0194	2.57596	0.534198	4.82211	1.42047e-06	1.41149e-05	up Zt05 vs Zt09	A	similar to phosphotransferase family protein	NA	PF01636	GO:0016772
Zt09_chr_3_00427	63.0194	2.47838	0.373716	6.63172	3.31807e-11	1.77009e-09	up Zt05 vs Zt09	C	similar to phosphotransferase family protein	NA	PF01636	GO:0016772
Zt09_chr_3_00427	63.0194	2.4355	0.523088	4.656	3.22414e-06	4.50696e-05	up Zt05 vs Zt09	B	similar to phosphotransferase family protein	NA	PF01636	GO:0016772
Zt09_chr_3_00427	63.0194	2.15887	0.361728	5.96822	2.39862e-09	4.00999e-08	up Zt05 vs Zt10	D	similar to phosphotransferase family protein	NA	PF01636	GO:0016772
Zt09_chr_3_00435	2399.77	2.61923	0.398677	6.5698	5.03821e-11	1e-09	up Zt05 vs Zt10	A	hypothetical protein	NA		GO:0008150, GO:0003674, GO:0005575
Zt09_chr_3_00437	417.228	2.73452	0.277669	9.84814	6.9821e-23	1.81847e-20	up Zt05 vs Zt09	B	similar to short chain dehydrogenase/reductase	NA	PF00106	GO:0016491, GO:0008152
Zt09_chr_3_00461	795.519	5.64726	0.555479	10.1665	2.79864e-24	4.07325e-22	up Zt05 vs Zt10	A	hypothetical protein	NA	PF11754	GO:0008150, GO:0003674, GO:0005575
Zt09_chr_3_00461	795.519	5.32602	0.524046	10.1633	2.89253e-24	4.69301e-22	up Zt05 vs Zt09	A	hypothetical protein	NA	PF11754	GO:0008150, GO:0003674, GO:0005575
Zt09_chr_3_00461	795.519	3.49541	0.429804	8.13255	4.20336e-16	3.17562e-14	up Zt05 vs Zt10	B	hypothetical protein	NA	PF11754	GO:0008150, GO:0003674, GO:0005575
Zt09_chr_3_00466	24.8665	2.77615	0.801891	3.46201	0.000536159	0.00307881	up Zt05 vs Zt09	D	similar to neutral protease 2	Non-effector	PF02102	GO:0008237, GO:0004222, GO:0006508
Zt09_chr_3_00467	1682.02	4.10922	0.795106	5.16814	2.36434e-07	3.79252e-06	up Zt05 vs Zt10	B	predicted protein	Effector		GO:0008150, GO:0003674, GO:0005575
Zt09_chr_3_00483	1214.95	3.28518	0.402919	8.15345	3.53697e-16	1.58395e-14	up Zt05 vs Zt10	D	hypothetical protein	Non-effector		GO:0008150, GO:0003674, GO:0005575
Zt09_chr_3_00489	379.956	4.6209	0.805184	5.73893	9.52746e-09	1.59279e-07	up Zt05 vs Zt09	A	predicted protein	NA		GO:0008150, GO:0003674, GO:0005575
Zt09_chr_3_00489	379.956	4.29739	0.735798	5.84045	5.20605e-09	6.90673e-08	up Zt05 vs Zt10	A	predicted protein	NA		GO:0008150, GO:0003674, GO:0005575
Zt09_chr_3_00489	379.956	2.09384	0.438217	4.77809	1.76972e-06	2.23119e-05	up Zt05 vs Zt10	B	predicted protein	NA		GO:0008150, GO:0003674, GO:0005575
Zt09_chr_3_00492	450.888	3.23144	0.440517	7.33555	2.20813e-13	7.97585e-12	up Zt05 vs Zt09	A	hypothetical protein	NA	PF09347	GO:0008150, GO:0003674, GO:0005575
Zt09_chr_3_00492	450.888	2.86891	0.431431	6.64975	2.936e-11	5.93013e-10	up Zt05 vs Zt10	A	hypothetical protein	NA	PF09347	GO:0008150, GO:0003674, GO:0005575
Zt09_chr_3_00514	103.861	2.59023	0.749062	3.45797	0.000544263	0.00259844	up Zt05 vs Zt09	A	hypothetical protein	NA	PF11807	GO:0008150, GO:0003674, GO:0005575
Zt09_chr_3_00514	103.861	2.20829	0.583866	3.78218	0.000155459	0.00123382	up Zt05 vs Zt09	B	hypothetical protein	NA	PF11807	GO:0008150, GO:0003674, GO:0005575
Zt09_chr_3_00516	203.374	2.36271	0.415126	5.69156	1.25885e-08	2.13176e-07	up Zt05 vs Zt09	D	similar to protease S8 tripeptidyl peptidase I	NA	PF09286	GO:0008236, GO:0004252, GO:0006508
Zt09_chr_3_00516	203.374	2.04799	0.430935	4.75243	2.00988e-06	2.48337e-05	up Zt05 vs Zt10	B	similar to protease S8 tripeptidyl peptidase I	NA	PF09286	GO:0008236, GO:0004252, GO:0006508
Zt09_chr_3_00517	31.7515	4.12942	0.346849	11.9055	1.10756e-32	3.45557e-30	up Zt05 vs Zt09	D	predicted protein	NA		GO:0008150, GO:0003674, GO:0005575
Zt09_chr_3_00517	31.7515	3.92903	0.39548	9.93485	2.93625e-23	3.1587e-21	up Zt05 vs Zt10	D	predicted protein	NA		GO:0008150, GO:0003674, GO:0005575
Zt09_chr_3_00517	31.7515	3.57391	0.39999	8.935	4.0716e-19	6.25689e-17	up Zt05 vs Zt09	C	predicted protein	NA		GO:0008150, GO:0003674, GO:0005575
Zt09_chr_3_00517	31.7515	3.56944	0.896445	3.98178	6.84017e-05	0.000435632	up Zt05 vs Zt09	A	predicted protein	NA		GO:0008150, GO:0003674, GO:0005575
Zt09_chr_3_00517	31.7515	3.16075	0.793919	3.9812	6.85681e-05	0.000338801	up Zt05 vs Zt10	A	predicted protein	NA		GO:0008150, GO:0003674, GO:0005575
Zt09_chr_3_00517	31.7515	2.73616	0.66985	4.08473	4.41275e-05	0.000429429	up Zt05 vs Zt09	B	predicted protein	NA		GO:0008150, GO:0003674, GO:0005575
Zt09_chr_3_00517	31.7515	2.58701	0.552896	4.67902	2.88248e-06	3.42061e-05	up Zt05 vs Zt10	B	predicted protein	NA		GO:0008150, GO:0003674, GO:0005575
Zt09_chr_3_00517	31.7515	2.20925	0.380706	5.80303	6.51278e-09	2.28859e-07	up Zt05 vs Zt10	C	predicted protein	NA		GO:0008150, GO:0003674, GO:0005575
Zt09_chr_3_00523	918.165	2.04079	0.39425	5.1764	2.26214e-07	2.764e-06	up Zt05 vs Zt09	A	similar to 3-ketoacyl-acyl carrier protein reductase	NA	PF00106	GO:0016491, GO:0008152
Zt09_chr_3_00544	2076.27	2.49028	0.278355	8.9464	3.67251e-19	2.71245e-17	up Zt05 vs Zt10	A	similar to thiamine biosynthetic bifunctional enzyme	NA	PF02110;PF02581	GO:0004417, GO:0004789, GO:0003824, GO:0009228
Zt09_chr_3_00544	2076.27	2.10926	0.271436	7.77072	7.8039e-15	6.80923e-13	up Zt05 vs Zt10	C	similar to thiamine biosynthetic bifunctional enzyme	NA	PF02110;PF02581	GO:0004417, GO:0004789, GO:0003824, GO:0009228
Zt09_chr_3_00610	1296.41	4.38261	0.315988	13.8695	9.68854e-44	3.8355e-41	up Zt05 vs Zt10	D	similar to guanyl-specific ribonuclease	Effector	PF00545	GO:0003723, GO:0004540, GO:0004521
Zt09_chr_3_00610	1296.41	2.65539	0.312366	8.50088	1.88159e-17	2.25265e-15	up Zt05 vs Zt10	C	similar to guanyl-specific ribonuclease	Effector	PF00545	GO:0003723, GO:0004540, GO:0004521
Zt09_chr_3_00625	512.974	3.88386	0.479797	8.09479	5.73617e-16	2.58049e-14	up Zt05 vs Zt10	A	hypothetical protein	Non-effector	PF00082	GO:0004252, GO:0006508
Zt09_chr_3_00625	512.974	3.32767	0.449574	7.40183	1.34323e-13	6.92395e-12	up Zt05 vs Zt10	B	hypothetical protein	Non-effector	PF00082	GO:0004252, GO:0006508
Zt09_chr_3_00629	602.383	2.77348	0.256869	10.7972	3.54675e-27	8.1633e-25	up Zt05 vs Zt09	A	similar to polyketide cyclase	NA	PF10604	GO:0008150, GO:0003674, GO:0005575
Zt09_chr_3_00629	602.383	2.16501	0.250512	8.64238	5.5056e-18	3.42698e-16	up Zt05 vs Zt10	A	similar to polyketide cyclase	NA	PF10604	GO:0008150, GO:0003674, GO:0005575
Zt09_chr_3_00637	158.783	3.11442	0.431415	7.21908	5.23396e-13	3.71647e-11	up Zt05 vs Zt09	C	predicted protein	Effector		GO:0008150, GO:0003674, GO:0005575
Zt09_chr_3_00637	158.783	2.38087	0.435003	5.47323	4.41896e-08	6.73e-07	up Zt05 vs Zt09	D	predicted protein	Effector		GO:0008150, GO:0003674, GO:0005575
Zt09_chr_3_00647	58.1959	3.3382	0.508869	6.56003	5.37968e-11	1.19646e-09	up Zt05 vs Zt10	D	hypothetical protein	NA		GO:0008150, GO:0003674, GO:0005575
Zt09_chr_3_00647	58.1959	2.23685	0.462992	4.83129	1.3565e-06	1.564e-05	up Zt05 vs Zt09	D	hypothetical protein	NA		GO:0008150, GO:0003674, GO:0005575
Zt09_chr_3_00647	58.1959	2.12172	0.511297	4.14967	3.32955e-05	0.000454656	up Zt05 vs Zt10	C	hypothetical protein	NA		GO:0008150, GO:0003674, GO:0005575
Zt09_chr_3_00662	1986.44	3.70732	0.597998	6.19956	5.66225e-10	1.2e-08	up Zt05 vs Zt09	A	similar to sulfite oxidase	NA	PF00174;PF03404	GO:0046872, GO:0016491, GO:0009055, GO:0030151, GO:0055114
Zt09_chr_3_00667	673.955	3.0451	0.477615	6.37564	1.82205e-10	4.37291e-09	up Zt05 vs Zt09	D	hypothetical protein	Effector		GO:0008150, GO:0003674, GO:0005575
Zt09_chr_3_00673	1075.21	2.12146	0.245489	8.64177	5.53505e-18	7.60839e-16	up Zt05 vs Zt09	B	predicted protein	NA		GO:0008150, GO:0003674, GO:0005575
Zt09_chr_3_00698	181.141	3.76184	0.675347	5.57024	2.5439e-08	3.9034e-07	up Zt05 vs Zt09	A	similar to aspergillopepsin	Effector	PF01828	GO:0004190, GO:0006508
Zt09_chr_3_00698	181.141	2.51293	0.550811	4.56225	5.06094e-06	3.35262e-05	up Zt05 vs Zt10	A	similar to aspergillopepsin	Effector	PF01828	GO:0004190, GO:0006508
Zt09_chr_3_00700	18.3816	2.68877	0.477173	5.63479	1.75272e-08	2.84638e-07	up Zt05 vs Zt09	D	predicted protein	NA		GO:0008150, GO:0003674, GO:0005575
Zt09_chr_3_00705	24.1662	6.22883	1.49274	4.17274	3.00963e-05	0.000309629	up Zt05 vs Zt09	B	predicted protein	NA		GO:0008150, GO:0003674, GO:0005575
Zt09_chr_3_00705	24.1662	2.01275	0.643373	3.12844	0.00175738	0.00702741	up Zt05 vs Zt09	A	predicted protein	NA		GO:0008150, GO:0003674, GO:0005575
Zt09_chr_3_00707	25.7104	3.44297	1.11842	3.07843	0.00208092	0.00809865	up Zt05 vs Zt09	A	predicted protein	NA		GO:0008150, GO:0003674, GO:0005575
Zt09_chr_3_00711	318.154	2.12421	0.375983	5.64975	1.60678e-08	2.64694e-07	up Zt05 vs Zt09	D	hypothetical protein	NA	PF05577;PF13398	GO:0008236, GO:0006508
Zt09_chr_3_00715	49.9516	3.30637	0.384085	8.60845	7.40541e-18	4.04925e-16	up Zt05 vs Zt10	D	hypothetical protein	NA	PF05637	GO:0016758, GO:0016021
Zt09_chr_3_00715	49.9516	2.58214	0.314183	8.21859	2.05918e-16	1.36782e-14	up Zt05 vs Zt09	D	hypothetical protein	NA	PF05637	GO:0016758, GO:0016021
Zt09_chr_3_00715	49.9516	2.43195	0.635089	3.82931	0.000128502	0.000582853	up Zt05 vs Zt10	A	hypothetical protein	NA	PF05637	GO:0016758, GO:0016021
Zt09_chr_3_00715	49.9516	2.32115	0.369569	6.28071	3.37037e-10	1.47665e-08	up Zt05 vs Zt10	C	hypothetical protein	NA	PF05637	GO:0016758, GO:0016021
Zt09_chr_3_00715	49.9516	2.15081	0.413293	5.20408	1.95e-07	3.20513e-06	up Zt05 vs Zt10	B	hypothetical protein	NA	PF05637	GO:0016758, GO:0016021
Zt09_chr_3_00728	1934.98	2.72697	0.346678	7.86599	3.66192e-15	2.38434e-13	up Zt05 vs Zt10	B	similar to naphthalene 1	NA	PF00848;PF00355	GO:0005506, GO:0051537, GO:0016708, GO:0016491, GO:0006725, GO:0055114, GO:0019439
Zt09_chr_3_00731	246.357	2.26727	0.244634	9.268	1.89661e-20	1.46646e-18	up Zt05 vs Zt10	D	similar to MFS transporter (Mch2)	NA	PF07690	GO:0016021, GO:0055085
Zt09_chr_3_00749	16.4843	2.69378	0.88269	3.05178	0.0022749	0.00864619	up Zt05 vs Zt10	D	similar to amino acid transporter	Non-effector	PF00264	GO:0016491, GO:0008152
Zt09_chr_3_00769	919.483	2.54835	0.289968	8.78839	1.51723e-18	9.32671e-17	up Zt05 vs Zt10	D	predicted protein	Non-effector		GO:0008150, GO:0003674, GO:0005575
Zt09_chr_3_00776	663.508	4.67783	0.557254	8.39443	4.68145e-17	3.04818e-15	up Zt05 vs Zt09	A	hypothetical protein	NA		GO:0008150, GO:0003674, GO:0005575
Zt09_chr_3_00776	663.508	3.84642	0.558337	6.88906	5.6161e-12	3.00446e-10	up Zt05 vs Zt09	B	hypothetical protein	NA		GO:0008150, GO:0003674, GO:0005575
Zt09_chr_3_00776	663.508	2.70031	0.493093	5.47626	4.34399e-08	4.74e-07	up Zt05 vs Zt10	A	hypothetical protein	NA		GO:0008150, GO:0003674, GO:0005575
Zt09_chr_3_00780	246.79	2.96846	0.498507	5.9547	2.6055e-09	4.32662e-08	up Zt05 vs Zt10	D	similar to cyanide hydratase	NA	PF00795	GO:0016810, GO:0006807
Zt09_chr_3_00797	1269.69	2.37744	0.366441	6.48791	8.70336e-11	2.1112e-09	up Zt05 vs Zt09	A	predicted protein	NA		GO:0008150, GO:0003674, GO:0005575
Zt09_chr_3_00820	22.1284	2.61972	0.805493	3.25233	0.00114465	0.00491479	up Zt05 vs Zt09	A	predicted protein	NA		GO:0008150, GO:0003674, GO:0005575
Zt09_chr_3_00847	36.8394	3.22427	0.506432	6.36663	1.93223e-10	8.88134e-09	up Zt05 vs Zt10	C	similar to FtsJ-like methyltransferase family protein	NA	PF01728	GO:0008168, GO:0032259
Zt09_chr_3_00847	36.8394	2.41739	0.382394	6.32172	2.5866e-10	5.08937e-09	up Zt05 vs Zt10	D	similar to FtsJ-like methyltransferase family protein	NA	PF01728	GO:0008168, GO:0032259
Zt09_chr_3_00847	36.8394	2.19591	0.507288	4.32872	1.49977e-05	0.00014003	up Zt05 vs Zt10	B	similar to FtsJ-like methyltransferase family protein	NA	PF01728	GO:0008168, GO:0032259
Zt09_chr_3_00855	215.323	7.51713	1.54014	4.8808	1.05659e-06	1.41503e-05	up Zt05 vs Zt10	B	hypothetical protein	Effector		GO:0008150, GO:0003674, GO:0005575
Zt09_chr_3_00855	215.323	6.79947	1.52872	4.44782	8.67478e-06	5.47191e-05	up Zt05 vs Zt10	A	hypothetical protein	Effector		GO:0008150, GO:0003674, GO:0005575
Zt09_chr_3_00855	215.323	5.79429	1.15093	5.03445	4.79215e-07	5.347e-06	up Zt05 vs Zt09	A	hypothetical protein	Effector		GO:0008150, GO:0003674, GO:0005575
Zt09_chr_3_00855	215.323	2.6877	0.770734	3.4872	0.00048811	0.00317608	up Zt05 vs Zt09	B	hypothetical protein	Effector		GO:0008150, GO:0003674, GO:0005575
Zt09_chr_3_00860	231.225	3.25818	0.594907	5.47678	4.33133e-08	4.73148e-07	up Zt05 vs Zt10	A	hypothetical protein	NA		GO:0008150, GO:0003674, GO:0005575
Zt09_chr_3_00860	231.225	2.32101	0.385042	6.02795	1.66057e-09	4.17123e-08	up Zt05 vs Zt10	B	hypothetical protein	NA		GO:0008150, GO:0003674, GO:0005575
Zt09_chr_3_00865	386.405	2.72157	0.443533	6.13612	8.45635e-10	1.74723e-08	up Zt05 vs Zt09	A	similar to cytochrome P450	NA	PF00067	GO:0020037, GO:0005506, GO:0016705, GO:0055114
Zt09_chr_3_00868	153.73	3.3775	0.348983	9.67813	3.7349e-22	3.93237e-20	up Zt05 vs Zt10	A	similar to MFS nicotinic acid transporter	NA	PF07690	GO:0016021, GO:0055085
Zt09_chr_3_00868	153.73	3.07485	0.337547	9.10938	8.28511e-20	1.03795e-17	up Zt05 vs Zt10	B	similar to MFS nicotinic acid transporter	NA	PF07690	GO:0016021, GO:0055085
Zt09_chr_3_00868	153.73	2.85943	0.257851	11.0895	1.41085e-28	2.36664e-26	up Zt05 vs Zt10	D	similar to MFS nicotinic acid transporter	NA	PF07690	GO:0016021, GO:0055085
Zt09_chr_3_00870	121.692	5.26799	1.23444	4.26753	1.97648e-05	0.000111323	up Zt05 vs Zt10	A	hypothetical protein	Effector		GO:0008150, GO:0003674, GO:0005575
Zt09_chr_3_00870	121.692	4.52669	1.23851	3.65494	0.000257239	0.00159318	up Zt05 vs Zt10	B	hypothetical protein	Effector		GO:0008150, GO:0003674, GO:0005575
Zt09_chr_3_00870	121.692	4.26078	1.00175	4.25335	2.10592e-05	0.000154846	up Zt05 vs Zt09	A	hypothetical protein	Effector		GO:0008150, GO:0003674, GO:0005575
Zt09_chr_3_00871	4147.34	2.74007	0.541918	5.05625	4.27589e-07	3.76164e-06	up Zt05 vs Zt10	A	similar to beta-glucosidase g	Non-effector	PF01915;PF00933;PF14310	GO:0004553, GO:0005975
Zt09_chr_3_00871	4147.34	2.34034	0.534696	4.37695	1.20352e-05	9.51377e-05	up Zt05 vs Zt09	A	similar to beta-glucosidase g	Non-effector	PF01915;PF00933;PF14310	GO:0004553, GO:0005975
Zt09_chr_3_00872	443.161	2.66557	0.855719	3.11501	0.00183941	0.00595897	up Zt05 vs Zt10	A	similar to pigment biosynthesis protein ayg1	NA	PF06500	GO:0008150, GO:0003674, GO:0005575
Zt09_chr_3_00873	918.624	2.89036	0.334984	8.62835	6.2245e-18	3.82633e-16	up Zt05 vs Zt10	A	similar to glucose-methanol-choline (gmc) oxidoreductase	Non-effector	PF00732;PF05199	GO:0008812, GO:0050660, GO:0016614, GO:0055114, GO:0006066
Zt09_chr_3_00873	918.624	2.73414	0.300682	9.09315	9.62147e-20	1.18187e-17	up Zt05 vs Zt10	B	similar to glucose-methanol-choline (gmc) oxidoreductase	Non-effector	PF00732;PF05199	GO:0008812, GO:0050660, GO:0016614, GO:0055114, GO:0006066
Zt09_chr_3_00874	60.375	4.64591	1.29093	3.59889	0.000319576	0.00165075	up Zt05 vs Zt09	A	hypothetical protein	Non-effector		GO:0008150, GO:0003674, GO:0005575
Zt09_chr_3_00874	60.375	3.63657	1.06514	3.41417	0.000639758	0.00241791	up Zt05 vs Zt10	A	hypothetical protein	Non-effector		GO:0008150, GO:0003674, GO:0005575
Zt09_chr_3_00875	61.3449	4.77648	1.28392	3.72023	0.000199044	0.000856122	up Zt05 vs Zt10	A	similar to Multicopper oxidase type 1	Non-effector	PF07731;PF07732;PF00394	GO:0016491, GO:0005507, GO:0055114
Zt09_chr_3_00875	61.3449	3.51159	1.11386	3.15264	0.00161803	0.00656834	up Zt05 vs Zt09	A	similar to Multicopper oxidase type 1	Non-effector	PF07731;PF07732;PF00394	GO:0016491, GO:0005507, GO:0055114
Zt09_chr_3_00893	1221.55	2.84999	0.406814	7.00563	2.45884e-12	6.00868e-11	up Zt05 vs Zt10	A	similar to FAD binding domain-containing protein	Non-effector	PF01565;PF08031	GO:0003824, GO:0008762, GO:0050660, GO:0016491, GO:0016614, GO:0055114
Zt09_chr_3_00893	1221.55	2.51929	0.364858	6.90484	5.0259e-12	1.63755e-10	up Zt05 vs Zt09	D	similar to FAD binding domain-containing protein	Non-effector	PF01565;PF08031	GO:0003824, GO:0008762, GO:0050660, GO:0016491, GO:0016614, GO:0055114
Zt09_chr_3_00896	24.3875	3.18921	0.872322	3.656	0.000256178	0.00107114	up Zt05 vs Zt10	A	similar to urea active transporter	NA	PF00474	GO:0005215, GO:0016020, GO:0055085, GO:0006810
Zt09_chr_3_00900	15.4157	3.56681	0.896348	3.97926	6.91289e-05	0.00052147	up Zt05 vs Zt10	B	predicted protein	Effector		GO:0008150, GO:0003674, GO:0005575
Zt09_chr_3_00900	15.4157	2.80581	0.849747	3.30193	0.000960207	0.00852267	up Zt05 vs Zt09	C	predicted protein	Effector		GO:0008150, GO:0003674, GO:0005575
Zt09_chr_3_00904	3607.45	6.51752	0.546483	11.9263	8.632e-33	3.54931e-30	up Zt05 vs Zt09	A	predicted protein	Effector		GO:0008150, GO:0003674, GO:0005575
Zt09_chr_3_00904	3607.45	3.12139	0.369937	8.43761	3.23895e-17	2.39916e-15	up Zt05 vs Zt09	D	predicted protein	Effector		GO:0008150, GO:0003674, GO:0005575
Zt09_chr_3_00912	58.5408	2.17629	0.416942	5.21964	1.79272e-07	2.2374e-06	up Zt05 vs Zt09	A	hypothetical protein	NA		GO:0008150, GO:0003674, GO:0005575
Zt09_chr_3_00912	58.5408	2.00193	0.403862	4.95696	7.16e-07	5.852e-06	up Zt05 vs Zt10	A	hypothetical protein	NA		GO:0008150, GO:0003674, GO:0005575
Zt09_chr_3_00920	100.927	3.50373	0.453576	7.72467	1.1214e-14	5.921e-13	up Zt05 vs Zt09	D	hypothetical protein	NA		GO:0008150, GO:0003674, GO:0005575
Zt09_chr_3_00920	100.927	2.37245	0.799815	2.96624	0.00301462	0.00911848	up Zt05 vs Zt10	A	hypothetical protein	NA		GO:0008150, GO:0003674, GO:0005575
Zt09_chr_3_00920	100.927	2.24354	0.451696	4.96693	6.80201e-07	6.71852e-06	up Zt05 vs Zt10	D	hypothetical protein	NA		GO:0008150, GO:0003674, GO:0005575
Zt09_chr_3_00920	100.927	2.20293	0.437558	5.0346	4.78836e-07	1.11541e-05	up Zt05 vs Zt10	C	hypothetical protein	NA		GO:0008150, GO:0003674, GO:0005575
Zt09_chr_3_00920	100.927	2.12469	0.628717	3.37941	0.000726418	0.00379386	up Zt05 vs Zt10	B	hypothetical protein	NA		GO:0008150, GO:0003674, GO:0005575
Zt09_chr_3_00935	651.973	2.85857	0.540959	5.28426	1.26214e-07	1.76657e-06	up Zt05 vs Zt09	D	similar to glutathione-dependent formaldehyde-activating enzyme	NA	PF04828	GO:0016846, GO:0008152
Zt09_chr_3_00937	113.476	6.55211	1.53882	4.25787	2.06385e-05	0.000152318	up Zt05 vs Zt09	A	hypothetical protein	Non-effector		GO:0008150, GO:0003674, GO:0005575
Zt09_chr_3_00937	113.476	2.53229	0.795935	3.18153	0.00146501	0.00492166	up Zt05 vs Zt10	A	hypothetical protein	Non-effector		GO:0008150, GO:0003674, GO:0005575
Zt09_chr_3_00937	113.476	2.29821	0.509209	4.51331	6.38244e-06	6.17029e-05	up Zt05 vs Zt09	D	hypothetical protein	Non-effector		GO:0008150, GO:0003674, GO:0005575
Zt09_chr_3_00939	311.415	2.836	0.297422	9.53529	1.49462e-21	1.30004e-19	up Zt05 vs Zt10	D	similar to duf895 domain membrane protein	NA	PF05978	GO:0008150, GO:0003674, GO:0005575
Zt09_chr_3_00939	311.415	2.23983	0.463398	4.83349	1.34163e-06	2.08121e-05	up Zt05 vs Zt09	B	similar to duf895 domain membrane protein	NA	PF05978	GO:0008150, GO:0003674, GO:0005575
Zt09_chr_3_00939	311.415	2.217	0.373843	5.93031	3e-09	5.65691e-08	up Zt05 vs Zt09	A	similar to duf895 domain membrane protein	NA	PF05978	GO:0008150, GO:0003674, GO:0005575
Zt09_chr_3_00939	311.415	2.14178	0.30209	7.08987	1.34236e-12	8.8596e-11	up Zt05 vs Zt10	C	similar to duf895 domain membrane protein	NA	PF05978	GO:0008150, GO:0003674, GO:0005575
Zt09_chr_3_00945	787.07	2.58735	0.417998	6.18987	6.02139e-10	1.32754e-08	up Zt05 vs Zt09	D	similar to AAT family amino acid transporter	NA	PF00324	GO:0015171, GO:0016020, GO:0003333, GO:0006810, GO:0055085
Zt09_chr_3_00947	1143.49	4.44741	0.382726	11.6203	3.24831e-31	1.07162e-28	up Zt05 vs Zt09	A	predicted protein	NA		GO:0008150, GO:0003674, GO:0005575
Zt09_chr_3_00947	1143.49	3.53232	0.366798	9.63015	5.96397e-22	6.14848e-20	up Zt05 vs Zt10	A	predicted protein	NA		GO:0008150, GO:0003674, GO:0005575
Zt09_chr_3_00947	1143.49	3.25444	0.372489	8.73701	2.39363e-18	2.36898e-16	up Zt05 vs Zt10	B	predicted protein	NA		GO:0008150, GO:0003674, GO:0005575
Zt09_chr_3_00948	639.009	2.85464	0.34982	8.16031	3.3418e-16	1.57494e-14	up Zt05 vs Zt10	A	predicted protein	NA		GO:0008150, GO:0003674, GO:0005575
Zt09_chr_3_00948	639.009	2.7189	0.345008	7.88068	3.25603e-15	1.54186e-13	up Zt05 vs Zt09	A	predicted protein	NA		GO:0008150, GO:0003674, GO:0005575
Zt09_chr_3_00948	639.009	2.44086	0.315017	7.74834	9.31008e-15	5.61841e-13	up Zt05 vs Zt10	B	predicted protein	NA		GO:0008150, GO:0003674, GO:0005575
Zt09_chr_3_00948	639.009	2.17177	0.286236	7.58736	3.26486e-14	1.62391e-12	up Zt05 vs Zt09	D	predicted protein	NA		GO:0008150, GO:0003674, GO:0005575
Zt09_chr_3_00949	575.044	3.82985	0.301018	12.723	4.40682e-37	2.33737e-34	up Zt05 vs Zt10	A	similar to mfs allantoate transporter	NA	PF07690	GO:0016021, GO:0055085
Zt09_chr_3_00949	575.044	3.00474	0.282224	10.6467	1.80711e-26	3.72603e-24	up Zt05 vs Zt09	A	similar to mfs allantoate transporter	NA	PF07690	GO:0016021, GO:0055085
Zt09_chr_3_00949	575.044	2.42717	0.276241	8.78643	1.54394e-18	1.54347e-16	up Zt05 vs Zt10	B	similar to mfs allantoate transporter	NA	PF07690	GO:0016021, GO:0055085
Zt09_chr_3_00951	1431.22	2.39586	0.243576	9.83617	7.86457e-23	1.08105e-20	up Zt05 vs Zt09	A	hypothetical protein	Effector		GO:0008150, GO:0003674, GO:0005575
Zt09_chr_3_00951	1431.22	2.27531	0.236956	9.60226	7.82103e-22	1.38223e-19	up Zt05 vs Zt10	B	hypothetical protein	Effector		GO:0008150, GO:0003674, GO:0005575
Zt09_chr_3_00960	78.2124	2.30296	0.485528	4.7432	2.10368e-06	1.52976e-05	up Zt05 vs Zt10	A	similar to isoamyl alcohol oxidase	Non-effector	PF01565	GO:0008762, GO:0016491, GO:0050660, GO:0003824, GO:0016614, GO:0055114
Zt09_chr_3_00971	4401.01	3.07265	0.707685	4.34183	1.41298e-05	0.000125848	up Zt05 vs Zt09	D	similar to alpha-L-arabinofuranosidase	Non-effector	PF09206	GO:0046556, GO:0031221
Zt09_chr_3_00985	89.746	5.86496	0.616393	9.51497	1.81772e-21	3.04915e-19	up Zt05 vs Zt10	B	predicted protein	Non-effector		GO:0008150, GO:0003674, GO:0005575
Zt09_chr_3_00985	89.746	3.76003	1.13124	3.32382	0.000887937	0.0031981	up Zt05 vs Zt10	A	predicted protein	Non-effector		GO:0008150, GO:0003674, GO:0005575
Zt09_chr_3_00985	89.746	3.45577	0.609667	5.66829	1.4423e-08	4.69934e-07	up Zt05 vs Zt10	C	predicted protein	Non-effector		GO:0008150, GO:0003674, GO:0005575
Zt09_chr_3_00985	89.746	2.71349	0.482436	5.62455	1.85993e-08	4.75652e-07	up Zt05 vs Zt09	B	predicted protein	Non-effector		GO:0008150, GO:0003674, GO:0005575
Zt09_chr_3_00985	89.746	2.18472	0.523245	4.17533	2.9755e-05	0.000203655	up Zt05 vs Zt10	D	predicted protein	Non-effector		GO:0008150, GO:0003674, GO:0005575
Zt09_chr_3_00987	15.413	5.54355	1.5409	3.59761	0.000321154	0.00191816	up Zt05 vs Zt10	B	predicted protein	Non-effector		GO:0008150, GO:0003674, GO:0005575
Zt09_chr_3_00990	52.3591	2.16728	0.58907	3.67915	0.00023401	0.00272553	up Zt05 vs Zt09	C	similar to Mitochondrial carrier protein	NA	PF00153	GO:0008150, GO:0003674, GO:0005575
Zt09_chr_3_00994	20.0878	6.77689	1.18928	5.69831	1.21001e-08	2.05922e-07	up Zt05 vs Zt09	D	hypothetical protein	Effector		GO:0008150, GO:0003674, GO:0005575
Zt09_chr_3_00994	20.0878	4.30914	1.08478	3.97235	7.11665e-05	0.000442978	up Zt05 vs Zt10	D	hypothetical protein	Effector		GO:0008150, GO:0003674, GO:0005575
Zt09_chr_3_00994	20.0878	3.76273	1.06884	3.5204	0.000430889	0.00453623	up Zt05 vs Zt09	C	hypothetical protein	Effector		GO:0008150, GO:0003674, GO:0005575
Zt09_chr_3_00997	921.08	2.71547	0.819293	3.31441	0.000918368	0.00487147	up Zt05 vs Zt09	D	similar to glycoside hydrolase family 5 protein	Non-effector	PF00150	GO:0004553, GO:0005975
Zt09_chr_3_01003	90.7166	3.34053	0.645154	5.17787	2.24431e-07	2.98932e-06	up Zt05 vs Zt09	D	predicted protein	NA		GO:0008150, GO:0003674, GO:0005575
Zt09_chr_3_01003	90.7166	2.50298	0.690339	3.62573	0.00028815	0.00118925	up Zt05 vs Zt10	A	predicted protein	NA		GO:0008150, GO:0003674, GO:0005575
Zt09_chr_3_01003	90.7166	2.41887	0.687895	3.51633	0.00043756	0.00216635	up Zt05 vs Zt09	A	predicted protein	NA		GO:0008150, GO:0003674, GO:0005575
Zt09_chr_3_01003	90.7166	2.41671	0.646532	3.73796	0.000185517	0.00101947	up Zt05 vs Zt10	D	predicted protein	NA		GO:0008150, GO:0003674, GO:0005575
Zt09_chr_3_01025	340.532	2.19235	0.41161	5.32627	1.00248e-07	1.01551e-06	up Zt05 vs Zt10	A	similar to TPA: arylamine N-acetyltransferase 1	NA	PF00797	GO:0016407, GO:0008152
Zt09_chr_3_01039	177.495	2.25544	0.462666	4.87489	1.0887e-06	1.44824e-05	up Zt05 vs Zt10	B	hypothetical protein	NA		GO:0008150, GO:0003674, GO:0005575
Zt09_chr_3_01039	177.495	2.15666	0.430803	5.00614	5.5533e-07	6.85573e-06	up Zt05 vs Zt09	D	hypothetical protein	NA		GO:0008150, GO:0003674, GO:0005575
Zt09_chr_3_01045	118.382	4.23692	0.775253	5.4652	4.62376e-08	6.66104e-07	up Zt05 vs Zt09	A	predicted protein	NA		GO:0008150, GO:0003674, GO:0005575
Zt09_chr_3_01045	118.382	2.47953	0.419114	5.91613	3.296e-09	6.15891e-08	up Zt05 vs Zt09	D	predicted protein	NA		GO:0008150, GO:0003674, GO:0005575
Zt09_chr_3_01045	118.382	2.03508	0.522635	3.89388	9.86536e-05	0.000465828	up Zt05 vs Zt10	A	predicted protein	NA		GO:0008150, GO:0003674, GO:0005575
Zt09_chr_3_01060	148.016	3.01903	0.670953	4.49961	6.80793e-06	5.74408e-05	up Zt05 vs Zt09	A	predicted protein	Effector		GO:0008150, GO:0003674, GO:0005575
Zt09_chr_3_01060	148.016	2.52905	0.482952	5.23665	1.63517e-07	2.73366e-06	up Zt05 vs Zt10	B	predicted protein	Effector		GO:0008150, GO:0003674, GO:0005575
Zt09_chr_3_01070	24.322	4.67417	1.48885	3.13945	0.00169267	0.00682098	up Zt05 vs Zt09	A	hypothetical protein	Non-effector		GO:0008150, GO:0003674, GO:0005575
Zt09_chr_3_01079	3515.06	4.52083	0.506059	8.9334	4.13102e-19	2.65485e-17	up Zt05 vs Zt10	D	hypothetical protein	Non-effector	PF10528	GO:0008150, GO:0003674, GO:0005575
Zt09_chr_3_01079	3515.06	4.37761	0.515429	8.49314	2.01132e-17	2.3803e-15	up Zt05 vs Zt10	C	hypothetical protein	Non-effector	PF10528	GO:0008150, GO:0003674, GO:0005575
Zt09_chr_3_01079	3515.06	4.00775	0.551317	7.26941	3.61071e-13	1.74318e-11	up Zt05 vs Zt10	B	hypothetical protein	Non-effector	PF10528	GO:0008150, GO:0003674, GO:0005575
Zt09_chr_3_01080	408.296	2.16577	0.265977	8.1427	3.86544e-16	1.70787e-14	up Zt05 vs Zt10	D	similar to alpha/beta hydrolase fold-3 domain containing protein	NA	PF07859	GO:0016787, GO:0008152
Zt09_chr_3_01081	3.527	6.80331	1.7319	3.92824	8.55685e-05	0.000622806	up Zt05 vs Zt09	D	predicted protein	Effector		GO:0008150, GO:0003674, GO:0005575
Zt09_chr_3_01083	131.698	4.03067	0.428038	9.4166	4.65914e-21	6.9866e-19	up Zt05 vs Zt10	B	hypothetical protein	NA	PF00230	GO:0005215, GO:0016020, GO:0006810
Zt09_chr_3_01083	131.698	2.45317	0.4915	4.9912	6e-07	5.04559e-06	up Zt05 vs Zt10	A	hypothetical protein	NA	PF00230	GO:0005215, GO:0016020, GO:0006810
Zt09_chr_3_01083	131.698	2.13806	0.384555	5.55982	2.7e-08	6.69846e-07	up Zt05 vs Zt09	B	hypothetical protein	NA	PF00230	GO:0005215, GO:0016020, GO:0006810
Zt09_chr_3_01087	890.552	4.81298	0.446163	10.7875	3.9445e-27	7.80774e-25	up Zt05 vs Zt10	A	similar to sugar transporter	NA	PF00083	GO:0022891, GO:0022857, GO:0005215, GO:0016020, GO:0016021, GO:0055085, GO:0006810
Zt09_chr_3_01087	890.552	2.93361	0.36035	8.141	3.92026e-16	2.1318e-14	up Zt05 vs Zt09	A	similar to sugar transporter	NA	PF00083	GO:0022891, GO:0022857, GO:0005215, GO:0016020, GO:0016021, GO:0055085, GO:0006810
Zt09_chr_3_01101	2055.28	2.38531	0.350407	6.80725	9.94833e-12	2.48007e-10	up Zt05 vs Zt10	D	similar to hard surface induced protein	NA	PF01757	GO:0016747
Zt09_chr_3_01101	2055.28	2.02648	0.353457	5.73332	9.84825e-09	3.34646e-07	up Zt05 vs Zt10	C	similar to hard surface induced protein	NA	PF01757	GO:0016747
Zt09_chr_3_01120	105.864	2.5102	0.58365	4.30086	1.70135e-05	0.000282078	up Zt05 vs Zt09	C	similar to nad dependent epimerase dehydratase family protein	NA		GO:0008150, GO:0003674, GO:0005575
Zt09_chr_3_01120	105.864	2.20932	0.575072	3.84182	0.000122125	0.000847874	up Zt05 vs Zt09	D	similar to nad dependent epimerase dehydratase family protein	NA		GO:0008150, GO:0003674, GO:0005575
Zt09_chr_3_01121	79.9735	2.55256	0.368752	6.92216	4.44815e-12	1.19629e-10	up Zt05 vs Zt10	D	predicted protein	NA		GO:0008150, GO:0003674, GO:0005575
Zt09_chr_3_01130	1426.18	3.12322	0.20338	15.3565	3.2027e-53	5.49583e-50	up Zt05 vs Zt09	D	similar to glutathione s-transferase	NA	PF13409;PF13410	GO:0005515
Zt09_chr_3_01130	1426.18	2.912	0.206047	14.1327	2.38753e-45	6.1455e-42	up Zt05 vs Zt09	C	similar to glutathione s-transferase	NA	PF13409;PF13410	GO:0005515
Zt09_chr_3_01130	1426.18	2.3683	0.219456	10.7917	3.76748e-27	2.07149e-24	up Zt05 vs Zt09	B	similar to glutathione s-transferase	NA	PF13409;PF13410	GO:0005515
Zt09_chr_3_01130	1426.18	2.01369	0.214731	9.37774	6.73997e-21	7.21239e-19	up Zt05 vs Zt09	A	similar to glutathione s-transferase	NA	PF13409;PF13410	GO:0005515
Zt09_chr_3_01131	47.9489	3.57003	0.474013	7.5315	5.01605e-14	1.71186e-12	up Zt05 vs Zt10	D	predicted protein	Non-effector		GO:0008150, GO:0003674, GO:0005575
Zt09_chr_3_01132	112.494	3.26363	0.395446	8.25303	1.54427e-16	7.24344e-15	up Zt05 vs Zt10	D	predicted protein	NA		GO:0008150, GO:0003674, GO:0005575
Zt09_chr_3_01136	140.05	4.49413	0.421194	10.67	1.40675e-26	2.01776e-24	up Zt05 vs Zt10	D	similar to poly(adp-ribose) glycohydrolase	NA	PF05028	GO:0004649, GO:0005975
Zt09_chr_3_01136	140.05	2.32493	0.444316	5.23261	1.67134e-07	1.61221e-06	up Zt05 vs Zt10	A	similar to poly(adp-ribose) glycohydrolase	NA	PF05028	GO:0004649, GO:0005975
Zt09_chr_3_01136	140.05	2.24925	0.402553	5.58745	2.3e-08	7.1031e-07	up Zt05 vs Zt10	C	similar to poly(adp-ribose) glycohydrolase	NA	PF05028	GO:0004649, GO:0005975
Zt09_chr_3_01136	140.05	2.22968	0.440341	5.06354	4.11548e-07	4.64965e-06	up Zt05 vs Zt09	A	similar to poly(adp-ribose) glycohydrolase	NA	PF05028	GO:0004649, GO:0005975
Zt09_chr_3_01136	140.05	2.1518	0.458358	4.69459	2.6714e-06	3.80963e-05	up Zt05 vs Zt09	B	similar to poly(adp-ribose) glycohydrolase	NA	PF05028	GO:0004649, GO:0005975
Zt09_chr_3_01136	140.05	2.11135	0.428405	4.9284	8.29e-07	1.14276e-05	up Zt05 vs Zt10	B	similar to poly(adp-ribose) glycohydrolase	NA	PF05028	GO:0004649, GO:0005975
Zt09_chr_3_01140	1188.91	5.91502	0.296312	19.9622	1.17516e-88	3.87684e-85	up Zt05 vs Zt10	D	predicted protein	NA		GO:0008150, GO:0003674, GO:0005575
Zt09_chr_3_01140	1188.91	5.34935	0.334929	15.9716	2.01567e-57	4.98727e-54	up Zt05 vs Zt10	A	predicted protein	NA		GO:0008150, GO:0003674, GO:0005575
Zt09_chr_3_01140	1188.91	4.71628	0.308787	15.2736	1.14655e-52	1.47561e-49	up Zt05 vs Zt10	C	predicted protein	NA		GO:0008150, GO:0003674, GO:0005575
Zt09_chr_3_01140	1188.91	4.71621	0.323202	14.5922	3.15036e-48	7.79478e-45	up Zt05 vs Zt10	B	predicted protein	NA		GO:0008150, GO:0003674, GO:0005575
Zt09_chr_3_01140	1188.91	3.44181	0.287781	11.9598	5.76819e-33	4.24209e-30	up Zt05 vs Zt09	C	predicted protein	NA		GO:0008150, GO:0003674, GO:0005575
Zt09_chr_3_01140	1188.91	2.89691	0.293199	9.88035	5.06568e-23	7.26594e-21	up Zt05 vs Zt09	A	predicted protein	NA		GO:0008150, GO:0003674, GO:0005575
Zt09_chr_3_01140	1188.91	2.70062	0.283024	9.54203	1.40063e-21	1.63874e-19	up Zt05 vs Zt09	D	predicted protein	NA		GO:0008150, GO:0003674, GO:0005575
Zt09_chr_3_01140	1188.91	2.5404	0.297365	8.54304	1.30739e-17	1.65887e-15	up Zt05 vs Zt09	B	predicted protein	NA		GO:0008150, GO:0003674, GO:0005575
Zt09_chr_3_01144	18.6934	8.07349	1.51876	5.31583	1.06171e-07	1.07222e-06	up Zt05 vs Zt10	A	predicted protein	Effector		GO:0008150, GO:0003674, GO:0005575
Zt09_chr_3_01144	18.6934	5.07269	1.54555	3.28212	0.00103029	0.0044508	up Zt05 vs Zt10	D	predicted protein	Effector		GO:0008150, GO:0003674, GO:0005575
Zt09_chr_3_01144	18.6934	5.07223	1.49036	3.40336	0.000665624	0.00354749	up Zt05 vs Zt10	B	predicted protein	Effector		GO:0008150, GO:0003674, GO:0005575
Zt09_chr_3_01144	18.6934	4.30534	0.801505	5.37157	7.80523e-08	1.064e-06	up Zt05 vs Zt09	A	predicted protein	Effector		GO:0008150, GO:0003674, GO:0005575
Zt09_chr_4_00003	348.637	5.528	1.50917	3.66293	0.000249344	0.0013419	up Zt05 vs Zt09	A	similar to Putative lysine N-acyltransferase C17G9.06c	NA	PF13523	GO:0008150, GO:0003674, GO:0005575
Zt09_chr_4_00006	36.8408	3.47316	0.907522	3.82708	0.000129671	0.00148179	up Zt05 vs Zt10	C	similar to MFS sugar transporter	NA	PF00083	GO:0022891, GO:0022857, GO:0005215, GO:0016020, GO:0016021, GO:0055085, GO:0006810
Zt09_chr_4_00006	36.8408	2.22922	0.692126	3.22083	0.0012782	0.00533546	up Zt05 vs Zt10	D	similar to MFS sugar transporter	NA	PF00083	GO:0022891, GO:0022857, GO:0005215, GO:0016020, GO:0016021, GO:0055085, GO:0006810
Zt09_chr_4_00018	676.087	2.1607	0.253394	8.52706	1.50118e-17	8.48984e-16	up Zt05 vs Zt10	A	similar to glycoside hydrolase family 43 protein	Non-effector	PF04616	GO:0004553, GO:0005975
Zt09_chr_4_00022	100.159	4.09146	0.731205	5.5955	2.2e-08	3.41253e-07	up Zt05 vs Zt09	A	similar to glucose-methanol-choline oxidoreductase	NA	PF05199;PF00732	GO:0050660, GO:0008812, GO:0016614, GO:0006066, GO:0055114
Zt09_chr_4_00022	100.159	2.12399	0.59884	3.54683	0.000389889	0.00261609	up Zt05 vs Zt09	B	similar to glucose-methanol-choline oxidoreductase	NA	PF05199;PF00732	GO:0050660, GO:0008812, GO:0016614, GO:0006066, GO:0055114
Zt09_chr_4_00030	50.267	2.03351	0.487783	4.16888	3.061e-05	0.000208637	up Zt05 vs Zt10	D	hypothetical protein	NA	PF12796	GO:0008150, GO:0003674, GO:0005575
Zt09_chr_4_00031	357.385	3.03674	0.294961	10.2954	7.39094e-25	1.7841e-22	up Zt05 vs Zt10	B	similar to Glycerophosphoryl diester phosphodiesterase	NA	PF03009	GO:0008889, GO:0008081, GO:0006071, GO:0006629
Zt09_chr_4_00031	357.385	2.18165	0.29421	7.41529	1.21359e-13	3.60686e-12	up Zt05 vs Zt10	A	similar to Glycerophosphoryl diester phosphodiesterase	NA	PF03009	GO:0008889, GO:0008081, GO:0006071, GO:0006629
Zt09_chr_4_00032	157.823	4.52507	0.671744	6.7363	1.6247e-11	3.45057e-10	up Zt05 vs Zt10	A	similar to calcium/calmodulin dependent protein kinase	NA	PF00069	GO:0005524, GO:0004672, GO:0016772, GO:0006468
Zt09_chr_4_00032	157.823	3.94513	0.471092	8.37444	5.54888e-17	4.73424e-15	up Zt05 vs Zt10	B	similar to calcium/calmodulin dependent protein kinase	NA	PF00069	GO:0005524, GO:0004672, GO:0016772, GO:0006468
Zt09_chr_4_00033	58.0687	3.39595	0.330868	10.2638	1.02635e-24	1.26973e-22	up Zt05 vs Zt10	D	hypothetical protein	NA	PF01554	GO:0015238, GO:0015297, GO:0016020, GO:0006855, GO:0055085
Zt09_chr_4_00033	58.0687	2.02107	0.291494	6.93347	4.10629e-12	1.35943e-10	up Zt05 vs Zt09	D	hypothetical protein	NA	PF01554	GO:0015238, GO:0015297, GO:0016020, GO:0006855, GO:0055085
Zt09_chr_4_00036	168.607	2.06626	0.443574	4.65821	3.1897e-06	2.76189e-05	up Zt05 vs Zt10	D	hypothetical protein	NA	PF02182	GO:0042393
Zt09_chr_4_00043	1403.5	3.08177	0.526487	5.85345	4.81473e-09	6.43938e-08	up Zt05 vs Zt10	A	similar to glycosyl hydrolase family 3 n terminal domain-containing protein	NA	PF01915;PF00933;PF14310	GO:0004553, GO:0005975
Zt09_chr_4_00046	145.081	2.13816	0.310858	6.87826	6.05885e-12	1.95555e-10	up Zt05 vs Zt09	D	similar to thioesterase family protein	NA	PF03061	GO:0008150, GO:0003674, GO:0005575
Zt09_chr_4_00052	130.449	5.0829	1.11095	4.57529	4.75571e-06	3.16525e-05	up Zt05 vs Zt10	A	predicted protein	Effector		GO:0008150, GO:0003674, GO:0005575
Zt09_chr_4_00052	130.449	3.82255	0.584385	6.54115	6.10471e-11	2e-09	up Zt05 vs Zt10	B	predicted protein	Effector		GO:0008150, GO:0003674, GO:0005575
Zt09_chr_4_00053	265.578	2.56734	0.170618	15.0473	3.59554e-51	2.73731e-48	up Zt05 vs Zt10	D	hypothetical protein	Non-effector	PF00251;PF08244	GO:0004553, GO:0005975
Zt09_chr_4_00053	265.578	2.15456	0.177104	12.1655	4.7431e-34	2.32548e-31	up Zt05 vs Zt10	C	hypothetical protein	Non-effector	PF00251;PF08244	GO:0004553, GO:0005975
Zt09_chr_4_00054	65.6079	2.42904	0.42558	5.70759	1.14584e-08	1.69766e-07	up Zt05 vs Zt10	D	hypothetical protein	NA	PF07690	GO:0016021, GO:0055085
Zt09_chr_4_00054	65.6079	2.31065	0.707466	3.26609	0.00109043	0.00382286	up Zt05 vs Zt10	A	hypothetical protein	NA	PF07690	GO:0016021, GO:0055085
Zt09_chr_4_00055	195.887	2.63234	0.37836	6.95724	3.47005e-12	1.15999e-10	up Zt05 vs Zt09	D	similar to aromatic-l-amino-acid decarboxylase	NA	PF00282	GO:0016831, GO:0003824, GO:0030170, GO:0006520, GO:0019752
Zt09_chr_4_00055	195.887	2.06059	0.566467	3.63762	0.000275166	0.00114042	up Zt05 vs Zt10	A	similar to aromatic-l-amino-acid decarboxylase	NA	PF00282	GO:0016831, GO:0003824, GO:0030170, GO:0006520, GO:0019752
Zt09_chr_4_00056	3505.07	4.55439	0.636135	7.15946	8.09941e-13	2.12626e-11	up Zt05 vs Zt10	A	hypothetical protein	Effector		GO:0008150, GO:0003674, GO:0005575
Zt09_chr_4_00056	3505.07	3.45947	0.546533	6.32984	2.45413e-10	5.78209e-09	up Zt05 vs Zt09	D	hypothetical protein	Effector		GO:0008150, GO:0003674, GO:0005575
Zt09_chr_4_00056	3505.07	3.02066	0.552803	5.46426	4.64833e-08	8.76276e-07	up Zt05 vs Zt10	B	hypothetical protein	Effector		GO:0008150, GO:0003674, GO:0005575
Zt09_chr_4_00056	3505.07	2.13676	0.54647	3.91012	9.22509e-05	0.000558756	up Zt05 vs Zt10	D	hypothetical protein	Effector		GO:0008150, GO:0003674, GO:0005575
Zt09_chr_4_00057	90.6894	2.47732	0.530648	4.66847	3.0345e-06	3.57529e-05	up Zt05 vs Zt10	B	hypothetical protein	NA		GO:0008150, GO:0003674, GO:0005575
Zt09_chr_4_00057	90.6894	2.02451	0.643631	3.14545	0.00165833	0.00546622	up Zt05 vs Zt10	A	hypothetical protein	NA		GO:0008150, GO:0003674, GO:0005575
Zt09_chr_4_00075	327.035	2.7502	0.404805	6.79389	1.09151e-11	2.71424e-10	up Zt05 vs Zt10	D	predicted protein	NA		GO:0008150, GO:0003674, GO:0005575
Zt09_chr_4_00088	127.949	2.97348	0.472697	6.29046	3.16519e-10	7e-09	up Zt05 vs Zt09	A	similar to purine permease	NA	PF00860	GO:0005215, GO:0016020, GO:0006810, GO:0055085
Zt09_chr_4_00088	127.949	2.06733	0.411472	5.02423	5.05463e-07	4.32748e-06	up Zt05 vs Zt10	A	similar to purine permease	NA	PF00860	GO:0005215, GO:0016020, GO:0006810, GO:0055085
Zt09_chr_4_00089	58.6786	3.2443	0.788896	4.11246	3.9146e-05	0.000269234	up Zt05 vs Zt09	A	similar to serine/threonine-protein kinase GIN4	NA	PF00069	GO:0004672, GO:0005524, GO:0004674, GO:0016772, GO:0006468
Zt09_chr_4_00096	328.746	2.02547	0.21906	9.2462	2.32608e-20	2.00185e-18	up Zt05 vs Zt10	A	hypothetical protein	NA	PF01878	GO:0003677
Zt09_chr_4_00113	41.435	2.36797	0.64231	3.68665	0.000227223	0.00123801	up Zt05 vs Zt09	A	predicted protein	NA		GO:0008150, GO:0003674, GO:0005575
Zt09_chr_4_00120	1092.77	2.2519	0.347856	6.47366	9.56586e-11	2.30911e-09	up Zt05 vs Zt09	A	similar to ferric reductase transmembrane component 7	NA	PF08022;PF01794;PF08030	GO:0016491, GO:0055114
Zt09_chr_4_00129	632.062	2.49638	0.306706	8.13934	3.97453e-16	1.82958e-14	up Zt05 vs Zt10	A	hypothetical protein	NA	PF00085	GO:0015035, GO:0045454, GO:0006662
Zt09_chr_4_00129	632.062	2.36141	0.309924	7.61931	2.55034e-14	1.45061e-12	up Zt05 vs Zt10	B	hypothetical protein	NA	PF00085	GO:0015035, GO:0045454, GO:0006662
Zt09_chr_4_00130	1749.48	2.60906	0.444607	5.86823	4.4047e-09	7.95499e-08	up Zt05 vs Zt09	A	hypothetical protein	NA	PF10022	GO:0008150, GO:0003674, GO:0005575
Zt09_chr_4_00130	1749.48	2.44701	0.442499	5.52998	3.2e-08	3.61e-07	up Zt05 vs Zt10	A	hypothetical protein	NA	PF10022	GO:0008150, GO:0003674, GO:0005575
Zt09_chr_4_00130	1749.48	2.03979	0.438045	4.65658	3.21509e-06	3.7612e-05	up Zt05 vs Zt10	B	hypothetical protein	NA	PF10022	GO:0008150, GO:0003674, GO:0005575
Zt09_chr_4_00133	10.254	2.05684	0.542741	3.78973	0.000150812	0.00101754	up Zt05 vs Zt09	D	predicted protein	NA		GO:0008150, GO:0003674, GO:0005575
Zt09_chr_4_00137	1140.8	4.31902	0.549939	7.85364	4.04141e-15	1.86906e-13	up Zt05 vs Zt09	A	similar to sugar transporter	NA	PF00083	GO:0022891, GO:0022857, GO:0005215, GO:0016020, GO:0016021, GO:0055085, GO:0006810
Zt09_chr_4_00137	1140.8	3.06492	0.355602	8.61894	6.75741e-18	8.69679e-16	up Zt05 vs Zt10	C	similar to sugar transporter	NA	PF00083	GO:0022891, GO:0022857, GO:0005215, GO:0016020, GO:0016021, GO:0055085, GO:0006810
Zt09_chr_4_00137	1140.8	2.39124	0.355306	6.73008	1.69566e-11	4.11323e-10	up Zt05 vs Zt10	D	similar to sugar transporter	NA	PF00083	GO:0022891, GO:0022857, GO:0005215, GO:0016020, GO:0016021, GO:0055085, GO:0006810
Zt09_chr_4_00139	1222.59	2.32978	0.259765	8.96881	2.99746e-19	4.63529e-17	up Zt05 vs Zt09	B	similar to alpha-glucosidase	Non-effector	PF01055	GO:0004553, GO:0030246, GO:0003824, GO:0005975
Zt09_chr_4_00143	4898.83	2.02758	0.296277	6.84351	7.72754e-12	2.2494e-10	up Zt05 vs Zt09	A	hypothetical protein	Non-effector	PF00107;PF08240	GO:0008270, GO:0016491, GO:0055114
Zt09_chr_4_00147	83.8602	3.88732	0.833476	4.66398	3.10147e-06	2.16164e-05	up Zt05 vs Zt10	A	hypothetical protein	NA		GO:0008150, GO:0003674, GO:0005575
Zt09_chr_4_00147	83.8602	3.36296	0.777841	4.32346	1.53603e-05	0.00011812	up Zt05 vs Zt09	A	hypothetical protein	NA		GO:0008150, GO:0003674, GO:0005575
[truncated: 1,252 more rows]

## Sheet: up Zt09
gene	baseMean	log2FoldChange	lfcSE	stat	pvalue	padj	comparison	stage	prediction	effector	PFAM	GO.term
Zt09_chr_1_00002	9.94038	-3.54782	1.12691	-3.14826	0.00164243	0.00851056	up Zt09 vs Zt05	B	predicted protein	NA		GO:0008150, GO:0003674, GO:0005575
Zt09_chr_1_00002	9.94038	-3.21018	0.834587	-3.84642	0.000119854	0.0015216	up Zt09 vs Zt05	C	predicted protein	NA		GO:0008150, GO:0003674, GO:0005575
Zt09_chr_1_00026	130.827	2.79941	0.354795	7.89021	3.01684e-15	2.00372e-13	up Zt09 vs Zt10	A	hypothetical protein	NA		GO:0005524, GO:0004672, GO:0016772, GO:0006468
Zt09_chr_1_00057	975.683	-2.47646	0.160983	-15.3834	2.11573e-53	5.23483e-50	up Zt09 vs Zt05	A	similar to ABC bile acid transporter	NA	PF00005;PF00664	GO:0017111, GO:0000166, GO:0016887, GO:0005524, GO:0042626, GO:0016021, GO:0055085, GO:0006810
Zt09_chr_1_00059	63.1041	-2.7832	0.702649	-3.96101	7.46328e-05	0.000551233	up Zt09 vs Zt05	D	hypothetical protein	NA	PF11017	GO:0008150, GO:0003674, GO:0005575
Zt09_chr_1_00059	63.1041	-2.63747	0.738233	-3.57267	0.000353357	0.0038499	up Zt09 vs Zt05	C	hypothetical protein	NA	PF11017	GO:0008150, GO:0003674, GO:0005575
Zt09_chr_1_00077	63.253	2.33371	0.304998	7.65157	1.98543e-14	6.17918e-13	up Zt09 vs Zt10	D	predicted protein	Effector		GO:0008150, GO:0003674, GO:0005575
Zt09_chr_1_00081	641.876	3.29745	0.996147	3.31021	0.000932265	0.00371891	up Zt09 vs Zt10	D	hypothetical protein	Non-effector	PF08760	GO:0003824
Zt09_chr_1_00096	113.42	2.51681	0.413389	6.08825	1.14152e-09	1.75157e-08	up Zt09 vs Zt10	D	similar to plasma membrane zinc ion transporter	NA	PF02535	GO:0046873, GO:0016020, GO:0030001, GO:0055085
Zt09_chr_1_00100	39.0449	-2.15952	0.503594	-4.28821	1.80122e-05	0.000135978	up Zt09 vs Zt05	A	predicted protein	NA		GO:0008150, GO:0003674, GO:0005575
Zt09_chr_1_00100	39.0449	2.22512	0.415926	5.34981	8.8e-08	9.89124e-07	up Zt09 vs Zt10	D	predicted protein	NA		GO:0008150, GO:0003674, GO:0005575
Zt09_chr_1_00125	68.0271	2.17265	0.32334	6.71941	1.8246e-11	3.70802e-10	up Zt09 vs Zt10	D	hypothetical protein	NA		GO:0008150, GO:0003674, GO:0005575
Zt09_chr_1_00125	68.0271	2.49294	0.570238	4.37176	1.23252e-05	0.000107683	up Zt09 vs Zt10	A	hypothetical protein	NA		GO:0008150, GO:0003674, GO:0005575
Zt09_chr_1_00125	68.0271	2.50562	0.404559	6.19346	5.88586e-10	2.38739e-08	up Zt09 vs Zt10	C	hypothetical protein	NA		GO:0008150, GO:0003674, GO:0005575
Zt09_chr_1_00132	390.547	2.79849	0.48084	5.81999	5.885e-09	1.13184e-07	up Zt09 vs Zt10	B	predicted protein	Effector		GO:0008150, GO:0003674, GO:0005575
Zt09_chr_1_00140	99.8325	2.2789	0.437446	5.20956	1.89286e-07	4.21928e-06	up Zt09 vs Zt10	C	hypothetical protein	NA		GO:0008270, GO:0005515
Zt09_chr_1_00140	99.8325	2.86272	0.372966	7.67556	1.64694e-14	5.15814e-13	up Zt09 vs Zt10	D	hypothetical protein	NA		GO:0008270, GO:0005515
Zt09_chr_1_00140	99.8325	3.4243	0.939785	3.64371	0.000268739	0.00153473	up Zt09 vs Zt10	A	hypothetical protein	NA		GO:0008270, GO:0005515
Zt09_chr_1_00142	1146.2	3.20369	0.420473	7.61924	2.55174e-14	7.84303e-13	up Zt09 vs Zt10	D	similar to glucan 1	Non-effector	PF00150	GO:0004553, GO:0005975
Zt09_chr_1_00150	495.493	2.64581	0.34375	7.6969	1.39408e-14	6.96827e-13	up Zt09 vs Zt10	B	predicted protein	Non-effector		GO:0008150, GO:0003674, GO:0005575
Zt09_chr_1_00153	284.078	2.52777	0.536628	4.71047	2.47147e-06	1.971e-05	up Zt09 vs Zt10	D	similar to cytochrome p450 oxidoreductase	NA	PF00067	GO:0005506, GO:0020037, GO:0016705, GO:0055114
Zt09_chr_1_00158	2027.6	2.89415	0.521835	5.54609	2.92122e-08	4.78663e-07	up Zt09 vs Zt10	B	similar to aldose 1-epimerase	Non-effector	PF01263	GO:0016853, GO:0003824, GO:0030246, GO:0005975
Zt09_chr_1_00159	326.379	2.14396	0.305716	7.01289	2.33438e-12	8.94724e-11	up Zt09 vs Zt10	A	hypothetical protein	NA	PF11913	GO:0008150, GO:0003674, GO:0005575
Zt09_chr_1_00183	163.903	2.3047	0.457268	5.04014	4.65184e-07	4.49554e-06	up Zt09 vs Zt10	D	hypothetical protein	Effector		GO:0008150, GO:0003674, GO:0005575
Zt09_chr_1_00194	2184.03	2.04042	0.457662	4.45835	8.25934e-06	5.81798e-05	up Zt09 vs Zt10	D	similar to glycoside hydrolase family 115 protein	Non-effector		GO:0008150, GO:0003674, GO:0005575
Zt09_chr_1_00196	591.824	2.47011	0.525473	4.70073	2.59231e-06	2.70588e-05	up Zt09 vs Zt10	A	predicted protein	NA		GO:0008150, GO:0003674, GO:0005575
Zt09_chr_1_00196	591.824	3.32186	0.416482	7.97599	1.51166e-15	8.8526e-14	up Zt09 vs Zt10	B	predicted protein	NA		GO:0008150, GO:0003674, GO:0005575
Zt09_chr_1_00214	133.179	3.10995	0.54879	5.66691	1.45393e-08	2.56807e-07	up Zt09 vs Zt10	A	similar to nucleoside-diphosphate-sugar epimerase	NA	PF13460	GO:0008150, GO:0003674, GO:0005575
Zt09_chr_1_00238	119.919	3.55229	0.562403	6.31626	2.67966e-10	6.63015e-09	up Zt09 vs Zt10	B	hypothetical protein	NA	PF11885	GO:0008150, GO:0003674, GO:0005575
Zt09_chr_1_00238	119.919	3.84312	0.633131	6.07001	1.27899e-09	2.8e-08	up Zt09 vs Zt10	A	hypothetical protein	NA	PF11885	GO:0008150, GO:0003674, GO:0005575
Zt09_chr_1_00246	72.5527	-4.36135	0.529963	-8.22954	1.87931e-16	1.08769e-14	up Zt09 vs Zt05	A	predicted protein	Effector		GO:0008150, GO:0003674, GO:0005575
Zt09_chr_1_00246	72.5527	-3.91819	0.422377	-9.27653	1.75087e-20	3.26949e-18	up Zt09 vs Zt05	B	predicted protein	Effector		GO:0008150, GO:0003674, GO:0005575
Zt09_chr_1_00246	72.5527	-3.4214	0.346803	-9.86554	5.8717e-23	1.37398e-20	up Zt09 vs Zt05	C	predicted protein	Effector		GO:0008150, GO:0003674, GO:0005575
Zt09_chr_1_00246	72.5527	-3.29087	0.292177	-11.2632	1.99275e-29	4.66303e-27	up Zt09 vs Zt05	D	predicted protein	Effector		GO:0008150, GO:0003674, GO:0005575
Zt09_chr_1_00246	72.5527	2.7194	0.362733	7.49696	6.53151e-14	5.01103e-12	up Zt09 vs Zt10	C	predicted protein	Effector		GO:0008150, GO:0003674, GO:0005575
Zt09_chr_1_00246	72.5527	2.77992	0.297678	9.33871	9.75175e-21	5.88495e-19	up Zt09 vs Zt10	D	predicted protein	Effector		GO:0008150, GO:0003674, GO:0005575
Zt09_chr_1_00246	72.5527	2.96441	0.476984	6.2149	5.13574e-10	1.23576e-08	up Zt09 vs Zt10	A	predicted protein	Effector		GO:0008150, GO:0003674, GO:0005575
Zt09_chr_1_00246	72.5527	2.97159	0.416646	7.13218	9.87951e-13	3.77519e-11	up Zt09 vs Zt10	B	predicted protein	Effector		GO:0008150, GO:0003674, GO:0005575
Zt09_chr_1_00255	696.95	-2.13127	0.34689	-6.14394	8.04973e-10	2.91825e-08	up Zt09 vs Zt05	B	similar to aromatic peroxygenase	Non-effector	PF01328	GO:0004601
Zt09_chr_1_00255	696.95	2.38551	0.353393	6.75031	1.47529e-11	4.63521e-10	up Zt09 vs Zt10	B	similar to aromatic peroxygenase	Non-effector	PF01328	GO:0004601
Zt09_chr_1_00256	528.928	2.88583	0.497173	5.80448	6.45651e-09	1.22885e-07	up Zt09 vs Zt10	B	similar to alpha/beta-hydrolase	Effector	PF12697	GO:0008150, GO:0003674, GO:0005575
Zt09_chr_1_00266	168.101	2.03967	0.438888	4.64735	3.36228e-06	3.52879e-05	up Zt09 vs Zt10	B	hypothetical protein	Non-effector	PF05637	GO:0016758, GO:0016021
Zt09_chr_1_00266	168.101	2.79721	0.397722	7.03308	2.02022e-12	1.23082e-10	up Zt09 vs Zt10	C	hypothetical protein	Non-effector	PF05637	GO:0016758, GO:0016021
Zt09_chr_1_00266	168.101	3.55901	0.383003	9.29237	1.50888e-20	8.90534e-19	up Zt09 vs Zt10	D	hypothetical protein	Non-effector	PF05637	GO:0016758, GO:0016021
Zt09_chr_1_00269	62.3297	3.74062	0.773937	4.83323	1.34334e-06	1.56596e-05	up Zt09 vs Zt10	B	similar to c-3 sterol dehydrogenase c-4 decarboxylase	NA	PF01073	GO:0016616, GO:0003854, GO:0006694, GO:0055114
Zt09_chr_1_00293	123.58	-2.18501	0.633181	-3.45084	0.000558839	0.00354086	up Zt09 vs Zt05	B	predicted protein	Effector		GO:0008150, GO:0003674, GO:0005575
Zt09_chr_1_00293	123.58	3.77541	0.657723	5.74012	9.46102e-09	1.71494e-07	up Zt09 vs Zt10	B	predicted protein	Effector		GO:0008150, GO:0003674, GO:0005575
Zt09_chr_1_00298	128.174	-2.50832	0.35352	-7.09528	1.29091e-12	7.60485e-11	up Zt09 vs Zt05	B	hypothetical protein	NA		GO:0008150, GO:0003674, GO:0005575
Zt09_chr_1_00298	128.174	-2.11593	0.366457	-5.77403	7.7397e-09	1.31615e-07	up Zt09 vs Zt05	A	hypothetical protein	NA		GO:0008150, GO:0003674, GO:0005575
Zt09_chr_1_00312	955.85	2.72969	0.422555	6.45997	1.04722e-10	2.77864e-09	up Zt09 vs Zt10	B	similar to glycosyl hydrolase	Non-effector	PF01055	GO:0004553, GO:0005975
Zt09_chr_1_00327	16.7265	-2.08421	0.648421	-3.21429	0.00130768	0.0055026	up Zt09 vs Zt05	A	hypothetical protein	NA	PF08423	GO:0008094, GO:0005524, GO:0003677, GO:0000166, GO:0006259
Zt09_chr_1_00338	115.609	3.54802	0.630076	5.6311	1.79064e-08	3.11738e-07	up Zt09 vs Zt10	A	hypothetical protein	NA		GO:0008150, GO:0003674, GO:0005575
Zt09_chr_1_00338	115.609	4.94128	0.383788	12.875	6.22178e-38	1.98635e-35	up Zt09 vs Zt10	D	hypothetical protein	NA		GO:0008150, GO:0003674, GO:0005575
Zt09_chr_1_00338	115.609	5.46013	0.541809	10.0776	6.94025e-24	1.85642e-21	up Zt09 vs Zt10	C	hypothetical protein	NA		GO:0008150, GO:0003674, GO:0005575
Zt09_chr_1_00343	526.427	2.86171	0.411605	6.95255	3.58742e-12	1.2328e-10	up Zt09 vs Zt10	B	similar to serine carboxypeptidase	Non-effector	PF00450	GO:0004185, GO:0006508
Zt09_chr_1_00343	526.427	3.02298	0.450112	6.71607	1.86697e-11	6.15783e-10	up Zt09 vs Zt10	A	similar to serine carboxypeptidase	Non-effector	PF00450	GO:0004185, GO:0006508
Zt09_chr_1_00345	131.248	-3.84284	0.46007	-8.35271	6.67118e-17	4.23235e-15	up Zt09 vs Zt05	A	similar to cytochrome p450 6a1	NA	PF00067	GO:0020037, GO:0005506, GO:0016705, GO:0004497, GO:0055114
Zt09_chr_1_00345	131.248	-2.76158	0.39582	-6.97686	3.01852e-12	1.7071e-10	up Zt09 vs Zt05	B	similar to cytochrome p450 6a1	NA	PF00067	GO:0020037, GO:0005506, GO:0016705, GO:0004497, GO:0055114
Zt09_chr_1_00345	131.248	-2.45714	0.366256	-6.70881	1.96217e-11	5.59626e-10	up Zt09 vs Zt05	D	similar to cytochrome p450 6a1	NA	PF00067	GO:0020037, GO:0005506, GO:0016705, GO:0004497, GO:0055114
Zt09_chr_1_00345	131.248	5.01412	0.558281	8.98136	2.67441e-19	3.15103e-17	up Zt09 vs Zt10	B	similar to cytochrome p450 6a1	NA	PF00067	GO:0020037, GO:0005506, GO:0016705, GO:0004497, GO:0055114
Zt09_chr_1_00345	131.248	5.15838	0.512328	10.0685	7.61179e-24	1.98247e-21	up Zt09 vs Zt10	C	similar to cytochrome p450 6a1	NA	PF00067	GO:0020037, GO:0005506, GO:0016705, GO:0004497, GO:0055114
Zt09_chr_1_00345	131.248	6.58183	0.537463	12.2461	1.76273e-34	4.59099e-32	up Zt09 vs Zt10	D	similar to cytochrome p450 6a1	NA	PF00067	GO:0020037, GO:0005506, GO:0016705, GO:0004497, GO:0055114
Zt09_chr_1_00345	131.248	7.75297	1.48059	5.23639	1.63752e-07	2.262e-06	up Zt09 vs Zt10	A	similar to cytochrome p450 6a1	NA	PF00067	GO:0020037, GO:0005506, GO:0016705, GO:0004497, GO:0055114
Zt09_chr_1_00346	25.1004	-2.23132	0.41062	-5.43403	5.50964e-08	8.25724e-07	up Zt09 vs Zt05	D	hypothetical protein	NA	PF00069	GO:0004672, GO:0005524, GO:0016772, GO:0006468
Zt09_chr_1_00346	25.1004	-2.22319	0.587749	-3.78256	0.000155224	0.000886983	up Zt09 vs Zt05	A	hypothetical protein	NA	PF00069	GO:0004672, GO:0005524, GO:0016772, GO:0006468
Zt09_chr_1_00346	25.1004	2.02483	0.427156	4.74025	2.13454e-06	1.7316e-05	up Zt09 vs Zt10	D	hypothetical protein	NA	PF00069	GO:0004672, GO:0005524, GO:0016772, GO:0006468
Zt09_chr_1_00346	25.1004	2.10564	0.516981	4.07295	4.64206e-05	0.000514473	up Zt09 vs Zt10	C	hypothetical protein	NA	PF00069	GO:0004672, GO:0005524, GO:0016772, GO:0006468
Zt09_chr_1_00370	746.62	-2.10189	0.513047	-4.09688	4.18758e-05	0.000328878	up Zt09 vs Zt05	D	similar to aminopeptidase y	Non-effector	PF02225;PF04389	GO:0008233, GO:0006508
Zt09_chr_1_00370	746.62	2.75023	0.514182	5.34875	8.85654e-08	9.938e-07	up Zt09 vs Zt10	D	similar to aminopeptidase y	Non-effector	PF02225;PF04389	GO:0008233, GO:0006508
Zt09_chr_1_00373	358.024	3.44511	0.430138	8.00933	1.15335e-15	4.10601e-14	up Zt09 vs Zt10	D	similar to subtilisin-like serine protease PR1A	Non-effector	PF00082	GO:0004252, GO:0006508
Zt09_chr_1_00387	167.35	2.15181	0.539648	3.98743	6.67923e-05	0.000500265	up Zt09 vs Zt10	B	hypothetical protein	Non-effector	PF11937	GO:0008150, GO:0003674, GO:0005575
Zt09_chr_1_00405	924.337	2.10303	0.18758	11.2114	3.58484e-29	6.22441e-27	up Zt09 vs Zt10	D	similar to Ferlin/Peroxisome membrane	NA	PF06398	GO:0008150, GO:0003674, GO:0005575
Zt09_chr_1_00408	23.7833	4.84229	1.35213	3.58123	0.000341984	0.00284422	up Zt09 vs Zt10	C	predicted protein	NA		GO:0008150, GO:0003674, GO:0005575
Zt09_chr_1_00408	23.7833	5.65578	1.5466	3.65692	0.000255262	0.00164904	up Zt09 vs Zt10	B	predicted protein	NA		GO:0008150, GO:0003674, GO:0005575
Zt09_chr_1_00408	23.7833	6.23149	0.814952	7.64645	2.06599e-14	6.40976e-13	up Zt09 vs Zt10	D	predicted protein	NA		GO:0008150, GO:0003674, GO:0005575
Zt09_chr_1_00419	460.47	2.20814	0.453038	4.87407	1.09323e-06	9.60046e-06	up Zt09 vs Zt10	D	similar to tpt-domain-containing protein	NA	PF03151	GO:0008150, GO:0003674, GO:0005575
Zt09_chr_1_00424	599.663	2.30495	0.261708	8.80731	1.28179e-18	6.43956e-17	up Zt09 vs Zt10	D	similar to MFS multidrug transporter	NA	PF07690	GO:0016021, GO:0055085
Zt09_chr_1_00437	632.864	-2.80994	0.860024	-3.26728	0.00108584	0.0056521	up Zt09 vs Zt05	D	similar to glycoside hydrolase family 76 protein	Non-effector	PF03663	GO:0008496, GO:0003824, GO:0016052
Zt09_chr_1_00437	632.864	2.68085	0.860202	3.11653	0.00182991	0.00658807	up Zt09 vs Zt10	D	similar to glycoside hydrolase family 76 protein	Non-effector	PF03663	GO:0008496, GO:0003824, GO:0016052
Zt09_chr_1_00441	187.542	2.01843	0.398113	5.07	3.97821e-07	3.90987e-06	up Zt09 vs Zt10	D	similar to oxidoreductase	NA	PF00106	GO:0016491, GO:0008152
Zt09_chr_1_00442	1311.49	2.04335	0.494865	4.1291	3.64185e-05	0.000418137	up Zt09 vs Zt10	C	similar to sugar transporter	NA	PF00083	GO:0022891, GO:0022857, GO:0005215, GO:0016020, GO:0016021, GO:0055085, GO:0006810
Zt09_chr_1_00442	1311.49	2.87366	0.500002	5.74731	9.06769e-09	1.66849e-07	up Zt09 vs Zt10	A	similar to sugar transporter	NA	PF00083	GO:0022891, GO:0022857, GO:0005215, GO:0016020, GO:0016021, GO:0055085, GO:0006810
Zt09_chr_1_00474	26.7637	6.14229	1.49967	4.09577	4.20773e-05	0.000309343	up Zt09 vs Zt10	A	similar to putative methyltransferase type 11 protein	NA	PF13489	GO:0008150, GO:0003674, GO:0005575
Zt09_chr_1_00482	12.4714	-2.15908	0.613797	-3.51758	0.000435498	0.0025595	up Zt09 vs Zt05	D	predicted protein	NA		GO:0008150, GO:0003674, GO:0005575
Zt09_chr_1_00482	12.4714	3.92874	0.731799	5.3686	7.93496e-08	9.01634e-07	up Zt09 vs Zt10	D	predicted protein	NA		GO:0008150, GO:0003674, GO:0005575
Zt09_chr_1_00485	1239.14	3.03292	0.301838	10.0482	9.36051e-24	2.413e-21	up Zt09 vs Zt10	B	similar to mfs transporter	NA	PF07690	GO:0016021, GO:0055085
Zt09_chr_1_00501	22.8354	-4.31022	0.606279	-7.1093	1.16632e-12	4.33518e-11	up Zt09 vs Zt05	D	hypothetical protein	NA		GO:0008150, GO:0003674, GO:0005575
Zt09_chr_1_00501	22.8354	-4.304	0.716475	-6.00718	1.88773e-09	7.59222e-08	up Zt09 vs Zt05	C	hypothetical protein	NA		GO:0008150, GO:0003674, GO:0005575
Zt09_chr_1_00501	22.8354	-2.52562	0.677192	-3.72955	0.000191823	0.00146487	up Zt09 vs Zt05	B	hypothetical protein	NA		GO:0008150, GO:0003674, GO:0005575
Zt09_chr_1_00501	22.8354	2.51396	0.760978	3.30359	0.000954564	0.00510942	up Zt09 vs Zt10	B	hypothetical protein	NA		GO:0008150, GO:0003674, GO:0005575
Zt09_chr_1_00501	22.8354	3.43859	0.604853	5.68501	1.30806e-08	1.67476e-07	up Zt09 vs Zt10	D	hypothetical protein	NA		GO:0008150, GO:0003674, GO:0005575
Zt09_chr_1_00501	22.8354	4.13357	0.841883	4.90991	9.11165e-07	1.74089e-05	up Zt09 vs Zt10	C	hypothetical protein	NA		GO:0008150, GO:0003674, GO:0005575
Zt09_chr_1_00501	22.8354	4.9329	1.14687	4.3012	1.69875e-05	0.000142252	up Zt09 vs Zt10	A	hypothetical protein	NA		GO:0008150, GO:0003674, GO:0005575
Zt09_chr_1_00521	57.996	2.34298	0.512828	4.56875	4.90643e-06	7.5755e-05	up Zt09 vs Zt10	C	similar to glycosyltransferase family 2 protein	NA	PF13632	GO:0008150, GO:0003674, GO:0005575
Zt09_chr_1_00521	57.996	2.5563	0.451685	5.65949	1.51827e-08	1.92645e-07	up Zt09 vs Zt10	D	similar to glycosyltransferase family 2 protein	NA	PF13632	GO:0008150, GO:0003674, GO:0005575
Zt09_chr_1_00521	57.996	2.71385	0.565875	4.79585	1.61986e-06	1.74919e-05	up Zt09 vs Zt10	A	similar to glycosyltransferase family 2 protein	NA	PF13632	GO:0008150, GO:0003674, GO:0005575
Zt09_chr_1_00521	57.996	3.05428	0.552822	5.52489	3.3e-08	5.32307e-07	up Zt09 vs Zt10	B	similar to glycosyltransferase family 2 protein	NA	PF13632	GO:0008150, GO:0003674, GO:0005575
Zt09_chr_1_00534	781.648	2.27448	0.49597	4.58593	4.51971e-06	3.38875e-05	up Zt09 vs Zt10	D	similar to hydantoin utilization protein a	NA	PF01968;PF02538;PF05378	GO:0016787, GO:0003824
Zt09_chr_1_00541	2113.88	2.29503	0.592684	3.87226	0.000107833	0.000565008	up Zt09 vs Zt10	D	similar to phthalate transporter	NA	PF07690	GO:0016021, GO:0055085
Zt09_chr_1_00543	51.9059	2.62497	0.677954	3.8719	0.000107988	0.000565482	up Zt09 vs Zt10	D	similar to short chain dehydrogenase	NA	PF00106	GO:0016491, GO:0008152
Zt09_chr_1_00543	51.9059	3.1376	0.996683	3.14804	0.0016437	0.00717133	up Zt09 vs Zt10	A	similar to short chain dehydrogenase	NA	PF00106	GO:0016491, GO:0008152
Zt09_chr_1_00602	154.864	-5.3185	0.50977	-10.4331	1.75002e-25	3.14909e-23	up Zt09 vs Zt05	A	predicted protein	NA		GO:0008150, GO:0003674, GO:0005575
Zt09_chr_1_00602	154.864	-5.05635	0.497522	-10.1631	2.89809e-24	9.25237e-22	up Zt09 vs Zt05	B	predicted protein	NA		GO:0008150, GO:0003674, GO:0005575
Zt09_chr_1_00602	154.864	-4.01933	0.414189	-9.70409	2.89661e-22	5.7353e-20	up Zt09 vs Zt05	C	predicted protein	NA		GO:0008150, GO:0003674, GO:0005575
Zt09_chr_1_00602	154.864	-4.01363	0.399926	-10.0359	1.05942e-23	1.43523e-21	up Zt09 vs Zt05	D	predicted protein	NA		GO:0008150, GO:0003674, GO:0005575
Zt09_chr_1_00602	154.864	3.1884	0.447518	7.12463	1.04359e-12	3.97247e-11	up Zt09 vs Zt10	B	predicted protein	NA		GO:0008150, GO:0003674, GO:0005575
Zt09_chr_1_00602	154.864	3.43106	0.40308	8.5121	1.70818e-17	7.68449e-16	up Zt09 vs Zt10	D	predicted protein	NA		GO:0008150, GO:0003674, GO:0005575
Zt09_chr_1_00602	154.864	3.59763	0.432084	8.32622	8.34663e-17	8.97898e-15	up Zt09 vs Zt10	C	predicted protein	NA		GO:0008150, GO:0003674, GO:0005575
Zt09_chr_1_00602	154.864	6.32726	0.752621	8.40696	4.20787e-17	3.84941e-15	up Zt09 vs Zt10	A	predicted protein	NA		GO:0008150, GO:0003674, GO:0005575
Zt09_chr_1_00629	30.8244	-2.2718	0.549734	-4.13255	3.58764e-05	0.000287681	up Zt09 vs Zt05	D	hypothetical protein	NA		GO:0008150, GO:0003674, GO:0005575
Zt09_chr_1_00671	120.716	-4.3369	0.476874	-9.09443	9.50798e-20	1.65089e-17	up Zt09 vs Zt05	B	similar to epoxide hydrolase	NA		GO:0003824
Zt09_chr_1_00671	120.716	-2.24585	0.447542	-5.01819	5.21598e-07	5.79377e-06	up Zt09 vs Zt05	A	similar to epoxide hydrolase	NA		GO:0003824
Zt09_chr_1_00671	120.716	2.22712	0.464187	4.7979	1.60336e-06	1.73331e-05	up Zt09 vs Zt10	A	similar to epoxide hydrolase	NA		GO:0003824
Zt09_chr_1_00671	120.716	2.44603	0.463024	5.28273	1.27271e-07	1.37063e-06	up Zt09 vs Zt10	D	similar to epoxide hydrolase	NA		GO:0003824
Zt09_chr_1_00671	120.716	3.41172	0.475181	7.17984	6.97947e-13	2.76303e-11	up Zt09 vs Zt10	B	similar to epoxide hydrolase	NA		GO:0003824
Zt09_chr_1_00673	87.1759	2.1594	0.270027	7.99697	1.27515e-15	4.52337e-14	up Zt09 vs Zt10	D	similar to metalloprotease	Effector	PF05572	GO:0008237
Zt09_chr_1_00673	87.1759	2.44733	0.326318	7.49982	6.39057e-14	4.94121e-12	up Zt09 vs Zt10	C	similar to metalloprotease	Effector	PF05572	GO:0008237
Zt09_chr_1_00673	87.1759	2.89911	0.451012	6.42801	1.29289e-10	3.38511e-09	up Zt09 vs Zt10	B	similar to metalloprotease	Effector	PF05572	GO:0008237
Zt09_chr_1_00673	87.1759	3.05062	0.501733	6.08016	1.20064e-09	2.64466e-08	up Zt09 vs Zt10	A	similar to metalloprotease	Effector	PF05572	GO:0008237
Zt09_chr_1_00674	143.393	2.10717	0.24431	8.62498	6.41054e-18	3.03565e-16	up Zt09 vs Zt10	D	hypothetical protein	NA		GO:0008150, GO:0003674, GO:0005575
Zt09_chr_1_00674	143.393	2.39345	0.271256	8.82359	1.10844e-18	1.48246e-16	up Zt09 vs Zt10	C	hypothetical protein	NA		GO:0008150, GO:0003674, GO:0005575
Zt09_chr_1_00674	143.393	2.83753	0.392242	7.23413	4.68509e-13	2.01917e-11	up Zt09 vs Zt10	A	hypothetical protein	NA		GO:0008150, GO:0003674, GO:0005575
Zt09_chr_1_00676	152.02	3.2588	0.448903	7.25947	3.88623e-13	1.70519e-11	up Zt09 vs Zt10	A	hypothetical protein	NA	PF12796	GO:0005515
Zt09_chr_1_00693	3126.99	4.05513	0.509857	7.95348	1.81348e-15	1.04349e-13	up Zt09 vs Zt10	B	hypothetical protein	Non-effector		GO:0008150, GO:0003674, GO:0005575
Zt09_chr_1_00709	253.741	2.83923	0.383357	7.40622	1.2995e-13	9.45675e-12	up Zt09 vs Zt10	C	similar to spo22-domain-containing protein	NA	PF08631	GO:0005515
Zt09_chr_1_00709	253.741	3.08263	0.512811	6.01124	1.84112e-09	3.90664e-08	up Zt09 vs Zt10	A	similar to spo22-domain-containing protein	NA	PF08631	GO:0005515
Zt09_chr_1_00709	253.741	3.54635	0.354692	9.99842	1.54853e-23	1.28788e-21	up Zt09 vs Zt10	D	similar to spo22-domain-containing protein	NA	PF08631	GO:0005515
Zt09_chr_1_00712	44.1175	4.37152	0.968297	4.51465	6.34206e-06	6.17182e-05	up Zt09 vs Zt10	B	hypothetical protein	NA	PF11807	GO:0008150, GO:0003674, GO:0005575
Zt09_chr_1_00714	121.68	-2.4584	0.611462	-4.02053	5.80679e-05	0.000544222	up Zt09 vs Zt05	B	predicted protein	NA		GO:0008150, GO:0003674, GO:0005575
Zt09_chr_1_00714	121.68	4.67609	0.652208	7.16962	7.52049e-13	2.95358e-11	up Zt09 vs Zt10	B	predicted protein	NA		GO:0008150, GO:0003674, GO:0005575
Zt09_chr_1_00715	216.538	-3.51927	0.285694	-12.3184	7.21525e-35	6.75347e-32	up Zt09 vs Zt05	C	similar to aminotransferase family protein	NA	PF00266	GO:0003824, GO:0030170, GO:0008152
Zt09_chr_1_00715	216.538	-2.3947	0.277313	-8.63535	5.85464e-18	4.67282e-16	up Zt09 vs Zt05	D	similar to aminotransferase family protein	NA	PF00266	GO:0003824, GO:0030170, GO:0008152
Zt09_chr_1_00724	182.097	2.84794	0.407158	6.99468	2.65872e-12	1.0071e-10	up Zt09 vs Zt10	A	similar to glucose-methanol-choline oxidoreductase:gmc oxidoreductase	Non-effector	PF00732;PF05199	GO:0016614, GO:0008812, GO:0050660, GO:0006066, GO:0055114
Zt09_chr_1_00726	81.975	-2.41755	0.52548	-4.60065	4.21181e-06	3.72181e-05	up Zt09 vs Zt05	A	similar to MFS monocarboxylate transporter	NA	PF07690	GO:0016021, GO:0055085
Zt09_chr_1_00739	170.324	2.55707	0.525473	4.86622	1.13755e-06	1.28864e-05	up Zt09 vs Zt10	A	hypothetical protein	Non-effector	PF14269	GO:0008150, GO:0003674, GO:0005575
Zt09_chr_1_00750	234.317	2.33821	0.293385	7.96975	1.58999e-15	1.12541e-13	up Zt09 vs Zt10	A	hypothetical protein	NA	PF05995	GO:0017172, GO:0005506, GO:0046439, GO:0055114
Zt09_chr_1_00805	33.4506	4.4187	0.948499	4.65862	3.18337e-06	3.38046e-05	up Zt09 vs Zt10	B	hypothetical protein	Effector		GO:0008150, GO:0003674, GO:0005575
Zt09_chr_1_00812	190.5	-2.52986	0.394685	-6.40982	1.4569e-10	3.41682e-09	up Zt09 vs Zt05	A	similar to methyltransferase domain-containing protein	NA	PF08242	GO:0008150, GO:0003674, GO:0005575
Zt09_chr_1_00812	190.5	2.03405	0.400413	5.07989	3.77649e-07	4.74976e-06	up Zt09 vs Zt10	A	similar to methyltransferase domain-containing protein	NA	PF08242	GO:0008150, GO:0003674, GO:0005575
Zt09_chr_1_00867	6654.19	3.16423	0.420244	7.52952	5.09261e-14	2.33341e-12	up Zt09 vs Zt10	B	similar to AAT family amino acid transporter	NA	PF00324	GO:0015171, GO:0016020, GO:0016021, GO:0003333, GO:0006810, GO:0055085, GO:0006865
Zt09_chr_1_00884	1597.67	2.68636	0.482145	5.57167	2.52306e-08	4.19e-07	up Zt09 vs Zt10	B	similar to integral membrane protein	Non-effector	PF03188;PF03351	GO:0016021
Zt09_chr_1_00888	1147.82	-3.18237	0.236173	-13.4747	2.20266e-41	1.33404e-38	up Zt09 vs Zt05	D	similar to zinc alcohol dehydrogenase	NA	PF00107;PF08240	GO:0016747, GO:0016491, GO:0008270, GO:0055114
Zt09_chr_1_00888	1147.82	-2.09567	0.247704	-8.46037	2.66521e-17	3.14019e-15	up Zt09 vs Zt05	B	similar to zinc alcohol dehydrogenase	NA	PF00107;PF08240	GO:0016747, GO:0016491, GO:0008270, GO:0055114
Zt09_chr_1_00888	1147.82	-2.07328	0.24803	-8.35898	6.32646e-17	4.03955e-15	up Zt09 vs Zt05	A	similar to zinc alcohol dehydrogenase	NA	PF00107;PF08240	GO:0016747, GO:0016491, GO:0008270, GO:0055114
Zt09_chr_1_00888	1147.82	-2.01154	0.237714	-8.46205	2.62724e-17	3.03933e-15	up Zt09 vs Zt05	C	similar to zinc alcohol dehydrogenase	NA	PF00107;PF08240	GO:0016747, GO:0016491, GO:0008270, GO:0055114
Zt09_chr_1_00892	141.647	-2.34905	0.423303	-5.54934	2.86758e-08	4.5007e-07	up Zt09 vs Zt05	D	predicted protein	NA		GO:0008150, GO:0003674, GO:0005575
Zt09_chr_1_00896	436.955	2.34562	0.333875	7.02544	2.13399e-12	5.01665e-11	up Zt09 vs Zt10	D	hypothetical protein	NA	PF13345	GO:0008150, GO:0003674, GO:0005575
Zt09_chr_1_00920	569.811	-2.002	0.296014	-6.7632	1.34973e-11	3.71064e-10	up Zt09 vs Zt05	A	similar to SUN domain protein (Uth1)	Non-effector	PF03856	GO:0008150, GO:0003674, GO:0005575
Zt09_chr_1_00920	569.811	2.29934	0.316166	7.27256	3.52747e-13	1.56191e-11	up Zt09 vs Zt10	A	similar to SUN domain protein (Uth1)	Non-effector	PF03856	GO:0008150, GO:0003674, GO:0005575
Zt09_chr_1_00920	569.811	2.53222	0.307266	8.24114	1.70583e-16	1.19641e-14	up Zt09 vs Zt10	B	similar to SUN domain protein (Uth1)	Non-effector	PF03856	GO:0008150, GO:0003674, GO:0005575
Zt09_chr_1_00927	399.315	-2.06016	0.257023	-8.01545	1.09731e-15	5.48489e-14	up Zt09 vs Zt05	A	predicted protein	NA		GO:0008150, GO:0003674, GO:0005575
Zt09_chr_1_00928	165.215	-2.17021	0.268558	-8.08097	6.42519e-16	3.38245e-14	up Zt09 vs Zt05	A	hypothetical protein	NA	PF02656	GO:0008150, GO:0003674, GO:0005575
Zt09_chr_1_00928	165.215	2.08902	0.229549	9.10053	8.98942e-20	4.94268e-18	up Zt09 vs Zt10	D	hypothetical protein	NA	PF02656	GO:0008150, GO:0003674, GO:0005575
Zt09_chr_1_00968	2483.48	3.5451	0.546611	6.4856	8.83776e-11	1.58169e-09	up Zt09 vs Zt10	D	similar to glycoside hydrolase family 27 carbohydrate-binding module family 35 protein	Non-effector	PF02065	GO:0004553, GO:0003824, GO:0030246, GO:0005975
Zt09_chr_1_00985	10.6899	3.75535	0.661789	5.67454	1.39058e-08	1.77582e-07	up Zt09 vs Zt10	D	predicted protein	Effector		GO:0008150, GO:0003674, GO:0005575
Zt09_chr_1_00998	23.8114	2.71998	0.409239	6.64643	3.00287e-11	5.88503e-10	up Zt09 vs Zt10	D	hypothetical protein	NA	PF00097	GO:0046872, GO:0005515, GO:0008270
Zt09_chr_1_00998	23.8114	3.34324	0.929329	3.59747	0.000321325	0.00201275	up Zt09 vs Zt10	B	hypothetical protein	NA	PF00097	GO:0046872, GO:0005515, GO:0008270
Zt09_chr_1_01033	466.8	2.23398	0.555783	4.01952	5.83159e-05	0.000330936	up Zt09 vs Zt10	D	hypothetical protein	NA	PF01501	GO:0016757
Zt09_chr_1_01056	881.528	2.03637	0.348325	5.84618	5e-09	9.71622e-08	up Zt09 vs Zt10	A	similar to cytochrome c oxidase copper chaperone protein	NA	PF05051	GO:0016531, GO:0005507, GO:0005758, GO:0006825
Zt09_chr_1_01112	294.118	3.63758	0.51536	7.05834	1.68509e-12	3.99936e-11	up Zt09 vs Zt10	D	predicted protein	NA		GO:0008150, GO:0003674, GO:0005575
Zt09_chr_1_01198	1342.82	2.02914	0.380295	5.33569	9.5182e-08	1.39e-06	up Zt09 vs Zt10	A	similar to d-galacturonic acid reductase	NA	PF00248	GO:0016491, GO:0055114
Zt09_chr_1_01198	1342.82	2.13698	0.368802	5.79439	6.85719e-09	1.29762e-07	up Zt09 vs Zt10	B	similar to d-galacturonic acid reductase	NA	PF00248	GO:0016491, GO:0055114
Zt09_chr_1_01200	25.7877	2.50478	0.564438	4.43766	9.09437e-06	6.31185e-05	up Zt09 vs Zt10	D	predicted protein	Non-effector		GO:0008150, GO:0003674, GO:0005575
Zt09_chr_1_01202	491.962	2.38264	0.281465	8.46516	2.55811e-17	2.12753e-15	up Zt09 vs Zt10	B	similar to 2-deoxy-d-gluconate 3-dehydrogenase	NA	PF00106	GO:0016491, GO:0008152
Zt09_chr_1_01229	9.01037	-2.42745	0.732926	-3.312	0.000926309	0.00490348	up Zt09 vs Zt05	D	hypothetical protein	NA		GO:0008150, GO:0003674, GO:0005575
Zt09_chr_1_01239	198.623	-3.67402	0.243647	-15.0792	2.21806e-51	2.85465e-48	up Zt09 vs Zt05	D	hypothetical protein	NA		GO:0008150, GO:0003674, GO:0005575
Zt09_chr_1_01239	198.623	-3.08772	0.263518	-11.7173	1.03958e-31	6.29619e-29	up Zt09 vs Zt05	C	hypothetical protein	NA		GO:0008150, GO:0003674, GO:0005575
Zt09_chr_1_01239	198.623	-2.87777	0.328349	-8.76435	1.87849e-18	2.69441e-16	up Zt09 vs Zt05	B	hypothetical protein	NA		GO:0008150, GO:0003674, GO:0005575
Zt09_chr_1_01275	365.127	3.15346	0.410768	7.677	1.62855e-14	7.97908e-13	up Zt09 vs Zt10	B	predicted protein	NA		GO:0008150, GO:0003674, GO:0005575
Zt09_chr_1_01276	619.864	3.0062	0.510977	5.88324	4e-09	8.06018e-08	up Zt09 vs Zt10	B	predicted protein	Effector		GO:0008150, GO:0003674, GO:0005575
Zt09_chr_1_01277	236.118	-2.07926	0.25954	-8.01133	1.13474e-15	5.64348e-14	up Zt09 vs Zt05	A	hypothetical protein	NA	PF00010;PF00141	GO:0004601, GO:0020037, GO:0046983, GO:0055114, GO:0006979
Zt09_chr_1_01278	772.661	-2.12583	0.456253	-4.65933	3.17246e-06	4.44099e-05	up Zt09 vs Zt05	B	predicted protein	Effector		GO:0008150, GO:0003674, GO:0005575
Zt09_chr_1_01278	772.661	4.26307	0.46464	9.175	4.51584e-20	5.9591e-18	up Zt09 vs Zt10	B	predicted protein	Effector		GO:0008150, GO:0003674, GO:0005575
Zt09_chr_1_01279	1024.82	3.61748	0.467306	7.74115	9.85238e-15	5.02624e-13	up Zt09 vs Zt10	B	predicted protein	NA		GO:0008150, GO:0003674, GO:0005575
Zt09_chr_1_01348	912.096	2.0128	0.542372	3.71111	0.000206355	0.00136883	up Zt09 vs Zt10	B	predicted protein	Effector		GO:0008150, GO:0003674, GO:0005575
Zt09_chr_1_01385	227.262	2.41028	0.546011	4.41434	1.01319e-05	0.000139079	up Zt09 vs Zt10	C	hypothetical protein	Non-effector	PF03443	GO:0008150, GO:0003674, GO:0005575
Zt09_chr_1_01385	227.262	4.45882	0.727279	6.13083	8.74229e-10	1.96196e-08	up Zt09 vs Zt10	B	hypothetical protein	Non-effector	PF03443	GO:0008150, GO:0003674, GO:0005575
Zt09_chr_1_01385	227.262	4.72072	0.666804	7.07962	1.44553e-12	5.67503e-11	up Zt09 vs Zt10	A	hypothetical protein	Non-effector	PF03443	GO:0008150, GO:0003674, GO:0005575
Zt09_chr_1_01385	227.262	4.72282	0.528307	8.93953	3.9082e-19	2.0251e-17	up Zt09 vs Zt10	D	hypothetical protein	Non-effector	PF03443	GO:0008150, GO:0003674, GO:0005575
Zt09_chr_1_01417	152.807	-2.55674	0.435497	-5.87085	4.33576e-09	1.32e-07	up Zt09 vs Zt05	B	hypothetical protein	Non-effector	PF00026	GO:0004190, GO:0006508
Zt09_chr_1_01417	152.807	3.30422	0.455619	7.25216	4.10177e-13	1.67749e-11	up Zt09 vs Zt10	B	hypothetical protein	Non-effector	PF00026	GO:0004190, GO:0006508
Zt09_chr_1_01432	125.726	2.05094	0.389951	5.25947	1.44473e-07	1.54412e-06	up Zt09 vs Zt10	D	similar to MFS transporter	NA	PF07690	GO:0016021, GO:0055085
Zt09_chr_1_01451	1135.27	2.11085	0.217843	9.68981	3.33147e-22	2.47906e-20	up Zt09 vs Zt10	D	hypothetical protein	NA	PF11951	GO:0000981, GO:0008270, GO:0005634, GO:0006355
Zt09_chr_1_01452	65.0976	3.3295	0.419121	7.94401	1.95745e-15	6.81008e-14	up Zt09 vs Zt10	D	predicted protein	Non-effector		GO:0008150, GO:0003674, GO:0005575
Zt09_chr_1_01454	64.6335	2.2563	0.376549	5.99204	2.07224e-09	3.05648e-08	up Zt09 vs Zt10	D	hypothetical protein	NA		GO:0008150, GO:0003674, GO:0005575
Zt09_chr_1_01478	919.748	2.06543	0.133853	15.4306	1.01992e-53	1.12157e-50	up Zt09 vs Zt10	D	hypothetical protein	NA	PF00575;PF03876	GO:0003723, GO:0003899, GO:0006351
Zt09_chr_1_01479	854.245	2.24046	0.332422	6.73982	1.58587e-11	8.3486e-10	up Zt09 vs Zt10	C	similar to amino acid permease	NA	PF13520	GO:0015171, GO:0016020, GO:0003333
Zt09_chr_1_01479	854.245	4.15441	0.330254	12.5794	2.73953e-36	7.97445e-34	up Zt09 vs Zt10	D	similar to amino acid permease	NA	PF13520	GO:0015171, GO:0016020, GO:0003333
Zt09_chr_1_01480	646.675	-2.18706	0.371498	-5.88714	3.92939e-09	1.22293e-07	up Zt09 vs Zt05	B	similar to exo-beta-1	Non-effector	PF12708	GO:0008150, GO:0003674, GO:0005575
Zt09_chr_1_01491	558.229	2.27072	0.545376	4.16359	3.13281e-05	0.000191392	up Zt09 vs Zt10	D	similar to glycoside hydrolase family 43 protein	NA	PF04616	GO:0004553, GO:0005975
Zt09_chr_1_01496	642.707	-2.27938	0.436372	-5.22347	1.756e-07	3.47107e-06	up Zt09 vs Zt05	B	hypothetical protein	Non-effector	PF12937	GO:0005515
Zt09_chr_1_01521	126.682	4.51704	0.572985	7.88335	3.18719e-15	1.73316e-13	up Zt09 vs Zt10	B	predicted protein	Effector		GO:0008150, GO:0003674, GO:0005575
Zt09_chr_1_01523	16.4672	4.57222	0.695163	6.5772	4.79398e-11	8.98599e-10	up Zt09 vs Zt10	D	hypothetical protein	Non-effector		GO:0008150, GO:0003674, GO:0005575
Zt09_chr_1_01525	442.82	2.07704	0.246993	8.40929	4.12498e-17	3.29233e-15	up Zt09 vs Zt10	B	similar to cholesterol oxidase	NA		GO:0050660, GO:0008762, GO:0003824, GO:0016614, GO:0055114
Zt09_chr_1_01531	10.8177	-3.70067	0.790011	-4.68433	2.80873e-06	2.98438e-05	up Zt09 vs Zt05	D	hypothetical protein	NA		GO:0003677
Zt09_chr_1_01535	512.022	2.39714	0.682356	3.51304	0.000443016	0.00234878	up Zt09 vs Zt10	A	similar to glycoside hydrolase family 43 protein	Non-effector	PF04616	GO:0004553, GO:0005975
Zt09_chr_1_01535	512.022	2.60225	0.550284	4.72892	2.25715e-06	1.82062e-05	up Zt09 vs Zt10	D	similar to glycoside hydrolase family 43 protein	Non-effector	PF04616	GO:0004553, GO:0005975
Zt09_chr_1_01558	3073.46	3.17188	0.278104	11.4054	3.93129e-30	2.00641e-27	up Zt09 vs Zt10	A	similar to putative alpha beta-hydrolase protein	NA	PF12697	GO:0008150, GO:0003674, GO:0005575
Zt09_chr_1_01566	471.837	2.26924	0.482489	4.70319	2.56127e-06	2.03606e-05	up Zt09 vs Zt10	D	hypothetical protein	Effector		GO:0008150, GO:0003674, GO:0005575
Zt09_chr_1_01573	72.3322	2.58364	0.435453	5.93322	3e-09	6.07404e-08	up Zt09 vs Zt10	B	hypothetical protein	NA	PF12796	GO:0005515
Zt09_chr_1_01573	72.3322	2.63343	0.511381	5.14966	2.61e-07	3.43362e-06	up Zt09 vs Zt10	A	hypothetical protein	NA	PF12796	GO:0005515
Zt09_chr_1_01573	72.3322	3.1189	0.292412	10.6661	1.46604e-26	1.81367e-24	up Zt09 vs Zt10	D	hypothetical protein	NA	PF12796	GO:0005515
Zt09_chr_1_01586	43.2428	3.5578	1.1333	3.13934	0.00169326	0.00615659	up Zt09 vs Zt10	D	predicted protein	NA		GO:0008150, GO:0003674, GO:0005575
Zt09_chr_1_01588	562.172	3.19102	0.32711	9.75517	1.75313e-22	3.54097e-20	up Zt09 vs Zt10	B	predicted protein	NA		GO:0008150, GO:0003674, GO:0005575
Zt09_chr_1_01589	1537.27	-2.56979	0.481247	-5.33985	9.3e-08	1.33022e-06	up Zt09 vs Zt05	D	similar to membrane protein	Non-effector		GO:0008150, GO:0003674, GO:0005575
Zt09_chr_1_01589	1537.27	2.24303	0.482608	4.64773	3.356e-06	3.39348e-05	up Zt09 vs Zt10	A	similar to membrane protein	Non-effector		GO:0008150, GO:0003674, GO:0005575
Zt09_chr_1_01589	1537.27	3.49061	0.484441	7.20544	5.78575e-13	1.48346e-11	up Zt09 vs Zt10	D	similar to membrane protein	Non-effector		GO:0008150, GO:0003674, GO:0005575
Zt09_chr_1_01590	5940.24	2.44627	0.455526	5.37021	7.86449e-08	1.18111e-06	up Zt09 vs Zt10	B	predicted protein	Effector		GO:0008150, GO:0003674, GO:0005575
Zt09_chr_1_01591	739.932	-2.07541	0.545023	-3.80792	0.00014014	0.00113129	up Zt09 vs Zt05	B	similar to tripeptidyl peptidase-like protein	Non-effector	PF00082;PF09286	GO:0008236, GO:0004252, GO:0006508
Zt09_chr_1_01591	739.932	2.21516	0.550378	4.0248	5.70232e-05	0.000435126	up Zt09 vs Zt10	B	similar to tripeptidyl peptidase-like protein	Non-effector	PF00082;PF09286	GO:0008236, GO:0004252, GO:0006508
Zt09_chr_1_01591	739.932	2.86857	0.540038	5.31179	1.08552e-07	1.19637e-06	up Zt09 vs Zt10	D	similar to tripeptidyl peptidase-like protein	Non-effector	PF00082;PF09286	GO:0008236, GO:0004252, GO:0006508
Zt09_chr_1_01591	739.932	2.96395	0.539472	5.49416	3.92569e-08	1.01443e-06	up Zt09 vs Zt10	C	similar to tripeptidyl peptidase-like protein	Non-effector	PF00082;PF09286	GO:0008236, GO:0004252, GO:0006508
Zt09_chr_1_01595	16.7727	2.52012	0.801311	3.145	0.00166085	0.00605208	up Zt09 vs Zt10	D	predicted protein	NA		GO:0008150, GO:0003674, GO:0005575
Zt09_chr_1_01605	1231.89	-2.18432	0.451043	-4.84282	1.28011e-06	2.00781e-05	up Zt09 vs Zt05	B	similar to glycoside hydrolase family 2 protein	Non-effector		GO:0004553, GO:0005975
Zt09_chr_1_01605	1231.89	2.54482	0.452934	5.61853	1.92592e-08	3.29772e-07	up Zt09 vs Zt10	B	similar to glycoside hydrolase family 2 protein	Non-effector		GO:0004553, GO:0005975
Zt09_chr_1_01639	1154.73	4.32181	0.587358	7.35805	1.86612e-13	7.96076e-12	up Zt09 vs Zt10	B	hypothetical protein	Non-effector	PF12296	GO:0008150, GO:0003674, GO:0005575
Zt09_chr_1_01643	59.2649	3.18738	0.344737	9.24582	2.33447e-20	1.33551e-18	up Zt09 vs Zt10	D	hypothetical protein	NA		GO:0008150, GO:0003674, GO:0005575
Zt09_chr_1_01643	59.2649	3.51846	0.566299	6.21307	5.19577e-10	1.21566e-08	up Zt09 vs Zt10	B	hypothetical protein	NA		GO:0008150, GO:0003674, GO:0005575
Zt09_chr_1_01643	59.2649	3.52374	0.659948	5.33942	9.32463e-08	1.36794e-06	up Zt09 vs Zt10	A	hypothetical protein	NA		GO:0008150, GO:0003674, GO:0005575
Zt09_chr_1_01643	59.2649	4.31925	0.474181	9.10886	8.32486e-20	1.35067e-17	up Zt09 vs Zt10	C	hypothetical protein	NA		GO:0008150, GO:0003674, GO:0005575
Zt09_chr_1_01645	262.987	2.6064	0.305323	8.53652	1.3832e-17	6.32364e-16	up Zt09 vs Zt10	D	hypothetical protein	NA		GO:0008150, GO:0003674, GO:0005575
Zt09_chr_1_01651	121.435	-2.67896	0.325317	-8.23493	1.79664e-16	1.22505e-14	up Zt09 vs Zt05	D	predicted protein	NA		GO:0008150, GO:0003674, GO:0005575
Zt09_chr_1_01651	121.435	2.4675	0.327716	7.5294	5.09753e-14	1.51049e-12	up Zt09 vs Zt10	D	predicted protein	NA		GO:0008150, GO:0003674, GO:0005575
Zt09_chr_1_01652	113.347	2.50764	0.294685	8.50956	1.74598e-17	7.81898e-16	up Zt09 vs Zt10	D	predicted protein	NA		GO:0008150, GO:0003674, GO:0005575
Zt09_chr_1_01663	222.979	2.96769	0.458422	6.47371	9.56237e-11	2.54405e-09	up Zt09 vs Zt10	B	similar to monooxygenase	NA	PF13738	GO:0008150, GO:0003674, GO:0005575
Zt09_chr_1_01673	817.48	-2.6997	0.418252	-6.45473	1.08415e-10	2.75616e-09	up Zt09 vs Zt05	D	hypothetical protein	Non-effector		GO:0008150, GO:0003674, GO:0005575
Zt09_chr_1_01673	817.48	3.02064	0.427787	7.0611	1.65193e-12	1.02825e-10	up Zt09 vs Zt10	C	hypothetical protein	Non-effector		GO:0008150, GO:0003674, GO:0005575
Zt09_chr_1_01673	817.48	4.63008	0.424595	10.9047	1.09464e-27	1.57009e-25	up Zt09 vs Zt10	D	hypothetical protein	Non-effector		GO:0008150, GO:0003674, GO:0005575
Zt09_chr_1_01674	2826.94	2.20369	0.598033	3.6849	0.000228793	0.00133406	up Zt09 vs Zt10	A	similar to thioredoxin reductase	Non-effector	PF07992	GO:0016491, GO:0055114
Zt09_chr_1_01674	2826.94	4.66248	0.555138	8.39878	4.51123e-17	3.54346e-15	up Zt09 vs Zt10	B	similar to thioredoxin reductase	Non-effector	PF07992	GO:0016491, GO:0055114
Zt09_chr_1_01675	168.403	2.41304	0.428398	5.6327	1.77415e-08	3.0537e-07	up Zt09 vs Zt10	B	hypothetical protein	NA		GO:0008150, GO:0003674, GO:0005575
Zt09_chr_1_01681	469.761	2.5748	0.594057	4.33426	1.46252e-05	9.63687e-05	up Zt09 vs Zt10	D	hypothetical protein	NA	PF08531;PF00083;PF05592	GO:0022857, GO:0005215, GO:0003824, GO:0016021, GO:0016020, GO:0055085, GO:0006810
Zt09_chr_1_01710	1981.37	2.27049	0.362715	6.25971	3.85691e-10	9.4925e-09	up Zt09 vs Zt10	A	similar to alcohol dehydrogenase	NA	PF08240;PF00107	GO:0016491, GO:0016747, GO:0008270, GO:0055114
Zt09_chr_1_01715	30.9152	-2.01532	0.627141	-3.2135	0.00131126	0.00711837	up Zt09 vs Zt05	B	predicted protein	NA		GO:0008150, GO:0003674, GO:0005575
Zt09_chr_1_01739	518.674	2.14459	0.384514	5.57741	2.4412e-08	4.06743e-07	up Zt09 vs Zt10	B	similar to glycoside hydrolase family 39 protein	Non-effector		GO:0005975
Zt09_chr_1_01739	518.674	3.16313	0.437371	7.23215	4.75394e-13	2.03978e-11	up Zt09 vs Zt10	A	similar to glycoside hydrolase family 39 protein	Non-effector		GO:0005975
Zt09_chr_1_01746	529.984	-2.24314	0.288334	-7.77967	7.27161e-15	3.25643e-13	up Zt09 vs Zt05	A	similar to beta-lactamase/transpeptidase-like protein	Non-effector	PF00144	GO:0008150, GO:0003674, GO:0005575
Zt09_chr_1_01746	529.984	3.76997	0.304676	12.3737	3.62664e-35	2.99108e-32	up Zt09 vs Zt10	B	similar to beta-lactamase/transpeptidase-like protein	Non-effector	PF00144	GO:0008150, GO:0003674, GO:0005575
Zt09_chr_1_01746	529.984	3.78733	0.331845	11.4129	3.60394e-30	1.94152e-27	up Zt09 vs Zt10	A	similar to beta-lactamase/transpeptidase-like protein	Non-effector	PF00144	GO:0008150, GO:0003674, GO:0005575
Zt09_chr_1_01747	572.486	-3.87325	0.518598	-7.46869	8.09994e-14	5.89449e-12	up Zt09 vs Zt05	B	predicted protein	Effector		GO:0008150, GO:0003674, GO:0005575
Zt09_chr_1_01747	572.486	-3.83126	0.530031	-7.22836	4.88859e-13	1.66836e-11	up Zt09 vs Zt05	A	predicted protein	Effector		GO:0008150, GO:0003674, GO:0005575
Zt09_chr_1_01747	572.486	-2.33001	0.520853	-4.47345	7.69678e-06	7.3376e-05	up Zt09 vs Zt05	D	predicted protein	Effector		GO:0008150, GO:0003674, GO:0005575
Zt09_chr_1_01747	572.486	2.78905	0.517965	5.38463	7.25924e-08	1.09187e-06	up Zt09 vs Zt10	B	predicted protein	Effector		GO:0008150, GO:0003674, GO:0005575
Zt09_chr_1_01747	572.486	2.92422	0.529765	5.51984	3.39315e-08	5.49304e-07	up Zt09 vs Zt10	A	predicted protein	Effector		GO:0008150, GO:0003674, GO:0005575
Zt09_chr_1_01751	131.589	2.29257	0.408625	5.61046	2.01788e-08	3.45103e-07	up Zt09 vs Zt10	A	similar to protein kinase	NA	PF00069	GO:0005524, GO:0004672, GO:0004674, GO:0016772, GO:0006468
Zt09_chr_1_01755	92.4414	-6.0657	0.572618	-10.5929	3.21422e-26	1.38309e-23	up Zt09 vs Zt05	B	predicted protein	Effector		GO:0008150, GO:0003674, GO:0005575
Zt09_chr_1_01755	92.4414	-5.01513	0.497363	-10.0834	6.53988e-24	1.81985e-21	up Zt09 vs Zt05	C	predicted protein	Effector		GO:0008150, GO:0003674, GO:0005575
Zt09_chr_1_01755	92.4414	-2.19734	0.484663	-4.53375	5.79448e-06	5.63894e-05	up Zt09 vs Zt05	D	predicted protein	Effector		GO:0008150, GO:0003674, GO:0005575
Zt09_chr_1_01755	92.4414	3.49597	0.57914	6.03649	1.57501e-09	2.35823e-08	up Zt09 vs Zt10	D	predicted protein	Effector		GO:0008150, GO:0003674, GO:0005575
Zt09_chr_1_01755	92.4414	6.60968	0.69106	9.56455	1.12692e-21	2.42459e-19	up Zt09 vs Zt10	C	predicted protein	Effector		GO:0008150, GO:0003674, GO:0005575
Zt09_chr_1_01755	92.4414	9.28136	1.47579	6.28909	3.19339e-10	7.82302e-09	up Zt09 vs Zt10	B	predicted protein	Effector		GO:0008150, GO:0003674, GO:0005575
Zt09_chr_1_01777	136.651	3.42046	0.486247	7.03442	2.00098e-12	7.17526e-11	up Zt09 vs Zt10	B	predicted protein	Effector		GO:0008150, GO:0003674, GO:0005575
Zt09_chr_1_01779	47.9022	3.88342	0.731772	5.30687	1.11526e-07	1.62081e-06	up Zt09 vs Zt10	B	predicted protein	Effector		GO:0008150, GO:0003674, GO:0005575
Zt09_chr_1_01780	9556.89	-3.48616	0.504398	-6.91152	4.79482e-12	2.59313e-10	up Zt09 vs Zt05	B	similar to peroxidase catalase	Non-effector	PF00141	GO:0020037, GO:0004601, GO:0004096, GO:0006979, GO:0055114
Zt09_chr_1_01780	9556.89	2.37345	0.504156	4.70777	2.50445e-06	2.71485e-05	up Zt09 vs Zt10	B	similar to peroxidase catalase	Non-effector	PF00141	GO:0020037, GO:0004601, GO:0004096, GO:0006979, GO:0055114
Zt09_chr_1_01786	366.677	3.80236	0.85129	4.46659	7.94772e-06	7.53434e-05	up Zt09 vs Zt10	B	hypothetical protein	NA	PF01828	GO:0004190, GO:0006508
Zt09_chr_1_01795	597.754	2.08138	0.212605	9.78987	1.24452e-22	2.86443e-20	up Zt09 vs Zt10	C	hypothetical protein	NA	PF00172;PF11951	GO:0000981, GO:0008270, GO:0005634, GO:0006355
Zt09_chr_1_01804	44.0035	3.6547	0.750955	4.86673	1.13458e-06	1.34318e-05	up Zt09 vs Zt10	B	similar to acyltransferase	NA	PF01757	GO:0016747
Zt09_chr_1_01822	18.7388	2.0246	0.515509	3.92739	8.58743e-05	0.000465442	up Zt09 vs Zt10	D	hypothetical protein	NA	PF03702	GO:0016773, GO:0005524, GO:0006040, GO:0009254
Zt09_chr_1_01822	18.7388	2.40625	0.723467	3.326	0.00088103	0.00623029	up Zt09 vs Zt10	C	hypothetical protein	NA	PF03702	GO:0016773, GO:0005524, GO:0006040, GO:0009254
Zt09_chr_1_01822	18.7388	2.70441	0.828429	3.26451	0.00109655	0.00572954	up Zt09 vs Zt10	B	hypothetical protein	NA	PF03702	GO:0016773, GO:0005524, GO:0006040, GO:0009254
Zt09_chr_1_01838	1409.88	2.84806	0.428784	6.64218	3.09075e-11	9.07691e-10	up Zt09 vs Zt10	B	similar to putative ethanolamine utilization protein (EutQ)	NA	PF05899	GO:0008150, GO:0003674, GO:0005575
Zt09_chr_1_01839	4991.95	3.38644	0.466247	7.2632	3.78048e-13	1.55898e-11	up Zt09 vs Zt10	B	hypothetical protein	Non-effector	PF03992	GO:0008150, GO:0003674, GO:0005575
Zt09_chr_1_01841	83.4304	-2.98874	0.515889	-5.79339	6.89791e-09	1.18935e-07	up Zt09 vs Zt05	A	similar to oxidoreductase	NA	PF00106	GO:0016491, GO:0008152
Zt09_chr_1_01841	83.4304	2.15838	0.517306	4.17234	3.01481e-05	0.000231653	up Zt09 vs Zt10	A	similar to oxidoreductase	NA	PF00106	GO:0016491, GO:0008152
Zt09_chr_1_01843	104.981	2.44437	0.398581	6.13268	8.6411e-10	1.94809e-08	up Zt09 vs Zt10	B	hypothetical protein	NA		GO:0005515
Zt09_chr_1_01843	104.981	3.00023	0.677957	4.42539	9.62667e-06	8.61956e-05	up Zt09 vs Zt10	A	hypothetical protein	NA		GO:0005515
Zt09_chr_1_01857	272.096	3.68128	0.416933	8.82943	1.05208e-18	1.0625e-16	up Zt09 vs Zt10	B	similar to thermoresistant gluconokinase	NA	PF13671	GO:0016301, GO:0005975
Zt09_chr_1_01869	313.172	3.9501	0.709364	5.56851	2.56922e-08	4.28071e-07	up Zt09 vs Zt10	A	hypothetical protein	NA	PF06912	GO:0008150, GO:0003674, GO:0005575
Zt09_chr_1_01869	313.172	4.73187	0.666775	7.09665	1.27815e-12	4.7201e-11	up Zt09 vs Zt10	B	hypothetical protein	NA	PF06912	GO:0008150, GO:0003674, GO:0005575
Zt09_chr_1_01870	134.353	4.02524	0.606503	6.6368	3.20571e-11	9.38666e-10	up Zt09 vs Zt10	B	hypothetical protein	NA	PF07690	GO:0016021, GO:0055085
Zt09_chr_1_01870	134.353	4.37759	0.93919	4.66103	3.14638e-06	3.20825e-05	up Zt09 vs Zt10	A	hypothetical protein	NA	PF07690	GO:0016021, GO:0055085
Zt09_chr_1_01884	42.6174	2.10302	0.644791	3.26155	0.00110803	0.00577167	up Zt09 vs Zt10	B	similar to 40S ribosomal protein S29	NA	PF00253	GO:0003735, GO:0005622, GO:0005840, GO:0006412
Zt09_chr_1_01885	80.5945	2.04393	0.489856	4.1725	3.01273e-05	0.000184969	up Zt09 vs Zt10	D	hypothetical protein	NA		GO:0008150, GO:0003674, GO:0005575
Zt09_chr_1_01913	2093.79	2.46906	0.234721	10.5192	7.05006e-26	7.75271e-24	up Zt09 vs Zt10	D	similar to salicylate hydroxylase	NA	PF01494	GO:0016491, GO:0008152
Zt09_chr_1_01913	2093.79	3.1924	0.243049	13.1348	2.08026e-39	4.03445e-36	up Zt09 vs Zt10	A	similar to salicylate hydroxylase	NA	PF01494	GO:0016491, GO:0008152
Zt09_chr_1_01918	126.859	3.54415	0.664954	5.32991	9.82596e-08	1.42638e-06	up Zt09 vs Zt10	A	similar to 6-aminohexanoate-dimer hydrolase	NA	PF00144	GO:0008150, GO:0003674, GO:0005575
Zt09_chr_1_01940	186.094	2.03535	0.458437	4.43976	9.00577e-06	8.14636e-05	up Zt09 vs Zt10	A	hypothetical protein	NA		GO:0008150, GO:0003674, GO:0005575
Zt09_chr_1_01960	336.024	2.41887	0.396611	6.09885	1.06832e-09	1.64435e-08	up Zt09 vs Zt10	D	similar to lactose permease	NA	PF00083	GO:0022891, GO:0022857, GO:0005215, GO:0016020, GO:0016021, GO:0055085, GO:0006810
Zt09_chr_1_01972	1140.62	3.25503	0.364201	8.93744	3.98301e-19	4.42919e-17	up Zt09 vs Zt10	B	similar to aspartic proteinase yapsin-6 precursor	NA	PF00026	GO:0004190, GO:0006508
Zt09_chr_1_02003	127.182	2.96742	0.595024	4.98706	6.13e-07	7.35725e-06	up Zt09 vs Zt10	A	similar to tat pathway signal sequence	NA	PF11807	GO:0008150, GO:0003674, GO:0005575
Zt09_chr_1_02019	127.098	2.44423	0.737806	3.31283	0.00092357	0.00497895	up Zt09 vs Zt10	B	predicted protein	Effector		GO:0008150, GO:0003674, GO:0005575
Zt09_chr_1_02050	882.039	2.57144	0.389751	6.59765	4.17717e-11	7.90468e-10	up Zt09 vs Zt10	D	hypothetical protein	Non-effector		GO:0008150, GO:0003674, GO:0005575
Zt09_chr_1_02052	4699.89	2.33768	0.545496	4.28542	1.82398e-05	0.000158489	up Zt09 vs Zt10	B	similar to amino acid permease	NA	PF00324	GO:0015171, GO:0016020, GO:0003333, GO:0006810, GO:0055085
Zt09_chr_1_02056	42.3374	-6.06307	0.587762	-10.3155	5.99555e-25	2.07348e-22	up Zt09 vs Zt05	B	predicted protein	Effector		GO:0008150, GO:0003674, GO:0005575
Zt09_chr_1_02056	42.3374	-3.02617	0.549085	-5.5113	3.56184e-08	1.11807e-06	up Zt09 vs Zt05	C	predicted protein	Effector		GO:0008150, GO:0003674, GO:0005575
Zt09_chr_1_02056	42.3374	2.67694	0.60907	4.39513	1.10705e-05	0.000149883	up Zt09 vs Zt10	C	predicted protein	Effector		GO:0008150, GO:0003674, GO:0005575
Zt09_chr_1_02056	42.3374	7.19106	0.928938	7.74117	9.85094e-15	5.02624e-13	up Zt09 vs Zt10	B	predicted protein	Effector		GO:0008150, GO:0003674, GO:0005575
Zt09_chr_1_02061	28.0694	-3.08601	0.819698	-3.76481	0.000166673	0.00203566	up Zt09 vs Zt05	C	predicted protein	Effector		GO:0008150, GO:0003674, GO:0005575
Zt09_chr_1_02063	37.7131	-2.22177	0.666309	-3.33444	0.000854717	0.00780849	up Zt09 vs Zt05	C	hypothetical protein	NA		GO:0008150, GO:0003674, GO:0005575
Zt09_chr_1_02069	92.8131	-4.07661	0.65187	-6.25371	4.00814e-10	9.17063e-09	up Zt09 vs Zt05	D	predicted protein	NA		GO:0008150, GO:0003674, GO:0005575
Zt09_chr_1_02069	92.8131	-2.62717	0.651465	-4.03271	5.51373e-05	0.000777814	up Zt09 vs Zt05	C	predicted protein	NA		GO:0008150, GO:0003674, GO:0005575
Zt09_chr_1_02069	92.8131	-2.48856	0.735863	-3.38182	0.000720069	0.00435337	up Zt09 vs Zt05	B	predicted protein	NA		GO:0008150, GO:0003674, GO:0005575
Zt09_chr_1_02069	92.8131	2.27681	0.64682	3.52001	0.000431531	0.00190749	up Zt09 vs Zt10	D	predicted protein	NA		GO:0008150, GO:0003674, GO:0005575
Zt09_chr_1_02076	7.63853	5.23079	1.67443	3.12393	0.00178452	0.00768065	up Zt09 vs Zt10	A	similar to acetyltransferase	NA	PF00583	GO:0008080
Zt09_chr_1_02098	30.5138	-2.76038	0.414945	-6.65239	2.88378e-11	1.54643e-09	up Zt09 vs Zt05	C	predicted protein	NA		GO:0008150, GO:0003674, GO:0005575
Zt09_chr_1_02098	30.5138	-2.58725	0.517744	-4.99715	5.81836e-07	6.321e-06	up Zt09 vs Zt05	A	predicted protein	NA		GO:0008150, GO:0003674, GO:0005575
Zt09_chr_1_02098	30.5138	-2.54198	0.374953	-6.77946	1.20624e-11	3.63142e-10	up Zt09 vs Zt05	D	predicted protein	NA		GO:0008150, GO:0003674, GO:0005575
Zt09_chr_1_02098	30.5138	2.20223	0.651623	3.37961	0.000725889	0.00403829	up Zt09 vs Zt10	B	predicted protein	NA		GO:0008150, GO:0003674, GO:0005575
Zt09_chr_1_02098	30.5138	3.15552	0.502575	6.2787	3.41416e-10	1.42574e-08	up Zt09 vs Zt10	C	predicted protein	NA		GO:0008150, GO:0003674, GO:0005575
Zt09_chr_1_02098	30.5138	3.42074	0.436292	7.8405	4.48766e-15	1.50048e-13	up Zt09 vs Zt10	D	predicted protein	NA		GO:0008150, GO:0003674, GO:0005575
Zt09_chr_1_02098	30.5138	3.8393	0.820466	4.67941	2.877e-06	2.9719e-05	up Zt09 vs Zt10	A	predicted protein	NA		GO:0008150, GO:0003674, GO:0005575
Zt09_chr_10_00003	484.985	2.01003	0.420734	4.77745	1.77532e-06	1.47526e-05	up Zt09 vs Zt10	D	predicted protein	NA		GO:0008150, GO:0003674, GO:0005575
Zt09_chr_10_00003	484.985	3.61377	0.518875	6.96462	3.293e-12	1.13557e-10	up Zt09 vs Zt10	B	predicted protein	NA		GO:0008150, GO:0003674, GO:0005575
Zt09_chr_10_00003	484.985	4.39583	0.848196	5.18256	2.18859e-07	2.92728e-06	up Zt09 vs Zt10	A	predicted protein	NA		GO:0008150, GO:0003674, GO:0005575
Zt09_chr_10_00005	4.25063	-6.1573	1.77618	-3.46659	0.000527105	0.00303698	up Zt09 vs Zt05	D	predicted protein	NA		GO:0008150, GO:0003674, GO:0005575
Zt09_chr_10_00005	4.25063	-6.01657	1.90251	-3.16245	0.00156449	0.00817949	up Zt09 vs Zt05	B	predicted protein	NA		GO:0008150, GO:0003674, GO:0005575
Zt09_chr_10_00007	117.057	-2.20919	0.685028	-3.22496	0.0012599	0.00689287	up Zt09 vs Zt05	B	hypothetical protein	NA	PF02566	GO:0006950
Zt09_chr_10_00008	53.7715	4.03567	1.24357	3.24523	0.00117356	0.00781611	up Zt09 vs Zt10	C	similar to salicylate hydroxylase	NA	PF01494	GO:0016491, GO:0008152
Zt09_chr_10_00008	53.7715	10.3756	1.69708	6.11378	1e-09	2.15916e-08	up Zt09 vs Zt10	B	similar to salicylate hydroxylase	NA	PF01494	GO:0016491, GO:0008152
Zt09_chr_10_00010	31.8099	3.4063	0.670908	5.07715	3.83147e-07	5.0133e-06	up Zt09 vs Zt10	B	predicted protein	NA		GO:0008150, GO:0003674, GO:0005575
Zt09_chr_10_00016	132.395	2.05927	0.404071	5.0963	3.46348e-07	7.20127e-06	up Zt09 vs Zt10	C	predicted protein	NA		GO:0008150, GO:0003674, GO:0005575
Zt09_chr_10_00016	132.395	2.73391	0.39008	7.00859	2.40732e-12	5.6458e-11	up Zt09 vs Zt10	D	predicted protein	NA		GO:0008150, GO:0003674, GO:0005575
Zt09_chr_10_00017	110.783	2.55517	0.422804	6.04338	1.50915e-09	2.28031e-08	up Zt09 vs Zt10	D	predicted protein	NA		GO:0008150, GO:0003674, GO:0005575
Zt09_chr_10_00030	1162.66	3.21693	0.558957	5.75524	8.65206e-09	1.60419e-07	up Zt09 vs Zt10	A	predicted protein	Effector		GO:0008150, GO:0003674, GO:0005575
Zt09_chr_10_00030	1162.66	5.14433	0.420452	12.2352	2.01513e-34	1.42455e-31	up Zt09 vs Zt10	B	predicted protein	Effector		GO:0008150, GO:0003674, GO:0005575
Zt09_chr_10_00031	409.29	2.50492	0.591209	4.23695	2.26573e-05	0.000191657	up Zt09 vs Zt10	B	predicted protein	Effector		GO:0008150, GO:0003674, GO:0005575
Zt09_chr_10_00031	409.29	2.91341	0.688735	4.23009	2.33598e-05	0.00018613	up Zt09 vs Zt10	A	predicted protein	Effector		GO:0008150, GO:0003674, GO:0005575
Zt09_chr_10_00055	30.6319	-2.10519	0.602306	-3.49521	0.000473691	0.00230828	up Zt09 vs Zt05	A	predicted protein	NA		GO:0008150, GO:0003674, GO:0005575
Zt09_chr_10_00055	30.6319	2.71023	0.838281	3.23308	0.00122464	0.00556742	up Zt09 vs Zt10	A	predicted protein	NA		GO:0008150, GO:0003674, GO:0005575
Zt09_chr_10_00057	85.3497	-2.80787	0.480239	-5.84681	5e-09	1.50281e-07	up Zt09 vs Zt05	B	predicted protein	Effector		GO:0008150, GO:0003674, GO:0005575
Zt09_chr_10_00057	85.3497	3.48325	0.514791	6.76634	1.32078e-11	4.18968e-10	up Zt09 vs Zt10	B	predicted protein	Effector		GO:0008150, GO:0003674, GO:0005575
Zt09_chr_10_00062	159.918	3.02439	0.525356	5.75685	8.56983e-09	2.64223e-07	up Zt09 vs Zt10	C	similar to trichome differentiation protein GL1	NA	PF00249	GO:0003682, GO:0003677
Zt09_chr_10_00062	159.918	4.37855	0.558728	7.83663	4.62795e-15	1.54218e-13	up Zt09 vs Zt10	D	similar to trichome differentiation protein GL1	NA	PF00249	GO:0003682, GO:0003677
Zt09_chr_10_00064	14629.7	2.48922	0.216141	11.5167	1.08754e-30	6.20345e-28	up Zt09 vs Zt10	A	hypothetical protein	NA	PF00248	GO:0008150, GO:0003674, GO:0005575
Zt09_chr_10_00086	410.072	2.87978	0.383285	7.51342	5.76045e-14	2.61519e-12	up Zt09 vs Zt10	B	similar to tat pathway signal sequence	NA	PF11807	GO:0008150, GO:0003674, GO:0005575
Zt09_chr_10_00104	1060.64	2.12598	0.24974	8.51277	1.69824e-17	7.67466e-16	up Zt09 vs Zt10	D	similar to Thioredoxin domain containing protein	NA	PF08324;PF05903;PF00085	GO:0045454
Zt09_chr_10_00107	708.762	3.40225	0.590782	5.75889	8.46682e-09	1.13085e-07	up Zt09 vs Zt10	D	similar to glycoside hydrolase family 12 protein	Effector	PF01670	GO:0008810, GO:0004553, GO:0000272
Zt09_chr_10_00114	189.017	2.06613	0.301134	6.86116	6.83018e-12	1.48209e-10	up Zt09 vs Zt10	D	similar to glycoside hydrolase family 2	Non-effector	PF02837;PF00703;PF02836	GO:0004553, GO:0005975
Zt09_chr_10_00114	189.017	2.09004	0.319143	6.54892	5.79543e-11	1.60216e-09	up Zt09 vs Zt10	B	similar to glycoside hydrolase family 2	Non-effector	PF02837;PF00703;PF02836	GO:0004553, GO:0005975
Zt09_chr_10_00114	189.017	2.56635	0.326053	7.87096	3.51937e-15	2.27516e-13	up Zt09 vs Zt10	A	similar to glycoside hydrolase family 2	Non-effector	PF02837;PF00703;PF02836	GO:0004553, GO:0005975
Zt09_chr_10_00129	18.427	3.65342	1.14006	3.20458	0.00135261	0.00605274	up Zt09 vs Zt10	A	predicted protein	NA		GO:0008150, GO:0003674, GO:0005575
Zt09_chr_10_00144	1022.57	-2.04827	0.335573	-6.1038	1e-09	3.7e-08	up Zt09 vs Zt05	B	hypothetical protein	NA	PF00067;PF00348	GO:0016705, GO:0004497, GO:0005506, GO:0020037, GO:0055114, GO:0008299
Zt09_chr_10_00145	112.994	-3.69669	0.643034	-5.74883	9e-09	2.5557e-07	up Zt09 vs Zt05	B	similar to cytochrome p450	NA	PF00067	GO:0005506, GO:0016705, GO:0020037, GO:0004497, GO:0055114
Zt09_chr_10_00145	112.994	5.87485	0.734311	8.0005	1.23914e-15	7.3878e-14	up Zt09 vs Zt10	B	similar to cytochrome p450	NA	PF00067	GO:0005506, GO:0016705, GO:0020037, GO:0004497, GO:0055114
Zt09_chr_10_00161	3411.93	-2.85836	0.220994	-12.9341	2.88914e-38	3.71833e-35	up Zt09 vs Zt05	C	similar to polyketide synthase PKS	NA	PF02801;PF00668;PF08659;PF00550;PF00109;PF14765;PF00698;PF08242	GO:0031177, GO:0016740, GO:0003824, GO:0008152
Zt09_chr_10_00161	3411.93	-2.79907	0.221993	-12.6088	1.88854e-36	3.11514e-33	up Zt09 vs Zt05	B	similar to polyketide synthase PKS	NA	PF02801;PF00668;PF08659;PF00550;PF00109;PF14765;PF00698;PF08242	GO:0031177, GO:0016740, GO:0003824, GO:0008152
Zt09_chr_10_00161	3411.93	2.10874	0.222232	9.48892	2.33437e-21	3.9158e-19	up Zt09 vs Zt10	B	similar to polyketide synthase PKS	NA	PF02801;PF00668;PF08659;PF00550;PF00109;PF14765;PF00698;PF08242	GO:0031177, GO:0016740, GO:0003824, GO:0008152
Zt09_chr_10_00162	599.747	-2.73304	0.256822	-10.6418	1.90451e-26	8.9757e-24	up Zt09 vs Zt05	B	similar to major facilitator superfamily protein	NA	PF07690	GO:0016021, GO:0055085
Zt09_chr_10_00162	599.747	-2.67416	0.253088	-10.5661	4.2787e-26	1.51909e-23	up Zt09 vs Zt05	C	similar to major facilitator superfamily protein	NA	PF07690	GO:0016021, GO:0055085
Zt09_chr_10_00162	599.747	2.52616	0.260825	9.68528	3.48252e-22	6.75813e-20	up Zt09 vs Zt10	B	similar to major facilitator superfamily protein	NA	PF07690	GO:0016021, GO:0055085
Zt09_chr_10_00163	2948.53	-3.59058	0.271731	-13.2137	7.31097e-40	5.5659e-37	up Zt09 vs Zt05	A	similar to nmrA-like family protein	NA	PF05368	GO:0008150, GO:0003674, GO:0005575
Zt09_chr_10_00163	2948.53	-3.11118	0.262465	-11.8537	2.05952e-32	1.85301e-29	up Zt09 vs Zt05	B	similar to nmrA-like family protein	NA	PF05368	GO:0008150, GO:0003674, GO:0005575
Zt09_chr_10_00163	2948.53	-2.24179	0.260972	-8.59015	8.68595e-18	1.13203e-15	up Zt09 vs Zt05	C	similar to nmrA-like family protein	NA	PF05368	GO:0008150, GO:0003674, GO:0005575
Zt09_chr_10_00163	2948.53	-2.09404	0.260835	-8.02822	9.88994e-16	5.98981e-14	up Zt09 vs Zt05	D	similar to nmrA-like family protein	NA	PF05368	GO:0008150, GO:0003674, GO:0005575
Zt09_chr_10_00163	2948.53	2.39666	0.269768	8.88414	6.44192e-19	7.80841e-17	up Zt09 vs Zt10	A	similar to nmrA-like family protein	NA	PF05368	GO:0008150, GO:0003674, GO:0005575
Zt09_chr_10_00165	236.72	3.44471	0.379139	9.0856	1.03125e-19	1.44928e-17	up Zt09 vs Zt10	A	predicted protein	NA		GO:0008150, GO:0003674, GO:0005575
Zt09_chr_10_00165	236.72	3.57007	0.351246	10.164	2.86986e-24	8.35382e-22	up Zt09 vs Zt10	B	predicted protein	NA		GO:0008150, GO:0003674, GO:0005575
Zt09_chr_10_00165	236.72	3.74249	0.305628	12.2452	1.78139e-34	1.17536e-31	up Zt09 vs Zt10	C	predicted protein	NA		GO:0008150, GO:0003674, GO:0005575
Zt09_chr_10_00165	236.72	4.50375	0.320687	14.0441	8.37749e-45	3.94819e-42	up Zt09 vs Zt10	D	predicted protein	NA		GO:0008150, GO:0003674, GO:0005575
Zt09_chr_10_00178	1324.03	3.67061	0.531611	6.9047	5.03097e-12	1.68785e-10	up Zt09 vs Zt10	B	predicted protein	Effector		GO:0008150, GO:0003674, GO:0005575
Zt09_chr_10_00183	631.086	3.59892	0.374912	9.59937	8.0436e-22	1.44741e-19	up Zt09 vs Zt10	B	predicted protein	Effector		GO:0008150, GO:0003674, GO:0005575
Zt09_chr_10_00185	530.755	-2.49527	0.558371	-4.46883	7.86488e-06	9.6694e-05	up Zt09 vs Zt05	B	hypothetical protein	Effector		GO:0008150, GO:0003674, GO:0005575
Zt09_chr_10_00185	530.755	4.12382	0.574208	7.18175	6.88236e-13	2.73553e-11	up Zt09 vs Zt10	B	hypothetical protein	Effector		GO:0008150, GO:0003674, GO:0005575
Zt09_chr_10_00186	637.241	-2.12071	0.453294	-4.67844	2.89072e-06	4.08707e-05	up Zt09 vs Zt05	B	predicted protein	Effector		GO:0008150, GO:0003674, GO:0005575
Zt09_chr_10_00186	637.241	4.39591	0.475995	9.2352	2.5781e-20	3.54382e-18	up Zt09 vs Zt10	B	predicted protein	Effector		GO:0008150, GO:0003674, GO:0005575
Zt09_chr_10_00196	50.8398	2.41133	0.593062	4.06591	4.78457e-05	0.000373445	up Zt09 vs Zt10	B	hypothetical protein	NA		GO:0008150, GO:0003674, GO:0005575
Zt09_chr_10_00196	50.8398	2.68212	0.370401	7.24113	4.44963e-13	1.16195e-11	up Zt09 vs Zt10	D	hypothetical protein	NA		GO:0008150, GO:0003674, GO:0005575
Zt09_chr_10_00208	284.879	3.40034	0.651665	5.21793	1.80934e-07	2.51151e-06	up Zt09 vs Zt10	B	similar to nitrite reductase	NA	PF07992;PF03460;PF13806;PF04324;PF00070;PF01077	GO:0051536, GO:0020037, GO:0016491, GO:0050660, GO:0008942, GO:0051537, GO:0055114, GO:0042128
Zt09_chr_10_00215	36.7033	5.42906	0.877565	6.1865	6.1515e-10	2.47485e-08	up Zt09 vs Zt10	C	predicted protein	NA		GO:0008150, GO:0003674, GO:0005575
Zt09_chr_10_00215	36.7033	6.48459	0.609346	10.6419	1.90234e-26	2.32438e-24	up Zt09 vs Zt10	D	predicted protein	NA		GO:0008150, GO:0003674, GO:0005575
Zt09_chr_10_00216	703.827	2.75706	0.52523	5.24924	1.52728e-07	2.12178e-06	up Zt09 vs Zt10	A	predicted protein	Non-effector		GO:0008150, GO:0003674, GO:0005575
Zt09_chr_10_00216	703.827	4.09817	0.425503	9.63135	5.89477e-22	1.10076e-19	up Zt09 vs Zt10	B	predicted protein	Non-effector		GO:0008150, GO:0003674, GO:0005575
Zt09_chr_10_00217	442.42	2.19317	0.188856	11.6129	3.5436e-31	6.74442e-29	up Zt09 vs Zt10	D	similar to ferric reductase like transmembrane component	NA	PF08022;PF08030;PF01794	GO:0016491, GO:0055114
Zt09_chr_10_00217	442.42	2.74791	0.28694	9.57659	1.00302e-21	1.94525e-19	up Zt09 vs Zt10	A	similar to ferric reductase like transmembrane component	NA	PF08022;PF08030;PF01794	GO:0016491, GO:0055114
Zt09_chr_10_00217	442.42	2.75609	0.245352	11.2332	2.80116e-29	1.38615e-26	up Zt09 vs Zt10	B	similar to ferric reductase like transmembrane component	NA	PF08022;PF08030;PF01794	GO:0016491, GO:0055114
Zt09_chr_10_00236	804.279	2.65768	0.297069	8.94633	3.67485e-19	4.5744e-17	up Zt09 vs Zt10	A	similar to catalase	NA		GO:0004096, GO:0020037, GO:0055114
Zt09_chr_10_00253	126.006	2.91472	0.519593	5.60962	2.02774e-08	3.44229e-07	up Zt09 vs Zt10	B	hypothetical protein	Effector		GO:0008150, GO:0003674, GO:0005575
Zt09_chr_10_00265	2935.56	2.36002	0.483661	4.8795	1.06357e-06	9.35655e-06	up Zt09 vs Zt10	D	similar to alpha-glucosidase	NA	PF01055;PF13802	GO:0004553, GO:0030246, GO:0003824, GO:0005975
Zt09_chr_10_00280	62.8818	2.16946	0.538572	4.02817	5.62127e-05	0.000399629	up Zt09 vs Zt10	A	predicted protein	Effector		GO:0008150, GO:0003674, GO:0005575
Zt09_chr_10_00280	62.8818	2.78229	0.500623	5.55767	2.73404e-08	4.51733e-07	up Zt09 vs Zt10	B	predicted protein	Effector		GO:0008150, GO:0003674, GO:0005575
Zt09_chr_10_00291	511.131	2.60918	0.679026	3.84254	0.000121767	0.000856381	up Zt09 vs Zt10	B	predicted protein	NA		GO:0008150, GO:0003674, GO:0005575
Zt09_chr_10_00292	220.189	-2.80269	0.467732	-5.99209	2.07163e-09	4e-08	up Zt09 vs Zt05	A	similar to xenobiotic compound monooxygenase	NA	PF00296	GO:0004497, GO:0016705, GO:0055114
Zt09_chr_10_00293	606.516	2.03001	0.453024	4.48102	7.42865e-06	7.12416e-05	up Zt09 vs Zt10	B	similar to glutathione s-transferase	NA	PF13417	GO:0005515
Zt09_chr_10_00302	827.299	2.23211	0.402556	5.54483	2.94241e-08	4.81339e-07	up Zt09 vs Zt10	B	hypothetical protein	NA	PF00487	GO:0006629
Zt09_chr_10_00346	618.672	2.07403	0.370762	5.59395	2.21961e-08	2.74937e-07	up Zt09 vs Zt10	D	hypothetical protein	NA	PF01494	GO:0016491, GO:0008152
Zt09_chr_10_00367	474.186	2.01592	0.517016	3.89915	9.65321e-05	0.000514751	up Zt09 vs Zt10	D	similar to related to phosphatidylserine decarboxylase proenzyme 2 precursor	NA	PF02666	GO:0004609, GO:0008654
Zt09_chr_10_00409	135.09	-4.44137	0.826514	-5.37361	7.71746e-08	1.70111e-06	up Zt09 vs Zt05	B	predicted protein	NA		GO:0008150, GO:0003674, GO:0005575
Zt09_chr_10_00414	253.746	2.11243	0.482351	4.37946	1.18976e-05	8.00481e-05	up Zt09 vs Zt10	D	hypothetical protein	NA	PF03142	GO:0016758
Zt09_chr_10_00425	35.0133	2.72932	0.553061	4.93494	8.01772e-07	9.71253e-06	up Zt09 vs Zt10	B	hypothetical protein	NA	PF01753	GO:0008150, GO:0003674, GO:0005575
Zt09_chr_10_00427	134.436	3.36903	0.564957	5.96333	2.47148e-09	5.12794e-08	up Zt09 vs Zt10	B	similar to lipase b precursor	Non-effector		GO:0008150, GO:0003674, GO:0005575
Zt09_chr_10_00428	221.756	-2.39536	0.376595	-6.36059	2.00983e-10	4.62587e-09	up Zt09 vs Zt05	A	hypothetical protein	NA	PF13417;PF00043	GO:0005515
Zt09_chr_10_00428	221.756	2.04603	0.428554	4.77426	1.80366e-06	3.13173e-05	up Zt09 vs Zt10	C	hypothetical protein	NA	PF13417;PF00043	GO:0005515
Zt09_chr_10_00428	221.756	2.21514	0.39531	5.60354	2.1e-08	3.55304e-07	up Zt09 vs Zt10	B	hypothetical protein	NA	PF13417;PF00043	GO:0005515
Zt09_chr_10_00428	221.756	2.4007	0.38465	6.24127	4.3404e-10	1.06017e-08	up Zt09 vs Zt10	A	hypothetical protein	NA	PF13417;PF00043	GO:0005515
Zt09_chr_10_00428	221.756	4.01817	0.632018	6.35767	2.04831e-10	3.50123e-09	up Zt09 vs Zt10	D	hypothetical protein	NA	PF13417;PF00043	GO:0005515
Zt09_chr_10_00429	266.289	2.03401	0.273032	7.44971	9.35426e-14	2.66032e-12	up Zt09 vs Zt10	D	similar to alpha-1	NA	PF07971	GO:0030246, GO:0003824, GO:0005975
Zt09_chr_10_00464	6.01811	-3.86617	1.00177	-3.85933	0.0001137	0.00145075	up Zt09 vs Zt05	C	hypothetical protein	NA		GO:0008150, GO:0003674, GO:0005575
Zt09_chr_10_00464	6.01811	3.71431	1.15054	3.22833	0.00124516	0.00821274	up Zt09 vs Zt10	C	hypothetical protein	NA		GO:0008150, GO:0003674, GO:0005575
Zt09_chr_10_00465	20.1161	-2.1252	0.524621	-4.05092	5.10165e-05	0.000729535	up Zt09 vs Zt05	C	hypothetical protein	NA		GO:0008150, GO:0003674, GO:0005575
Zt09_chr_10_00465	20.1161	2.60915	0.780862	3.34138	0.000833641	0.00456335	up Zt09 vs Zt10	B	hypothetical protein	NA		GO:0008150, GO:0003674, GO:0005575
Zt09_chr_10_00465	20.1161	2.70981	0.58642	4.62094	3.82e-06	6.06853e-05	up Zt09 vs Zt10	C	hypothetical protein	NA		GO:0008150, GO:0003674, GO:0005575
Zt09_chr_10_00473	11.5852	-2.40145	0.775615	-3.09619	0.00196025	0.00768646	up Zt09 vs Zt05	A	similar to fungal cellulose binding domain-containing protein	Non-effector		GO:0016787
Zt09_chr_10_00491	1556.81	-3.69176	0.826313	-4.46775	7.90462e-06	9.70621e-05	up Zt09 vs Zt05	B	similar to class II aminotransferase/8-amino-7-oxononanoate synthase	NA	PF00155	GO:0030170, GO:0003824, GO:0009058
Zt09_chr_10_00492	383.239	-3.22158	0.696127	-4.62786	3.69462e-06	5.05051e-05	up Zt09 vs Zt05	B	similar to 3-ketosphinganine reductase (Tsc10)	NA	PF00106	GO:0016491, GO:0008152
Zt09_chr_10_00492	383.239	2.10943	0.676735	3.11707	0.00182659	0.00868707	up Zt09 vs Zt10	B	similar to 3-ketosphinganine reductase (Tsc10)	NA	PF00106	GO:0016491, GO:0008152
Zt09_chr_10_00493	630.297	-3.18418	0.518939	-6.13594	8.46593e-10	3.04681e-08	up Zt09 vs Zt05	B	similar to serine palmitoyltransferase	NA	PF00155	GO:0030170, GO:0003824, GO:0009058
Zt09_chr_10_00493	630.297	2.02883	0.51466	3.94208	8.07778e-05	0.000595721	up Zt09 vs Zt10	B	similar to serine palmitoyltransferase	NA	PF00155	GO:0030170, GO:0003824, GO:0009058
Zt09_chr_10_00494	3362.09	2.01516	0.40043	5.0325	4.84135e-07	6.18256e-06	up Zt09 vs Zt10	B	similar to polyketide synthase	NA	PF08659;PF00550;PF00109;PF14765;PF02801;PF00107;PF00698	GO:0031177, GO:0016747, GO:0016491, GO:0003824, GO:0016740, GO:0008270, GO:0008152, GO:0055114
Zt09_chr_10_00506	384.561	-2.72652	0.378943	-7.19506	6.2435e-13	3.81432e-11	up Zt09 vs Zt05	B	similar to alkanesulfonate monooxygenase	NA	PF00296	GO:0016705, GO:0055114
Zt09_chr_10_00507	47.5304	2.14425	0.502834	4.26432	2.00508e-05	0.000251831	up Zt09 vs Zt10	C	similar to alcohol dehydrogenase	NA	PF08240	GO:0016491, GO:0016747, GO:0008270, GO:0055114
Zt09_chr_10_00507	47.5304	3.37622	0.469337	7.19358	6.31126e-13	1.60572e-11	up Zt09 vs Zt10	D	similar to alcohol dehydrogenase	NA	PF08240	GO:0016491, GO:0016747, GO:0008270, GO:0055114
Zt09_chr_10_00510	12.8614	-2.87925	0.795748	-3.61829	0.000296553	0.00154717	up Zt09 vs Zt05	A	predicted protein	NA		GO:0008150, GO:0003674, GO:0005575
Zt09_chr_10_00510	12.8614	2.56663	0.838308	3.06167	0.00220104	0.00771106	up Zt09 vs Zt10	D	predicted protein	NA		GO:0008150, GO:0003674, GO:0005575
Zt09_chr_10_00510	12.8614	4.06808	1.19634	3.40045	0.000672759	0.00333184	up Zt09 vs Zt10	A	predicted protein	NA		GO:0008150, GO:0003674, GO:0005575
Zt09_chr_10_00511	122.347	-3.3854	0.464461	-7.28886	3.12579e-13	1.09314e-11	up Zt09 vs Zt05	A	hypothetical protein	NA		GO:0008150, GO:0003674, GO:0005575
Zt09_chr_10_00511	122.347	-2.21493	0.391185	-5.66211	1.5e-08	3.95666e-07	up Zt09 vs Zt05	B	hypothetical protein	NA		GO:0008150, GO:0003674, GO:0005575
Zt09_chr_10_00511	122.347	-2.05262	0.376554	-5.45106	5.00714e-08	7.5481e-07	up Zt09 vs Zt05	D	hypothetical protein	NA		GO:0008150, GO:0003674, GO:0005575
Zt09_chr_10_00516	12.9702	-8.74208	1.63652	-5.34186	9.2e-08	1.31743e-06	up Zt09 vs Zt05	D	hypothetical protein	NA	PF00753	GO:0016787
Zt09_chr_10_00516	12.9702	-6.84736	1.64815	-4.15457	3.25898e-05	0.0004937	up Zt09 vs Zt05	C	hypothetical protein	NA	PF00753	GO:0016787
Zt09_chr_10_00518	25.3558	-2.12233	0.584723	-3.62962	0.000283835	0.00319036	up Zt09 vs Zt05	C	similar to glycoside hydrolase family 37 protein	Non-effector	PF01204	GO:0004555, GO:0003824, GO:0005991
Zt09_chr_10_00518	25.3558	-2.00624	0.632422	-3.17232	0.00151228	0.00795697	up Zt09 vs Zt05	B	similar to glycoside hydrolase family 37 protein	Non-effector	PF01204	GO:0004555, GO:0003824, GO:0005991
Zt09_chr_10_00519	25.8196	-2.16518	0.706523	-3.06456	0.0021799	0.00841215	up Zt09 vs Zt05	A	similar to C6 transcription factor	NA	PF04082;PF00172	GO:0008270, GO:0003677, GO:0000981, GO:0005634, GO:0006351, GO:0006355
Zt09_chr_10_00533	79.0663	-9.96044	1.53108	-6.5055	7.74339e-11	2e-09	up Zt09 vs Zt05	D	similar to UMTA methyltransferase family protein	NA	PF13847	GO:0008150, GO:0003674, GO:0005575
Zt09_chr_10_00533	79.0663	-9.66906	1.62365	-5.95515	2.59829e-09	1.02498e-07	up Zt09 vs Zt05	C	similar to UMTA methyltransferase family protein	NA	PF13847	GO:0008150, GO:0003674, GO:0005575
Zt09_chr_10_00533	79.0663	-9.39975	1.6288	-5.77098	7.88108e-09	2.28736e-07	up Zt09 vs Zt05	B	similar to UMTA methyltransferase family protein	NA	PF13847	GO:0008150, GO:0003674, GO:0005575
Zt09_chr_10_00533	79.0663	-6.22632	1.05877	-5.88073	4.08468e-09	7.45868e-08	up Zt09 vs Zt05	A	similar to UMTA methyltransferase family protein	NA	PF13847	GO:0008150, GO:0003674, GO:0005575
Zt09_chr_10_00537	137.946	-2.25451	0.375496	-6.00408	1.92425e-09	6.34809e-08	up Zt09 vs Zt05	B	similar to amine oxidase	Non-effector	PF01593	GO:0016491, GO:0055114
Zt09_chr_10_00552	14.0449	-7.73788	1.5554	-4.97484	6.53e-07	1.13194e-05	up Zt09 vs Zt05	B	hypothetical protein	Effector		GO:0008150, GO:0003674, GO:0005575
Zt09_chr_10_00553	20.1239	-2.16369	0.640587	-3.37767	0.000731028	0.00332949	up Zt09 vs Zt05	A	hypothetical protein	Effector		GO:0008150, GO:0003674, GO:0005575
Zt09_chr_10_00553	20.1239	2.03341	0.637083	3.19175	0.00141413	0.00707206	up Zt09 vs Zt10	B	hypothetical protein	Effector		GO:0008150, GO:0003674, GO:0005575
Zt09_chr_10_00553	20.1239	3.97792	1.13836	3.49443	0.000475075	0.00249421	up Zt09 vs Zt10	A	hypothetical protein	Effector		GO:0008150, GO:0003674, GO:0005575
Zt09_chr_10_00554	56.864	-2.5303	0.498772	-5.07305	3.9148e-07	5.00373e-06	up Zt09 vs Zt05	D	hypothetical protein	Effector	PF06951	GO:0004623, GO:0005509, GO:0005576, GO:0016042
Zt09_chr_10_00554	56.864	3.56874	0.515485	6.92307	4.41953e-12	9.93228e-11	up Zt09 vs Zt10	D	hypothetical protein	Effector	PF06951	GO:0004623, GO:0005509, GO:0005576, GO:0016042
Zt09_chr_11_00018	208.67	2.28684	0.391353	5.84342	5.11384e-09	9.98259e-08	up Zt09 vs Zt10	B	similar to phthalate transporter	NA	PF07690	GO:0016021, GO:0055085
Zt09_chr_11_00018	208.67	2.59918	0.390455	6.65679	2.79871e-11	8.78286e-10	up Zt09 vs Zt10	A	similar to phthalate transporter	NA	PF07690	GO:0016021, GO:0055085
Zt09_chr_11_00028	6404.94	4.64884	0.409758	11.3453	7.82158e-30	3.36566e-27	up Zt09 vs Zt10	C	predicted protein	Non-effector		GO:0008150, GO:0003674, GO:0005575
Zt09_chr_11_00028	6404.94	5.84203	0.408083	14.3158	1.74383e-46	9.58814e-44	up Zt09 vs Zt10	D	predicted protein	Non-effector		GO:0008150, GO:0003674, GO:0005575
Zt09_chr_11_00030	964.285	-2.34168	0.514755	-4.54912	5.387e-06	4.64819e-05	up Zt09 vs Zt05	A	predicted protein	NA		GO:0008150, GO:0003674, GO:0005575
Zt09_chr_11_00030	964.285	-2.20569	0.455363	-4.8438	1.27377e-06	2.00104e-05	up Zt09 vs Zt05	B	predicted protein	NA		GO:0008150, GO:0003674, GO:0005575
Zt09_chr_11_00030	964.285	3.8232	0.459773	8.31541	9.14359e-17	6.85561e-15	up Zt09 vs Zt10	B	predicted protein	NA		GO:0008150, GO:0003674, GO:0005575
Zt09_chr_11_00076	34.7456	-2.31209	0.606113	-3.81461	0.000136396	0.000793135	up Zt09 vs Zt05	A	predicted protein	NA		GO:0008150, GO:0003674, GO:0005575
Zt09_chr_11_00098	261.393	2.72667	0.370776	7.35397	1.92412e-13	1.37e-11	up Zt09 vs Zt10	C	hypothetical protein	NA		GO:0008150, GO:0003674, GO:0005575
Zt09_chr_11_00098	261.393	2.89544	0.550185	5.26266	1.42e-07	2.01325e-06	up Zt09 vs Zt10	B	hypothetical protein	NA		GO:0008150, GO:0003674, GO:0005575
Zt09_chr_11_00110	11.6666	-6.76583	1.586	-4.26596	1.99042e-05	0.000215292	up Zt09 vs Zt05	B	predicted protein	NA		GO:0008150, GO:0003674, GO:0005575
Zt09_chr_11_00114	105.626	2.27829	0.402781	5.65641	1.54573e-08	2.71e-07	up Zt09 vs Zt10	A	similar to protein-l-isoaspartate o-methyltransferase	NA	PF01135	GO:0004719, GO:0006464
Zt09_chr_11_00114	105.626	2.84729	0.315338	9.02932	1.72749e-19	9.29183e-18	up Zt09 vs Zt10	D	similar to protein-l-isoaspartate o-methyltransferase	NA	PF01135	GO:0004719, GO:0006464
Zt09_chr_11_00114	105.626	3.53622	0.393092	8.99592	2.34272e-19	3.46058e-17	up Zt09 vs Zt10	C	similar to protein-l-isoaspartate o-methyltransferase	NA	PF01135	GO:0004719, GO:0006464
Zt09_chr_11_00121	2254.95	2.3142	0.278065	8.32251	8.61208e-17	7.59194e-15	up Zt09 vs Zt10	A	similar to similar to oxidase	Non-effector	PF01328	GO:0004601
Zt09_chr_11_00121	2254.95	2.64262	0.280483	9.4217	4.43853e-21	6.75817e-19	up Zt09 vs Zt10	B	similar to similar to oxidase	Non-effector	PF01328	GO:0004601
Zt09_chr_11_00121	2254.95	3.29525	0.273696	12.0398	2.19397e-33	5.16994e-31	up Zt09 vs Zt10	D	similar to similar to oxidase	Non-effector	PF01328	GO:0004601
Zt09_chr_11_00125	286.314	3.55428	0.837226	4.2453	2.18298e-05	0.000138938	up Zt09 vs Zt10	D	hypothetical protein	Non-effector		GO:0008150, GO:0003674, GO:0005575
[truncated: 1,935 more rows]

## Sheet: up Zt10
gene	baseMean	log2FoldChange	lfcSE	stat	pvalue	padj	comparison	stage	prediction	effector	PFAM	GO.term
[truncated: 1,535 more rows]
