# Supplementary material for: Highly flexible infection programs in a specialized wheat pathogen
Source: Ecol Evol. 2018 Dec 26;9(1):275–94. doi: 10.1002/ece3.4724 (PMC6342133; doi:10.1002/ece3.4724)
Supplement: Supplementary file 20 [file ECE3-9-275-s020.xlsx]

## Sheet: Tabelle1
gene	baseMean	log2FoldChange	lfcSE	stat	pvalue	padj	comparison	stage	prediction	effector	PFAM	GO.term
Zt09_chr_5_00850	16995.2	2.48776	0.44785	5.55488	2.77795e-08	3.36517e-07	up Zt09 vs Zt10	D	hypothetical protein	Effector		GO:0008150, GO:0003674, GO:0005575
Zt09_chr_5_00850	16995.2	2.59127	0.448575	5.77666	7.61982e-09	1.29799e-07	up Zt05 vs Zt09	A	hypothetical protein	Effector		GO:0008150, GO:0003674, GO:0005575
Zt09_chr_5_00850	16995.2	2.75273	0.447851	6.14654	7.91932e-10	1.42246e-08	up Zt05 vs Zt10	D	hypothetical protein	Effector		GO:0008150, GO:0003674, GO:0005575
Zt09_chr_5_00850	16995.2	3.7233	0.450981	8.25601	1.50618e-16	1.07242e-14	up Zt09 vs Zt10	B	hypothetical protein	Effector		GO:0008150, GO:0003674, GO:0005575
Zt09_chr_5_00850	16995.2	3.87827	0.459533	8.43959	3.18439e-17	3.02736e-15	up Zt09 vs Zt10	A	hypothetical protein	Effector		GO:0008150, GO:0003674, GO:0005575
Zt09_chr_5_00850	16995.2	4.30352	0.450723	9.54803	1.32182e-21	2.25552e-19	up Zt05 vs Zt10	B	hypothetical protein	Effector		GO:0008150, GO:0003674, GO:0005575
Zt09_chr_5_00850	16995.2	6.46954	0.458854	14.0993	3.83327e-45	5.41969e-42	up Zt05 vs Zt10	A	hypothetical protein	Effector		GO:0008150, GO:0003674, GO:0005575
Zt09_chr_7_00299	14350.8	2.22678	0.275392	8.08584	6.17372e-16	4.49274e-14	up Zt05 vs Zt10	B	hypothetical protein	Effector		GO:0008150, GO:0003674, GO:0005575
Zt09_chr_7_00299	14350.8	2.36106	0.276122	8.55077	1.22265e-17	1.2887e-15	up Zt09 vs Zt10	A	hypothetical protein	Effector		GO:0008150, GO:0003674, GO:0005575
Zt09_chr_7_00299	14350.8	2.49544	0.275891	9.04501	1.49645e-19	1.16617e-17	up Zt05 vs Zt10	A	hypothetical protein	Effector		GO:0008150, GO:0003674, GO:0005575
Zt09_chr_7_00299	14350.8	2.76285	0.275596	10.025	1.1839e-23	2.78979e-21	up Zt09 vs Zt10	B	hypothetical protein	Effector		GO:0008150, GO:0003674, GO:0005575
Zt09_chr_9_00038	11287.5	4.91409	1.06556	4.61176	3.99269e-06	3.54719e-05	up Zt05 vs Zt09	A	similar to hydrophobin	Effector	PF06766	GO:0005576
Zt09_chr_9_00038	11287.5	5.41801	1.0831	5.0023	5.66503e-07	4.80024e-06	up Zt05 vs Zt10	A	similar to hydrophobin	Effector	PF06766	GO:0005576
Zt09_chr_1_02089	11188	-2.33699	0.502799	-4.64797	3.35224e-06	2.32008e-05	up Zt10 vs Zt05	A	predicted protein	Effector		GO:0008150, GO:0003674, GO:0005575
Zt09_chr_1_02089	11188	-2.32439	0.502868	-4.62227	3.79567e-06	4.33033e-05	up Zt10 vs Zt05	B	predicted protein	Effector		GO:0008150, GO:0003674, GO:0005575
Zt09_chr_1_02089	11188	-2.2443	0.503228	-4.45981	8.20322e-06	7.74687e-05	up Zt10 vs Zt09	B	predicted protein	Effector		GO:0008150, GO:0003674, GO:0005575
Zt09_chr_1_02089	11188	-2.01534	0.503062	-4.00615	6.17162e-05	0.000651178	up Zt10 vs Zt09	C	predicted protein	Effector		GO:0008150, GO:0003674, GO:0005575
Zt09_chr_3_00230	8700.02	-3.8288	0.648605	-5.90313	3.56665e-09	1.12417e-07	up Zt09 vs Zt05	B	predicted protein	Effector		GO:0008150, GO:0003674, GO:0005575
Zt09_chr_3_00230	8700.02	-2.66884	0.648239	-4.11706	3.83729e-05	0.000229472	up Zt10 vs Zt09	D	predicted protein	Effector		GO:0008150, GO:0003674, GO:0005575
Zt09_chr_3_00230	8700.02	2.23608	0.648222	3.44957	0.00056149	0.0032046	up Zt05 vs Zt09	D	predicted protein	Effector		GO:0008150, GO:0003674, GO:0005575
Zt09_chr_3_00230	8700.02	3.1288	0.64868	4.82333	1.41179e-06	1.6323e-05	up Zt09 vs Zt10	B	predicted protein	Effector		GO:0008150, GO:0003674, GO:0005575
Zt09_chr_11_00358	7392.98	2.57075	0.561531	4.57811	4.692e-06	4.64509e-05	up Zt05 vs Zt09	D	hypothetical protein	Effector	PF14856	GO:0008150, GO:0003674, GO:0005575
Zt09_chr_11_00358	7392.98	3.41059	0.562728	6.06081	1.35434e-09	2.97204e-08	up Zt09 vs Zt10	B	hypothetical protein	Effector	PF14856	GO:0008150, GO:0003674, GO:0005575
Zt09_chr_6_00192	7264.18	-3.43769	0.617747	-5.56489	2.62316e-08	3.20512e-07	up Zt10 vs Zt09	D	predicted protein	Effector		GO:0008150, GO:0003674, GO:0005575
Zt09_chr_6_00192	7264.18	2.54138	0.617751	4.11392	3.88995e-05	0.000308084	up Zt05 vs Zt09	D	predicted protein	Effector		GO:0008150, GO:0003674, GO:0005575
Zt09_chr_6_00192	7264.18	2.55524	0.618542	4.13108	3.61069e-05	0.000291002	up Zt09 vs Zt10	B	predicted protein	Effector		GO:0008150, GO:0003674, GO:0005575
Zt09_chr_5_00180	6094.51	2.1813	0.488209	4.46797	7.89656e-06	0.000132631	up Zt05 vs Zt10	C	predicted protein	Effector		GO:0008150, GO:0003674, GO:0005575
Zt09_chr_5_00180	6094.51	2.70769	0.520702	5.20007	1.99214e-07	2.46452e-06	up Zt05 vs Zt09	A	predicted protein	Effector		GO:0008150, GO:0003674, GO:0005575
Zt09_chr_5_00180	6094.51	2.85399	0.488351	5.84413	5.09223e-09	8.12868e-08	up Zt05 vs Zt10	D	predicted protein	Effector		GO:0008150, GO:0003674, GO:0005575
Zt09_chr_5_00180	6094.51	3.30828	0.490467	6.74517	1.52844e-11	5.70829e-10	up Zt05 vs Zt10	B	predicted protein	Effector		GO:0008150, GO:0003674, GO:0005575
Zt09_chr_5_00180	6094.51	4.16598	0.569214	7.31883	2.50147e-13	6.97382e-12	up Zt05 vs Zt10	A	predicted protein	Effector		GO:0008150, GO:0003674, GO:0005575
Zt09_chr_5_00180	6094.51	4.23763	0.488422	8.67616	4.09369e-18	3.29286e-16	up Zt05 vs Zt09	D	predicted protein	Effector		GO:0008150, GO:0003674, GO:0005575
Zt09_chr_5_00180	6094.51	4.31319	0.490521	8.79307	1.45528e-18	1.44029e-16	up Zt09 vs Zt10	B	predicted protein	Effector		GO:0008150, GO:0003674, GO:0005575
Zt09_chr_1_01590	5940.24	-3.93748	0.517319	-7.61132	2.71301e-14	1.49478e-12	up Zt10 vs Zt09	A	predicted protein	Effector		GO:0008150, GO:0003674, GO:0005575
Zt09_chr_1_01590	5940.24	-2.99651	0.454987	-6.58591	4.52108e-11	8.50668e-10	up Zt10 vs Zt09	D	predicted protein	Effector		GO:0008150, GO:0003674, GO:0005575
Zt09_chr_1_01590	5940.24	2.15862	0.454992	4.74431	2.09214e-06	2.30876e-05	up Zt05 vs Zt09	D	predicted protein	Effector		GO:0008150, GO:0003674, GO:0005575
Zt09_chr_1_01590	5940.24	2.44627	0.455526	5.37021	7.86449e-08	1.18111e-06	up Zt09 vs Zt10	B	predicted protein	Effector		GO:0008150, GO:0003674, GO:0005575
Zt09_chr_1_01590	5940.24	2.51527	0.455346	5.52386	3.31625e-08	6.41e-07	up Zt05 vs Zt10	B	predicted protein	Effector		GO:0008150, GO:0003674, GO:0005575
Zt09_chr_1_01590	5940.24	3.49456	0.516382	6.7674	1.31117e-11	3.61466e-10	up Zt05 vs Zt09	A	predicted protein	Effector		GO:0008150, GO:0003674, GO:0005575
Zt09_chr_12_00163	5897.31	2.60666	0.836681	3.11548	0.00183647	0.0059514	up Zt05 vs Zt10	A	predicted protein	Effector		GO:0008150, GO:0003674, GO:0005575
Zt09_chr_12_00163	5897.31	2.85214	0.836399	3.41002	0.000649582	0.00272527	up Zt09 vs Zt10	D	predicted protein	Effector		GO:0008150, GO:0003674, GO:0005575
Zt09_chr_12_00163	5897.31	3.33693	0.836398	3.98964	6.61728e-05	0.000414501	up Zt05 vs Zt10	D	predicted protein	Effector		GO:0008150, GO:0003674, GO:0005575
Zt09_chr_12_00163	5897.31	3.86714	0.837364	4.61823	3.87031e-06	3.45478e-05	up Zt05 vs Zt09	A	predicted protein	Effector		GO:0008150, GO:0003674, GO:0005575
Zt09_chr_6_00226	5748.76	2.58992	0.61229	4.22988	2.33813e-05	0.000129711	up Zt05 vs Zt10	A	hypothetical protein	Effector		GO:0008150, GO:0003674, GO:0005575
Zt09_chr_6_00226	5748.76	3.14755	0.610072	5.15931	2.47858e-07	3.93749e-06	up Zt05 vs Zt10	B	hypothetical protein	Effector		GO:0008150, GO:0003674, GO:0005575
Zt09_chr_6_00226	5748.76	4.05613	0.610204	6.64718	2.98771e-11	8.81385e-10	up Zt09 vs Zt10	B	hypothetical protein	Effector		GO:0008150, GO:0003674, GO:0005575
Zt09_chr_3_00231	4077.94	-2.95537	0.75522	-3.91325	9.10614e-05	0.000795599	up Zt09 vs Zt05	B	predicted protein	Effector		GO:0008150, GO:0003674, GO:0005575
Zt09_chr_3_00231	4077.94	-2.59025	0.754977	-3.4309	0.00060158	0.00254764	up Zt10 vs Zt09	D	predicted protein	Effector		GO:0008150, GO:0003674, GO:0005575
Zt09_chr_3_00231	4077.94	3.2578	0.754879	4.31566	1.59126e-05	0.000139435	up Zt05 vs Zt09	D	predicted protein	Effector		GO:0008150, GO:0003674, GO:0005575
Zt09_chr_3_00231	4077.94	3.47621	0.756199	4.59695	4.28723e-06	4.36081e-05	up Zt09 vs Zt10	B	predicted protein	Effector		GO:0008150, GO:0003674, GO:0005575
Zt09_chr_5_00271	3827.78	-2.233	0.59369	-3.76122	0.000169087	0.000838403	up Zt10 vs Zt09	D	predicted protein	Effector		GO:0008150, GO:0003674, GO:0005575
Zt09_chr_5_00271	3827.78	2.32866	0.594309	3.91827	8.91852e-05	0.000649019	up Zt05 vs Zt10	B	predicted protein	Effector		GO:0008150, GO:0003674, GO:0005575
Zt09_chr_5_00271	3827.78	2.91128	0.594422	4.89766	9.69829e-07	1.15923e-05	up Zt09 vs Zt10	B	predicted protein	Effector		GO:0008150, GO:0003674, GO:0005575
Zt09_chr_2_00249	3711.7	-3.06005	0.721464	-4.24145	2.22081e-05	0.000237615	up Zt09 vs Zt05	B	predicted protein	Effector		GO:0008150, GO:0003674, GO:0005575
Zt09_chr_2_00249	3711.7	-2.13026	0.716879	-2.97158	0.00296273	0.00998711	up Zt10 vs Zt09	D	predicted protein	Effector		GO:0008150, GO:0003674, GO:0005575
Zt09_chr_2_00249	3711.7	3.37742	0.716705	4.71242	2.44791e-06	2.65023e-05	up Zt05 vs Zt09	D	predicted protein	Effector		GO:0008150, GO:0003674, GO:0005575
Zt09_chr_3_00904	3607.45	-5.11703	0.549842	-9.30635	1.32296e-20	2.13813e-18	up Zt10 vs Zt09	A	predicted protein	Effector		GO:0008150, GO:0003674, GO:0005575
Zt09_chr_3_00904	3607.45	-2.66419	0.370163	-7.19733	6.14026e-13	1.56624e-11	up Zt10 vs Zt09	D	predicted protein	Effector		GO:0008150, GO:0003674, GO:0005575
Zt09_chr_3_00904	3607.45	2.94475	0.370835	7.94087	2.00762e-15	1.14852e-13	up Zt09 vs Zt10	B	predicted protein	Effector		GO:0008150, GO:0003674, GO:0005575
Zt09_chr_3_00904	3607.45	3.12139	0.369937	8.43761	3.23895e-17	2.39916e-15	up Zt05 vs Zt09	D	predicted protein	Effector		GO:0008150, GO:0003674, GO:0005575
Zt09_chr_3_00904	3607.45	6.51752	0.546483	11.9263	8.632e-33	3.54931e-30	up Zt05 vs Zt09	A	predicted protein	Effector		GO:0008150, GO:0003674, GO:0005575
Zt09_chr_4_00056	3505.07	2.13676	0.54647	3.91012	9.22509e-05	0.000558756	up Zt05 vs Zt10	D	hypothetical protein	Effector		GO:0008150, GO:0003674, GO:0005575
Zt09_chr_4_00056	3505.07	3.02066	0.552803	5.46426	4.64833e-08	8.76276e-07	up Zt05 vs Zt10	B	hypothetical protein	Effector		GO:0008150, GO:0003674, GO:0005575
Zt09_chr_4_00056	3505.07	3.45947	0.546533	6.32984	2.45413e-10	5.78209e-09	up Zt05 vs Zt09	D	hypothetical protein	Effector		GO:0008150, GO:0003674, GO:0005575
Zt09_chr_4_00056	3505.07	4.38	0.552847	7.92263	2.32546e-15	1.30138e-13	up Zt09 vs Zt10	B	hypothetical protein	Effector		GO:0008150, GO:0003674, GO:0005575
Zt09_chr_4_00056	3505.07	4.38896	0.638167	6.87746	6.09304e-12	2.18023e-10	up Zt09 vs Zt10	A	hypothetical protein	Effector		GO:0008150, GO:0003674, GO:0005575
Zt09_chr_4_00056	3505.07	4.55439	0.636135	7.15946	8.09941e-13	2.12626e-11	up Zt05 vs Zt10	A	hypothetical protein	Effector		GO:0008150, GO:0003674, GO:0005575
Zt09_chr_4_00039	3387.92	-2.91731	0.378535	-7.70686	1.28952e-14	1.06353e-12	up Zt09 vs Zt05	B	similar to eliciting plant response-like protein	Effector	PF07249	GO:0008150, GO:0003674, GO:0005575
Zt09_chr_4_00039	3387.92	-2.21087	0.374623	-5.9016	3.59991e-09	6.69037e-08	up Zt09 vs Zt05	D	similar to eliciting plant response-like protein	Effector	PF07249	GO:0008150, GO:0003674, GO:0005575
Zt09_chr_4_00039	3387.92	2.13604	0.374699	5.70068	1.19332e-08	1.54383e-07	up Zt09 vs Zt10	D	similar to eliciting plant response-like protein	Effector	PF07249	GO:0008150, GO:0003674, GO:0005575
Zt09_chr_4_00039	3387.92	2.5221	0.375987	6.70794	1.97385e-11	1e-09	up Zt09 vs Zt10	C	similar to eliciting plant response-like protein	Effector	PF07249	GO:0008150, GO:0003674, GO:0005575
Zt09_chr_4_00039	3387.92	2.79883	0.40138	6.97301	3.10225e-12	1.16599e-10	up Zt09 vs Zt10	A	similar to eliciting plant response-like protein	Effector	PF07249	GO:0008150, GO:0003674, GO:0005575
Zt09_chr_4_00039	3387.92	2.93084	0.381034	7.69181	1.45073e-14	7.21502e-13	up Zt09 vs Zt10	B	similar to eliciting plant response-like protein	Effector	PF07249	GO:0008150, GO:0003674, GO:0005575
Zt09_chr_6_00626	3088.12	2.27918	0.588317	3.87406	0.000107037	0.000561686	up Zt09 vs Zt10	D	similar to metalloprotease	Effector	PF05572	GO:0008237
Zt09_chr_6_00626	3088.12	2.55813	0.588322	4.34818	1.37274e-05	0.000102924	up Zt05 vs Zt10	D	similar to metalloprotease	Effector	PF05572	GO:0008237
Zt09_chr_7_00387	3076.45	2.104	0.380543	5.52894	3.2217e-08	5.21e-07	up Zt09 vs Zt10	B	hypothetical protein	Effector		GO:0008150, GO:0003674, GO:0005575
Zt09_chr_7_00387	3076.45	2.40844	0.378707	6.35963	2.02239e-10	5.75161e-09	up Zt05 vs Zt10	B	hypothetical protein	Effector		GO:0008150, GO:0003674, GO:0005575
Zt09_chr_7_00387	3076.45	2.59038	0.380427	6.80915	9.81771e-12	2.76826e-10	up Zt05 vs Zt09	A	hypothetical protein	Effector		GO:0008150, GO:0003674, GO:0005575
Zt09_chr_7_00387	3076.45	3.26961	0.385613	8.47898	2.27184e-17	1.22198e-15	up Zt05 vs Zt10	A	hypothetical protein	Effector		GO:0008150, GO:0003674, GO:0005575
Zt09_chr_2_00578	2327.07	-2.44016	0.472032	-5.16947	2.34755e-07	2.42018e-06	up Zt10 vs Zt09	D	predicted protein	Effector		GO:0008150, GO:0003674, GO:0005575
Zt09_chr_2_00578	2327.07	2.12172	0.476779	4.45012	8.58242e-06	8.08185e-05	up Zt09 vs Zt10	B	predicted protein	Effector		GO:0008150, GO:0003674, GO:0005575
Zt09_chr_2_00578	2327.07	2.64477	0.471924	5.60423	2.09184e-08	3.35476e-07	up Zt05 vs Zt09	D	predicted protein	Effector		GO:0008150, GO:0003674, GO:0005575
Zt09_chr_2_00578	2327.07	3.09504	0.508664	6.08465	1.16745e-09	1.76132e-08	up Zt05 vs Zt10	A	predicted protein	Effector		GO:0008150, GO:0003674, GO:0005575
Zt09_chr_2_00578	2327.07	4.36633	0.554844	7.86947	3.56133e-15	1.66257e-13	up Zt05 vs Zt09	A	predicted protein	Effector		GO:0008150, GO:0003674, GO:0005575
Zt09_chr_4_00238	2222.5	2.02593	0.453059	4.47168	7.76081e-06	7.38496e-05	up Zt05 vs Zt09	D	predicted protein	Effector		GO:0008150, GO:0003674, GO:0005575
Zt09_chr_4_00238	2222.5	2.52831	0.453543	5.57457	2.48136e-08	3.41558e-07	up Zt05 vs Zt10	D	predicted protein	Effector		GO:0008150, GO:0003674, GO:0005575
Zt09_chr_4_00238	2222.5	2.77198	0.46433	5.96986	2.37463e-09	4.93733e-08	up Zt09 vs Zt10	B	predicted protein	Effector		GO:0008150, GO:0003674, GO:0005575
Zt09_chr_4_00238	2222.5	4.30293	0.500189	8.60262	7.79175e-18	5.79812e-16	up Zt05 vs Zt09	A	predicted protein	Effector		GO:0008150, GO:0003674, GO:0005575
Zt09_chr_4_00238	2222.5	4.88423	0.521193	9.37126	7.16688e-21	6.39015e-19	up Zt05 vs Zt10	A	predicted protein	Effector		GO:0008150, GO:0003674, GO:0005575
Zt09_chr_6_00044	2207.32	-2.07805	0.610203	-3.40551	0.000660406	0.00328009	up Zt10 vs Zt09	A	hypothetical protein	Effector	PF00188	GO:0005576
Zt09_chr_6_00044	2207.32	2.87022	0.6163	4.65717	3.20579e-06	2.47486e-05	up Zt09 vs Zt10	D	hypothetical protein	Effector	PF00188	GO:0005576
Zt09_chr_6_00044	2207.32	3.43633	0.616243	5.57626	2.45746e-08	3.38926e-07	up Zt05 vs Zt10	D	hypothetical protein	Effector	PF00188	GO:0005576
Zt09_chr_13_00167	2121.18	2.01256	0.460398	4.37135	1.23482e-05	0.000118306	up Zt05 vs Zt10	B	hypothetical protein	Effector	PF14856	GO:0008150, GO:0003674, GO:0005575
Zt09_chr_13_00167	2121.18	2.61027	0.456199	5.72177	1.05417e-08	1.81809e-07	up Zt05 vs Zt09	D	hypothetical protein	Effector	PF14856	GO:0008150, GO:0003674, GO:0005575
Zt09_chr_13_00167	2121.18	3.10083	0.460583	6.73239	1.66902e-11	5.17815e-10	up Zt09 vs Zt10	B	hypothetical protein	Effector	PF14856	GO:0008150, GO:0003674, GO:0005575
Zt09_chr_13_00167	2121.18	3.49609	0.481383	7.2626	3.79708e-13	1.03525e-11	up Zt05 vs Zt10	A	hypothetical protein	Effector	PF14856	GO:0008150, GO:0003674, GO:0005575
Zt09_chr_13_00167	2121.18	4.57678	0.507584	9.01678	1.9369e-19	1.74268e-17	up Zt05 vs Zt09	A	hypothetical protein	Effector	PF14856	GO:0008150, GO:0003674, GO:0005575
Zt09_chr_7_00180	1976.64	-2.13391	0.236156	-9.03603	1.62465e-19	1.49352e-17	up Zt09 vs Zt05	D	predicted protein	Effector		GO:0008150, GO:0003674, GO:0005575
Zt09_chr_7_00180	1976.64	3.83352	0.285296	13.437	3.66992e-41	4.54015e-38	up Zt05 vs Zt10	B	predicted protein	Effector		GO:0008150, GO:0003674, GO:0005575
Zt09_chr_7_00180	1976.64	4.4508	0.259465	17.1537	5.89461e-66	9.72316e-63	up Zt05 vs Zt10	D	predicted protein	Effector		GO:0008150, GO:0003674, GO:0005575
Zt09_chr_7_00180	1976.64	4.49106	0.352606	12.7368	3.69327e-37	2.15013e-34	up Zt05 vs Zt10	A	predicted protein	Effector		GO:0008150, GO:0003674, GO:0005575
Zt09_chr_7_00180	1976.64	5.79741	0.284834	20.3537	4.30767e-92	4.2633e-88	up Zt09 vs Zt10	B	predicted protein	Effector		GO:0008150, GO:0003674, GO:0005575
Zt09_chr_7_00180	1976.64	6.32105	0.351495	17.9833	2.63258e-72	2.55282e-68	up Zt09 vs Zt10	A	predicted protein	Effector		GO:0008150, GO:0003674, GO:0005575
Zt09_chr_7_00180	1976.64	6.33313	0.303351	20.8772	8.62157e-97	8.87677e-93	up Zt05 vs Zt10	C	predicted protein	Effector		GO:0008150, GO:0003674, GO:0005575
Zt09_chr_7_00180	1976.64	6.58471	0.258981	25.4255	1.31852e-142	1.30494e-138	up Zt09 vs Zt10	D	predicted protein	Effector		GO:0008150, GO:0003674, GO:0005575
Zt09_chr_7_00180	1976.64	7.35602	0.303163	24.2642	4.68252e-130	4.63429e-126	up Zt09 vs Zt10	C	predicted protein	Effector		GO:0008150, GO:0003674, GO:0005575
Zt09_chr_13_00035	1929.54	-4.41319	0.640172	-6.89376	5.43356e-12	1.24481e-10	up Zt10 vs Zt05	A	predicted protein	Effector		GO:0008150, GO:0003674, GO:0005575
Zt09_chr_13_00035	1929.54	-4.15966	0.585582	-7.10346	1.2167e-12	2.9514e-11	up Zt10 vs Zt09	D	predicted protein	Effector		GO:0008150, GO:0003674, GO:0005575
Zt09_chr_13_00035	1929.54	-4.02533	0.662075	-6.07988	1.20274e-09	2.64466e-08	up Zt10 vs Zt09	A	predicted protein	Effector		GO:0008150, GO:0003674, GO:0005575
Zt09_chr_13_00035	1929.54	2.0174	0.583727	3.45606	0.000548128	0.00319107	up Zt09 vs Zt10	B	predicted protein	Effector		GO:0008150, GO:0003674, GO:0005575
Zt09_chr_13_00035	1929.54	2.20862	0.583129	3.78753	0.000152152	0.00101884	up Zt05 vs Zt10	B	predicted protein	Effector		GO:0008150, GO:0003674, GO:0005575
Zt09_chr_13_00035	1929.54	3.20346	0.581149	5.51228	3.54208e-08	1.11527e-06	up Zt05 vs Zt09	C	predicted protein	Effector		GO:0008150, GO:0003674, GO:0005575
Zt09_chr_13_00035	1929.54	5.16391	0.585189	8.82434	1.10104e-18	9.14215e-17	up Zt05 vs Zt09	D	predicted protein	Effector		GO:0008150, GO:0003674, GO:0005575
Zt09_chr_4_00469	1829.19	2.14007	0.474199	4.51302	6.391e-06	4.14222e-05	up Zt05 vs Zt10	A	predicted protein	Effector		GO:0008150, GO:0003674, GO:0005575
Zt09_chr_4_00469	1829.19	2.17416	0.475044	4.57676	4.72226e-06	4.14103e-05	up Zt05 vs Zt09	A	predicted protein	Effector		GO:0008150, GO:0003674, GO:0005575
Zt09_chr_4_00469	1829.19	2.59602	0.450316	5.76487	8.17208e-09	1.5271e-07	up Zt09 vs Zt10	B	predicted protein	Effector		GO:0008150, GO:0003674, GO:0005575
Zt09_chr_7_00428	1779.22	2.11007	0.429437	4.91356	8.94357e-07	1.22596e-05	up Zt05 vs Zt10	B	predicted protein	Effector		GO:0008150, GO:0003674, GO:0005575
Zt09_chr_7_00428	1779.22	2.519	0.430896	5.84596	5e-09	9.87081e-08	up Zt09 vs Zt10	B	predicted protein	Effector		GO:0008150, GO:0003674, GO:0005575
Zt09_chr_7_00428	1779.22	3.93716	0.474543	8.29674	1.07011e-16	6.41871e-15	up Zt05 vs Zt09	A	predicted protein	Effector		GO:0008150, GO:0003674, GO:0005575
Zt09_chr_7_00428	1779.22	4.07759	0.479477	8.50424	1.82788e-17	1.01065e-15	up Zt05 vs Zt10	A	predicted protein	Effector		GO:0008150, GO:0003674, GO:0005575
Zt09_chr_12_00171	1774.82	2.54659	0.791325	3.21814	0.00129026	0.00841351	up Zt09 vs Zt10	C	hypothetical protein	Effector		GO:0008150, GO:0003674, GO:0005575
Zt09_chr_12_00171	1774.82	3.58497	0.792036	4.52627	6.00325e-06	4.95118e-05	up Zt05 vs Zt10	D	hypothetical protein	Effector		GO:0008150, GO:0003674, GO:0005575
Zt09_chr_12_00171	1774.82	4.48009	0.791963	5.65694	1.54096e-08	1.95e-07	up Zt09 vs Zt10	D	hypothetical protein	Effector		GO:0008150, GO:0003674, GO:0005575
Zt09_chr_3_00467	1682.02	4.10922	0.795106	5.16814	2.36434e-07	3.79252e-06	up Zt05 vs Zt10	B	predicted protein	Effector		GO:0008150, GO:0003674, GO:0005575
Zt09_chr_3_00467	1682.02	4.6778	0.795206	5.8825	4e-09	8.06372e-08	up Zt09 vs Zt10	B	predicted protein	Effector		GO:0008150, GO:0003674, GO:0005575
Zt09_chr_11_00419	1675.19	2.21919	0.395101	5.61676	1.94569e-08	3.32e-07	up Zt09 vs Zt10	B	similar to antigenic cell wall galactomannoprotein	Effector	PF12296	GO:0008150, GO:0003674, GO:0005575
Zt09_chr_11_00419	1675.19	2.79768	0.395121	7.08057	1.43566e-12	4.05965e-11	up Zt05 vs Zt10	D	similar to antigenic cell wall galactomannoprotein	Effector	PF12296	GO:0008150, GO:0003674, GO:0005575
Zt09_chr_11_00419	1675.19	3.798	0.394651	9.62369	6.35092e-22	7.51599e-20	up Zt05 vs Zt09	D	similar to antigenic cell wall galactomannoprotein	Effector	PF12296	GO:0008150, GO:0003674, GO:0005575
Zt09_chr_6_00181	1668.51	2.70233	0.589358	4.58522	4.53511e-06	3.0327e-05	up Zt05 vs Zt10	A	predicted protein	Effector		GO:0008150, GO:0003674, GO:0005575
Zt09_chr_6_00181	1668.51	3.35344	0.535591	6.26119	3.8204e-10	9.22207e-09	up Zt09 vs Zt10	B	predicted protein	Effector		GO:0008150, GO:0003674, GO:0005575
Zt09_chr_6_00181	1668.51	3.87128	0.588601	6.57709	4.79759e-11	1.4227e-09	up Zt09 vs Zt10	A	predicted protein	Effector		GO:0008150, GO:0003674, GO:0005575
Zt09_chr_2_01205	1563.08	2.64615	0.845063	3.1313	0.00174032	0.00697326	up Zt05 vs Zt09	A	similar to putative extracellular cellulase CelA/allergen Asp F7-like protein	Effector	PF03330	GO:0008150, GO:0003674, GO:0005575
Zt09_chr_2_01205	1563.08	3.65243	0.899142	4.06213	4.86266e-05	0.000248071	up Zt05 vs Zt10	A	similar to putative extracellular cellulase CelA/allergen Asp F7-like protein	Effector	PF03330	GO:0008150, GO:0003674, GO:0005575
Zt09_chr_3_00951	1431.22	2.27531	0.236956	9.60226	7.82103e-22	1.38223e-19	up Zt05 vs Zt10	B	hypothetical protein	Effector		GO:0008150, GO:0003674, GO:0005575
Zt09_chr_3_00951	1431.22	2.39586	0.243576	9.83617	7.86457e-23	1.08105e-20	up Zt05 vs Zt09	A	hypothetical protein	Effector		GO:0008150, GO:0003674, GO:0005575
Zt09_chr_7_00536	1352.91	3.40218	0.529702	6.42281	1.33783e-10	3.49353e-09	up Zt09 vs Zt10	B	predicted protein	Effector		GO:0008150, GO:0003674, GO:0005575
Zt09_chr_7_00536	1352.91	3.5712	0.692602	5.15621	2.52e-07	3.04894e-06	up Zt05 vs Zt09	A	predicted protein	Effector		GO:0008150, GO:0003674, GO:0005575
Zt09_chr_7_00536	1352.91	3.91253	0.73055	5.3556	8.52749e-08	8.78216e-07	up Zt05 vs Zt10	A	predicted protein	Effector		GO:0008150, GO:0003674, GO:0005575
Zt09_chr_6_00146	1337.81	4.5027	1.05997	4.24796	2.15727e-05	0.00012042	up Zt05 vs Zt10	A	hypothetical protein	Effector		GO:0008150, GO:0003674, GO:0005575
Zt09_chr_6_00146	1337.81	5.35422	1.0917	4.9045	9.36676e-07	9.69695e-06	up Zt05 vs Zt09	A	hypothetical protein	Effector		GO:0008150, GO:0003674, GO:0005575
Zt09_chr_10_00178	1324.03	-2.0609	0.526056	-3.91765	8.94149e-05	0.000483309	up Zt10 vs Zt09	D	predicted protein	Effector		GO:0008150, GO:0003674, GO:0005575
Zt09_chr_10_00178	1324.03	2.24674	0.524355	4.28476	1.82933e-05	0.000132346	up Zt05 vs Zt10	D	predicted protein	Effector		GO:0008150, GO:0003674, GO:0005575
Zt09_chr_10_00178	1324.03	2.9094	0.531253	5.4765	4.33832e-08	8.22535e-07	up Zt05 vs Zt10	B	predicted protein	Effector		GO:0008150, GO:0003674, GO:0005575
Zt09_chr_10_00178	1324.03	3.67061	0.531611	6.9047	5.03097e-12	1.68785e-10	up Zt09 vs Zt10	B	predicted protein	Effector		GO:0008150, GO:0003674, GO:0005575
Zt09_chr_10_00178	1324.03	4.30764	0.525207	8.2018	2.36811e-16	1.54317e-14	up Zt05 vs Zt09	D	predicted protein	Effector		GO:0008150, GO:0003674, GO:0005575
Zt09_chr_3_00610	1296.41	2.65539	0.312366	8.50088	1.88159e-17	2.25265e-15	up Zt05 vs Zt10	C	similar to guanyl-specific ribonuclease	Effector	PF00545	GO:0003723, GO:0004540, GO:0004521
Zt09_chr_3_00610	1296.41	2.73068	0.312341	8.74262	2.27768e-18	2.89003e-16	up Zt09 vs Zt10	C	similar to guanyl-specific ribonuclease	Effector	PF00545	GO:0003723, GO:0004540, GO:0004521
Zt09_chr_3_00610	1296.41	2.97128	0.314838	9.43751	3.81732e-21	5.99683e-19	up Zt09 vs Zt10	B	similar to guanyl-specific ribonuclease	Effector	PF00545	GO:0003723, GO:0004540, GO:0004521
Zt09_chr_3_00610	1296.41	3.59917	0.31608	11.3869	4.86102e-30	8.74718e-28	up Zt09 vs Zt10	D	similar to guanyl-specific ribonuclease	Effector	PF00545	GO:0003723, GO:0004540, GO:0004521
Zt09_chr_3_00610	1296.41	4.38261	0.315988	13.8695	9.68854e-44	3.8355e-41	up Zt05 vs Zt10	D	similar to guanyl-specific ribonuclease	Effector	PF00545	GO:0003723, GO:0004540, GO:0004521
Zt09_chr_10_00030	1162.66	2.26528	0.401022	5.64877	1.61599e-08	2.31453e-07	up Zt05 vs Zt10	D	predicted protein	Effector		GO:0008150, GO:0003674, GO:0005575
Zt09_chr_10_00030	1162.66	3.21693	0.558957	5.75524	8.65206e-09	1.60419e-07	up Zt09 vs Zt10	A	predicted protein	Effector		GO:0008150, GO:0003674, GO:0005575
Zt09_chr_10_00030	1162.66	3.65124	0.420447	8.68418	3.81468e-18	3.63018e-16	up Zt05 vs Zt10	B	predicted protein	Effector		GO:0008150, GO:0003674, GO:0005575
Zt09_chr_10_00030	1162.66	5.14433	0.420452	12.2352	2.01513e-34	1.42455e-31	up Zt09 vs Zt10	B	predicted protein	Effector		GO:0008150, GO:0003674, GO:0005575
Zt09_chr_2_00663	1161.16	3.04177	0.620266	4.90398	9.39134e-07	8.442e-06	up Zt09 vs Zt10	D	similar to Chain A	Effector	PF01083	GO:0050525, GO:0016787, GO:0005576, GO:0008152
Zt09_chr_2_00663	1161.16	3.212	0.62028	5.17832	2.23899e-07	2.42443e-06	up Zt05 vs Zt10	D	similar to Chain A	Effector	PF01083	GO:0050525, GO:0016787, GO:0005576, GO:0008152
Zt09_chr_2_01151	1127.73	2.4784	0.770502	3.2166	0.00129719	0.00844072	up Zt09 vs Zt10	C	similar to acetylxylan esterase	Effector	PF01083	GO:0016787, GO:0008152
Zt09_chr_2_01151	1127.73	2.55815	0.772363	3.3121	0.000925969	0.00405321	up Zt05 vs Zt10	D	similar to acetylxylan esterase	Effector	PF01083	GO:0016787, GO:0008152
Zt09_chr_2_01151	1127.73	3.78401	0.772203	4.90027	9.57e-07	8.57187e-06	up Zt09 vs Zt10	D	similar to acetylxylan esterase	Effector	PF01083	GO:0016787, GO:0008152
Zt09_chr_7_00014	1090.03	3.4177	0.383938	8.90169	5.50051e-19	5.98226e-17	up Zt09 vs Zt10	B	similar to aspergillopepsin-2 precursor	Effector	PF01828	GO:0004190, GO:0006508
Zt09_chr_9_00107	1036.23	2.96868	0.68881	4.30986	1.63357e-05	0.000180239	up Zt05 vs Zt09	B	predicted protein	Effector		GO:0008150, GO:0003674, GO:0005575
Zt09_chr_9_00107	1036.23	3.09526	0.668778	4.62823	3.68809e-06	4.22955e-05	up Zt05 vs Zt10	B	predicted protein	Effector		GO:0008150, GO:0003674, GO:0005575
Zt09_chr_9_00107	1036.23	3.487	0.677509	5.1468	2.65e-07	3.17869e-06	up Zt05 vs Zt09	A	predicted protein	Effector		GO:0008150, GO:0003674, GO:0005575
Zt09_chr_9_00107	1036.23	4.29811	0.719929	5.97018	2.36992e-09	3.41397e-08	up Zt05 vs Zt10	A	predicted protein	Effector		GO:0008150, GO:0003674, GO:0005575
Zt09_chr_8_00728	1034.62	2.05528	0.398585	5.15644	2.51683e-07	3.40287e-06	up Zt09 vs Zt10	B	predicted protein	Effector		GO:0008150, GO:0003674, GO:0005575
Zt09_chr_8_00728	1034.62	2.45332	0.384298	6.38389	1.72643e-10	4.16285e-09	up Zt05 vs Zt09	D	predicted protein	Effector		GO:0008150, GO:0003674, GO:0005575
Zt09_chr_1_00042	1034.59	3.53404	0.575786	6.13776	8.36926e-10	1.73286e-08	up Zt05 vs Zt09	A	hypothetical protein	Effector		GO:0008150, GO:0003674, GO:0005575
Zt09_chr_1_00042	1034.59	4.68694	0.621493	7.54141	4.64915e-14	1.48908e-12	up Zt05 vs Zt10	A	hypothetical protein	Effector		GO:0008150, GO:0003674, GO:0005575
Zt09_chr_5_00190	979.435	2.37533	0.543063	4.37395	1.22018e-05	0.000117472	up Zt05 vs Zt10	B	predicted protein	Effector		GO:0008150, GO:0003674, GO:0005575
Zt09_chr_5_00190	979.435	3.88759	0.543059	7.15867	8.14613e-13	3.16166e-11	up Zt09 vs Zt10	B	predicted protein	Effector		GO:0008150, GO:0003674, GO:0005575
Zt09_chr_12_00097	978.98	2.41844	0.342175	7.06785	1.57357e-12	5.52952e-11	up Zt05 vs Zt09	D	predicted protein	Effector		GO:0008150, GO:0003674, GO:0005575
Zt09_chr_5_00658	971.254	2.10326	0.485063	4.33606	1.4506e-05	8.56598e-05	up Zt05 vs Zt10	A	predicted protein	Effector		GO:0008150, GO:0003674, GO:0005575
Zt09_chr_5_00658	971.254	2.13373	0.426794	4.99943	5.75e-07	8.29525e-06	up Zt05 vs Zt10	B	predicted protein	Effector		GO:0008150, GO:0003674, GO:0005575
Zt09_chr_5_00658	971.254	2.546	0.413642	6.15508	7.50417e-10	1.61638e-08	up Zt05 vs Zt09	D	predicted protein	Effector		GO:0008150, GO:0003674, GO:0005575
Zt09_chr_5_00658	971.254	3.10428	0.542332	5.72396	1.04069e-08	1.71949e-07	up Zt05 vs Zt09	A	predicted protein	Effector		GO:0008150, GO:0003674, GO:0005575
Zt09_chr_5_00658	971.254	3.24753	0.427287	7.60035	2.95342e-14	1.3919e-12	up Zt09 vs Zt10	B	predicted protein	Effector		GO:0008150, GO:0003674, GO:0005575
Zt09_chr_1_01348	912.096	2.0128	0.542372	3.71111	0.000206355	0.00136883	up Zt09 vs Zt10	B	predicted protein	Effector		GO:0008150, GO:0003674, GO:0005575
Zt09_chr_1_01348	912.096	2.35583	0.518741	4.54144	5.58725e-06	5.44757e-05	up Zt05 vs Zt09	D	predicted protein	Effector		GO:0008150, GO:0003674, GO:0005575
Zt09_chr_1_01348	912.096	3.03772	0.672305	4.51836	6.23191e-06	5.28964e-05	up Zt05 vs Zt09	A	predicted protein	Effector		GO:0008150, GO:0003674, GO:0005575
Zt09_chr_1_01348	912.096	4.05414	0.791789	5.12022	3.05177e-07	2.76837e-06	up Zt05 vs Zt10	A	predicted protein	Effector		GO:0008150, GO:0003674, GO:0005575
Zt09_chr_7_00040	879.172	2.11581	0.433276	4.88329	1.04329e-06	1.22763e-05	up Zt05 vs Zt09	D	predicted protein	Effector		GO:0008150, GO:0003674, GO:0005575
Zt09_chr_7_00040	879.172	2.34556	0.487648	4.80995	1.50966e-06	1.49113e-05	up Zt05 vs Zt09	A	predicted protein	Effector		GO:0008150, GO:0003674, GO:0005575
Zt09_chr_7_00040	879.172	2.49867	0.492866	5.06967	3.98508e-07	3.52145e-06	up Zt05 vs Zt10	A	predicted protein	Effector		GO:0008150, GO:0003674, GO:0005575
Zt09_chr_7_00040	879.172	2.53038	0.435989	5.80377	6.4839e-09	1.45184e-07	up Zt05 vs Zt10	B	predicted protein	Effector		GO:0008150, GO:0003674, GO:0005575
Zt09_chr_7_00040	879.172	3.43997	0.436279	7.88481	3.15008e-15	1.72245e-13	up Zt09 vs Zt10	B	predicted protein	Effector		GO:0008150, GO:0003674, GO:0005575
Zt09_chr_2_00126	870.873	-2.61596	0.468712	-5.58117	2.38913e-08	5.98323e-07	up Zt09 vs Zt05	B	hypothetical protein	Effector		GO:0008150, GO:0003674, GO:0005575
Zt09_chr_2_00126	870.873	4.34779	0.475543	9.1428	6.08581e-20	7.72195e-18	up Zt09 vs Zt10	B	hypothetical protein	Effector		GO:0008150, GO:0003674, GO:0005575
Zt09_chr_9_00077	845.346	-2.11671	0.507933	-4.16731	3.08215e-05	0.000188529	up Zt10 vs Zt09	D	predicted protein	Effector		GO:0008150, GO:0003674, GO:0005575
Zt09_chr_9_00077	845.346	2.16753	0.512704	4.22765	2.36145e-05	0.0002083	up Zt05 vs Zt10	B	predicted protein	Effector		GO:0008150, GO:0003674, GO:0005575
Zt09_chr_9_00077	845.346	2.65452	0.507408	5.23154	1.68103e-07	2.2894e-06	up Zt05 vs Zt09	D	predicted protein	Effector		GO:0008150, GO:0003674, GO:0005575
Zt09_chr_9_00077	845.346	2.98747	0.513179	5.8215	5.83228e-09	1.12738e-07	up Zt09 vs Zt10	B	predicted protein	Effector		GO:0008150, GO:0003674, GO:0005575
Zt09_chr_9_00077	845.346	5.01408	0.779824	6.42977	1.27799e-10	2.31654e-09	up Zt05 vs Zt10	A	predicted protein	Effector		GO:0008150, GO:0003674, GO:0005575
Zt09_chr_9_00077	845.346	7.58987	1.51302	5.01637	5.2657e-07	5.82938e-06	up Zt05 vs Zt09	A	predicted protein	Effector		GO:0008150, GO:0003674, GO:0005575
Zt09_chr_9_00572	841.308	2.9832	0.464339	6.42463	1.32195e-10	3.2797e-09	up Zt05 vs Zt09	D	predicted protein	Effector		GO:0008150, GO:0003674, GO:0005575
Zt09_chr_9_00572	841.308	3.11654	0.470886	6.61846	3.62971e-11	1.24302e-09	up Zt05 vs Zt10	B	predicted protein	Effector		GO:0008150, GO:0003674, GO:0005575
Zt09_chr_9_00572	841.308	3.79047	0.471338	8.04194	8.8428e-16	5.40229e-14	up Zt09 vs Zt10	B	predicted protein	Effector		GO:0008150, GO:0003674, GO:0005575
Zt09_chr_9_00428	827.839	2.22037	0.259829	8.54551	1.27969e-17	5.89076e-16	up Zt09 vs Zt10	D	predicted protein	Effector		GO:0008150, GO:0003674, GO:0005575
Zt09_chr_9_00428	827.839	2.71104	0.292801	9.25901	2.0634e-20	2.72287e-18	up Zt05 vs Zt10	B	predicted protein	Effector		GO:0008150, GO:0003674, GO:0005575
Zt09_chr_9_00428	827.839	3.18394	0.259716	12.2593	1.49745e-34	3.90006e-32	up Zt05 vs Zt10	D	predicted protein	Effector		GO:0008150, GO:0003674, GO:0005575
Zt09_chr_9_00428	827.839	4.2028	0.355836	11.8111	3.42221e-32	1.35478e-29	up Zt05 vs Zt10	A	predicted protein	Effector		GO:0008150, GO:0003674, GO:0005575
Zt09_chr_9_00428	827.839	4.36349	0.365968	11.9231	8.96562e-33	3.54931e-30	up Zt05 vs Zt09	A	predicted protein	Effector		GO:0008150, GO:0003674, GO:0005575
Zt09_chr_3_00158	822.561	-3.79918	0.690027	-5.50585	3.67396e-08	5.90819e-07	up Zt10 vs Zt09	A	predicted protein	Effector		GO:0008150, GO:0003674, GO:0005575
Zt09_chr_3_00158	822.561	-2.45516	0.402937	-6.09317	1.10699e-09	1.7e-08	up Zt10 vs Zt09	D	predicted protein	Effector		GO:0008150, GO:0003674, GO:0005575
Zt09_chr_3_00158	822.561	2.4019	0.402311	5.97024	2.369e-09	4.61954e-08	up Zt05 vs Zt09	D	predicted protein	Effector		GO:0008150, GO:0003674, GO:0005575
Zt09_chr_3_00158	822.561	3.42559	0.407105	8.41453	3.94489e-17	3.1742e-15	up Zt09 vs Zt10	B	predicted protein	Effector		GO:0008150, GO:0003674, GO:0005575
Zt09_chr_3_00158	822.561	5.37914	0.677325	7.94174	1.99363e-15	9.53184e-14	up Zt05 vs Zt09	A	predicted protein	Effector		GO:0008150, GO:0003674, GO:0005575
Zt09_chr_5_00088	802.21	2.60288	0.580444	4.48428	7.31592e-06	7.53441e-05	up Zt05 vs Zt10	B	hypothetical protein	Effector		GO:0008150, GO:0003674, GO:0005575
Zt09_chr_5_00088	802.21	2.89651	0.572473	5.05964	4.2e-07	5.30645e-06	up Zt05 vs Zt09	D	hypothetical protein	Effector		GO:0008150, GO:0003674, GO:0005575
Zt09_chr_5_00088	802.21	4.26772	0.580345	7.35378	1.92683e-13	8.18449e-12	up Zt09 vs Zt10	B	hypothetical protein	Effector		GO:0008150, GO:0003674, GO:0005575
Zt09_chr_9_00308	787.388	2.38701	0.413053	5.77895	7.51688e-09	1.28267e-07	up Zt05 vs Zt09	A	similar to carbohydrate-binding module family 63 protein	Effector		GO:0008150, GO:0003674, GO:0005575
Zt09_chr_9_00308	787.388	2.92375	0.425571	6.87017	6.41234e-12	1.44563e-10	up Zt05 vs Zt10	A	similar to carbohydrate-binding module family 63 protein	Effector		GO:0008150, GO:0003674, GO:0005575
Zt09_chr_1_01278	772.661	-2.12583	0.456253	-4.65933	3.17246e-06	4.44099e-05	up Zt09 vs Zt05	B	predicted protein	Effector		GO:0008150, GO:0003674, GO:0005575
Zt09_chr_1_01278	772.661	2.13724	0.465052	4.5957	4.31292e-06	4.84022e-05	up Zt05 vs Zt10	B	predicted protein	Effector		GO:0008150, GO:0003674, GO:0005575
Zt09_chr_1_01278	772.661	4.26307	0.46464	9.175	4.51584e-20	5.9591e-18	up Zt09 vs Zt10	B	predicted protein	Effector		GO:0008150, GO:0003674, GO:0005575
Zt09_chr_4_00865	755.418	-4.61583	0.330111	-13.9827	1.98892e-44	8.94742e-42	up Zt10 vs Zt09	D	hypothetical protein	Effector		GO:0008150, GO:0003674, GO:0005575
Zt09_chr_4_00865	755.418	-2.9959	0.3303	-9.07024	1.18753e-19	1.8364e-17	up Zt10 vs Zt09	C	hypothetical protein	Effector		GO:0008150, GO:0003674, GO:0005575
Zt09_chr_4_00865	755.418	2.57669	0.351065	7.33965	2.14152e-13	1.40362e-11	up Zt05 vs Zt09	B	hypothetical protein	Effector		GO:0008150, GO:0003674, GO:0005575
Zt09_chr_4_00865	755.418	2.71056	0.343842	7.88317	3.19179e-15	2.14497e-13	up Zt05 vs Zt10	B	hypothetical protein	Effector		GO:0008150, GO:0003674, GO:0005575
Zt09_chr_4_00865	755.418	3.03128	0.329417	9.20198	3.51418e-20	5.83581e-18	up Zt05 vs Zt09	C	hypothetical protein	Effector		GO:0008150, GO:0003674, GO:0005575
Zt09_chr_4_00865	755.418	3.67745	0.359553	10.2278	1.48827e-24	2.33801e-22	up Zt05 vs Zt10	A	hypothetical protein	Effector		GO:0008150, GO:0003674, GO:0005575
Zt09_chr_4_00865	755.418	4.745	0.329848	14.3854	6.38867e-47	5.9798e-44	up Zt05 vs Zt09	D	hypothetical protein	Effector		GO:0008150, GO:0003674, GO:0005575
Zt09_chr_4_00865	755.418	5.66933	0.447582	12.6666	9.05736e-37	5.38541e-34	up Zt05 vs Zt09	A	hypothetical protein	Effector		GO:0008150, GO:0003674, GO:0005575
Zt09_chr_8_00412	747.855	2.16725	0.366033	5.9209	3.20179e-09	6e-08	up Zt05 vs Zt09	D	hypothetical protein	Effector		GO:0008150, GO:0003674, GO:0005575
Zt09_chr_8_00412	747.855	3.12034	0.376605	8.28543	1.17679e-16	8.50124e-15	up Zt09 vs Zt10	B	hypothetical protein	Effector		GO:0008150, GO:0003674, GO:0005575
Zt09_chr_12_00267	727.374	2.17495	0.377655	5.75908	8.45735e-09	1.56453e-07	up Zt09 vs Zt10	B	hypothetical protein	Effector		GO:0008150, GO:0003674, GO:0005575
Zt09_chr_12_00267	727.374	2.26995	0.370662	6.12405	9.12265e-10	3.65474e-08	up Zt05 vs Zt10	C	hypothetical protein	Effector		GO:0008150, GO:0003674, GO:0005575
Zt09_chr_12_00267	727.374	2.596	0.364257	7.12685	1.02693e-12	2.55365e-11	up Zt09 vs Zt10	D	hypothetical protein	Effector		GO:0008150, GO:0003674, GO:0005575
Zt09_chr_12_00267	727.374	2.78266	0.372716	7.4659	8.27333e-14	4.42601e-12	up Zt05 vs Zt10	B	hypothetical protein	Effector		GO:0008150, GO:0003674, GO:0005575
Zt09_chr_12_00267	727.374	2.92082	0.364274	8.01819	1.07314e-15	4.50035e-14	up Zt05 vs Zt10	D	hypothetical protein	Effector		GO:0008150, GO:0003674, GO:0005575
Zt09_chr_12_00267	727.374	4.44066	0.39768	11.1664	5.95438e-29	1.63696e-26	up Zt05 vs Zt10	A	hypothetical protein	Effector		GO:0008150, GO:0003674, GO:0005575
Zt09_chr_12_00267	727.374	5.08258	0.397874	12.7743	2.28088e-37	3.68628e-34	up Zt09 vs Zt10	A	hypothetical protein	Effector		GO:0008150, GO:0003674, GO:0005575
Zt09_chr_12_00112	724.956	2.6454	0.791863	3.34073	0.000835573	0.0037117	up Zt05 vs Zt10	D	similar to cutinase	Effector	PF01083	GO:0050525, GO:0016787, GO:0005576, GO:0008152
Zt09_chr_12_00112	724.956	4.72033	0.7917	5.96227	2.48752e-09	3.62577e-08	up Zt09 vs Zt10	D	similar to cutinase	Effector	PF01083	GO:0050525, GO:0016787, GO:0005576, GO:0008152
Zt09_chr_10_00107	708.762	-2.3406	0.629961	-3.71547	0.000202824	0.00120588	up Zt10 vs Zt09	A	similar to glycoside hydrolase family 12 protein	Effector	PF01670	GO:0008810, GO:0004553, GO:0000272
Zt09_chr_10_00107	708.762	-2.18857	0.612543	-3.57293	0.000353014	0.00142139	up Zt10 vs Zt05	A	similar to glycoside hydrolase family 12 protein	Effector	PF01670	GO:0008810, GO:0004553, GO:0000272
Zt09_chr_10_00107	708.762	2.41844	0.590916	4.0927	4.26384e-05	0.000282269	up Zt05 vs Zt10	D	similar to glycoside hydrolase family 12 protein	Effector	PF01670	GO:0008810, GO:0004553, GO:0000272
Zt09_chr_10_00107	708.762	3.40225	0.590782	5.75889	8.46682e-09	1.13085e-07	up Zt09 vs Zt10	D	similar to glycoside hydrolase family 12 protein	Effector	PF01670	GO:0008810, GO:0004553, GO:0000272
Zt09_chr_11_00287	678.196	-2.88045	0.269776	-10.6772	1.30143e-26	2.19664e-24	up Zt09 vs Zt05	D	hypothetical protein	Effector		GO:0008150, GO:0003674, GO:0005575
Zt09_chr_11_00287	678.196	-2.55179	0.270401	-9.43705	3.83412e-21	3.13606e-19	up Zt10 vs Zt05	D	hypothetical protein	Effector		GO:0008150, GO:0003674, GO:0005575
Zt09_chr_3_00667	673.955	-2.79623	0.495066	-5.64821	1.62127e-08	4.2337e-07	up Zt09 vs Zt05	B	hypothetical protein	Effector		GO:0008150, GO:0003674, GO:0005575
Zt09_chr_3_00667	673.955	-2.19358	0.47825	-4.58668	4.50348e-06	3.37915e-05	up Zt10 vs Zt09	D	hypothetical protein	Effector		GO:0008150, GO:0003674, GO:0005575
Zt09_chr_3_00667	673.955	3.0451	0.477615	6.37564	1.82205e-10	4.37291e-09	up Zt05 vs Zt09	D	hypothetical protein	Effector		GO:0008150, GO:0003674, GO:0005575
Zt09_chr_3_00667	673.955	3.36879	0.518212	6.5008	7.98938e-11	2.16102e-09	up Zt09 vs Zt10	B	hypothetical protein	Effector		GO:0008150, GO:0003674, GO:0005575
Zt09_chr_4_00622	665.179	-3.20073	0.434046	-7.37417	1.65369e-13	4.54628e-12	up Zt10 vs Zt09	D	predicted protein	Effector		GO:0008150, GO:0003674, GO:0005575
Zt09_chr_4_00622	665.179	2.04292	0.441478	4.62747	3.70165e-06	4.24019e-05	up Zt05 vs Zt10	B	predicted protein	Effector		GO:0008150, GO:0003674, GO:0005575
Zt09_chr_4_00622	665.179	3.67487	0.441347	8.32649	8.32719e-17	6.3887e-15	up Zt09 vs Zt10	B	predicted protein	Effector		GO:0008150, GO:0003674, GO:0005575
Zt09_chr_4_00622	665.179	4.17097	0.433264	9.62687	6.15743e-22	7.37174e-20	up Zt05 vs Zt09	D	predicted protein	Effector		GO:0008150, GO:0003674, GO:0005575
Zt09_chr_4_00289	656.712	-2.62587	0.373234	-7.03546	1.98609e-12	4.68007e-11	up Zt10 vs Zt09	D	predicted protein	Effector		GO:0008150, GO:0003674, GO:0005575
Zt09_chr_4_00289	656.712	3.2405	0.372385	8.70201	3.26057e-18	2.64337e-16	up Zt05 vs Zt09	D	predicted protein	Effector		GO:0008150, GO:0003674, GO:0005575
Zt09_chr_6_00065	650.724	-2.56037	0.496563	-5.15619	2.52e-07	2.58471e-06	up Zt10 vs Zt09	D	predicted protein	Effector		GO:0008150, GO:0003674, GO:0005575
Zt09_chr_6_00065	650.724	-2.47207	0.717981	-3.44308	0.000575128	0.00292297	up Zt10 vs Zt09	A	predicted protein	Effector		GO:0008150, GO:0003674, GO:0005575
Zt09_chr_6_00065	650.724	2.58309	0.502837	5.13703	2.79115e-07	3.7431e-06	up Zt09 vs Zt10	B	predicted protein	Effector		GO:0008150, GO:0003674, GO:0005575
Zt09_chr_6_00065	650.724	3.05761	0.496025	6.16423	7.08277e-10	1.53848e-08	up Zt05 vs Zt09	D	predicted protein	Effector		GO:0008150, GO:0003674, GO:0005575
Zt09_chr_6_00065	650.724	4.36786	0.692927	6.3035	2.91e-10	6.47196e-09	up Zt05 vs Zt09	A	predicted protein	Effector		GO:0008150, GO:0003674, GO:0005575
Zt09_chr_7_00547	646.837	2.81165	0.695643	4.0418	5.30429e-05	0.000347584	up Zt05 vs Zt09	A	predicted protein	Effector		GO:0008150, GO:0003674, GO:0005575
Zt09_chr_7_00547	646.837	3.07921	0.521605	5.90334	3.56225e-09	8.39418e-08	up Zt05 vs Zt10	B	predicted protein	Effector		GO:0008150, GO:0003674, GO:0005575
Zt09_chr_7_00547	646.837	4.23406	0.957127	4.42372	9.70168e-06	6.02368e-05	up Zt05 vs Zt10	A	predicted protein	Effector		GO:0008150, GO:0003674, GO:0005575
Zt09_chr_7_00547	646.837	4.66455	0.521381	8.94653	3.66838e-19	4.12568e-17	up Zt09 vs Zt10	B	predicted protein	Effector		GO:0008150, GO:0003674, GO:0005575
Zt09_chr_10_00186	637.241	-2.12071	0.453294	-4.67844	2.89072e-06	4.08707e-05	up Zt09 vs Zt05	B	predicted protein	Effector		GO:0008150, GO:0003674, GO:0005575
Zt09_chr_10_00186	637.241	2.27521	0.476976	4.77006	1.84168e-06	2.31016e-05	up Zt05 vs Zt10	B	predicted protein	Effector		GO:0008150, GO:0003674, GO:0005575
Zt09_chr_10_00186	637.241	4.39591	0.475995	9.2352	2.5781e-20	3.54382e-18	up Zt09 vs Zt10	B	predicted protein	Effector		GO:0008150, GO:0003674, GO:0005575
Zt09_chr_12_00125	634.092	2.16312	0.294922	7.33456	2.22453e-13	1.10634e-11	up Zt05 vs Zt10	B	predicted protein	Effector		GO:0008150, GO:0003674, GO:0005575
Zt09_chr_10_00183	631.086	3.59892	0.374912	9.59937	8.0436e-22	1.44741e-19	up Zt09 vs Zt10	B	predicted protein	Effector		GO:0008150, GO:0003674, GO:0005575
Zt09_chr_1_01276	619.864	-2.13312	0.507554	-4.20274	2.63701e-05	0.000164452	up Zt10 vs Zt09	D	predicted protein	Effector		GO:0008150, GO:0003674, GO:0005575
Zt09_chr_1_01276	619.864	2.28192	0.506623	4.50417	6.66313e-06	6.41155e-05	up Zt05 vs Zt09	D	predicted protein	Effector		GO:0008150, GO:0003674, GO:0005575
Zt09_chr_1_01276	619.864	3.0062	0.510977	5.88324	4e-09	8.06018e-08	up Zt09 vs Zt10	B	predicted protein	Effector		GO:0008150, GO:0003674, GO:0005575
Zt09_chr_11_00435	615.141	2.15027	0.345214	6.22881	4.7e-10	1.10752e-08	up Zt09 vs Zt10	B	predicted protein	Effector		GO:0008150, GO:0003674, GO:0005575
Zt09_chr_11_00435	615.141	2.26406	0.368349	6.1465	7.92102e-10	1.23846e-08	up Zt05 vs Zt10	A	predicted protein	Effector		GO:0008150, GO:0003674, GO:0005575
Zt09_chr_6_00224	613.494	-2.51869	0.42788	-5.88644	3.94596e-09	5.56692e-08	up Zt10 vs Zt09	D	predicted protein	Effector		GO:0008150, GO:0003674, GO:0005575
Zt09_chr_6_00224	613.494	2.702	0.436507	6.19006	6.01429e-10	1.39399e-08	up Zt09 vs Zt10	B	predicted protein	Effector		GO:0008150, GO:0003674, GO:0005575
Zt09_chr_6_00224	613.494	3.00227	0.426853	7.03351	2.01403e-12	6.93527e-11	up Zt05 vs Zt09	D	predicted protein	Effector		GO:0008150, GO:0003674, GO:0005575
Zt09_chr_9_00161	599.313	-4.63814	0.438699	-10.5725	3.99746e-26	4.49578e-24	up Zt10 vs Zt09	D	predicted protein	Effector		GO:0008150, GO:0003674, GO:0005575
Zt09_chr_9_00161	599.313	-3.28626	0.749651	-4.38372	1.16672e-05	0.000102479	up Zt10 vs Zt09	A	predicted protein	Effector		GO:0008150, GO:0003674, GO:0005575
Zt09_chr_9_00161	599.313	-2.39216	0.429505	-5.56958	2.55358e-08	6.9622e-07	up Zt10 vs Zt09	C	predicted protein	Effector		GO:0008150, GO:0003674, GO:0005575
Zt09_chr_9_00161	599.313	2.03172	0.439296	4.62494	3.747e-06	4.28223e-05	up Zt05 vs Zt10	B	predicted protein	Effector		GO:0008150, GO:0003674, GO:0005575
Zt09_chr_9_00161	599.313	3.04159	0.428275	7.10196	1.22999e-12	8.27709e-11	up Zt05 vs Zt09	C	predicted protein	Effector		GO:0008150, GO:0003674, GO:0005575
Zt09_chr_9_00161	599.313	3.57122	0.465518	7.67151	1.69985e-14	5.96576e-13	up Zt05 vs Zt10	A	predicted protein	Effector		GO:0008150, GO:0003674, GO:0005575
Zt09_chr_9_00161	599.313	6.4583	0.437699	14.7551	2.85147e-49	3.26208e-46	up Zt05 vs Zt09	D	predicted protein	Effector		GO:0008150, GO:0003674, GO:0005575
Zt09_chr_9_00161	599.313	6.85748	0.726772	9.43554	3.89e-21	4.37493e-19	up Zt05 vs Zt09	A	predicted protein	Effector		GO:0008150, GO:0003674, GO:0005575
Zt09_chr_4_00203	590.576	-2.09004	0.480618	-4.34865	1.36978e-05	9.06806e-05	up Zt10 vs Zt09	D	predicted protein	Effector		GO:0008150, GO:0003674, GO:0005575
Zt09_chr_4_00203	590.576	2.70595	0.491394	5.50668	3.65666e-08	5.84652e-07	up Zt09 vs Zt10	B	predicted protein	Effector		GO:0008150, GO:0003674, GO:0005575
Zt09_chr_4_00203	590.576	3.2373	0.479433	6.75235	1.45473e-11	4.29166e-10	up Zt05 vs Zt09	D	predicted protein	Effector		GO:0008150, GO:0003674, GO:0005575
Zt09_chr_4_00203	590.576	4.58524	0.869586	5.27289	1.3429e-07	1.73961e-06	up Zt05 vs Zt09	A	predicted protein	Effector		GO:0008150, GO:0003674, GO:0005575
Zt09_chr_1_01747	572.486	-3.87325	0.518598	-7.46869	8.09994e-14	5.89449e-12	up Zt09 vs Zt05	B	predicted protein	Effector		GO:0008150, GO:0003674, GO:0005575
Zt09_chr_1_01747	572.486	-3.83126	0.530031	-7.22836	4.88859e-13	1.66836e-11	up Zt09 vs Zt05	A	predicted protein	Effector		GO:0008150, GO:0003674, GO:0005575
Zt09_chr_1_01747	572.486	-2.33001	0.520853	-4.47345	7.69678e-06	7.3376e-05	up Zt09 vs Zt05	D	predicted protein	Effector		GO:0008150, GO:0003674, GO:0005575
Zt09_chr_1_01747	572.486	2.78905	0.517965	5.38463	7.25924e-08	1.09187e-06	up Zt09 vs Zt10	B	predicted protein	Effector		GO:0008150, GO:0003674, GO:0005575
Zt09_chr_1_01747	572.486	2.92422	0.529765	5.51984	3.39315e-08	5.49304e-07	up Zt09 vs Zt10	A	predicted protein	Effector		GO:0008150, GO:0003674, GO:0005575
Zt09_chr_3_00290	572.298	2.21889	0.532274	4.1687	3.06346e-05	0.000261822	up Zt05 vs Zt10	B	predicted protein	Effector		GO:0008150, GO:0003674, GO:0005575
Zt09_chr_3_00290	572.298	2.36021	0.587361	4.01832	5.86134e-05	0.000413965	up Zt09 vs Zt10	A	predicted protein	Effector		GO:0008150, GO:0003674, GO:0005575
Zt09_chr_3_00290	572.298	2.79497	0.520577	5.36899	7.91785e-08	1.14658e-06	up Zt05 vs Zt09	D	predicted protein	Effector		GO:0008150, GO:0003674, GO:0005575
Zt09_chr_3_00290	572.298	3.28038	0.532783	6.15707	7.41044e-10	1.69379e-08	up Zt09 vs Zt10	B	predicted protein	Effector		GO:0008150, GO:0003674, GO:0005575
Zt09_chr_6_00156	551.094	-3.81685	0.562137	-6.78988	1.12224e-11	2.77669e-10	up Zt10 vs Zt05	D	predicted protein	Effector		GO:0008150, GO:0003674, GO:0005575
Zt09_chr_6_00156	551.094	-3.79028	0.563437	-6.72707	1.73109e-11	8.52366e-10	up Zt09 vs Zt05	B	predicted protein	Effector		GO:0008150, GO:0003674, GO:0005575
Zt09_chr_6_00156	551.094	-3.52526	0.561186	-6.2818	3.34672e-10	1.47256e-08	up Zt10 vs Zt05	C	predicted protein	Effector		GO:0008150, GO:0003674, GO:0005575
Zt09_chr_6_00156	551.094	-2.93574	0.559292	-5.24902	1.52907e-07	1.62548e-06	up Zt10 vs Zt09	D	predicted protein	Effector		GO:0008150, GO:0003674, GO:0005575
Zt09_chr_6_00156	551.094	-2.47399	0.561107	-4.40912	1.03791e-05	0.000183614	up Zt09 vs Zt05	C	predicted protein	Effector		GO:0008150, GO:0003674, GO:0005575
Zt09_chr_6_00156	551.094	2.1619	0.561133	3.85274	0.000116803	0.000825714	up Zt09 vs Zt10	B	predicted protein	Effector		GO:0008150, GO:0003674, GO:0005575
Zt09_chr_2_00583	549.703	-2.82954	0.395459	-7.15508	8.36272e-13	3.43616e-11	up Zt10 vs Zt09	A	similar to malate dehydrogenase	Effector	PF11937	GO:0008150, GO:0003674, GO:0005575
Zt09_chr_2_00583	549.703	2.433	0.375017	6.48772	8.71459e-11	1.56247e-09	up Zt09 vs Zt10	D	similar to malate dehydrogenase	Effector	PF11937	GO:0008150, GO:0003674, GO:0005575
Zt09_chr_12_00427	531.118	-5.42546	0.478619	-11.3357	8.73686e-30	2.21715e-27	up Zt09 vs Zt05	A	predicted protein	Effector		GO:0008150, GO:0003674, GO:0005575
Zt09_chr_12_00427	531.118	-3.48326	0.330885	-10.5271	6.47969e-26	1.04242e-23	up Zt09 vs Zt05	D	predicted protein	Effector		GO:0008150, GO:0003674, GO:0005575
Zt09_chr_12_00427	531.118	-2.711	0.331688	-8.17336	2.99926e-16	3.1136e-14	up Zt09 vs Zt05	C	predicted protein	Effector		GO:0008150, GO:0003674, GO:0005575
Zt09_chr_12_00427	531.118	-2.04456	0.332423	-6.15048	7.72483e-10	2.83158e-08	up Zt09 vs Zt05	B	predicted protein	Effector		GO:0008150, GO:0003674, GO:0005575
Zt09_chr_12_00427	531.118	2.71214	0.370238	7.32538	2.38225e-13	1.17886e-11	up Zt05 vs Zt10	B	predicted protein	Effector		GO:0008150, GO:0003674, GO:0005575
Zt09_chr_12_00427	531.118	3.48096	0.333935	10.4241	1.92523e-25	1.98479e-23	up Zt09 vs Zt10	D	predicted protein	Effector		GO:0008150, GO:0003674, GO:0005575
Zt09_chr_12_00427	531.118	4.67367	1.5183	3.07822	0.00208242	0.0066203	up Zt05 vs Zt10	A	predicted protein	Effector		GO:0008150, GO:0003674, GO:0005575
Zt09_chr_12_00427	531.118	4.7567	0.369241	12.8824	5.65801e-38	7.61526e-35	up Zt09 vs Zt10	B	predicted protein	Effector		GO:0008150, GO:0003674, GO:0005575
Zt09_chr_12_00427	531.118	10.0991	1.48091	6.81954	9.13344e-12	3.17444e-10	up Zt09 vs Zt10	A	predicted protein	Effector		GO:0008150, GO:0003674, GO:0005575
Zt09_chr_10_00185	530.755	-2.49527	0.558371	-4.46883	7.86488e-06	9.6694e-05	up Zt09 vs Zt05	B	hypothetical protein	Effector		GO:0008150, GO:0003674, GO:0005575
Zt09_chr_10_00185	530.755	2.23736	0.555576	4.0271	5.647e-05	0.000431637	up Zt05 vs Zt09	D	hypothetical protein	Effector		GO:0008150, GO:0003674, GO:0005575
Zt09_chr_10_00185	530.755	4.12382	0.574208	7.18175	6.88236e-13	2.73553e-11	up Zt09 vs Zt10	B	hypothetical protein	Effector		GO:0008150, GO:0003674, GO:0005575
Zt09_chr_1_00256	528.928	2.03085	0.496014	4.09434	4.23368e-05	0.000343449	up Zt05 vs Zt10	B	similar to alpha/beta-hydrolase	Effector	PF12697	GO:0008150, GO:0003674, GO:0005575
Zt09_chr_1_00256	528.928	2.40508	0.480584	5.0045	5.60065e-07	6.90591e-06	up Zt05 vs Zt09	D	similar to alpha/beta-hydrolase	Effector	PF12697	GO:0008150, GO:0003674, GO:0005575
Zt09_chr_1_00256	528.928	2.88583	0.497173	5.80448	6.45651e-09	1.22885e-07	up Zt09 vs Zt10	B	similar to alpha/beta-hydrolase	Effector	PF12697	GO:0008150, GO:0003674, GO:0005575
Zt09_chr_13_00171	517.871	-2.60905	0.58794	-4.43761	9.09631e-06	0.000109521	up Zt09 vs Zt05	B	similar to leucine-rich repeat family protein	Effector	PF00560	GO:0005515
Zt09_chr_13_00171	517.871	2.37415	0.588789	4.03226	5.52437e-05	0.000423837	up Zt05 vs Zt09	D	similar to leucine-rich repeat family protein	Effector	PF00560	GO:0005515
Zt09_chr_13_00171	517.871	4.48023	0.599418	7.4743	7.76135e-14	3.46009e-12	up Zt09 vs Zt10	B	similar to leucine-rich repeat family protein	Effector	PF00560	GO:0005515
Zt09_chr_5_00215	513.722	2.03918	0.583929	3.49217	0.000479107	0.00268045	up Zt05 vs Zt10	B	predicted protein	Effector		GO:0008150, GO:0003674, GO:0005575
Zt09_chr_5_00215	513.722	2.58358	0.668345	3.86563	0.000110801	0.000660999	up Zt05 vs Zt09	A	predicted protein	Effector		GO:0008150, GO:0003674, GO:0005575
Zt09_chr_5_00215	513.722	2.9786	0.694378	4.28959	1.79e-05	0.00010264	up Zt05 vs Zt10	A	predicted protein	Effector		GO:0008150, GO:0003674, GO:0005575
Zt09_chr_5_00215	513.722	3.51231	0.583968	6.01456	1.80375e-09	3.864e-08	up Zt09 vs Zt10	B	predicted protein	Effector		GO:0008150, GO:0003674, GO:0005575
Zt09_chr_13_00269	512.952	-4.54701	0.648397	-7.01269	2.33779e-12	5.74122e-11	up Zt10 vs Zt05	A	predicted protein	Effector		GO:0008150, GO:0003674, GO:0005575
Zt09_chr_13_00269	512.952	-3.38396	0.660035	-5.12694	2.94486e-07	3.478e-06	up Zt09 vs Zt05	A	predicted protein	Effector		GO:0008150, GO:0003674, GO:0005575
Zt09_chr_13_00269	512.952	2.35427	0.520987	4.51886	6.21737e-06	6.59521e-05	up Zt05 vs Zt10	B	predicted protein	Effector		GO:0008150, GO:0003674, GO:0005575
Zt09_chr_13_00269	512.952	4.27627	0.520647	8.21338	2.15056e-16	1.43811e-14	up Zt09 vs Zt10	B	predicted protein	Effector		GO:0008150, GO:0003674, GO:0005575
Zt09_chr_6_00446	484.512	-4.75986	1.18499	-4.01679	5.89974e-05	0.00044962	up Zt09 vs Zt05	D	similar to acetylxylan esterase	Effector	PF01083	GO:0016787, GO:0008152
Zt09_chr_6_00446	484.512	4.42073	1.1854	3.72933	0.000191993	0.000936036	up Zt09 vs Zt10	D	similar to acetylxylan esterase	Effector	PF01083	GO:0016787, GO:0008152
Zt09_chr_1_01566	471.837	2.26924	0.482489	4.70319	2.56127e-06	2.03606e-05	up Zt09 vs Zt10	D	hypothetical protein	Effector		GO:0008150, GO:0003674, GO:0005575
Zt09_chr_1_01566	471.837	2.70092	0.482472	5.59809	2.16724e-08	3.01676e-07	up Zt05 vs Zt10	D	hypothetical protein	Effector		GO:0008150, GO:0003674, GO:0005575
Zt09_chr_1_01566	471.837	2.79129	0.587121	4.7542	1.99237e-06	2.46789e-05	up Zt05 vs Zt10	B	hypothetical protein	Effector		GO:0008150, GO:0003674, GO:0005575
Zt09_chr_1_01566	471.837	4.2887	0.731676	5.86147	4.58788e-09	8.24071e-08	up Zt05 vs Zt09	A	hypothetical protein	Effector		GO:0008150, GO:0003674, GO:0005575
Zt09_chr_1_01566	471.837	4.29433	0.731483	5.87072	4.33918e-09	5.88286e-08	up Zt05 vs Zt10	A	hypothetical protein	Effector		GO:0008150, GO:0003674, GO:0005575
Zt09_chr_12_00193	470.431	2.59341	0.506238	5.1229	3.00868e-07	4.68927e-06	up Zt05 vs Zt10	B	predicted protein	Effector		GO:0008150, GO:0003674, GO:0005575
Zt09_chr_12_00193	470.431	3.11846	0.507564	6.14397	8.04831e-10	1.81986e-08	up Zt09 vs Zt10	B	predicted protein	Effector		GO:0008150, GO:0003674, GO:0005575
Zt09_chr_12_00193	470.431	3.29041	0.494898	6.64866	2.95769e-11	8.2751e-10	up Zt05 vs Zt09	D	predicted protein	Effector		GO:0008150, GO:0003674, GO:0005575
Zt09_chr_12_00193	470.431	4.41696	0.675304	6.5407	6.12321e-11	1.53811e-09	up Zt05 vs Zt09	A	predicted protein	Effector		GO:0008150, GO:0003674, GO:0005575
Zt09_chr_12_00193	470.431	6.7212	1.13254	5.93464	2.94487e-09	4.11658e-08	up Zt05 vs Zt10	A	predicted protein	Effector		GO:0008150, GO:0003674, GO:0005575
Zt09_chr_2_00242	462.49	2.30612	0.386742	5.96295	2.47721e-09	5.12907e-08	up Zt09 vs Zt10	B	hypothetical protein	Effector	PF14856	GO:0008150, GO:0003674, GO:0005575
Zt09_chr_7_00501	458.741	-4.08447	1.19153	-3.42793	0.000608199	0.00347939	up Zt10 vs Zt09	B	hypothetical protein	Effector		GO:0008150, GO:0003674, GO:0005575
Zt09_chr_7_00501	458.741	3.98831	1.07664	3.70441	0.00021188	0.000903213	up Zt05 vs Zt10	A	hypothetical protein	Effector		GO:0008150, GO:0003674, GO:0005575
Zt09_chr_7_00501	458.741	5.5131	1.12042	4.92055	8.63e-07	9.03843e-06	up Zt05 vs Zt09	A	hypothetical protein	Effector		GO:0008150, GO:0003674, GO:0005575
Zt09_chr_7_00501	458.741	6.35678	1.18718	5.3545	8.57934e-08	1.87026e-06	up Zt05 vs Zt09	B	hypothetical protein	Effector		GO:0008150, GO:0003674, GO:0005575
Zt09_chr_1_01386	458.177	-3.69227	0.835171	-4.42097	9.8258e-06	0.000136008	up Zt10 vs Zt09	C	predicted protein	Effector		GO:0008150, GO:0003674, GO:0005575
Zt09_chr_1_01386	458.177	-3.39927	0.833505	-4.07828	4.537e-05	0.000263636	up Zt10 vs Zt09	D	predicted protein	Effector		GO:0008150, GO:0003674, GO:0005575
Zt09_chr_1_01386	458.177	-2.99327	0.83516	-3.58407	0.000338287	0.002006	up Zt10 vs Zt05	B	predicted protein	Effector		GO:0008150, GO:0003674, GO:0005575
Zt09_chr_1_01386	458.177	-2.54302	0.832823	-3.05349	0.00226196	0.00861258	up Zt10 vs Zt05	D	predicted protein	Effector		GO:0008150, GO:0003674, GO:0005575
Zt09_chr_9_00120	443.566	-3.19432	0.88995	-3.58933	0.000331526	0.00182764	up Zt10 vs Zt09	A	predicted protein	Effector		GO:0008150, GO:0003674, GO:0005575
Zt09_chr_9_00120	443.566	3.10457	0.88945	3.49044	0.000482233	0.00234183	up Zt05 vs Zt09	A	predicted protein	Effector		GO:0008150, GO:0003674, GO:0005575
Zt09_chr_9_00120	443.566	4.30129	0.888645	4.84028	1.29659e-06	1.1178e-05	up Zt09 vs Zt10	D	predicted protein	Effector		GO:0008150, GO:0003674, GO:0005575
Zt09_chr_7_00263	442.871	2.92546	0.359741	8.13213	4.21799e-16	2.28117e-14	up Zt05 vs Zt09	A	hypothetical protein	Effector	PF00188	GO:0005576
Zt09_chr_1_00282	410.779	-2.09616	0.57379	-3.65318	0.000259015	0.00167002	up Zt10 vs Zt09	B	hypothetical protein	Effector		GO:0008150, GO:0003674, GO:0005575
Zt09_chr_1_00282	410.779	3.005	0.565005	5.31854	1.04601e-07	2.21679e-06	up Zt05 vs Zt09	B	hypothetical protein	Effector		GO:0008150, GO:0003674, GO:0005575
Zt09_chr_1_00282	410.779	4.01496	0.539111	7.44737	9.52219e-14	2.89083e-12	up Zt05 vs Zt10	A	hypothetical protein	Effector		GO:0008150, GO:0003674, GO:0005575
Zt09_chr_1_00282	410.779	6.43811	0.759358	8.47836	2.28392e-17	1.59183e-15	up Zt05 vs Zt09	A	hypothetical protein	Effector		GO:0008150, GO:0003674, GO:0005575
Zt09_chr_13_00229	410.349	3.28063	0.445735	7.36004	1.83852e-13	9.33119e-12	up Zt05 vs Zt10	B	similar to necrosis- and ethylene-inducing protein 2 precursor	Effector	PF05630	GO:0008150, GO:0003674, GO:0005575
Zt09_chr_13_00229	410.349	3.58443	0.447217	8.01495	1.10178e-15	6.68975e-14	up Zt09 vs Zt10	B	similar to necrosis- and ethylene-inducing protein 2 precursor	Effector	PF05630	GO:0008150, GO:0003674, GO:0005575
Zt09_chr_10_00031	409.29	2.07418	0.572425	3.6235	0.000290648	0.00180926	up Zt05 vs Zt09	D	predicted protein	Effector		GO:0008150, GO:0003674, GO:0005575
Zt09_chr_10_00031	409.29	2.3099	0.588684	3.92383	8.71525e-05	0.000636567	up Zt05 vs Zt10	B	predicted protein	Effector		GO:0008150, GO:0003674, GO:0005575
Zt09_chr_10_00031	409.29	2.50492	0.591209	4.23695	2.26573e-05	0.000191657	up Zt09 vs Zt10	B	predicted protein	Effector		GO:0008150, GO:0003674, GO:0005575
Zt09_chr_10_00031	409.29	2.91341	0.688735	4.23009	2.33598e-05	0.00018613	up Zt09 vs Zt10	A	predicted protein	Effector		GO:0008150, GO:0003674, GO:0005575
Zt09_chr_10_00031	409.29	3.3853	0.680957	4.97138	6.64769e-07	5.51948e-06	up Zt05 vs Zt10	A	predicted protein	Effector		GO:0008150, GO:0003674, GO:0005575
Zt09_chr_2_00140	403.82	2.06155	0.479514	4.29926	1.71372e-05	0.000125312	up Zt05 vs Zt10	D	hypothetical protein	Effector		GO:0008150, GO:0003674, GO:0005575
Zt09_chr_2_00140	403.82	3.29664	0.501087	6.57899	4.73669e-11	1.54716e-09	up Zt05 vs Zt10	B	hypothetical protein	Effector		GO:0008150, GO:0003674, GO:0005575
Zt09_chr_2_00140	403.82	3.42921	0.480456	7.13742	9.51009e-13	3.62651e-11	up Zt05 vs Zt09	D	hypothetical protein	Effector		GO:0008150, GO:0003674, GO:0005575
Zt09_chr_2_00140	403.82	4.34741	0.501614	8.66683	4.44304e-18	4.07155e-16	up Zt09 vs Zt10	B	hypothetical protein	Effector		GO:0008150, GO:0003674, GO:0005575
Zt09_chr_2_00140	403.82	4.84211	1.52229	3.18081	0.00146862	0.00493045	up Zt05 vs Zt10	A	hypothetical protein	Effector		GO:0008150, GO:0003674, GO:0005575
Zt09_chr_1_00132	390.547	-7.57688	1.50323	-5.0404	4.64549e-07	5.71667e-06	up Zt10 vs Zt09	A	predicted protein	Effector		GO:0008150, GO:0003674, GO:0005575
Zt09_chr_1_00132	390.547	-4.27873	0.586283	-7.29807	2.91918e-13	8.02531e-12	up Zt10 vs Zt05	A	predicted protein	Effector		GO:0008150, GO:0003674, GO:0005575
Zt09_chr_1_00132	390.547	-2.08543	0.483097	-4.31679	1.58311e-05	0.000103488	up Zt10 vs Zt09	D	predicted protein	Effector		GO:0008150, GO:0003674, GO:0005575
Zt09_chr_1_00132	390.547	2.79849	0.48084	5.81999	5.885e-09	1.13184e-07	up Zt09 vs Zt10	B	predicted protein	Effector		GO:0008150, GO:0003674, GO:0005575
Zt09_chr_5_00818	389.64	-2.45145	0.521513	-4.70065	2.59335e-06	2.05991e-05	up Zt10 vs Zt09	D	predicted protein	Effector		GO:0008150, GO:0003674, GO:0005575
Zt09_chr_5_00818	389.64	2.56757	0.533688	4.811	1.50175e-06	1.91779e-05	up Zt05 vs Zt10	B	predicted protein	Effector		GO:0008150, GO:0003674, GO:0005575
Zt09_chr_5_00818	389.64	3.67858	0.534315	6.88466	5.79254e-12	1.92379e-10	up Zt09 vs Zt10	B	predicted protein	Effector		GO:0008150, GO:0003674, GO:0005575
Zt09_chr_5_00818	389.64	4.00639	0.518647	7.7247	1.12121e-14	5.921e-13	up Zt05 vs Zt09	D	predicted protein	Effector		GO:0008150, GO:0003674, GO:0005575
Zt09_chr_5_00009	386.658	-2.13804	0.51588	-4.14445	3.40625e-05	0.000237909	up Zt09 vs Zt05	A	similar to short-chain dehydrogenase	Effector	PF00106	GO:0016491, GO:0008152
Zt09_chr_1_00576	384.9	-5.90779	1.11194	-5.31304	1.07812e-07	1.57377e-06	up Zt10 vs Zt09	B	predicted protein	Effector		GO:0008150, GO:0003674, GO:0005575
Zt09_chr_1_00576	384.9	-5.62366	1.11427	-5.04694	4.48937e-07	5.54566e-06	up Zt10 vs Zt09	A	predicted protein	Effector		GO:0008150, GO:0003674, GO:0005575
Zt09_chr_1_00576	384.9	-3.27882	0.434607	-7.54434	4.5459e-14	1.37586e-12	up Zt10 vs Zt09	D	predicted protein	Effector		GO:0008150, GO:0003674, GO:0005575
Zt09_chr_1_00576	384.9	2.4867	0.434604	5.72177	1.05419e-08	1.81809e-07	up Zt05 vs Zt09	D	predicted protein	Effector		GO:0008150, GO:0003674, GO:0005575
Zt09_chr_1_00576	384.9	5.22366	1.11129	4.70053	2.59492e-06	3.71127e-05	up Zt05 vs Zt09	B	predicted protein	Effector		GO:0008150, GO:0003674, GO:0005575
Zt09_chr_1_00576	384.9	5.25683	1.11144	4.72974	2.24813e-06	2.12916e-05	up Zt05 vs Zt09	A	predicted protein	Effector		GO:0008150, GO:0003674, GO:0005575
Zt09_chr_1_01818	382.788	2.22585	0.40748	5.46248	4.7e-08	5.08422e-07	up Zt05 vs Zt10	A	hypothetical protein	Effector		GO:0008150, GO:0003674, GO:0005575
Zt09_chr_1_01818	382.788	2.68322	0.428222	6.26596	3.70547e-10	8.07776e-09	up Zt05 vs Zt09	A	hypothetical protein	Effector		GO:0008150, GO:0003674, GO:0005575
Zt09_chr_8_00244	374.398	-3.74103	0.414205	-9.03183	1.68831e-19	9.13073e-18	up Zt10 vs Zt09	D	predicted protein	Effector		GO:0008150, GO:0003674, GO:0005575
Zt09_chr_8_00244	374.398	-2.8733	0.415848	-6.90951	4.86338e-12	2.7041e-10	up Zt10 vs Zt09	C	predicted protein	Effector		GO:0008150, GO:0003674, GO:0005575
Zt09_chr_8_00244	374.398	2.09343	0.427242	4.89987	9.59e-07	1.29943e-05	up Zt05 vs Zt10	B	predicted protein	Effector		GO:0008150, GO:0003674, GO:0005575
Zt09_chr_8_00244	374.398	2.59594	0.448684	5.78568	7.22204e-09	9.29473e-08	up Zt05 vs Zt10	A	predicted protein	Effector		GO:0008150, GO:0003674, GO:0005575
Zt09_chr_8_00244	374.398	3.50837	0.481481	7.28663	3.17801e-13	1.10361e-11	up Zt05 vs Zt09	A	predicted protein	Effector		GO:0008150, GO:0003674, GO:0005575
Zt09_chr_8_00244	374.398	3.59879	0.413966	8.69345	3.51604e-18	4.76331e-16	up Zt05 vs Zt09	C	predicted protein	Effector		GO:0008150, GO:0003674, GO:0005575
Zt09_chr_8_00244	374.398	4.15657	0.413469	10.0529	8.9178e-24	1.22424e-21	up Zt05 vs Zt09	D	predicted protein	Effector		GO:0008150, GO:0003674, GO:0005575
Zt09_chr_11_00406	372.315	-2.54003	0.489991	-5.18383	2.17374e-07	4.21833e-06	up Zt09 vs Zt05	B	predicted protein	Effector		GO:0008150, GO:0003674, GO:0005575
Zt09_chr_11_00406	372.315	2.72303	0.481081	5.66024	1.5116e-08	2.51e-07	up Zt05 vs Zt09	D	predicted protein	Effector		GO:0008150, GO:0003674, GO:0005575
Zt09_chr_11_00406	372.315	3.66555	0.517059	7.08923	1.34864e-12	4.96189e-11	up Zt09 vs Zt10	B	predicted protein	Effector		GO:0008150, GO:0003674, GO:0005575
Zt09_chr_7_00116	369.824	2.64961	0.552296	4.79745	1.607e-06	3.45418e-05	up Zt05 vs Zt09	C	predicted protein	Effector		GO:0008150, GO:0003674, GO:0005575
Zt09_chr_7_00116	369.824	2.95105	0.558595	5.28299	1.27092e-07	1.46943e-06	up Zt05 vs Zt10	D	predicted protein	Effector		GO:0008150, GO:0003674, GO:0005575
Zt09_chr_7_00116	369.824	3.149	0.569127	5.53304	3.14723e-08	6.10749e-07	up Zt05 vs Zt10	B	predicted protein	Effector		GO:0008150, GO:0003674, GO:0005575
Zt09_chr_7_00116	369.824	3.69632	0.57019	6.48261	9.01482e-11	2.41134e-09	up Zt09 vs Zt10	B	predicted protein	Effector		GO:0008150, GO:0003674, GO:0005575
Zt09_chr_7_00116	369.824	4.85891	0.56459	8.60608	7.56027e-18	5.89701e-16	up Zt05 vs Zt09	D	predicted protein	Effector		GO:0008150, GO:0003674, GO:0005575
Zt09_chr_3_00138	363.868	-2.30676	0.408736	-5.64364	1.66489e-08	2.61546e-07	up Zt09 vs Zt05	A	predicted protein	Effector		GO:0008150, GO:0003674, GO:0005575
Zt09_chr_3_00138	363.868	3.80379	0.451927	8.41682	3.86853e-17	3.57268e-15	up Zt09 vs Zt10	A	predicted protein	Effector		GO:0008150, GO:0003674, GO:0005575
Zt09_chr_4_00526	363.364	2.71845	0.470485	5.77797	7.56082e-09	1.33298e-07	up Zt05 vs Zt09	D	predicted protein	Effector		GO:0008150, GO:0003674, GO:0005575
Zt09_chr_4_00526	363.364	3.0346	0.48756	6.22405	4.84479e-10	2.00623e-08	up Zt09 vs Zt10	C	predicted protein	Effector		GO:0008150, GO:0003674, GO:0005575
Zt09_chr_4_00526	363.364	3.47803	0.481212	7.22766	4.914e-13	1.46048e-11	up Zt05 vs Zt10	D	predicted protein	Effector		GO:0008150, GO:0003674, GO:0005575
Zt09_chr_4_00526	363.364	3.7163	0.533068	6.97153	3.13512e-12	1.30921e-10	up Zt05 vs Zt10	B	predicted protein	Effector		GO:0008150, GO:0003674, GO:0005575
Zt09_chr_4_00526	363.364	4.03083	0.487018	8.27655	1.26798e-16	1.38885e-14	up Zt05 vs Zt10	C	predicted protein	Effector		GO:0008150, GO:0003674, GO:0005575
Zt09_chr_4_00526	363.364	5.53533	0.53257	10.3936	2.65089e-25	9.04685e-23	up Zt09 vs Zt10	B	predicted protein	Effector		GO:0008150, GO:0003674, GO:0005575
Zt09_chr_11_00255	351.511	-2.20289	0.375188	-5.87143	4.32057e-09	1.32e-07	up Zt09 vs Zt05	B	predicted protein	Effector		GO:0008150, GO:0003674, GO:0005575
Zt09_chr_11_00255	351.511	3.56203	0.40123	8.87777	6.82127e-19	7.25915e-17	up Zt09 vs Zt10	B	predicted protein	Effector		GO:0008150, GO:0003674, GO:0005575
Zt09_chr_9_00292	351.508	2.2323	0.41274	5.40849	6.35579e-08	1.15e-06	up Zt05 vs Zt10	B	predicted protein	Effector		GO:0008150, GO:0003674, GO:0005575
Zt09_chr_9_00292	351.508	2.26277	0.462973	4.88748	1.02133e-06	1.04965e-05	up Zt05 vs Zt09	A	predicted protein	Effector		GO:0008150, GO:0003674, GO:0005575
Zt09_chr_9_00292	351.508	2.92597	0.415867	7.03584	1.98067e-12	7.12827e-11	up Zt09 vs Zt10	B	predicted protein	Effector		GO:0008150, GO:0003674, GO:0005575
Zt09_chr_2_00672	337.753	-2.49245	0.442596	-5.63143	1.7872e-08	2.8978e-07	up Zt09 vs Zt05	D	hypothetical protein	Effector		GO:0008150, GO:0003674, GO:0005575
Zt09_chr_2_00672	337.753	-2.15657	0.44877	-4.80552	1.54351e-06	3.33664e-05	up Zt09 vs Zt05	C	hypothetical protein	Effector		GO:0008150, GO:0003674, GO:0005575
Zt09_chr_2_00672	337.753	3.83384	0.456946	8.39015	4.85513e-17	2.06951e-15	up Zt09 vs Zt10	D	hypothetical protein	Effector		GO:0008150, GO:0003674, GO:0005575
Zt09_chr_4_00279	314.213	-4.45684	1.11819	-3.98577	6.72604e-05	0.000465875	up Zt10 vs Zt09	A	predicted protein	Effector		GO:0008150, GO:0003674, GO:0005575
Zt09_chr_4_00279	314.213	-3.40778	0.413703	-8.23727	1.76191e-16	6.97505e-15	up Zt10 vs Zt09	D	predicted protein	Effector		GO:0008150, GO:0003674, GO:0005575
Zt09_chr_4_00279	314.213	3.10229	0.413178	7.50835	5.98795e-14	2.82807e-12	up Zt05 vs Zt09	D	predicted protein	Effector		GO:0008150, GO:0003674, GO:0005575
Zt09_chr_4_00279	314.213	6.32215	1.10008	5.74696	9.08601e-09	1.52673e-07	up Zt05 vs Zt09	A	predicted protein	Effector		GO:0008150, GO:0003674, GO:0005575
Zt09_chr_8_00069	305.861	-2.71142	0.280096	-9.68033	3.65538e-22	2.64068e-20	up Zt10 vs Zt09	D	predicted protein	Effector		GO:0008150, GO:0003674, GO:0005575
Zt09_chr_8_00069	305.861	2.54911	0.333466	7.6443	2.10086e-14	1.00445e-12	up Zt09 vs Zt10	B	predicted protein	Effector		GO:0008150, GO:0003674, GO:0005575
Zt09_chr_8_00069	305.861	2.80131	0.470526	5.95357	2.6235e-09	3.73594e-08	up Zt05 vs Zt10	A	predicted protein	Effector		GO:0008150, GO:0003674, GO:0005575
Zt09_chr_8_00069	305.861	2.98817	0.491267	6.08259	1.1826e-09	2.36926e-08	up Zt05 vs Zt09	A	predicted protein	Effector		GO:0008150, GO:0003674, GO:0005575
Zt09_chr_8_00069	305.861	3.13059	0.323917	9.66481	4.25415e-22	7.94402e-20	up Zt05 vs Zt10	B	predicted protein	Effector		GO:0008150, GO:0003674, GO:0005575
Zt09_chr_8_00069	305.861	3.62146	0.277975	13.028	8.47808e-39	4.36452e-36	up Zt05 vs Zt09	D	predicted protein	Effector		GO:0008150, GO:0003674, GO:0005575
Zt09_chr_8_00681	287.863	3.26535	0.454532	7.18398	6.77108e-13	2.70215e-11	up Zt09 vs Zt10	B	predicted protein	Effector		GO:0008150, GO:0003674, GO:0005575
Zt09_chr_6_00617	287.554	2.40516	0.405963	5.92458	3.13105e-09	5.9e-08	up Zt05 vs Zt09	D	predicted protein	Effector		GO:0008150, GO:0003674, GO:0005575
Zt09_chr_6_00617	287.554	2.47107	0.430088	5.7455	9.16518e-09	1.97191e-07	up Zt05 vs Zt10	B	predicted protein	Effector		GO:0008150, GO:0003674, GO:0005575
Zt09_chr_6_00617	287.554	4.06772	0.4299	9.46202	3.02054e-21	4.82166e-19	up Zt09 vs Zt10	B	predicted protein	Effector		GO:0008150, GO:0003674, GO:0005575
Zt09_chr_9_00426	269.331	-2.86582	0.441233	-6.49502	8.3025e-11	1.494e-09	up Zt10 vs Zt09	D	hypothetical protein	Effector		GO:0008150, GO:0003674, GO:0005575
Zt09_chr_9_00426	269.331	3.42257	0.676342	5.06041	4.18345e-07	4.72105e-06	up Zt05 vs Zt09	A	hypothetical protein	Effector		GO:0008150, GO:0003674, GO:0005575
Zt09_chr_9_00426	269.331	3.4288	0.43953	7.80106	6.13909e-15	3.4082e-13	up Zt05 vs Zt09	D	hypothetical protein	Effector		GO:0008150, GO:0003674, GO:0005575
Zt09_chr_9_00426	269.331	3.64126	0.463762	7.85158	4.10833e-15	2.17434e-13	up Zt09 vs Zt10	B	hypothetical protein	Effector		GO:0008150, GO:0003674, GO:0005575
Zt09_chr_5_00802	268.559	2.17933	0.385622	5.65146	1.5909e-08	4.59e-07	up Zt09 vs Zt10	C	hypothetical protein	Effector		GO:0008150, GO:0003674, GO:0005575
Zt09_chr_5_00802	268.559	2.35491	0.378593	6.22018	4.96586e-10	9.25531e-09	up Zt05 vs Zt10	D	hypothetical protein	Effector		GO:0008150, GO:0003674, GO:0005575
Zt09_chr_5_00802	268.559	2.53308	0.385351	6.57344	4.91655e-11	2.48141e-09	up Zt05 vs Zt10	C	hypothetical protein	Effector		GO:0008150, GO:0003674, GO:0005575
Zt09_chr_5_00802	268.559	2.92211	0.417342	7.00172	2.52838e-12	8.84217e-11	up Zt09 vs Zt10	B	hypothetical protein	Effector		GO:0008150, GO:0003674, GO:0005575
Zt09_chr_2_00244	259.1	-4.92885	1.6635	-2.96294	0.0030472	0.0092114	up Zt10 vs Zt05	A	predicted protein	Effector		GO:0008150, GO:0003674, GO:0005575
Zt09_chr_2_00244	259.1	-3.62249	0.620584	-5.83723	5.30771e-09	7.3572e-08	up Zt10 vs Zt09	D	predicted protein	Effector		GO:0008150, GO:0003674, GO:0005575
Zt09_chr_2_00244	259.1	2.33788	0.593895	3.93652	8.2672e-05	0.000607427	up Zt05 vs Zt10	B	predicted protein	Effector		GO:0008150, GO:0003674, GO:0005575
Zt09_chr_2_00244	259.1	3.05619	0.594755	5.13857	2.76843e-07	3.71767e-06	up Zt09 vs Zt10	B	predicted protein	Effector		GO:0008150, GO:0003674, GO:0005575
Zt09_chr_13_00364	257.264	-2.51968	0.491407	-5.12747	2.93657e-07	5.52533e-06	up Zt09 vs Zt05	B	predicted protein	Effector		GO:0008150, GO:0003674, GO:0005575
Zt09_chr_13_00364	257.264	-2.08041	0.501322	-4.14986	3.32679e-05	0.000201748	up Zt10 vs Zt09	D	predicted protein	Effector		GO:0008150, GO:0003674, GO:0005575
Zt09_chr_13_00364	257.264	3.27672	0.499915	6.55454	5.58124e-11	1.55162e-09	up Zt09 vs Zt10	B	predicted protein	Effector		GO:0008150, GO:0003674, GO:0005575
Zt09_chr_5_00334	256.967	2.10124	0.48196	4.35979	1.3019e-05	9.82827e-05	up Zt05 vs Zt10	D	predicted protein	Effector		GO:0008150, GO:0003674, GO:0005575
Zt09_chr_5_00334	256.967	2.22527	0.46557	4.77967	1.7558e-06	1.98221e-05	up Zt05 vs Zt09	D	predicted protein	Effector		GO:0008150, GO:0003674, GO:0005575
Zt09_chr_5_00334	256.967	2.43595	0.487238	4.99951	5.74761e-07	1.14225e-05	up Zt09 vs Zt10	C	predicted protein	Effector		GO:0008150, GO:0003674, GO:0005575
Zt09_chr_5_00334	256.967	3.18823	0.485972	6.56053	5.36181e-11	2.67986e-09	up Zt05 vs Zt10	C	predicted protein	Effector		GO:0008150, GO:0003674, GO:0005575
Zt09_chr_5_00334	256.967	6.0716	0.568922	10.6721	1.37483e-26	4.00196e-24	up Zt05 vs Zt10	B	predicted protein	Effector		GO:0008150, GO:0003674, GO:0005575
Zt09_chr_5_00334	256.967	6.25169	0.570258	10.9629	5.76114e-28	2.71514e-25	up Zt09 vs Zt10	B	predicted protein	Effector		GO:0008150, GO:0003674, GO:0005575
Zt09_chr_12_00196	253.782	-4.63267	0.680236	-6.81038	9.73393e-12	2.04537e-10	up Zt10 vs Zt09	D	predicted protein	Effector		GO:0008150, GO:0003674, GO:0005575
Zt09_chr_12_00196	253.782	-2.84985	0.667823	-4.26737	1.97787e-05	0.00014154	up Zt10 vs Zt05	D	predicted protein	Effector		GO:0008150, GO:0003674, GO:0005575
Zt09_chr_12_00196	253.782	-2.83226	0.663115	-4.27114	1.9448e-05	0.000245506	up Zt10 vs Zt09	C	predicted protein	Effector		GO:0008150, GO:0003674, GO:0005575
Zt09_chr_12_00196	253.782	-2.26664	0.662033	-3.42375	0.000617632	0.00558309	up Zt10 vs Zt05	C	predicted protein	Effector		GO:0008150, GO:0003674, GO:0005575
Zt09_chr_12_00196	253.782	2.41069	0.668637	3.60538	0.000311692	0.00196235	up Zt09 vs Zt10	B	predicted protein	Effector		GO:0008150, GO:0003674, GO:0005575
Zt09_chr_2_00094	252.697	2.90975	0.422461	6.88762	5.67323e-12	2.28244e-10	up Zt05 vs Zt10	B	predicted protein	Effector		GO:0008150, GO:0003674, GO:0005575
Zt09_chr_2_00094	252.697	4.24325	0.42281	10.0359	1.06038e-23	2.55966e-21	up Zt09 vs Zt10	B	predicted protein	Effector		GO:0008150, GO:0003674, GO:0005575
Zt09_chr_6_00417	232.594	2.08222	0.218624	9.5242	1.66325e-21	1.12748e-19	up Zt09 vs Zt10	D	predicted protein	Effector		GO:0008150, GO:0003674, GO:0005575
Zt09_chr_6_00417	232.594	2.25578	0.285213	7.9091	2.59247e-15	1.77662e-13	up Zt05 vs Zt10	B	predicted protein	Effector		GO:0008150, GO:0003674, GO:0005575
Zt09_chr_6_00417	232.594	2.55214	0.294106	8.67759	4.04241e-18	3.73904e-16	up Zt09 vs Zt10	B	predicted protein	Effector		GO:0008150, GO:0003674, GO:0005575
Zt09_chr_6_00417	232.594	3.82267	0.592912	6.44728	1.13877e-10	2.08325e-09	up Zt05 vs Zt10	A	predicted protein	Effector		GO:0008150, GO:0003674, GO:0005575
Zt09_chr_6_00417	232.594	4.24477	0.596681	7.11397	1.12754e-12	4.4995e-11	up Zt09 vs Zt10	A	predicted protein	Effector		GO:0008150, GO:0003674, GO:0005575
Zt09_chr_13_00008	231.534	-3.00713	0.87339	-3.44306	0.000575176	0.0024505	up Zt10 vs Zt09	D	predicted protein	Effector		GO:0008150, GO:0003674, GO:0005575
Zt09_chr_13_00008	231.534	3.37332	0.872452	3.86648	0.000110416	0.000785047	up Zt09 vs Zt10	B	predicted protein	Effector		GO:0008150, GO:0003674, GO:0005575
Zt09_chr_11_00525	226.366	-5.4447	1.45758	-3.73543	0.000187392	0.00143547	up Zt09 vs Zt05	B	predicted protein	Effector		GO:0008150, GO:0003674, GO:0005575
Zt09_chr_11_00525	226.366	-4.64186	1.45826	-3.18315	0.00145683	0.00682358	up Zt10 vs Zt05	B	predicted protein	Effector		GO:0008150, GO:0003674, GO:0005575
Zt09_chr_13_00226	222.287	2.14439	0.350253	6.1224	9.21761e-10	1.9649e-08	up Zt05 vs Zt09	D	predicted protein	Effector		GO:0008150, GO:0003674, GO:0005575
Zt09_chr_13_00226	222.287	3.34237	0.355911	9.39103	5.94154e-21	4.78077e-19	up Zt05 vs Zt10	D	predicted protein	Effector		GO:0008150, GO:0003674, GO:0005575
Zt09_chr_6_00429	216.406	-3.17377	0.586336	-5.41289	6.2e-08	1.411e-06	up Zt09 vs Zt05	B	predicted protein	Effector		GO:0008150, GO:0003674, GO:0005575
Zt09_chr_6_00429	216.406	2.71472	0.592506	4.58176	4.61072e-06	4.64687e-05	up Zt09 vs Zt10	B	predicted protein	Effector		GO:0008150, GO:0003674, GO:0005575
Zt09_chr_6_00429	216.406	2.95978	0.568661	5.20483	1.94177e-07	2.6134e-06	up Zt05 vs Zt09	D	predicted protein	Effector		GO:0008150, GO:0003674, GO:0005575
Zt09_chr_3_00855	215.323	2.6877	0.770734	3.4872	0.00048811	0.00317608	up Zt05 vs Zt09	B	hypothetical protein	Effector		GO:0008150, GO:0003674, GO:0005575
Zt09_chr_3_00855	215.323	5.79429	1.15093	5.03445	4.79215e-07	5.347e-06	up Zt05 vs Zt09	A	hypothetical protein	Effector		GO:0008150, GO:0003674, GO:0005575
Zt09_chr_3_00855	215.323	6.79947	1.52872	4.44782	8.67478e-06	5.47191e-05	up Zt05 vs Zt10	A	hypothetical protein	Effector		GO:0008150, GO:0003674, GO:0005575
Zt09_chr_3_00855	215.323	7.51713	1.54014	4.8808	1.05659e-06	1.41503e-05	up Zt05 vs Zt10	B	hypothetical protein	Effector		GO:0008150, GO:0003674, GO:0005575
Zt09_chr_1_01667	215.009	2.22978	0.385473	5.78454	7.2713e-09	1.60276e-07	up Zt05 vs Zt10	B	hypothetical protein	Effector		GO:0008150, GO:0003674, GO:0005575
Zt09_chr_1_01667	215.009	2.32091	0.390146	5.94881	2.70104e-09	1.02619e-07	up Zt05 vs Zt10	C	hypothetical protein	Effector		GO:0008150, GO:0003674, GO:0005575
Zt09_chr_1_01667	215.009	2.52662	0.35257	7.16631	7.7047e-13	2.95998e-11	up Zt05 vs Zt09	D	hypothetical protein	Effector		GO:0008150, GO:0003674, GO:0005575
Zt09_chr_1_01667	215.009	2.68951	0.374509	7.18143	6.89847e-13	4.7991e-11	up Zt05 vs Zt09	C	hypothetical protein	Effector		GO:0008150, GO:0003674, GO:0005575
Zt09_chr_1_01667	215.009	3.25955	0.365969	8.90664	5.26029e-19	3.31599e-17	up Zt05 vs Zt10	D	hypothetical protein	Effector		GO:0008150, GO:0003674, GO:0005575
Zt09_chr_1_01667	215.009	3.59621	0.394438	9.1173	7.70166e-20	6.19702e-18	up Zt05 vs Zt10	A	hypothetical protein	Effector		GO:0008150, GO:0003674, GO:0005575
Zt09_chr_1_01667	215.009	4.13499	0.413869	9.99108	1.6676e-23	2.57879e-21	up Zt05 vs Zt09	A	hypothetical protein	Effector		GO:0008150, GO:0003674, GO:0005575
Zt09_chr_6_00566	212.575	2.6869	0.513622	5.23127	1.68349e-07	1.8912e-06	up Zt05 vs Zt10	D	hypothetical protein	Effector		GO:0008150, GO:0003674, GO:0005575
Zt09_chr_6_00566	212.575	3.0414	0.662154	4.59319	4.3652e-06	3.85391e-05	up Zt05 vs Zt09	A	hypothetical protein	Effector		GO:0008150, GO:0003674, GO:0005575
Zt09_chr_6_00566	212.575	3.06279	0.513319	5.96664	2.42191e-09	3.53535e-08	up Zt09 vs Zt10	D	hypothetical protein	Effector		GO:0008150, GO:0003674, GO:0005575
Zt09_chr_6_00566	212.575	3.18071	0.707495	4.49573	6.9332e-06	7.2002e-05	up Zt05 vs Zt10	B	hypothetical protein	Effector		GO:0008150, GO:0003674, GO:0005575
Zt09_chr_6_00566	212.575	3.3199	0.688601	4.82122	1.42684e-06	1.07797e-05	up Zt05 vs Zt10	A	hypothetical protein	Effector		GO:0008150, GO:0003674, GO:0005575
Zt09_chr_6_00566	212.575	4.14256	0.978147	4.23511	2.28439e-05	0.000243769	up Zt05 vs Zt09	B	hypothetical protein	Effector		GO:0008150, GO:0003674, GO:0005575
Zt09_chr_5_00485	200.01	-6.18795	0.743943	-8.31777	8.96358e-17	5.54454e-15	up Zt09 vs Zt05	A	hypothetical protein	Effector	PF01161	GO:0008150, GO:0003674, GO:0005575
Zt09_chr_5_00485	200.01	-5.80955	0.78634	-7.38809	1.48952e-13	1.03816e-11	up Zt09 vs Zt05	B	hypothetical protein	Effector	PF01161	GO:0008150, GO:0003674, GO:0005575
Zt09_chr_5_00485	200.01	-4.20338	0.756251	-5.55818	2.72603e-08	3.10555e-07	up Zt10 vs Zt05	A	hypothetical protein	Effector	PF01161	GO:0008150, GO:0003674, GO:0005575
Zt09_chr_5_00485	200.01	-3.4104	0.809185	-4.2146	2.50217e-05	0.000219539	up Zt10 vs Zt05	B	hypothetical protein	Effector	PF01161	GO:0008150, GO:0003674, GO:0005575
Zt09_chr_5_00485	200.01	2.39916	0.609515	3.93617	8.27913e-05	0.000608228	up Zt09 vs Zt10	B	hypothetical protein	Effector	PF01161	GO:0008150, GO:0003674, GO:0005575
Zt09_chr_5_00485	200.01	2.41525	0.567506	4.2559	2.08205e-05	0.000148245	up Zt05 vs Zt10	D	hypothetical protein	Effector	PF01161	GO:0008150, GO:0003674, GO:0005575
Zt09_chr_5_00485	200.01	3.40256	0.60175	5.65444	1.56358e-08	5.03083e-07	up Zt05 vs Zt10	C	hypothetical protein	Effector	PF01161	GO:0008150, GO:0003674, GO:0005575
Zt09_chr_5_00485	200.01	3.68612	0.566515	6.50666	7.68382e-11	1.39025e-09	up Zt09 vs Zt10	D	hypothetical protein	Effector	PF01161	GO:0008150, GO:0003674, GO:0005575
Zt09_chr_5_00485	200.01	4.75665	0.600537	7.92066	2.36251e-15	2.18521e-13	up Zt09 vs Zt10	C	hypothetical protein	Effector	PF01161	GO:0008150, GO:0003674, GO:0005575
Zt09_chr_7_00231	190.052	2.04314	0.439048	4.65357	3.26238e-06	5.29258e-05	up Zt09 vs Zt10	C	predicted protein	Effector		GO:0008150, GO:0003674, GO:0005575
Zt09_chr_7_00231	190.052	2.60523	0.497833	5.23315	1.66647e-07	2.77661e-06	up Zt05 vs Zt10	B	predicted protein	Effector		GO:0008150, GO:0003674, GO:0005575
Zt09_chr_7_00231	190.052	2.86973	0.506543	5.66532	1.46749e-08	2.57058e-07	up Zt09 vs Zt10	B	predicted protein	Effector		GO:0008150, GO:0003674, GO:0005575
Zt09_chr_7_00231	190.052	3.08333	0.447211	6.89458	5.40241e-12	1.18817e-10	up Zt09 vs Zt10	D	predicted protein	Effector		GO:0008150, GO:0003674, GO:0005575
Zt09_chr_7_00231	190.052	3.80227	0.437189	8.69707	3.40552e-18	4.6751e-16	up Zt05 vs Zt10	C	predicted protein	Effector		GO:0008150, GO:0003674, GO:0005575
Zt09_chr_7_00231	190.052	4.67872	0.446205	10.4856	1.00621e-25	1.36418e-23	up Zt05 vs Zt10	D	predicted protein	Effector		GO:0008150, GO:0003674, GO:0005575
Zt09_chr_1_00874	186.971	-2.32976	0.655125	-3.55621	0.000376245	0.00169182	up Zt10 vs Zt09	D	similar to isochorismatase family protein	Effector	PF00857	GO:0003824, GO:0008152
Zt09_chr_3_00698	181.141	2.46184	0.476857	5.16264	2.43492e-07	3.29663e-06	up Zt09 vs Zt10	B	similar to aspergillopepsin	Effector	PF01828	GO:0004190, GO:0006508
Zt09_chr_3_00698	181.141	2.51293	0.550811	4.56225	5.06094e-06	3.35262e-05	up Zt05 vs Zt10	A	similar to aspergillopepsin	Effector	PF01828	GO:0004190, GO:0006508
Zt09_chr_3_00698	181.141	3.76184	0.675347	5.57024	2.5439e-08	3.9034e-07	up Zt05 vs Zt09	A	similar to aspergillopepsin	Effector	PF01828	GO:0004190, GO:0006508
Zt09_chr_11_00149	171.553	2.83593	0.48067	5.89996	3.63589e-09	8.5271e-08	up Zt05 vs Zt10	B	hypothetical protein	Effector		GO:0008150, GO:0003674, GO:0005575
Zt09_chr_11_00149	171.553	4.28126	0.480816	8.90415	5.37955e-19	5.91571e-17	up Zt09 vs Zt10	B	hypothetical protein	Effector		GO:0008150, GO:0003674, GO:0005575
Zt09_chr_3_00726	167.277	-4.73311	1.22581	-3.86122	0.000112823	0.000945404	up Zt09 vs Zt05	B	predicted protein	Effector		GO:0008150, GO:0003674, GO:0005575
Zt09_chr_1_00183	163.903	2.3047	0.457268	5.04014	4.65184e-07	4.49554e-06	up Zt09 vs Zt10	D	hypothetical protein	Effector		GO:0008150, GO:0003674, GO:0005575
Zt09_chr_1_00183	163.903	2.32041	0.477504	4.85945	1.17714e-06	1.55335e-05	up Zt05 vs Zt10	B	hypothetical protein	Effector		GO:0008150, GO:0003674, GO:0005575
Zt09_chr_1_00183	163.903	2.53323	0.457439	5.53786	3.06184e-08	4.12209e-07	up Zt05 vs Zt10	D	hypothetical protein	Effector		GO:0008150, GO:0003674, GO:0005575
Zt09_chr_1_00183	163.903	3.31992	0.548974	6.04751	1.47105e-09	5.05519e-08	up Zt05 vs Zt09	B	hypothetical protein	Effector		GO:0008150, GO:0003674, GO:0005575
Zt09_chr_1_00183	163.903	4.12302	0.496655	8.30157	1.02742e-16	6.23825e-15	up Zt05 vs Zt09	A	hypothetical protein	Effector		GO:0008150, GO:0003674, GO:0005575
Zt09_chr_1_00183	163.903	4.33039	0.50503	8.57453	9.94951e-18	5.75849e-16	up Zt05 vs Zt10	A	hypothetical protein	Effector		GO:0008150, GO:0003674, GO:0005575
Zt09_chr_3_00552	161.529	-2.6724	0.413982	-6.45536	1.07964e-10	3e-09	up Zt10 vs Zt09	A	similar to glycoside hydrolase family 17 protein	Effector	PF00332	GO:0004553, GO:0005975
Zt09_chr_3_00552	161.529	-2.33513	0.218416	-10.6912	1.11919e-26	1.42007e-24	up Zt10 vs Zt09	D	similar to glycoside hydrolase family 17 protein	Effector	PF00332	GO:0004553, GO:0005975
Zt09_chr_3_00552	161.529	-2.31068	0.234536	-9.85213	6.71035e-23	1.66031e-20	up Zt10 vs Zt09	C	similar to glycoside hydrolase family 17 protein	Effector	PF00332	GO:0004553, GO:0005975
Zt09_chr_3_00552	161.529	-2.27511	0.219692	-10.3559	3.93542e-25	5.05829e-23	up Zt10 vs Zt05	D	similar to glycoside hydrolase family 17 protein	Effector	PF00332	GO:0004553, GO:0005975
Zt09_chr_3_00637	158.783	-2.0133	0.434324	-4.63548	3.56113e-06	5.71224e-05	up Zt10 vs Zt09	C	predicted protein	Effector		GO:0008150, GO:0003674, GO:0005575
Zt09_chr_3_00637	158.783	2.38087	0.435003	5.47323	4.41896e-08	6.73e-07	up Zt05 vs Zt09	D	predicted protein	Effector		GO:0008150, GO:0003674, GO:0005575
Zt09_chr_3_00637	158.783	3.11442	0.431415	7.21908	5.23396e-13	3.71647e-11	up Zt05 vs Zt09	C	predicted protein	Effector		GO:0008150, GO:0003674, GO:0005575
Zt09_chr_11_00427	156.13	2.29439	0.431391	5.31857	1.04584e-07	1.82552e-06	up Zt05 vs Zt10	B	predicted protein	Effector		GO:0008150, GO:0003674, GO:0005575
Zt09_chr_11_00427	156.13	2.51106	0.440061	5.70616	1.15554e-08	2.06061e-07	up Zt09 vs Zt10	B	predicted protein	Effector		GO:0008150, GO:0003674, GO:0005575
Zt09_chr_11_00427	156.13	2.92219	0.444217	6.57829	4.75886e-11	1.21076e-09	up Zt05 vs Zt09	A	predicted protein	Effector		GO:0008150, GO:0003674, GO:0005575
Zt09_chr_11_00427	156.13	4.25108	0.535641	7.93643	2.08079e-15	8.54505e-14	up Zt05 vs Zt10	A	predicted protein	Effector		GO:0008150, GO:0003674, GO:0005575
Zt09_chr_3_01060	148.016	2.52905	0.482952	5.23665	1.63517e-07	2.73366e-06	up Zt05 vs Zt10	B	predicted protein	Effector		GO:0008150, GO:0003674, GO:0005575
Zt09_chr_3_01060	148.016	2.73302	0.486525	5.61743	1.93819e-08	3.313e-07	up Zt09 vs Zt10	B	predicted protein	Effector		GO:0008150, GO:0003674, GO:0005575
Zt09_chr_3_01060	148.016	3.01903	0.670953	4.49961	6.80793e-06	5.74408e-05	up Zt05 vs Zt09	A	predicted protein	Effector		GO:0008150, GO:0003674, GO:0005575
Zt09_chr_6_00593	146.596	3.60572	0.530723	6.79399	1.09077e-11	2.37261e-10	up Zt05 vs Zt10	A	hypothetical protein	Effector		GO:0008150, GO:0003674, GO:0005575
Zt09_chr_2_00610	145.258	2.05849	0.245064	8.39982	4.47154e-17	3.25039e-15	up Zt05 vs Zt09	D	predicted protein	Effector		GO:0008150, GO:0003674, GO:0005575
Zt09_chr_2_00610	145.258	2.33931	0.255013	9.1733	4.5874e-20	3.36308e-18	up Zt05 vs Zt10	D	predicted protein	Effector		GO:0008150, GO:0003674, GO:0005575
Zt09_chr_2_00610	145.258	2.62096	0.255255	10.268	9.82063e-25	2.88895e-22	up Zt05 vs Zt09	C	predicted protein	Effector		GO:0008150, GO:0003674, GO:0005575
Zt09_chr_2_00610	145.258	3.19327	0.431542	7.39967	1.36526e-13	5.07971e-12	up Zt05 vs Zt09	A	predicted protein	Effector		GO:0008150, GO:0003674, GO:0005575
Zt09_chr_2_00610	145.258	4.69865	0.640586	7.33492	2.21848e-13	6.2912e-12	up Zt05 vs Zt10	A	predicted protein	Effector		GO:0008150, GO:0003674, GO:0005575
Zt09_chr_1_01777	136.651	2.24637	0.386722	5.80873	6.29474e-09	2.30643e-07	up Zt05 vs Zt09	C	predicted protein	Effector		GO:0008150, GO:0003674, GO:0005575
Zt09_chr_1_01777	136.651	2.52551	0.38447	6.56882	5.07172e-11	1.37417e-09	up Zt05 vs Zt09	D	predicted protein	Effector		GO:0008150, GO:0003674, GO:0005575
Zt09_chr_1_01777	136.651	2.55471	0.481938	5.30091	1.15224e-07	1.99018e-06	up Zt05 vs Zt10	B	predicted protein	Effector		GO:0008150, GO:0003674, GO:0005575
Zt09_chr_1_01777	136.651	3.42046	0.486247	7.03442	2.00098e-12	7.17526e-11	up Zt09 vs Zt10	B	predicted protein	Effector		GO:0008150, GO:0003674, GO:0005575
Zt09_chr_1_01777	136.651	3.65662	0.418827	8.73064	2.53245e-18	3.6214e-16	up Zt05 vs Zt10	C	predicted protein	Effector		GO:0008150, GO:0003674, GO:0005575
Zt09_chr_1_01777	136.651	3.82568	0.406686	9.40697	5.1065e-21	4.14254e-19	up Zt05 vs Zt10	D	predicted protein	Effector		GO:0008150, GO:0003674, GO:0005575
Zt09_chr_6_00700	135.309	-2.93315	0.634686	-4.62142	3.81121e-06	5.18839e-05	up Zt09 vs Zt05	B	predicted protein	Effector		GO:0008150, GO:0003674, GO:0005575
Zt09_chr_6_00700	135.309	4.98171	0.687862	7.24231	4.41103e-13	1.79654e-11	up Zt09 vs Zt10	B	predicted protein	Effector		GO:0008150, GO:0003674, GO:0005575
Zt09_chr_5_00595	131.95	2.22021	0.316314	7.01901	2.23452e-12	9.69959e-11	up Zt05 vs Zt10	B	hypothetical protein	Effector		GO:0008150, GO:0003674, GO:0005575
Zt09_chr_5_00595	131.95	3.3632	0.316194	10.6365	2.01522e-26	2.84924e-24	up Zt05 vs Zt10	D	hypothetical protein	Effector		GO:0008150, GO:0003674, GO:0005575
Zt09_chr_4_00052	130.449	3.82255	0.584385	6.54115	6.10471e-11	2e-09	up Zt05 vs Zt10	B	predicted protein	Effector		GO:0008150, GO:0003674, GO:0005575
Zt09_chr_4_00052	130.449	4.31433	0.589721	7.31588	2.55704e-13	1.07233e-11	up Zt09 vs Zt10	B	predicted protein	Effector		GO:0008150, GO:0003674, GO:0005575
Zt09_chr_4_00052	130.449	5.0829	1.11095	4.57529	4.75571e-06	3.16525e-05	up Zt05 vs Zt10	A	predicted protein	Effector		GO:0008150, GO:0003674, GO:0005575
Zt09_chr_1_02019	127.098	-2.4955	0.657666	-3.79448	0.000147952	0.000745559	up Zt10 vs Zt09	D	predicted protein	Effector		GO:0008150, GO:0003674, GO:0005575
Zt09_chr_1_02019	127.098	2.26347	0.645992	3.50387	0.00045855	0.00222573	up Zt05 vs Zt10	D	predicted protein	Effector		GO:0008150, GO:0003674, GO:0005575
Zt09_chr_1_02019	127.098	2.44423	0.737806	3.31283	0.00092357	0.00497895	up Zt09 vs Zt10	B	predicted protein	Effector		GO:0008150, GO:0003674, GO:0005575
Zt09_chr_1_02019	127.098	2.65302	0.646202	4.10556	4.03343e-05	0.000591569	up Zt05 vs Zt09	C	predicted protein	Effector		GO:0008150, GO:0003674, GO:0005575
Zt09_chr_1_02019	127.098	4.75897	0.653443	7.28293	3.26659e-13	1.36719e-11	up Zt05 vs Zt09	D	predicted protein	Effector		GO:0008150, GO:0003674, GO:0005575
Zt09_chr_1_01521	126.682	2.96581	0.573348	5.17279	2.30626e-07	3.71743e-06	up Zt05 vs Zt10	B	predicted protein	Effector		GO:0008150, GO:0003674, GO:0005575
Zt09_chr_1_01521	126.682	4.10265	1.10831	3.70172	0.000214146	0.00091118	up Zt05 vs Zt10	A	predicted protein	Effector		GO:0008150, GO:0003674, GO:0005575
Zt09_chr_1_01521	126.682	4.51704	0.572985	7.88335	3.18719e-15	1.73316e-13	up Zt09 vs Zt10	B	predicted protein	Effector		GO:0008150, GO:0003674, GO:0005575
Zt09_chr_1_01521	126.682	5.09414	1.48871	3.42184	0.000621988	0.00289685	up Zt05 vs Zt09	A	predicted protein	Effector		GO:0008150, GO:0003674, GO:0005575
Zt09_chr_10_00253	126.006	2.91472	0.519593	5.60962	2.02774e-08	3.44229e-07	up Zt09 vs Zt10	B	hypothetical protein	Effector		GO:0008150, GO:0003674, GO:0005575
Zt09_chr_10_00253	126.006	2.98536	0.514302	5.80468	6.44874e-09	1.45e-07	up Zt05 vs Zt10	B	hypothetical protein	Effector		GO:0008150, GO:0003674, GO:0005575
Zt09_chr_1_00293	123.58	-3.06572	0.650419	-4.71346	2.43548e-06	1.94858e-05	up Zt10 vs Zt09	D	predicted protein	Effector		GO:0008150, GO:0003674, GO:0005575
Zt09_chr_1_00293	123.58	-2.18501	0.633181	-3.45084	0.000558839	0.00354086	up Zt09 vs Zt05	B	predicted protein	Effector		GO:0008150, GO:0003674, GO:0005575
Zt09_chr_1_00293	123.58	2.15702	0.650845	3.31419	0.000919096	0.00487282	up Zt05 vs Zt09	D	predicted protein	Effector		GO:0008150, GO:0003674, GO:0005575
Zt09_chr_1_00293	123.58	3.77541	0.657723	5.74012	9.46102e-09	1.71494e-07	up Zt09 vs Zt10	B	predicted protein	Effector		GO:0008150, GO:0003674, GO:0005575
Zt09_chr_3_00870	121.692	4.26078	1.00175	4.25335	2.10592e-05	0.000154846	up Zt05 vs Zt09	A	hypothetical protein	Effector		GO:0008150, GO:0003674, GO:0005575
Zt09_chr_3_00870	121.692	4.52669	1.23851	3.65494	0.000257239	0.00159318	up Zt05 vs Zt10	B	hypothetical protein	Effector		GO:0008150, GO:0003674, GO:0005575
Zt09_chr_3_00870	121.692	5.26799	1.23444	4.26753	1.97648e-05	0.000111323	up Zt05 vs Zt10	A	hypothetical protein	Effector		GO:0008150, GO:0003674, GO:0005575
Zt09_chr_4_00748	113.478	2.60477	0.415596	6.26757	3.66731e-10	7e-09	up Zt05 vs Zt10	D	hypothetical protein	Effector		GO:0008150, GO:0003674, GO:0005575
Zt09_chr_4_00748	113.478	2.81564	0.414962	6.78529	1.15853e-11	2.40882e-10	up Zt09 vs Zt10	D	hypothetical protein	Effector		GO:0008150, GO:0003674, GO:0005575
Zt09_chr_4_00748	113.478	3.10314	0.479843	6.46699	9.99717e-11	1.85632e-09	up Zt05 vs Zt10	A	hypothetical protein	Effector		GO:0008150, GO:0003674, GO:0005575
Zt09_chr_4_00748	113.478	3.16	0.675633	4.67709	2.90975e-06	4.10224e-05	up Zt05 vs Zt09	B	hypothetical protein	Effector		GO:0008150, GO:0003674, GO:0005575
Zt09_chr_4_00748	113.478	4.49994	0.590264	7.6236	2.4669e-14	1.00061e-12	up Zt05 vs Zt09	A	hypothetical protein	Effector		GO:0008150, GO:0003674, GO:0005575
Zt09_chr_3_00149	112.837	-2.06377	0.688066	-2.99938	0.00270528	0.00922612	up Zt10 vs Zt09	D	predicted protein	Effector		GO:0008150, GO:0003674, GO:0005575
Zt09_chr_3_00149	112.837	2.98205	0.673681	4.4265	9.57725e-06	9.46914e-05	up Zt05 vs Zt10	B	predicted protein	Effector		GO:0008150, GO:0003674, GO:0005575
Zt09_chr_3_00149	112.837	4.29632	0.674065	6.37374	1.84478e-10	4.72999e-09	up Zt09 vs Zt10	B	predicted protein	Effector		GO:0008150, GO:0003674, GO:0005575
Zt09_chr_4_00266	111.78	3.0363	0.747727	4.06071	4.89243e-05	0.000249342	up Zt05 vs Zt10	A	predicted protein	Effector		GO:0008150, GO:0003674, GO:0005575
Zt09_chr_4_00266	111.78	3.3656	0.91928	3.66113	0.000251107	0.00131981	up Zt05 vs Zt10	D	predicted protein	Effector		GO:0008150, GO:0003674, GO:0005575
Zt09_chr_4_00266	111.78	3.94294	0.747679	5.27357	1.33795e-07	1.87217e-06	up Zt09 vs Zt10	A	predicted protein	Effector		GO:0008150, GO:0003674, GO:0005575
Zt09_chr_4_00266	111.78	5.18754	0.91112	5.69359	1.24398e-08	1.60309e-07	up Zt09 vs Zt10	D	predicted protein	Effector		GO:0008150, GO:0003674, GO:0005575
Zt09_chr_7_00239	109.855	2.66247	0.552303	4.82066	1.43086e-06	1.21347e-05	up Zt09 vs Zt10	D	hypothetical protein	Effector		GO:0008237
Zt09_chr_7_00239	109.855	3.03817	0.552256	5.50139	3.76818e-08	4.98579e-07	up Zt05 vs Zt10	D	hypothetical protein	Effector		GO:0008237
Zt09_chr_7_00239	109.855	3.04202	0.625544	4.863	1.15622e-06	1.84865e-05	up Zt05 vs Zt09	B	hypothetical protein	Effector		GO:0008237
Zt09_chr_7_00239	109.855	4.85905	0.748301	6.49344	8.38976e-11	2.64438e-09	up Zt05 vs Zt10	B	hypothetical protein	Effector		GO:0008237
Zt09_chr_7_00239	109.855	6.14819	0.748165	8.2177	2.07449e-16	1.17996e-14	up Zt05 vs Zt09	A	hypothetical protein	Effector		GO:0008237
Zt09_chr_7_00239	109.855	6.36274	0.77874	8.17056	3.06972e-16	1.45364e-14	up Zt05 vs Zt10	A	hypothetical protein	Effector		GO:0008237
Zt09_chr_1_01429	103.854	-2.08906	0.585156	-3.57008	0.000356866	0.00162163	up Zt10 vs Zt09	D	predicted protein	Effector		GO:0008150, GO:0003674, GO:0005575
Zt09_chr_1_01429	103.854	2.47161	0.582331	4.24434	2.19241e-05	0.000185634	up Zt05 vs Zt09	D	predicted protein	Effector		GO:0008150, GO:0003674, GO:0005575
Zt09_chr_6_00162	101.519	-7.02869	0.693431	-10.1361	3.82005e-24	1.14567e-21	up Zt09 vs Zt05	B	predicted protein	Effector		GO:0008150, GO:0003674, GO:0005575
Zt09_chr_6_00162	101.519	-6.00532	0.646104	-9.29467	1.47659e-20	2.49229e-18	up Zt09 vs Zt05	C	predicted protein	Effector		GO:0008150, GO:0003674, GO:0005575
Zt09_chr_6_00162	101.519	-5.73868	0.650999	-8.81519	1.19478e-18	1.78282e-16	up Zt10 vs Zt05	C	predicted protein	Effector		GO:0008150, GO:0003674, GO:0005575
Zt09_chr_6_00162	101.519	-5.25359	0.579898	-9.05952	1.3103e-19	8.88222e-18	up Zt10 vs Zt05	D	predicted protein	Effector		GO:0008150, GO:0003674, GO:0005575
Zt09_chr_6_00162	101.519	-5.18482	0.576611	-8.99189	2.43012e-19	2.17569e-17	up Zt09 vs Zt05	D	predicted protein	Effector		GO:0008150, GO:0003674, GO:0005575
Zt09_chr_6_00162	101.519	-4.14136	0.710799	-5.82634	5.66558e-09	1.28902e-07	up Zt10 vs Zt05	B	predicted protein	Effector		GO:0008150, GO:0003674, GO:0005575
Zt09_chr_6_00162	101.519	-3.86722	0.593212	-6.51911	7.07237e-11	1.74552e-09	up Zt09 vs Zt05	A	predicted protein	Effector		GO:0008150, GO:0003674, GO:0005575
Zt09_chr_6_00162	101.519	-2.47135	0.61982	-3.98721	6.68554e-05	0.000331165	up Zt10 vs Zt05	A	predicted protein	Effector		GO:0008150, GO:0003674, GO:0005575
Zt09_chr_6_00162	101.519	2.88734	0.464119	6.22112	4.93625e-10	1.16043e-08	up Zt09 vs Zt10	B	predicted protein	Effector		GO:0008150, GO:0003674, GO:0005575
Zt09_chr_3_00741	100.433	2.33777	0.558086	4.1889	2.8031e-05	0.000231378	up Zt09 vs Zt10	B	hypothetical protein	Effector		GO:0008150, GO:0003674, GO:0005575
Zt09_chr_6_00613	98.9086	2.32168	0.50621	4.5864	4.50958e-06	4.56353e-05	up Zt09 vs Zt10	B	predicted protein	Effector		GO:0008150, GO:0003674, GO:0005575
Zt09_chr_6_00613	98.9086	2.69683	0.450831	5.98192	2.20525e-09	4.34978e-08	up Zt05 vs Zt09	D	predicted protein	Effector		GO:0008150, GO:0003674, GO:0005575
Zt09_chr_7_00334	98.1007	2.50704	0.513901	4.87845	1.06923e-06	1.25242e-05	up Zt05 vs Zt09	D	predicted protein	Effector		GO:0008150, GO:0003674, GO:0005575
Zt09_chr_7_00334	98.1007	2.83836	0.566862	5.00715	5.5241e-07	6.96459e-06	up Zt09 vs Zt10	B	predicted protein	Effector		GO:0008150, GO:0003674, GO:0005575
Zt09_chr_5_00652	94.9168	2.33032	0.374815	6.21725	5.05947e-10	1.07917e-08	up Zt05 vs Zt09	A	predicted protein	Effector		GO:0008150, GO:0003674, GO:0005575
Zt09_chr_5_00652	94.9168	2.54688	0.507264	5.02081	5.1453e-07	9.13558e-06	up Zt05 vs Zt09	B	predicted protein	Effector		GO:0008150, GO:0003674, GO:0005575
Zt09_chr_5_00652	94.9168	2.71921	0.398877	6.81716	9.28556e-12	2.05591e-10	up Zt05 vs Zt10	A	predicted protein	Effector		GO:0008150, GO:0003674, GO:0005575
Zt09_chr_2_00129	94.8488	-3.97581	0.403024	-9.86496	5.90564e-23	6.02558e-21	up Zt10 vs Zt05	D	hypothetical protein	Effector	PF06951	GO:0004623, GO:0005509, GO:0005576, GO:0016042
Zt09_chr_2_00129	94.8488	-3.37305	0.397705	-8.48128	2.22725e-17	2.60588e-15	up Zt10 vs Zt05	C	hypothetical protein	Effector	PF06951	GO:0004623, GO:0005509, GO:0005576, GO:0016042
Zt09_chr_2_00129	94.8488	-2.95101	0.383867	-7.6876	1.49921e-14	4.75566e-13	up Zt10 vs Zt09	D	hypothetical protein	Effector	PF06951	GO:0004623, GO:0005509, GO:0005576, GO:0016042
Zt09_chr_2_00129	94.8488	-2.15112	0.383645	-5.60706	2.05795e-08	5.78622e-07	up Zt10 vs Zt09	C	hypothetical protein	Effector	PF06951	GO:0004623, GO:0005509, GO:0005576, GO:0016042
Zt09_chr_12_00197	94.3642	2.08119	0.581354	3.57989	0.000343733	0.00187785	up Zt09 vs Zt10	A	hypothetical protein	Effector	PF02469	GO:0008150, GO:0003674, GO:0005575
Zt09_chr_2_00270	93.1481	-2.36423	0.375923	-6.28912	3.19261e-10	5.41049e-09	up Zt10 vs Zt05	A	predicted protein	Effector		GO:0008150, GO:0003674, GO:0005575
Zt09_chr_1_01755	92.4414	-6.0657	0.572618	-10.5929	3.21422e-26	1.38309e-23	up Zt09 vs Zt05	B	predicted protein	Effector		GO:0008150, GO:0003674, GO:0005575
Zt09_chr_1_01755	92.4414	-5.01513	0.497363	-10.0834	6.53988e-24	1.81985e-21	up Zt09 vs Zt05	C	predicted protein	Effector		GO:0008150, GO:0003674, GO:0005575
Zt09_chr_1_01755	92.4414	-2.19734	0.484663	-4.53375	5.79448e-06	5.63894e-05	up Zt09 vs Zt05	D	predicted protein	Effector		GO:0008150, GO:0003674, GO:0005575
Zt09_chr_1_01755	92.4414	3.49597	0.57914	6.03649	1.57501e-09	2.35823e-08	up Zt09 vs Zt10	D	predicted protein	Effector		GO:0008150, GO:0003674, GO:0005575
Zt09_chr_1_01755	92.4414	6.60968	0.69106	9.56455	1.12692e-21	2.42459e-19	up Zt09 vs Zt10	C	predicted protein	Effector		GO:0008150, GO:0003674, GO:0005575
Zt09_chr_1_01755	92.4414	9.28136	1.47579	6.28909	3.19339e-10	7.82302e-09	up Zt09 vs Zt10	B	predicted protein	Effector		GO:0008150, GO:0003674, GO:0005575
Zt09_chr_4_00664	92.2724	2.45845	0.366783	6.70272	2.04576e-11	1.13243e-09	up Zt05 vs Zt09	C	predicted protein	Effector		GO:0008150, GO:0003674, GO:0005575
Zt09_chr_5_00659	92.2285	2.01282	0.608179	3.30959	0.000934342	0.00832899	up Zt05 vs Zt09	C	predicted protein	Effector		GO:0008150, GO:0003674, GO:0005575
Zt09_chr_5_00659	92.2285	2.73957	0.624011	4.39026	1.13218e-05	0.000178513	up Zt05 vs Zt10	C	predicted protein	Effector		GO:0008150, GO:0003674, GO:0005575
Zt09_chr_5_00659	92.2285	3.11441	0.616201	5.05421	4.32167e-07	5.4396e-06	up Zt05 vs Zt09	D	predicted protein	Effector		GO:0008150, GO:0003674, GO:0005575
Zt09_chr_5_00659	92.2285	3.13387	0.632559	4.95427	7.26e-07	7.12831e-06	up Zt05 vs Zt10	D	predicted protein	Effector		GO:0008150, GO:0003674, GO:0005575
Zt09_chr_5_00659	92.2285	3.97509	0.82106	4.84141	1.28918e-06	1.68547e-05	up Zt05 vs Zt10	B	predicted protein	Effector		GO:0008150, GO:0003674, GO:0005575
Zt09_chr_5_00659	92.2285	5.79004	0.8198	7.06274	1.63247e-12	5.9399e-11	up Zt09 vs Zt10	B	predicted protein	Effector		GO:0008150, GO:0003674, GO:0005575
Zt09_chr_11_00120	91.6429	-2.65291	0.433516	-6.11953	9.38491e-10	1.46272e-08	up Zt10 vs Zt09	D	hypothetical protein	Effector		GO:0008150, GO:0003674, GO:0005575
Zt09_chr_11_00120	91.6429	-2.38307	0.465818	-5.11588	3.12279e-07	6.60427e-06	up Zt10 vs Zt09	C	hypothetical protein	Effector		GO:0008150, GO:0003674, GO:0005575
Zt09_chr_1_00673	87.1759	2.1594	0.270027	7.99697	1.27515e-15	4.52337e-14	up Zt09 vs Zt10	D	similar to metalloprotease	Effector	PF05572	GO:0008237
Zt09_chr_1_00673	87.1759	2.44733	0.326318	7.49982	6.39057e-14	4.94121e-12	up Zt09 vs Zt10	C	similar to metalloprotease	Effector	PF05572	GO:0008237
Zt09_chr_1_00673	87.1759	2.47222	0.497455	4.96974	6.70427e-07	5.55248e-06	up Zt05 vs Zt10	A	similar to metalloprotease	Effector	PF05572	GO:0008237
Zt09_chr_1_00673	87.1759	2.72548	0.434121	6.27815	3.42614e-10	9.39295e-09	up Zt05 vs Zt10	B	similar to metalloprotease	Effector	PF05572	GO:0008237
Zt09_chr_1_00673	87.1759	2.89911	0.451012	6.42801	1.29289e-10	3.38511e-09	up Zt09 vs Zt10	B	similar to metalloprotease	Effector	PF05572	GO:0008237
Zt09_chr_1_00673	87.1759	3.05062	0.501733	6.08016	1.20064e-09	2.64466e-08	up Zt09 vs Zt10	A	similar to metalloprotease	Effector	PF05572	GO:0008237
Zt09_chr_10_00057	85.3497	-2.80787	0.480239	-5.84681	5e-09	1.50281e-07	up Zt09 vs Zt05	B	predicted protein	Effector		GO:0008150, GO:0003674, GO:0005575
Zt09_chr_10_00057	85.3497	3.48325	0.514791	6.76634	1.32078e-11	4.18968e-10	up Zt09 vs Zt10	B	predicted protein	Effector		GO:0008150, GO:0003674, GO:0005575
Zt09_chr_2_01084	85.1386	4.19543	0.814814	5.14895	2.62e-07	4.12826e-06	up Zt05 vs Zt10	B	predicted protein	Effector		GO:0008150, GO:0003674, GO:0005575
Zt09_chr_2_01084	85.1386	4.47344	0.819213	5.46066	4.74357e-08	7.42833e-07	up Zt09 vs Zt10	B	predicted protein	Effector		GO:0008150, GO:0003674, GO:0005575
Zt09_chr_9_00020	79.0792	-2.60846	0.361178	-7.22209	5.11948e-13	2.05899e-11	up Zt09 vs Zt05	D	similar to hydrophobin	Effector	PF06766	GO:0005576
Zt09_chr_9_00020	79.0792	2.32654	0.713134	3.26241	0.00110468	0.003866	up Zt05 vs Zt10	A	similar to hydrophobin	Effector	PF06766	GO:0005576
Zt09_chr_9_00020	79.0792	2.32754	0.440269	5.28665	1.2458e-07	2.92172e-06	up Zt09 vs Zt10	C	similar to hydrophobin	Effector	PF06766	GO:0005576
Zt09_chr_9_00020	79.0792	2.78753	0.722479	3.85829	0.000114185	0.000738663	up Zt09 vs Zt10	A	similar to hydrophobin	Effector	PF06766	GO:0005576
Zt09_chr_9_00293	77.5822	-2.36033	0.363457	-6.49412	8.35216e-11	4.19482e-09	up Zt09 vs Zt05	C	predicted protein	Effector		GO:0008150, GO:0003674, GO:0005575
Zt09_chr_2_00085	77.5475	2.46381	0.448058	5.49886	3.82245e-08	5.88281e-07	up Zt05 vs Zt09	D	predicted protein	Effector		GO:0008150, GO:0003674, GO:0005575
Zt09_chr_2_00085	77.5475	5.43171	1.11307	4.87995	1.06112e-06	9.34332e-06	up Zt09 vs Zt10	D	predicted protein	Effector		GO:0008150, GO:0003674, GO:0005575
Zt09_chr_2_00085	77.5475	5.7883	0.94861	6.10187	1e-09	3.93006e-08	up Zt09 vs Zt10	C	predicted protein	Effector		GO:0008150, GO:0003674, GO:0005575
Zt09_chr_2_00085	77.5475	6.77662	1.47174	4.60449	4.13469e-06	4.66603e-05	up Zt05 vs Zt10	B	predicted protein	Effector		GO:0008150, GO:0003674, GO:0005575
Zt09_chr_2_00085	77.5475	6.805	0.946863	7.18689	6.62832e-13	4.48981e-11	up Zt05 vs Zt10	C	predicted protein	Effector		GO:0008150, GO:0003674, GO:0005575
Zt09_chr_2_00085	77.5475	7.89552	1.10931	7.11749	1.09908e-12	3.11678e-11	up Zt05 vs Zt10	D	predicted protein	Effector		GO:0008150, GO:0003674, GO:0005575
Zt09_chr_2_00085	77.5475	8.65617	1.47092	5.88486	4e-09	8e-08	up Zt09 vs Zt10	B	predicted protein	Effector		GO:0008150, GO:0003674, GO:0005575
Zt09_chr_1_00246	72.5527	-4.36135	0.529963	-8.22954	1.87931e-16	1.08769e-14	up Zt09 vs Zt05	A	predicted protein	Effector		GO:0008150, GO:0003674, GO:0005575
Zt09_chr_1_00246	72.5527	-3.91819	0.422377	-9.27653	1.75087e-20	3.26949e-18	up Zt09 vs Zt05	B	predicted protein	Effector		GO:0008150, GO:0003674, GO:0005575
Zt09_chr_1_00246	72.5527	-3.4214	0.346803	-9.86554	5.8717e-23	1.37398e-20	up Zt09 vs Zt05	C	predicted protein	Effector		GO:0008150, GO:0003674, GO:0005575
Zt09_chr_1_00246	72.5527	-3.29087	0.292177	-11.2632	1.99275e-29	4.66303e-27	up Zt09 vs Zt05	D	predicted protein	Effector		GO:0008150, GO:0003674, GO:0005575
Zt09_chr_1_00246	72.5527	2.7194	0.362733	7.49696	6.53151e-14	5.01103e-12	up Zt09 vs Zt10	C	predicted protein	Effector		GO:0008150, GO:0003674, GO:0005575
Zt09_chr_1_00246	72.5527	2.77992	0.297678	9.33871	9.75175e-21	5.88495e-19	up Zt09 vs Zt10	D	predicted protein	Effector		GO:0008150, GO:0003674, GO:0005575
Zt09_chr_1_00246	72.5527	2.96441	0.476984	6.2149	5.13574e-10	1.23576e-08	up Zt09 vs Zt10	A	predicted protein	Effector		GO:0008150, GO:0003674, GO:0005575
Zt09_chr_1_00246	72.5527	2.97159	0.416646	7.13218	9.87951e-13	3.77519e-11	up Zt09 vs Zt10	B	predicted protein	Effector		GO:0008150, GO:0003674, GO:0005575
Zt09_chr_1_01098	72.4404	-2.34908	0.610602	-3.84716	0.000119495	0.000841142	up Zt10 vs Zt09	B	hypothetical protein	Effector	PF11579	GO:0008150, GO:0003674, GO:0005575
Zt09_chr_1_01098	72.4404	2.07692	0.425605	4.87992	1.06131e-06	1.24598e-05	up Zt05 vs Zt09	D	hypothetical protein	Effector	PF11579	GO:0008150, GO:0003674, GO:0005575
Zt09_chr_1_01098	72.4404	2.4787	0.601014	4.1242	3.72029e-05	0.000367829	up Zt05 vs Zt09	B	hypothetical protein	Effector	PF11579	GO:0008150, GO:0003674, GO:0005575
Zt09_chr_1_01098	72.4404	2.92469	0.558226	5.23925	1.61227e-07	2.051e-06	up Zt05 vs Zt09	A	hypothetical protein	Effector	PF11579	GO:0008150, GO:0003674, GO:0005575
Zt09_chr_12_00134	71.9449	-2.62591	0.378306	-6.94123	3.887e-12	2.2109e-10	up Zt10 vs Zt09	C	predicted protein	Effector		GO:0008150, GO:0003674, GO:0005575
Zt09_chr_12_00134	71.9449	2.1528	0.407762	5.27956	1.29494e-07	2.20207e-06	up Zt05 vs Zt10	B	predicted protein	Effector		GO:0008150, GO:0003674, GO:0005575
Zt09_chr_12_00134	71.9449	2.47695	0.325921	7.59985	2.9648e-14	1.05171e-12	up Zt05 vs Zt10	D	predicted protein	Effector		GO:0008150, GO:0003674, GO:0005575
Zt09_chr_12_00134	71.9449	3.09977	0.59965	5.16929	2.35e-07	2.17348e-06	up Zt05 vs Zt10	A	predicted protein	Effector		GO:0008150, GO:0003674, GO:0005575
Zt09_chr_12_00134	71.9449	4.06906	0.337243	12.0657	1.6035e-33	5.69297e-31	up Zt05 vs Zt09	D	predicted protein	Effector		GO:0008150, GO:0003674, GO:0005575
Zt09_chr_12_00134	71.9449	4.37791	0.359711	12.1706	4.45588e-34	3.52906e-31	up Zt05 vs Zt09	C	predicted protein	Effector		GO:0008150, GO:0003674, GO:0005575
Zt09_chr_3_01063	66.4592	2.59206	0.849274	3.05209	0.00227256	0.00939345	up Zt09 vs Zt10	A	similar to pectate lyase	Effector	PF00544	GO:0008150, GO:0003674, GO:0005575
Zt09_chr_1_00077	63.253	2.33371	0.304998	7.65157	1.98543e-14	6.17918e-13	up Zt09 vs Zt10	D	predicted protein	Effector		GO:0008150, GO:0003674, GO:0005575
Zt09_chr_1_00077	63.253	2.52287	0.464159	5.43535	5.46883e-08	5.85135e-07	up Zt05 vs Zt10	A	predicted protein	Effector		GO:0008150, GO:0003674, GO:0005575
Zt09_chr_10_00280	62.8818	2.16946	0.538572	4.02817	5.62127e-05	0.000399629	up Zt09 vs Zt10	A	predicted protein	Effector		GO:0008150, GO:0003674, GO:0005575
Zt09_chr_10_00280	62.8818	2.78229	0.500623	5.55767	2.73404e-08	4.51733e-07	up Zt09 vs Zt10	B	predicted protein	Effector		GO:0008150, GO:0003674, GO:0005575
Zt09_chr_5_00670	57.522	2.19207	0.627334	3.49426	0.000475382	0.00282066	up Zt09 vs Zt10	B	predicted protein	Effector		GO:0008150, GO:0003674, GO:0005575
Zt09_chr_10_00554	56.864	-2.5303	0.498772	-5.07305	3.9148e-07	5.00373e-06	up Zt09 vs Zt05	D	hypothetical protein	Effector	PF06951	GO:0004623, GO:0005509, GO:0005576, GO:0016042
Zt09_chr_10_00554	56.864	3.56874	0.515485	6.92307	4.41953e-12	9.93228e-11	up Zt09 vs Zt10	D	hypothetical protein	Effector	PF06951	GO:0004623, GO:0005509, GO:0005576, GO:0016042
Zt09_chr_6_00590	55.5754	2.89458	0.913845	3.16747	0.0015377	0.00630171	up Zt05 vs Zt09	A	hypothetical protein	Effector		GO:0008150, GO:0003674, GO:0005575
Zt09_chr_6_00590	55.5754	3.34208	0.63874	5.23231	1.67407e-07	1.88276e-06	up Zt05 vs Zt10	D	hypothetical protein	Effector		GO:0008150, GO:0003674, GO:0005575
Zt09_chr_6_00590	55.5754	3.53353	0.64921	5.44281	5.24469e-08	1.57432e-06	up Zt05 vs Zt09	C	hypothetical protein	Effector		GO:0008150, GO:0003674, GO:0005575
Zt09_chr_6_00590	55.5754	3.54296	0.631266	5.61247	1.99465e-08	3.21391e-07	up Zt05 vs Zt09	D	hypothetical protein	Effector		GO:0008150, GO:0003674, GO:0005575
Zt09_chr_6_00590	55.5754	4.47745	0.720775	6.21199	5.23177e-10	2.22588e-08	up Zt05 vs Zt10	C	hypothetical protein	Effector		GO:0008150, GO:0003674, GO:0005575
Zt09_chr_6_00590	55.5754	5.22057	1.57243	3.32006	0.000899967	0.00323302	up Zt05 vs Zt10	A	hypothetical protein	Effector		GO:0008150, GO:0003674, GO:0005575
Zt09_chr_6_00590	55.5754	5.27464	1.64076	3.21474	0.00130562	0.00661972	up Zt09 vs Zt10	B	hypothetical protein	Effector		GO:0008150, GO:0003674, GO:0005575
Zt09_chr_6_00590	55.5754	6.4173	1.58264	4.05482	5.01739e-05	0.000393647	up Zt05 vs Zt10	B	hypothetical protein	Effector		GO:0008150, GO:0003674, GO:0005575
Zt09_chr_4_00184	54.1671	-7.40552	1.50366	-4.92498	8.43687e-07	8.84531e-06	up Zt09 vs Zt05	A	hypothetical protein	Effector		GO:0008150, GO:0003674, GO:0005575
Zt09_chr_4_00184	54.1671	-5.18512	0.604942	-8.57127	1.0235e-17	1.36887e-15	up Zt09 vs Zt05	B	hypothetical protein	Effector		GO:0008150, GO:0003674, GO:0005575
Zt09_chr_4_00184	54.1671	-5.15262	1.57989	-3.26137	0.00110874	0.00387878	up Zt10 vs Zt05	A	hypothetical protein	Effector		GO:0008150, GO:0003674, GO:0005575
Zt09_chr_4_00184	54.1671	-3.19015	0.37488	-8.50979	1.74254e-17	2.0622e-15	up Zt09 vs Zt05	C	hypothetical protein	Effector		GO:0008150, GO:0003674, GO:0005575
Zt09_chr_4_00184	54.1671	-2.63594	0.372458	-7.07713	1.47166e-12	5.29796e-11	up Zt09 vs Zt05	D	hypothetical protein	Effector		GO:0008150, GO:0003674, GO:0005575
Zt09_chr_4_00184	54.1671	2.2529	0.691117	3.2598	0.00111492	0.00515073	up Zt09 vs Zt10	A	hypothetical protein	Effector		GO:0008150, GO:0003674, GO:0005575
Zt09_chr_4_00184	54.1671	3.39274	0.420886	8.06095	7.57066e-16	2.79578e-14	up Zt09 vs Zt10	D	hypothetical protein	Effector		GO:0008150, GO:0003674, GO:0005575
Zt09_chr_4_00184	54.1671	3.8178	0.432457	8.82817	1.064e-18	1.46256e-16	up Zt09 vs Zt10	C	hypothetical protein	Effector		GO:0008150, GO:0003674, GO:0005575
Zt09_chr_4_00184	54.1671	5.90242	0.909197	6.49191	8.47564e-11	2.27944e-09	up Zt09 vs Zt10	B	hypothetical protein	Effector		GO:0008150, GO:0003674, GO:0005575
Zt09_chr_11_00492	53.0062	2.36284	0.578287	4.08593	4.39012e-05	0.000321776	up Zt09 vs Zt10	A	predicted protein	Effector		GO:0008150, GO:0003674, GO:0005575
Zt09_chr_11_00492	53.0062	2.37572	0.477986	4.97028	6.68554e-07	6.2012e-06	up Zt09 vs Zt10	D	predicted protein	Effector		GO:0008150, GO:0003674, GO:0005575
Zt09_chr_6_00384	52.3041	2.44174	0.597566	4.08615	4.38597e-05	0.000295896	up Zt05 vs Zt09	A	similar to spherulin-1A	Effector	PF00190	GO:0030145, GO:0045735
Zt09_chr_7_00363	52.1961	-6.54367	0.651703	-10.0409	1.00772e-23	2.93335e-21	up Zt09 vs Zt05	B	similar to phosphoglycerate mutase family protein	Effector		GO:0008150, GO:0003674, GO:0005575
Zt09_chr_7_00363	52.1961	-5.00168	0.711841	-7.0264	2.11927e-12	6.78783e-11	up Zt09 vs Zt05	A	similar to phosphoglycerate mutase family protein	Effector		GO:0008150, GO:0003674, GO:0005575
Zt09_chr_7_00363	52.1961	-3.91853	0.519234	-7.54675	4.46245e-14	3.67563e-12	up Zt09 vs Zt05	C	similar to phosphoglycerate mutase family protein	Effector		GO:0008150, GO:0003674, GO:0005575
Zt09_chr_7_00363	52.1961	-3.59939	0.344183	-10.4578	1.34981e-25	2.10571e-23	up Zt09 vs Zt05	D	similar to phosphoglycerate mutase family protein	Effector		GO:0008150, GO:0003674, GO:0005575
Zt09_chr_7_00363	52.1961	-3.34733	0.690335	-4.84885	1.24181e-06	1.63216e-05	up Zt10 vs Zt05	B	similar to phosphoglycerate mutase family protein	Effector		GO:0008150, GO:0003674, GO:0005575
Zt09_chr_7_00363	52.1961	2.36228	0.454667	5.19564	2.04e-07	4.51713e-06	up Zt09 vs Zt10	C	similar to phosphoglycerate mutase family protein	Effector		GO:0008150, GO:0003674, GO:0005575
Zt09_chr_7_00363	52.1961	3.03595	0.359858	8.43651	3.26954e-17	1.42549e-15	up Zt09 vs Zt10	D	similar to phosphoglycerate mutase family protein	Effector		GO:0008150, GO:0003674, GO:0005575
Zt09_chr_7_00363	52.1961	3.07364	0.547611	5.61282	1.99055e-08	3.41e-07	up Zt09 vs Zt10	A	similar to phosphoglycerate mutase family protein	Effector		GO:0008150, GO:0003674, GO:0005575
Zt09_chr_7_00363	52.1961	3.19634	0.373768	8.55167	1.2132e-17	1.06257e-15	up Zt09 vs Zt10	B	similar to phosphoglycerate mutase family protein	Effector		GO:0008150, GO:0003674, GO:0005575
Zt09_chr_2_00969	49.8471	-2.39392	0.61412	-3.89813	9.69389e-05	0.000588592	up Zt09 vs Zt05	A	predicted protein	Effector		GO:0008150, GO:0003674, GO:0005575
Zt09_chr_2_00969	49.8471	3.4619	0.688072	5.03131	4.87143e-07	5.96443e-06	up Zt09 vs Zt10	A	predicted protein	Effector		GO:0008150, GO:0003674, GO:0005575
Zt09_chr_13_00102	49.4779	-3.72667	0.691745	-5.38734	7.1509e-08	1.594e-06	up Zt09 vs Zt05	B	predicted protein	Effector		GO:0008150, GO:0003674, GO:0005575
Zt09_chr_13_00102	49.4779	3.86389	0.745539	5.18267	2.18727e-07	2.99825e-06	up Zt09 vs Zt10	B	predicted protein	Effector		GO:0008150, GO:0003674, GO:0005575
Zt09_chr_13_00064	49.2785	3.2744	0.990337	3.30634	0.000945222	0.00660654	up Zt09 vs Zt10	C	hypothetical protein	Effector		GO:0008150, GO:0003674, GO:0005575
Zt09_chr_13_00064	49.2785	3.41818	0.989585	3.45416	0.000552011	0.00509275	up Zt05 vs Zt10	C	hypothetical protein	Effector		GO:0008150, GO:0003674, GO:0005575
Zt09_chr_13_00064	49.2785	4.55578	0.910123	5.00567	5.56675e-07	5.6047e-06	up Zt05 vs Zt10	D	hypothetical protein	Effector		GO:0008150, GO:0003674, GO:0005575
Zt09_chr_13_00064	49.2785	4.88699	1.29355	3.77796	0.000158116	0.00105308	up Zt05 vs Zt10	B	hypothetical protein	Effector		GO:0008150, GO:0003674, GO:0005575
Zt09_chr_13_00064	49.2785	5.82061	0.908218	6.40882	1.46651e-10	2.53741e-09	up Zt09 vs Zt10	D	hypothetical protein	Effector		GO:0008150, GO:0003674, GO:0005575
Zt09_chr_13_00064	49.2785	6.03428	1.29189	4.67088	2.99913e-06	2.09621e-05	up Zt05 vs Zt10	A	hypothetical protein	Effector		GO:0008150, GO:0003674, GO:0005575
Zt09_chr_4_00173	48.1848	-2.47668	0.688933	-3.59495	0.000324456	0.00324399	up Zt10 vs Zt05	C	similar to carbonic anhydrase	Effector	PF00194	GO:0008150, GO:0003674, GO:0005575
Zt09_chr_3_00097	48.0405	-3.9127	1.02636	-3.81222	0.000137726	0.000871187	up Zt10 vs Zt09	A	predicted protein	Effector		GO:0008150, GO:0003674, GO:0005575
Zt09_chr_3_00097	48.0405	-3.12154	0.978106	-3.19141	0.0014158	0.00905182	up Zt10 vs Zt09	C	predicted protein	Effector		GO:0008150, GO:0003674, GO:0005575
Zt09_chr_1_01779	47.9022	2.46008	0.731443	3.36333	0.000770078	0.00398196	up Zt05 vs Zt10	B	predicted protein	Effector		GO:0008150, GO:0003674, GO:0005575
Zt09_chr_1_01779	47.9022	3.88342	0.731772	5.30687	1.11526e-07	1.62081e-06	up Zt09 vs Zt10	B	predicted protein	Effector		GO:0008150, GO:0003674, GO:0005575
Zt09_chr_1_01389	47.0564	2.01165	0.577955	3.48063	0.000500233	0.00324218	up Zt05 vs Zt09	B	predicted protein	Effector		GO:0008150, GO:0003674, GO:0005575
Zt09_chr_1_01389	47.0564	2.51615	0.593054	4.24269	2.20853e-05	0.000161551	up Zt05 vs Zt09	A	predicted protein	Effector		GO:0008150, GO:0003674, GO:0005575
Zt09_chr_1_01389	47.0564	2.99722	0.636236	4.71086	2.46671e-06	1.7661e-05	up Zt05 vs Zt10	A	predicted protein	Effector		GO:0008150, GO:0003674, GO:0005575
Zt09_chr_2_00246	46.6679	-3.06642	0.584951	-5.24218	1.58692e-07	1.53827e-06	up Zt10 vs Zt05	A	predicted protein	Effector		GO:0008150, GO:0003674, GO:0005575
Zt09_chr_2_00246	46.6679	-2.53372	0.61055	-4.14989	3.32632e-05	0.000252389	up Zt10 vs Zt09	A	predicted protein	Effector		GO:0008150, GO:0003674, GO:0005575
Zt09_chr_2_00246	46.6679	-2.2143	0.602253	-3.67669	0.000236282	0.00154866	up Zt10 vs Zt09	B	predicted protein	Effector		GO:0008150, GO:0003674, GO:0005575
Zt09_chr_12_00050	46.0602	2.15191	0.626476	3.43495	0.000592672	0.00321055	up Zt05 vs Zt10	B	hypothetical protein	Effector		GO:0008150, GO:0003674, GO:0005575
Zt09_chr_12_00050	46.0602	2.7588	0.808696	3.41141	0.000646275	0.0024385	up Zt05 vs Zt10	A	hypothetical protein	Effector		GO:0008150, GO:0003674, GO:0005575
Zt09_chr_5_00631	45.7361	-3.15322	0.780057	-4.04229	5.29322e-05	0.000408635	up Zt10 vs Zt09	B	predicted protein	Effector		GO:0008150, GO:0003674, GO:0005575
Zt09_chr_5_00631	45.7361	-2.12385	0.457783	-4.63943	3.49372e-06	3.52535e-05	up Zt10 vs Zt09	A	predicted protein	Effector		GO:0008150, GO:0003674, GO:0005575
Zt09_chr_5_00631	45.7361	2.27533	0.317864	7.15819	8.1749e-13	5.61125e-11	up Zt05 vs Zt09	C	predicted protein	Effector		GO:0008150, GO:0003674, GO:0005575
Zt09_chr_5_00631	45.7361	2.68042	0.774095	3.46265	0.000534877	0.00342517	up Zt05 vs Zt09	B	predicted protein	Effector		GO:0008150, GO:0003674, GO:0005575
Zt09_chr_1_02056	42.3374	-6.06307	0.587762	-10.3155	5.99555e-25	2.07348e-22	up Zt09 vs Zt05	B	predicted protein	Effector		GO:0008150, GO:0003674, GO:0005575
Zt09_chr_1_02056	42.3374	-3.02617	0.549085	-5.5113	3.56184e-08	1.11807e-06	up Zt09 vs Zt05	C	predicted protein	Effector		GO:0008150, GO:0003674, GO:0005575
Zt09_chr_1_02056	42.3374	2.67694	0.60907	4.39513	1.10705e-05	0.000149883	up Zt09 vs Zt10	C	predicted protein	Effector		GO:0008150, GO:0003674, GO:0005575
Zt09_chr_1_02056	42.3374	2.69373	0.853589	3.15577	0.00160073	0.0064374	up Zt05 vs Zt10	D	predicted protein	Effector		GO:0008150, GO:0003674, GO:0005575
Zt09_chr_1_02056	42.3374	7.19106	0.928938	7.74117	9.85094e-15	5.02624e-13	up Zt09 vs Zt10	B	predicted protein	Effector		GO:0008150, GO:0003674, GO:0005575
Zt09_chr_12_00037	41.99	2.03309	0.506292	4.01566	5.92802e-05	0.000551925	up Zt05 vs Zt09	B	predicted protein	Effector		GO:0008150, GO:0003674, GO:0005575
Zt09_chr_12_00037	41.99	2.49314	0.349304	7.13745	9.50748e-13	2.7039e-11	up Zt05 vs Zt10	D	predicted protein	Effector		GO:0008150, GO:0003674, GO:0005575
Zt09_chr_12_00037	41.99	2.76359	0.519961	5.31499	1.06666e-07	1.85206e-06	up Zt05 vs Zt10	B	predicted protein	Effector		GO:0008150, GO:0003674, GO:0005575
Zt09_chr_12_00037	41.99	2.9738	0.798611	3.72371	0.000196315	0.000846963	up Zt05 vs Zt10	A	predicted protein	Effector		GO:0008150, GO:0003674, GO:0005575
Zt09_chr_4_00747	38.307	2.25038	0.534734	4.20842	2.57164e-05	0.000179236	up Zt05 vs Zt10	D	predicted protein	Effector		GO:0008150, GO:0003674, GO:0005575
Zt09_chr_4_00747	38.307	3.21135	0.990358	3.24262	0.00118437	0.00505899	up Zt05 vs Zt09	A	predicted protein	Effector		GO:0008150, GO:0003674, GO:0005575
Zt09_chr_2_00203	37.9688	3.32754	0.972721	3.42086	0.000624243	0.00236348	up Zt05 vs Zt10	A	predicted protein	Effector		GO:0008150, GO:0003674, GO:0005575
Zt09_chr_11_00461	35.5724	2.00395	0.640615	3.12817	0.001759	0.00694409	up Zt05 vs Zt10	D	predicted protein	Effector		GO:0008150, GO:0003674, GO:0005575
Zt09_chr_2_01162	35.3356	-2.15298	0.490704	-4.38753	1.14647e-05	6.93138e-05	up Zt10 vs Zt05	A	hypothetical protein	Effector	PF14040	GO:0008150, GO:0003674, GO:0005575
Zt09_chr_4_00836	34.1963	5.8368	1.18445	4.92786	8.31348e-07	1.83069e-05	up Zt05 vs Zt10	C	predicted protein	Effector		GO:0008150, GO:0003674, GO:0005575
Zt09_chr_4_00836	34.1963	5.98103	1.18569	5.04435	4.55068e-07	4.624e-06	up Zt05 vs Zt10	D	predicted protein	Effector		GO:0008150, GO:0003674, GO:0005575
Zt09_chr_4_00836	34.1963	6.28418	1.12011	5.61031	2.01959e-08	6.70765e-07	up Zt05 vs Zt09	C	predicted protein	Effector		GO:0008150, GO:0003674, GO:0005575
Zt09_chr_4_00836	34.1963	6.82379	1.15021	5.93264	3e-09	5.67321e-08	up Zt05 vs Zt09	D	predicted protein	Effector		GO:0008150, GO:0003674, GO:0005575
Zt09_chr_4_00836	34.1963	7.46961	1.76399	4.23449	2.29067e-05	0.000193436	up Zt09 vs Zt10	B	predicted protein	Effector		GO:0008150, GO:0003674, GO:0005575
Zt09_chr_4_00836	34.1963	7.95404	1.75352	4.53604	5.732e-06	6.16383e-05	up Zt05 vs Zt10	B	predicted protein	Effector		GO:0008150, GO:0003674, GO:0005575
Zt09_chr_1_00805	33.4506	2.92864	0.948445	3.08783	0.00201623	0.00890449	up Zt05 vs Zt10	B	hypothetical protein	Effector		GO:0008150, GO:0003674, GO:0005575
Zt09_chr_1_00805	33.4506	4.4187	0.948499	4.65862	3.18337e-06	3.38046e-05	up Zt09 vs Zt10	B	hypothetical protein	Effector		GO:0008150, GO:0003674, GO:0005575
Zt09_chr_9_00010	33.3681	-9.9715	1.50047	-6.64561	3.0197e-11	8.42571e-10	up Zt09 vs Zt05	D	predicted protein	Effector		GO:0008150, GO:0003674, GO:0005575
Zt09_chr_9_00010	33.3681	-9.30885	1.5043	-6.18818	6.08642e-10	1.11344e-08	up Zt10 vs Zt05	D	predicted protein	Effector		GO:0008150, GO:0003674, GO:0005575
Zt09_chr_9_00010	33.3681	-9.19548	1.50214	-6.12158	9.26516e-10	3.95826e-08	up Zt09 vs Zt05	C	predicted protein	Effector		GO:0008150, GO:0003674, GO:0005575
Zt09_chr_9_00010	33.3681	-8.71838	1.51149	-5.76809	8e-09	2.31345e-07	up Zt09 vs Zt05	B	predicted protein	Effector		GO:0008150, GO:0003674, GO:0005575
Zt09_chr_9_00010	33.3681	-8.47073	1.51047	-5.60802	2.04652e-08	6.42407e-07	up Zt10 vs Zt05	C	predicted protein	Effector		GO:0008150, GO:0003674, GO:0005575
Zt09_chr_9_00010	33.3681	-7.94345	1.51328	-5.24916	1.52796e-07	1.96138e-06	up Zt09 vs Zt05	A	predicted protein	Effector		GO:0008150, GO:0003674, GO:0005575
Zt09_chr_9_00010	33.3681	-7.66651	1.51586	-5.05753	4.24724e-07	6.34011e-06	up Zt10 vs Zt05	B	predicted protein	Effector		GO:0008150, GO:0003674, GO:0005575
Zt09_chr_9_00010	33.3681	-6.34822	1.54169	-4.11771	3.82657e-05	0.000201231	up Zt10 vs Zt05	A	predicted protein	Effector		GO:0008150, GO:0003674, GO:0005575
Zt09_chr_12_00370	33.1451	2.7777	0.829502	3.34864	0.000812099	0.00296253	up Zt05 vs Zt10	A	predicted protein	Effector		GO:0008150, GO:0003674, GO:0005575
Zt09_chr_12_00370	33.1451	4.77161	1.48258	3.21846	0.00128882	0.00543479	up Zt05 vs Zt09	A	predicted protein	Effector		GO:0008150, GO:0003674, GO:0005575
Zt09_chr_7_00840	30.9575	3.20707	0.507329	6.32149	2.5905e-10	1.21789e-08	up Zt05 vs Zt09	C	predicted protein	Effector		GO:0008150, GO:0003674, GO:0005575
Zt09_chr_7_00840	30.9575	3.53421	0.490236	7.2092	5.62831e-13	2.22027e-11	up Zt05 vs Zt09	D	predicted protein	Effector		GO:0008150, GO:0003674, GO:0005575
Zt09_chr_7_00840	30.9575	3.93971	0.529094	7.44615	9.61064e-14	3.16002e-12	up Zt05 vs Zt10	D	predicted protein	Effector		GO:0008150, GO:0003674, GO:0005575
Zt09_chr_8_00320	30.6858	2.33229	0.628125	3.7131	0.000204733	0.00136172	up Zt09 vs Zt10	B	predicted protein	Effector		GO:0008150, GO:0003674, GO:0005575
Zt09_chr_6_00627	29.5322	2.18571	0.48056	4.54825	5.40928e-06	8.16091e-05	up Zt09 vs Zt10	C	hypothetical protein	Effector		GO:0008150, GO:0003674, GO:0005575
Zt09_chr_6_00627	29.5322	4.05301	0.517659	7.82949	4.89865e-15	1.91628e-13	up Zt05 vs Zt10	D	hypothetical protein	Effector		GO:0008150, GO:0003674, GO:0005575
Zt09_chr_6_00627	29.5322	5.18466	1.51248	3.42792	0.000608223	0.00284614	up Zt05 vs Zt09	A	hypothetical protein	Effector		GO:0008150, GO:0003674, GO:0005575
Zt09_chr_6_00627	29.5322	5.19225	1.51248	3.43294	0.000597077	0.00227018	up Zt05 vs Zt10	A	hypothetical protein	Effector		GO:0008150, GO:0003674, GO:0005575
Zt09_chr_6_00627	29.5322	5.31909	0.514521	10.3379	4.74582e-25	4.69694e-23	up Zt09 vs Zt10	D	hypothetical protein	Effector		GO:0008150, GO:0003674, GO:0005575
Zt09_chr_2_01244	28.2907	2.4405	0.690973	3.53198	0.000412464	0.00328147	up Zt09 vs Zt10	C	predicted protein	Effector		GO:0008150, GO:0003674, GO:0005575
Zt09_chr_1_02061	28.0694	-3.08601	0.819698	-3.76481	0.000166673	0.00203566	up Zt09 vs Zt05	C	predicted protein	Effector		GO:0008150, GO:0003674, GO:0005575
Zt09_chr_1_02061	28.0694	3.29325	0.886993	3.71282	0.00020496	0.00131124	up Zt05 vs Zt10	B	predicted protein	Effector		GO:0008150, GO:0003674, GO:0005575
Zt09_chr_11_00040	27.7829	7.16752	1.67459	4.28017	1.86751e-05	0.000106468	up Zt05 vs Zt10	A	similar to chitosanase	Effector	PF07335	GO:0008150, GO:0003674, GO:0005575
Zt09_chr_5_00002	25.7739	4.8121	1.17854	4.08309	4.44416e-05	0.000356144	up Zt05 vs Zt10	B	predicted protein	Effector		GO:0008150, GO:0003674, GO:0005575
Zt09_chr_6_00482	24.2091	2.20339	0.545065	4.04244	5.28989e-05	0.000341514	up Zt05 vs Zt10	D	predicted protein	Effector		GO:0008150, GO:0003674, GO:0005575
Zt09_chr_6_00482	24.2091	3.38863	0.787561	4.30269	1.68733e-05	0.000252145	up Zt05 vs Zt10	C	predicted protein	Effector		GO:0008150, GO:0003674, GO:0005575
Zt09_chr_6_00482	24.2091	3.80072	0.864432	4.39678	1.09867e-05	0.000106395	up Zt05 vs Zt10	B	predicted protein	Effector		GO:0008150, GO:0003674, GO:0005575
Zt09_chr_6_00482	24.2091	6.32095	1.5251	4.14462	3.40381e-05	0.00018131	up Zt05 vs Zt10	A	predicted protein	Effector		GO:0008150, GO:0003674, GO:0005575
Zt09_chr_6_00482	24.2091	6.5919	1.53191	4.30306	1.68452e-05	0.000141182	up Zt09 vs Zt10	A	predicted protein	Effector		GO:0008150, GO:0003674, GO:0005575
Zt09_chr_2_00624	24.1796	2.01321	0.603882	3.33379	0.000856716	0.00501711	up Zt05 vs Zt09	B	predicted protein	Effector		GO:0008150, GO:0003674, GO:0005575
Zt09_chr_5_00404	23.6338	-3.37646	0.534614	-6.31571	2.68926e-10	1.1e-08	up Zt09 vs Zt05	B	predicted protein	Effector		GO:0008150, GO:0003674, GO:0005575
Zt09_chr_5_00404	23.6338	-3.25233	0.814076	-3.99512	6.4661e-05	0.000321099	up Zt10 vs Zt05	A	predicted protein	Effector		GO:0008150, GO:0003674, GO:0005575
Zt09_chr_5_00404	23.6338	-3.03846	0.966346	-3.14428	0.00166498	0.00723682	up Zt10 vs Zt09	A	predicted protein	Effector		GO:0008150, GO:0003674, GO:0005575
Zt09_chr_5_00404	23.6338	2.43413	0.530112	4.59174	4.39566e-06	4.46651e-05	up Zt09 vs Zt10	B	predicted protein	Effector		GO:0008150, GO:0003674, GO:0005575
Zt09_chr_12_00002	22.989	3.52661	0.653412	5.39722	6.76819e-08	1.02737e-06	up Zt09 vs Zt10	B	predicted protein	Effector		GO:0008150, GO:0003674, GO:0005575
Zt09_chr_12_00412	22.8778	-6.77284	1.14491	-5.91562	3.30636e-09	4.6e-08	up Zt10 vs Zt05	A	hypothetical protein	Effector		GO:0008150, GO:0003674, GO:0005575
Zt09_chr_12_00412	22.8778	-3.85925	1.017	-3.79474	0.000147801	0.000993066	up Zt10 vs Zt05	B	hypothetical protein	Effector		GO:0008150, GO:0003674, GO:0005575
Zt09_chr_12_00412	22.8778	-3.38336	0.678561	-4.98608	6.16175e-07	7.38572e-06	up Zt10 vs Zt09	A	hypothetical protein	Effector		GO:0008150, GO:0003674, GO:0005575
Zt09_chr_12_00412	22.8778	-2.50496	0.6384	-3.92382	8.71575e-05	0.00105326	up Zt10 vs Zt05	C	hypothetical protein	Effector		GO:0008150, GO:0003674, GO:0005575
Zt09_chr_12_00412	22.8778	-2.07563	0.614952	-3.37527	0.00073743	0.00539918	up Zt10 vs Zt09	C	hypothetical protein	Effector		GO:0008150, GO:0003674, GO:0005575
Zt09_chr_2_00091	22.3057	2.81475	0.485758	5.79455	6.85028e-09	1.21604e-07	up Zt05 vs Zt09	D	predicted protein	Effector		GO:0008150, GO:0003674, GO:0005575
Zt09_chr_2_00091	22.3057	3.82674	1.13852	3.36116	0.000776146	0.00561104	up Zt09 vs Zt10	C	predicted protein	Effector		GO:0008150, GO:0003674, GO:0005575
Zt09_chr_2_00091	22.3057	4.3087	0.961051	4.48332	7.34913e-06	5.25917e-05	up Zt09 vs Zt10	D	predicted protein	Effector		GO:0008150, GO:0003674, GO:0005575
Zt09_chr_2_00091	22.3057	5.79226	1.12604	5.14391	2.69074e-07	6.64362e-06	up Zt05 vs Zt10	C	predicted protein	Effector		GO:0008150, GO:0003674, GO:0005575
Zt09_chr_2_00091	22.3057	7.12345	0.95435	7.46419	8.3812e-14	2.77421e-12	up Zt05 vs Zt10	D	predicted protein	Effector		GO:0008150, GO:0003674, GO:0005575
Zt09_chr_10_00553	20.1239	-2.16369	0.640587	-3.37767	0.000731028	0.00332949	up Zt09 vs Zt05	A	hypothetical protein	Effector		GO:0008150, GO:0003674, GO:0005575
Zt09_chr_10_00553	20.1239	2.03341	0.637083	3.19175	0.00141413	0.00707206	up Zt09 vs Zt10	B	hypothetical protein	Effector		GO:0008150, GO:0003674, GO:0005575
Zt09_chr_10_00553	20.1239	3.97792	1.13836	3.49443	0.000475075	0.00249421	up Zt09 vs Zt10	A	hypothetical protein	Effector		GO:0008150, GO:0003674, GO:0005575
Zt09_chr_3_00994	20.0878	3.76273	1.06884	3.5204	0.000430889	0.00453623	up Zt05 vs Zt09	C	hypothetical protein	Effector		GO:0008150, GO:0003674, GO:0005575
Zt09_chr_3_00994	20.0878	4.30914	1.08478	3.97235	7.11665e-05	0.000442978	up Zt05 vs Zt10	D	hypothetical protein	Effector		GO:0008150, GO:0003674, GO:0005575
Zt09_chr_3_00994	20.0878	6.77689	1.18928	5.69831	1.21001e-08	2.05922e-07	up Zt05 vs Zt09	D	hypothetical protein	Effector		GO:0008150, GO:0003674, GO:0005575
Zt09_chr_3_01144	18.6934	4.30534	0.801505	5.37157	7.80523e-08	1.064e-06	up Zt05 vs Zt09	A	predicted protein	Effector		GO:0008150, GO:0003674, GO:0005575
Zt09_chr_3_01144	18.6934	5.07223	1.49036	3.40336	0.000665624	0.00354749	up Zt05 vs Zt10	B	predicted protein	Effector		GO:0008150, GO:0003674, GO:0005575
Zt09_chr_3_01144	18.6934	5.07269	1.54555	3.28212	0.00103029	0.0044508	up Zt05 vs Zt10	D	predicted protein	Effector		GO:0008150, GO:0003674, GO:0005575
Zt09_chr_3_01144	18.6934	5.16018	1.53821	3.35466	0.000794634	0.00323775	up Zt09 vs Zt10	D	predicted protein	Effector		GO:0008150, GO:0003674, GO:0005575
Zt09_chr_3_01144	18.6934	8.07349	1.51876	5.31583	1.06171e-07	1.07222e-06	up Zt05 vs Zt10	A	predicted protein	Effector		GO:0008150, GO:0003674, GO:0005575
Zt09_chr_11_00507	17.1011	2.03133	0.629239	3.22824	0.00124556	0.00821274	up Zt09 vs Zt10	C	predicted protein	Effector		GO:0008150, GO:0003674, GO:0005575
Zt09_chr_11_00507	17.1011	2.75974	0.558613	4.94035	7.79818e-07	7.133e-06	up Zt09 vs Zt10	D	predicted protein	Effector		GO:0008150, GO:0003674, GO:0005575
Zt09_chr_2_00953	16.6032	-3.48497	0.856234	-4.07012	4.69889e-05	0.000454594	up Zt09 vs Zt05	B	predicted protein	Effector		GO:0008150, GO:0003674, GO:0005575
Zt09_chr_2_00953	16.6032	2.92723	0.952628	3.07279	0.00212066	0.0081539	up Zt05 vs Zt10	D	predicted protein	Effector		GO:0008150, GO:0003674, GO:0005575
Zt09_chr_2_00953	16.6032	6.79458	1.60697	4.22821	2.35562e-05	0.000198413	up Zt09 vs Zt10	B	predicted protein	Effector		GO:0008150, GO:0003674, GO:0005575
Zt09_chr_1_00094	16.4338	-5.81109	1.57034	-3.70054	0.000215141	0.00142235	up Zt10 vs Zt09	B	predicted protein	Effector		GO:0008150, GO:0003674, GO:0005575
Zt09_chr_1_00094	16.4338	-2.71771	0.649798	-4.18239	2.88459e-05	0.000403529	up Zt10 vs Zt05	C	predicted protein	Effector		GO:0008150, GO:0003674, GO:0005575
Zt09_chr_1_00093	15.9583	2.44104	0.806326	3.02736	0.002467	0.00767313	up Zt05 vs Zt10	A	hypothetical protein	Effector		GO:0008150, GO:0003674, GO:0005575
Zt09_chr_1_00093	15.9583	3.02559	0.898942	3.36573	0.000763421	0.00396202	up Zt05 vs Zt10	B	hypothetical protein	Effector		GO:0008150, GO:0003674, GO:0005575
Zt09_chr_1_00093	15.9583	3.10966	0.898466	3.46108	0.000538012	0.00257357	up Zt05 vs Zt09	A	hypothetical protein	Effector		GO:0008150, GO:0003674, GO:0005575
Zt09_chr_2_00673	15.9084	-2.8036	0.904554	-3.09943	0.00193894	0.00622639	up Zt10 vs Zt05	A	similar to hydrophobin	Effector	PF06766	GO:0005576
Zt09_chr_3_00900	15.4157	2.80581	0.849747	3.30193	0.000960207	0.00852267	up Zt05 vs Zt09	C	predicted protein	Effector		GO:0008150, GO:0003674, GO:0005575
Zt09_chr_3_00900	15.4157	3.33673	0.914226	3.64979	0.000262459	0.00168782	up Zt09 vs Zt10	B	predicted protein	Effector		GO:0008150, GO:0003674, GO:0005575
Zt09_chr_3_00900	15.4157	3.56681	0.896348	3.97926	6.91289e-05	0.00052147	up Zt05 vs Zt10	B	predicted protein	Effector		GO:0008150, GO:0003674, GO:0005575
Zt09_chr_10_00552	14.0449	-7.73788	1.5554	-4.97484	6.53e-07	1.13194e-05	up Zt09 vs Zt05	B	hypothetical protein	Effector		GO:0008150, GO:0003674, GO:0005575
Zt09_chr_10_00552	14.0449	-5.5974	1.59947	-3.49954	0.000466069	0.00261787	up Zt10 vs Zt05	B	hypothetical protein	Effector		GO:0008150, GO:0003674, GO:0005575
Zt09_chr_10_00552	14.0449	-4.82741	0.754031	-6.40213	1.53226e-10	3.13323e-09	up Zt10 vs Zt05	D	hypothetical protein	Effector		GO:0008150, GO:0003674, GO:0005575
Zt09_chr_10_00552	14.0449	-3.59932	0.618159	-5.82264	5.7924e-09	7.98431e-08	up Zt10 vs Zt09	D	hypothetical protein	Effector		GO:0008150, GO:0003674, GO:0005575
Zt09_chr_10_00552	14.0449	-3.55875	0.627244	-5.67364	1.4e-08	4.56937e-07	up Zt10 vs Zt05	C	hypothetical protein	Effector		GO:0008150, GO:0003674, GO:0005575
Zt09_chr_10_00482	13.585	2.12447	0.689453	3.08138	0.00206044	0.00971352	up Zt05 vs Zt09	D	predicted protein	Effector		GO:0008150, GO:0003674, GO:0005575
Zt09_chr_10_00482	13.585	3.27154	0.761479	4.2963	1.73672e-05	0.000126664	up Zt05 vs Zt10	D	predicted protein	Effector		GO:0008150, GO:0003674, GO:0005575
Zt09_chr_2_00547	13.1174	-10.2854	1.79776	-5.72122	1.05764e-08	1.82098e-07	up Zt09 vs Zt05	D	predicted protein	Effector		GO:0008150, GO:0003674, GO:0005575
Zt09_chr_2_00547	13.1174	-7.54297	1.81571	-4.15428	3.26316e-05	0.000448565	up Zt10 vs Zt05	C	predicted protein	Effector		GO:0008150, GO:0003674, GO:0005575
Zt09_chr_2_00547	13.1174	-7.21479	1.80726	-3.99211	6.5488e-05	0.00090263	up Zt09 vs Zt05	C	predicted protein	Effector		GO:0008150, GO:0003674, GO:0005575
Zt09_chr_2_00547	13.1174	-6.70919	1.82367	-3.67895	0.000234193	0.00124479	up Zt10 vs Zt05	D	predicted protein	Effector		GO:0008150, GO:0003674, GO:0005575
Zt09_chr_2_00547	13.1174	-6.54716	1.82815	-3.58131	0.000341881	0.00175498	up Zt09 vs Zt05	A	predicted protein	Effector		GO:0008150, GO:0003674, GO:0005575
Zt09_chr_2_00547	13.1174	-6.2892	1.85255	-3.39489	0.000686552	0.00421514	up Zt09 vs Zt05	B	predicted protein	Effector		GO:0008150, GO:0003674, GO:0005575
Zt09_chr_2_00547	13.1174	3.57618	1.11718	3.20107	0.00136919	0.00516026	up Zt09 vs Zt10	D	predicted protein	Effector		GO:0008150, GO:0003674, GO:0005575
Zt09_chr_11_00031	12.1194	-2.53536	0.760549	-3.33359	0.000857324	0.00725905	up Zt10 vs Zt05	C	predicted protein	Effector		GO:0008150, GO:0003674, GO:0005575
Zt09_chr_1_00985	10.6899	3.55735	0.664198	5.35586	8.51487e-08	1.02147e-06	up Zt05 vs Zt10	D	predicted protein	Effector		GO:0008150, GO:0003674, GO:0005575
Zt09_chr_1_00985	10.6899	3.75535	0.661789	5.67454	1.39058e-08	1.77582e-07	up Zt09 vs Zt10	D	predicted protein	Effector		GO:0008150, GO:0003674, GO:0005575
Zt09_chr_9_00580	8.82024	-2.78347	0.602576	-4.61929	3.85062e-06	3.93314e-05	up Zt09 vs Zt05	D	predicted protein	Effector		GO:0008150, GO:0003674, GO:0005575
Zt09_chr_9_00580	8.82024	4.46598	0.759821	5.87767	4.16074e-09	5.84098e-08	up Zt09 vs Zt10	D	predicted protein	Effector		GO:0008150, GO:0003674, GO:0005575
Zt09_chr_9_00580	8.82024	5.11248	1.41933	3.60204	0.000315725	0.00267071	up Zt09 vs Zt10	C	predicted protein	Effector		GO:0008150, GO:0003674, GO:0005575
Zt09_chr_7_00834	8.47137	-4.21624	0.86959	-4.84853	1.24378e-06	2.54591e-05	up Zt10 vs Zt05	C	predicted protein	Effector		GO:0008150, GO:0003674, GO:0005575
Zt09_chr_7_00834	8.47137	-3.25466	0.917802	-3.54615	0.000390906	0.00194902	up Zt10 vs Zt05	D	predicted protein	Effector		GO:0008150, GO:0003674, GO:0005575
Zt09_chr_8_00305	6.6575	3.15815	0.976821	3.23309	0.00122457	0.0047048	up Zt09 vs Zt10	D	predicted protein	Effector		GO:0008150, GO:0003674, GO:0005575
Zt09_chr_8_00305	6.6575	5.24441	1.67907	3.1234	0.00178778	0.00769124	up Zt09 vs Zt10	A	predicted protein	Effector		GO:0008150, GO:0003674, GO:0005575
Zt09_chr_1_01189	5.89217	4.00368	1.18511	3.37833	0.000729277	0.00331541	up Zt05 vs Zt10	D	predicted protein	Effector		GO:0008150, GO:0003674, GO:0005575
Zt09_chr_1_01189	5.89217	5.27503	1.54933	3.40471	0.000662345	0.00589413	up Zt05 vs Zt10	C	predicted protein	Effector		GO:0008150, GO:0003674, GO:0005575
Zt09_chr_2_00287	5.44696	-2.66518	0.820157	-3.2496	0.00115568	0.00491103	up Zt10 vs Zt05	D	predicted protein	Effector		GO:0008150, GO:0003674, GO:0005575
Zt09_chr_9_00179	5.20588	-4.56725	1.2663	-3.60678	0.00031002	0.00262911	up Zt10 vs Zt09	C	predicted protein	Effector		GO:0008150, GO:0003674, GO:0005575
Zt09_chr_2_00473	4.92317	-6.17912	1.55071	-3.98471	6.75636e-05	0.000507393	up Zt09 vs Zt05	D	predicted protein	Effector		GO:0008150, GO:0003674, GO:0005575
Zt09_chr_2_00473	4.92317	-5.66983	1.68697	-3.36096	0.000776717	0.00351165	up Zt09 vs Zt05	A	predicted protein	Effector		GO:0008150, GO:0003674, GO:0005575
Zt09_chr_2_00473	4.92317	5.28476	1.61939	3.26343	0.00110072	0.00430075	up Zt09 vs Zt10	D	predicted protein	Effector		GO:0008150, GO:0003674, GO:0005575
Zt09_chr_2_00473	4.92317	5.40584	1.68561	3.20705	0.00134102	0.00676799	up Zt09 vs Zt10	B	predicted protein	Effector		GO:0008150, GO:0003674, GO:0005575
Zt09_chr_3_01081	3.527	6.80331	1.7319	3.92824	8.55685e-05	0.000622806	up Zt05 vs Zt09	D	predicted protein	Effector		GO:0008150, GO:0003674, GO:0005575
Zt09_chr_17_00040	3.44672	7.4209	2.13016	3.48373	0.000494487	0.00237685	up Zt05 vs Zt10	D	predicted protein	Effector		GO:0008150, GO:0003674, GO:0005575
Zt09_chr_6_00012	1.98842	5.74775	1.89662	3.03053	0.00244126	0.00915543	up Zt05 vs Zt10	D	predicted protein	Effector		GO:0008150, GO:0003674, GO:0005575
Zt09_chr_6_00012	1.98842	6.01078	1.89112	3.17842	0.00148079	0.0055054	up Zt09 vs Zt10	D	predicted protein	Effector		GO:0008150, GO:0003674, GO:0005575
