# Supplementary material for: Highly flexible infection programs in a specialized wheat pathogen
Source: Ecol Evol. 2018 Dec 26;9(1):275–94. doi: 10.1002/ece3.4724 (PMC6342133; doi:10.1002/ece3.4724)
Supplement: Supplementary file 21 [file ECE3-9-275-s021.xlsx]

## Sheet: Tabelle1
Isolate	Group	|Mean distance| genes - TE in bp	|Median distance| genes - TE in bp	No. of genes with distance to next TE NA	No. of TEs upstream	No. of TEs upstream within distance of 2 kb	No. of TEs down-stream	No. of TEs down-stream within distance of 2 kb	No. of TEs overlapping with gene
Zt05	DE#	19563	10240	115	1202	276*	1032	174	28
	non-DE##	24965	14874	447	3269	419	4283	395	50
Zt09	DE#	19485	10632	0	1222	265	1119	195	36
	non-DE##	24379	15484	0	3988	403	4009	397	52
Zt10	DE#	21724	12086	208	1077	197	1065	144	27
	non-DE##	28499	17310	708	3682	343	3613	314	46
# 2,377 differentially expressed genes
## 8,049 genes that are not differentially expressed
* significant enrichment, Fisher's exact test P≤ 0.00077
TE = transposable element
