# Supplementary material for: Highly flexible infection programs in a specialized wheat pathogen
Source: Ecol Evol. 2018 Dec 26;9(1):275–94. doi: 10.1002/ece3.4724 (PMC6342133; doi:10.1002/ece3.4724)
Supplement: Supplementary file 27 [file ECE3-9-275-s027.zip]

Archive with 11 entries (10 files):
- /
- S8_Animation_Zt05_wheat_21dpi.zip
- S7_Animation_Zt10_wheat_13dpi.zip
- S5_Animation_Zt05_wheat_11dpi.zip
- S5_Table_gene_annotation_Zt10.xlsx
- S4_Animation_Zt09_wheat_11dpi.zip
- S9_Animation_Zt09_wheat_20dpi.zip
- S3_Animation_Zt05_wheat_7dpi.zip
- S2_Animation_Zt05_wheat_3dpi.zip
- S1_Animation_Zt09_wheat_4dpi.zip
- S6_Animation_Zt09_wheat_13dpi.zip
